# Supplementary material for: The salivary virome during childhood dental caries
Source: mSphere. 2025 Jul 28;10(8):e00198-25. doi: 10.1128/msphere.00198-25 (PMC12379589; doi:10.1128/msphere.00198-25)
Supplement: Table S1 — ViWrap vMAGs. [file msphere.00198-25-s0002.xlsx]

## Sheet: Sheet1
Supplemental Table S1: ViWrap vMAGs
vmag_name	genome_size	scaffold_num	protein_count	amg_kos	lytic_state	checkv_quality	miuvig_quality	completeness	completeness_method	iphop_genome_host_genome	iphop_genome_host_taxonomy	iphop_genome_main_method	iphop_genome_confidence_score	iphop_genome_additional_methods	iphop_genus_aai_to_closest_rafah_reference	iphop_genus_host_genus	iphop_genus_confidence_score	iphop_genus_list_of_methods	tax_classification_result_1	tax_classification_result_2	normalized_abundance	mean_cov	normalized_abundance_percent	mean_cov_percent	raw_abundance	genomes	genus	is_cluster_rep	is_otu_abundant	is_novel	host_family	host_genus	viral_genus
1_vRhyme_bin_2	388868	8	469	K08281(1);K00655(1);K01916(1);K00820(1)	lytic_virus					RS_GCF_003609775.1	d__Bacteria;p__Bacteroidota;c__Bacteroidia;o__Bacteroidales;f__Bacteroidaceae;g__Prevotella;s__Prevotella melaninogenica_A	CRISPR	99.1	iPHoP-RF;94.40 blast;90.90	93.89	d__Bacteria;p__Bacteroidota;c__Bacteroidia;o__Bacteroidales;f__Bacteroidaceae;g__Prevotella	100	CRISPR;99.10 iPHoP-RF;95.70 RaFAH;94.10 blast;92.10	Duplodnaviria;Heunggongvirae;Uroviricota;Caudoviricetes;NA;NA;NA;NA	marker VOG HMM searching	168.644	168.644	1.43901	1.43901	12.6078	vRhyme_bin_2	UnclusteredGenus_28	No	No		Bacteroidaceae	Prevotella
1_vRhyme_bin_3	185308	7	195		lytic_virus	Medium-quality	Genome-fragment	67.89	AAI-based (high-confidence)	GB_GCA_900554555.1	d__Bacteria;p__Firmicutes;c__Bacilli;o__Erysipelotrichales;f__Erysipelotrichaceae;g__Bulleidia;s__Bulleidia sp900554555	blast	93.8	None	18.04	d__Bacteria;p__Firmicutes;c__Bacilli;o__Erysipelotrichales;f__Erysipelotrichaceae;g__Bulleidia	91.5	blast;93.80			155.234	155.234	1.32459	1.32459	11.6052	vRhyme_bin_3	VC_489_1	Yes	No	No	Erysipelotrichaceae	Bulleidia
1_vRhyme_bin_5	130859	17	201		lysogenic_virus	Medium-quality	Genome-fragment	78.63	AAI-based (high-confidence)	RS_GCF_000144405.1	d__Bacteria;p__Bacteroidota;c__Bacteroidia;o__Bacteroidales;f__Bacteroidaceae;g__Prevotella;s__Prevotella melaninogenica	blast	95.9	None	93.15	d__Bacteria;p__Bacteroidota;c__Bacteroidia;o__Bacteroidales;f__Bacteroidaceae;g__Prevotella	94.2	blast;95.90			90.4628	90.4628	0.771905	0.771905	6.76298	vRhyme_bin_5	VC_693_0	No	No		Bacteroidaceae	Prevotella
1_vRhyme_bin_7	67779	8	97		lytic_virus	Low-quality	Genome-fragment	48.46	HMM-based (lower-bound)												104.55	104.55	0.892113	0.892113	7.81618	vRhyme_bin_7	UnclusteredGenus_33	No	No
1_vRhyme_bin_8	12502	2	15		lysogenic_virus	Low-quality	Genome-fragment	41.68	AAI-based (high-confidence)	3300006564_42	d__Bacteria;p__Patescibacteria;c__Saccharimonadia;o__Saccharimonadales;f__Saccharimonadaceae;g__UBA2866;s__	blast	91.8	iPHoP-RF;87.30					Duplodnaviria;Heunggongvirae;Uroviricota;Caudoviricetes;NA;NA;NA;NA	marker VOG HMM searching	77.3778	77.3778	0.660253	0.660253	5.78475	vRhyme_bin_8	UnclusteredGenus_16	Yes	Yes	No	Saccharimonadaceae	UBA2866
1_vRhyme_bin_9	25582	2	28		lytic_virus					RS_GCF_900555425.1	d__Bacteria;p__Patescibacteria;c__Saccharimonadia;o__Saccharimonadales;f__Saccharimonadaceae;g__TM7x;s__TM7x sp900555425	CRISPR	98.2	blast;96.10 iPHoP-RF;95.10	5.92	d__Bacteria;p__Patescibacteria;c__Saccharimonadia;o__Saccharimonadales;f__Saccharimonadaceae;g__TM7x	97.5	CRISPR;98.20 blast;96.20 iPHoP-RF;95.70			251.207	251.207	2.14351	2.14351	18.7802	vRhyme_bin_9	VC_807_0	No	No		Saccharimonadaceae	TM7x
1_vRhyme_bin_10	40163	5	55		lytic_virus	High-quality	High-quality	100	AAI-based (high-confidence)										Duplodnaviria;Heunggongvirae;Uroviricota;Caudoviricetes;NA;NA;NA;NA	marker VOG HMM searching	121.646	121.646	1.03799	1.03799	9.09424	vRhyme_bin_10	UnclusteredGenus_9	No	No
1_vRhyme_bin_11	25452	4	32		lytic_virus	Low-quality	Genome-fragment	47.52	AAI-based (medium-confidence)						50.31	d__Bacteria;p__Actinobacteriota;c__Actinomycetia;o__Actinomycetales;f__Actinomycetaceae;g__Actinomyces	92.1	RaFAH;91.60 CRISPR;66.10	Duplodnaviria;Heunggongvirae;Uroviricota;Caudoviricetes;NA;NA;NA;NA	marker VOG HMM searching	87.2454	87.2454	0.744452	0.744452	6.52245	vRhyme_bin_11	UnclusteredGenus_13	Yes	No	No	Actinomycetaceae	Actinomyces
1_vRhyme_bin_12	15643	3	23		lytic_virus	Low-quality	Genome-fragment	25.09	AAI-based (high-confidence)	3300006748_8	d__Bacteria;p__Bacteroidota;c__Bacteroidia;o__Bacteroidales;f__Bacteroidaceae;g__F0040;s__	blast	96.3	iPHoP-RF;77.80	46.6	d__Bacteria;p__Bacteroidota;c__Bacteroidia;o__Bacteroidales;f__Bacteroidaceae;g__F0040	94.7	blast;96.30 iPHoP-RF;77.80			74.7701	74.7701	0.638002	0.638002	5.5898	vRhyme_bin_12	UnclusteredGenus_37	Yes	No	No	Bacteroidaceae	F0040
1_vRhyme_bin_13	35992	2	50		lysogenic_virus					RS_GCF_014202695.1	d__Bacteria;p__Firmicutes_A;c__Clostridia;o__Lachnospirales;f__Lachnospiraceae;g__Oribacterium;s__Oribacterium sinus	blast	96.2	iPHoP-RF;75.90 CRISPR;67.70	43.79	d__Bacteria;p__Firmicutes_A;c__Clostridia;o__Lachnospirales;f__Lachnospiraceae;g__Oribacterium	100	RaFAH;96.60 blast;96.20 iPHoP-RF;75.90 CRISPR;67.70	Duplodnaviria;Heunggongvirae;Uroviricota;Caudoviricetes;NA;NA;NA;NA	marker VOG HMM searching	166.149	166.149	1.41773	1.41773	12.4213	vRhyme_bin_13	UnclusteredGenus_2	Yes	No	No	Lachnospiraceae	Oribacterium
1_vRhyme_bin_15	137684	2	156		lysogenic_virus	High-quality	High-quality	100	AAI-based (high-confidence)	RS_GCF_900450455.1	d__Bacteria;p__Firmicutes_A;c__Clostridia;o__Peptostreptococcales;f__Anaerovoracaceae;g__Eubacterium_B;s__Eubacterium_B infirmum	CRISPR	97.5	None	16.03	d__Bacteria;p__Firmicutes_A;c__Clostridia;o__Peptostreptococcales;f__Anaerovoracaceae;g__Eubacterium_B	96.4	CRISPR;97.50 blast;96.40	Duplodnaviria;Heunggongvirae;Uroviricota;Caudoviricetes;NA;NA;NA;NA	marker VOG HMM searching	269.015	269.015	2.29546	2.29546	20.1115	vRhyme_bin_15	VC_450_0	Yes	No	No	Anaerovoracaceae	Eubacterium_B
1_vRhyme_bin_16	27527	2	46		lysogenic_virus					3300008454_37	d__Bacteria;p__Patescibacteria;c__Saccharimonadia;o__Saccharimonadales;f__Saccharimonadaceae;g__TM7x;s__	CRISPR	99	iPHoP-RF;89.20 blast;87.30	12.33	d__Bacteria;p__Patescibacteria;c__Saccharimonadia;o__Saccharimonadales;f__Saccharimonadaceae;g__TM7x	98.7	CRISPR;99.00 blast;94.40 iPHoP-RF;94.10	Duplodnaviria;Heunggongvirae;Uroviricota;Caudoviricetes;NA;NA;NA;NA	marker VOG HMM searching	674.231	674.231	5.75311	5.75311	50.4054	vRhyme_bin_16	UnclusteredGenus_38	Yes	No	No	Saccharimonadaceae	TM7x
1_vRhyme_bin_17	12698	2	25		lytic_virus	Low-quality	Genome-fragment	40.61	AAI-based (high-confidence)	RS_GCF_900450455.1	d__Bacteria;p__Firmicutes_A;c__Clostridia;o__Peptostreptococcales;f__Anaerovoracaceae;g__Eubacterium_B;s__Eubacterium_B infirmum	CRISPR	97.3	iPHoP-RF;60.30	36.23	d__Bacteria;p__Firmicutes_A;c__Clostridia;o__Peptostreptococcales;f__Anaerovoracaceae;g__Eubacterium_B	96.2	CRISPR;97.30 blast;93.60 iPHoP-RF;81.90			74.9901	74.9901	0.63988	0.63988	5.60625	vRhyme_bin_17	VC_450_0	Yes	No	No	Anaerovoracaceae	Eubacterium_B
1_vRhyme_bin_18	29234	2	37		lytic_virus	Medium-quality	Genome-fragment	84.72	AAI-based (high-confidence)	3300006459_6	d__Bacteria;p__Actinobacteriota;c__Actinomycetia;o__Actinomycetales;f__Actinomycetaceae;g__Pauljensenia;s__	CRISPR	99.6	iPHoP-RF;51.70	97.26	d__Bacteria;p__Actinobacteriota;c__Actinomycetia;o__Actinomycetales;f__Actinomycetaceae;g__Pauljensenia	100	CRISPR;99.60 RaFAH;99.60 iPHoP-RF;78.70	Duplodnaviria;Heunggongvirae;Uroviricota;Caudoviricetes;NA;NA;NA;NA	marker VOG HMM searching	333.688	333.688	2.84731	2.84731	24.9464	vRhyme_bin_18	UnclusteredGenus_40	Yes	No	No	Actinomycetaceae	Pauljensenia
1_vRhyme_bin_19	15425	2	22		lytic_virus					RS_GCF_000564995.1	d__Bacteria;p__Actinobacteriota;c__Coriobacteriia;o__Coriobacteriales;f__Atopobiaceae;g__Lancefieldella;s__Lancefieldella sp000564995	blast	95	iPHoP-RF;74.60	98.59	d__Bacteria;p__Actinobacteriota;c__Coriobacteriia;o__Coriobacteriales;f__Atopobiaceae;g__Lancefieldella	93	blast;95.00 iPHoP-RF;79.30 CRISPR;62.50	Duplodnaviria;Heunggongvirae;Uroviricota;Caudoviricetes;NA;NA;NA;NA	marker VOG HMM searching	90.6249	90.6249	0.773288	0.773288	6.7751	vRhyme_bin_19	VC_658_0	No	No		Atopobiaceae	Lancefieldella
1_vRhyme_unbinned_1	28599	1	37		lytic_scaffold	Low-quality	Genome-fragment	9.16	AAI-based (high-confidence)												132.783	132.783	1.13301	1.13301	9.9268	vRhyme_unbinned_1	UnclusteredGenus_14	Yes	No	Yes
1_vRhyme_unbinned_2	19709	1	29		lytic_scaffold														Duplodnaviria;Heunggongvirae;Uroviricota;Caudoviricetes;NA;NA;NA;NA	marker VOG HMM searching	182.542	182.542	1.5576	1.5576	13.6468	vRhyme_unbinned_2	UnclusteredGenus_1	No	No
1_vRhyme_unbinned_3	8636	1	11		lytic_scaffold	Low-quality	Genome-fragment	26.32	AAI-based (high-confidence)	RS_GCF_001814775.1	d__Bacteria;p__Firmicutes;c__Bacilli;o__Lactobacillales;f__Streptococcaceae;g__Streptococcus;s__Streptococcus sp001814775	iPHoP-RF	94.4	blast;90.40	92.74	d__Bacteria;p__Firmicutes;c__Bacilli;o__Lactobacillales;f__Streptococcaceae;g__Streptococcus	100	RaFAH;98.40 iPHoP-RF;94.40 blast;93.50 CRISPR;67.40	Duplodnaviria;Heunggongvirae;Uroviricota;Caudoviricetes;NA;NA;NA;Streptococcus phage PH10	NCBI RefSeq viral protein searching	115.938	115.938	0.989281	0.989281	8.6675	vRhyme_unbinned_3	UnclusteredGenus_12	Yes	No	No	Streptococcaceae	Streptococcus
1_vRhyme_unbinned_4	21172	1	30		lytic_scaffold	Medium-quality	Genome-fragment	61.45	AAI-based (medium-confidence)										Duplodnaviria;Heunggongvirae;Uroviricota;Caudoviricetes;NA;NA;NA;NA	marker VOG HMM searching	168.826	168.826	1.44057	1.44057	12.6214	vRhyme_unbinned_4	UnclusteredGenus_36	Yes	No	No
1_vRhyme_unbinned_5	15435	1	21		lytic_scaffold	Low-quality	Genome-fragment	6.72	AAI-based (high-confidence)						3.11	d__Bacteria;p__Firmicutes;c__Bacilli;o__Lactobacillales;f__Streptococcaceae;g__Streptococcus	94.6	RaFAH;96.20			132.948	132.948	1.13443	1.13443	9.9392	vRhyme_unbinned_5	UnclusteredGenus_4	Yes	No	Yes	Streptococcaceae	Streptococcus
1_vRhyme_unbinned_6	25905	1	33		lysogenic_scaffold	Medium-quality	Genome-fragment	68.83	AAI-based (medium-confidence)	GB_GCA_013333295.2	d__Bacteria;p__Patescibacteria;c__Gracilibacteria;o__Absconditabacterales;f__X112;g__HOT-345;s__HOT-345 sp013333295	CRISPR	98.6	iPHoP-RF;95.40 blast;94.00	4.85	d__Bacteria;p__Patescibacteria;c__Gracilibacteria;o__Absconditabacterales;f__X112;g__HOT-345	98.1	CRISPR;98.60 iPHoP-RF;95.40 blast;94.00			187.93	187.93	1.60358	1.60358	14.0496	vRhyme_unbinned_6	UnclusteredGenus_21	Yes	No	No	X112	HOT-345
1_vRhyme_unbinned_7	35031	1	49	K00789(1)	lytic_scaffold					3300007126_33	d__Bacteria;p__Patescibacteria;c__Saccharimonadia;o__Saccharimonadales;f__Saccharimonadaceae;g__Saccharimonas;s__	CRISPR	99.6	iPHoP-RF;62.50	8.08	d__Bacteria;p__Patescibacteria;c__Saccharimonadia;o__Saccharimonadales;f__Saccharimonadaceae;g__Saccharimonas	99.6	CRISPR;99.60 iPHoP-RF;94.10 blast;90.40	Duplodnaviria;Heunggongvirae;Uroviricota;Caudoviricetes;NA;NA;NA;NA	marker VOG HMM searching	152.292	152.292	1.29948	1.29948	11.3853	vRhyme_unbinned_7	UnclusteredGenus_44	Yes	No	No	Saccharimonadaceae	Saccharimonas
1_vRhyme_unbinned_8	5371	1	8		lytic_scaffold	Low-quality	Genome-fragment	13.1	AAI-based (high-confidence)	RS_GCF_000160075.2	d__Bacteria;p__Firmicutes;c__Bacilli;o__Lactobacillales;f__Aerococcaceae;g__Abiotrophia;s__Abiotrophia defectiva	CRISPR	98.8	blast;92.60 iPHoP-RF;87.00	41.29	d__Bacteria;p__Firmicutes;c__Bacilli;o__Lactobacillales;f__Aerococcaceae;g__Abiotrophia	98.4	CRISPR;98.80 blast;92.60 iPHoP-RF;88.20	Duplodnaviria;Heunggongvirae;Uroviricota;Caudoviricetes;NA;NA;Jarrellvirus;NA	vContact2 clustering	60.5379	60.5379	0.51656	0.51656	4.5258	vRhyme_unbinned_8	VC_359_0	Yes	No	No	Aerococcaceae	Abiotrophia	Jarrellvirus
1_vRhyme_unbinned_9	130170	1	124		lytic_scaffold	Medium-quality	Genome-fragment	64.26	AAI-based (medium-confidence)	RS_GCF_001189495.1	d__Bacteria;p__Firmicutes_A;c__Clostridia;o__Peptostreptococcales;f__Anaerovoracaceae;g__Eubacterium_B;s__Eubacterium_B sulci	blast	91.8	None							747.91	747.91	6.3818	6.3818	55.9136	vRhyme_unbinned_9	UnclusteredGenus_23	Yes	Yes	No	Anaerovoracaceae	Eubacterium_B
1_vRhyme_unbinned_10	22578	1	41		lysogenic_scaffold	Medium-quality	Genome-fragment	56.03	AAI-based (high-confidence)	RS_GCF_000214475.1	d__Bacteria;p__Firmicutes_A;c__Clostridia;o__Tissierellales;f__Peptoniphilaceae;g__Parvimonas;s__Parvimonas sp000214475	CRISPR	97.7	iPHoP-RF;81.40	93.12	d__Bacteria;p__Firmicutes_A;c__Clostridia;o__Tissierellales;f__Peptoniphilaceae;g__Parvimonas	96.7	CRISPR;97.70 blast;94.70 iPHoP-RF;91.10	Duplodnaviria;Heunggongvirae;Uroviricota;Caudoviricetes;NA;NA;NA;NA	marker VOG HMM searching	165.681	165.681	1.41373	1.41373	12.3863	vRhyme_unbinned_10	UnclusteredGenus_15	Yes	No	No	Peptoniphilaceae	Parvimonas
1_vRhyme_unbinned_11	37032	1	57	K02626(1)	lytic_scaffold					3300008126_34	d__Bacteria;p__Patescibacteria;c__Saccharimonadia;o__Saccharimonadales;f__Saccharimonadaceae;g__UMGS1907;s__	iPHoP-RF	93.7	blast;91.30	10	d__Bacteria;p__Patescibacteria;c__Saccharimonadia;o__Saccharimonadales;f__Saccharimonadaceae;g__UMGS1907	91.4	iPHoP-RF;93.70 blast;93.20 CRISPR;69.10			324.018	324.018	2.76479	2.76479	24.2235	vRhyme_unbinned_11	UnclusteredGenus_42	No	No		Saccharimonadaceae	UMGS1907
1_vRhyme_unbinned_12	41264	1	59		lytic_scaffold	High-quality	High-quality	100	AAI-based (high-confidence)	RS_GCF_001189495.1	d__Bacteria;p__Firmicutes_A;c__Clostridia;o__Peptostreptococcales;f__Anaerovoracaceae;g__Eubacterium_B;s__Eubacterium_B sulci	blast	96.5	iPHoP-RF;91.40 CRISPR;78.20	62.61	d__Bacteria;p__Firmicutes_A;c__Clostridia;o__Peptostreptococcales;f__Anaerovoracaceae;g__Eubacterium_B	95	blast;96.50 iPHoP-RF;91.40 CRISPR;78.20			301.439	301.439	2.57213	2.57213	22.5355	vRhyme_unbinned_12	VC_693_0	No	No		Anaerovoracaceae	Eubacterium_B
1_vRhyme_unbinned_13	6738	1	10		lytic_scaffold					RS_GCF_001189495.1	d__Bacteria;p__Firmicutes_A;c__Clostridia;o__Peptostreptococcales;f__Anaerovoracaceae;g__Eubacterium_B;s__Eubacterium_B sulci	blast	96.5	iPHoP-RF;69.50 CRISPR;66.40	5.45	d__Bacteria;p__Firmicutes_A;c__Clostridia;o__Peptostreptococcales;f__Anaerovoracaceae;g__Eubacterium_B	95	blast;96.50 iPHoP-RF;69.50 CRISPR;66.40			126.737	126.737	1.08142	1.08142	9.4748	vRhyme_unbinned_13	UnclusteredGenus_31	Yes	Yes	Yes	Anaerovoracaceae	Eubacterium_B
1_vRhyme_unbinned_14	29230	1	50		lysogenic_scaffold					GB_GCA_900554555.1	d__Bacteria;p__Firmicutes;c__Bacilli;o__Erysipelotrichales;f__Erysipelotrichaceae;g__Bulleidia;s__Bulleidia sp900554555	CRISPR	98.9	blast;77.20 iPHoP-RF;54.60	89.43	d__Bacteria;p__Firmicutes;c__Bacilli;o__Erysipelotrichales;f__Erysipelotrichaceae;g__Bulleidia	100	CRISPR;98.90 blast;96.70 RaFAH;94.80 iPHoP-RF;82.80	Duplodnaviria;Heunggongvirae;Uroviricota;Caudoviricetes;NA;NA;NA;NA	marker VOG HMM searching	628.332	628.332	5.36146	5.36146	46.974	vRhyme_unbinned_14	UnclusteredGenus_41	Yes	Yes	No	Erysipelotrichaceae	Bulleidia
1_vRhyme_unbinned_15	5035	1	7		lytic_scaffold	Low-quality	Genome-fragment	14.05	AAI-based (high-confidence)	RS_GCF_001189495.1	d__Bacteria;p__Firmicutes_A;c__Clostridia;o__Peptostreptococcales;f__Anaerovoracaceae;g__Eubacterium_B;s__Eubacterium_B sulci	blast	95.6	iPHoP-RF;71.50	12.6	d__Bacteria;p__Firmicutes_A;c__Clostridia;o__Peptostreptococcales;f__Anaerovoracaceae;g__Eubacterium_B	93.8	blast;95.60 iPHoP-RF;71.50			440.663	440.663	3.76011	3.76011	32.9439	vRhyme_unbinned_15	UnclusteredGenus_24	No	No		Anaerovoracaceae	Eubacterium_B
1_vRhyme_unbinned_16	67972	1	82		lytic_scaffold	High-quality	High-quality	100	AAI-based (high-confidence)	3300006748_8	d__Bacteria;p__Bacteroidota;c__Bacteroidia;o__Bacteroidales;f__Bacteroidaceae;g__F0040;s__	blast	92.5	iPHoP-RF;54.40	7.85	d__Bacteria;p__Bacteroidota;c__Bacteroidia;o__Bacteroidales;f__Bacteroidaceae;g__F0040	90	blast;92.50 iPHoP-RF;54.40	Duplodnaviria;Heunggongvirae;Uroviricota;Caudoviricetes;NA;NA;Kochitakasuvirus;NA	vContact2 clustering	439.186	439.186	3.74751	3.74751	32.8335	vRhyme_unbinned_16	VC_539_0	Yes	No	No	Bacteroidaceae	F0040	Kochitakasuvirus
1_vRhyme_unbinned_17	15702	1	16		lytic_scaffold	Low-quality	Genome-fragment	5.57	AAI-based (high-confidence)												135.487	135.487	1.15609	1.15609	10.129	vRhyme_unbinned_17	UnclusteredGenus_32	No	No
1_vRhyme_unbinned_18	14707	1	13		lytic_scaffold																141.774	141.774	1.20974	1.20974	10.599	vRhyme_unbinned_18	UnclusteredGenus_10	No	No
1_vRhyme_unbinned_19	6582	1	6		lytic_scaffold	Low-quality	Genome-fragment	15.92	AAI-based (high-confidence)	3300006564_42	d__Bacteria;p__Patescibacteria;c__Saccharimonadia;o__Saccharimonadales;f__Saccharimonadaceae;g__UBA2866;s__	blast	92.5	iPHoP-RF;91.40	8.17	d__Bacteria;p__Patescibacteria;c__Saccharimonadia;o__Saccharimonadales;f__Saccharimonadaceae;g__UBA2866	90	blast;92.50 iPHoP-RF;91.80			94.4946	94.4946	0.806308	0.806308	7.0644	vRhyme_unbinned_19	UnclusteredGenus_17	Yes	No	Yes	Saccharimonadaceae	UBA2866
1_vRhyme_unbinned_20	6009	1	7		lytic_scaffold	Low-quality	Genome-fragment	15.72	AAI-based (medium-confidence)												77.6861	77.6861	0.662884	0.662884	5.8078	vRhyme_unbinned_20	VC_658_0	Yes	No	Yes
1_vRhyme_unbinned_21	56273	1	53		lytic_scaffold	Low-quality	Genome-fragment	19.97	AAI-based (high-confidence)	RS_GCF_000220255.1	d__Bacteria;p__Bacteroidota;c__Bacteroidia;o__Bacteroidales;f__Bacteroidaceae;g__Prevotella;s__Prevotella pallens	blast	90.4	None							142.456	142.456	1.21556	1.21556	10.65	vRhyme_unbinned_21	UnclusteredGenus_5	No	No		Bacteroidaceae	Prevotella
1_vRhyme_unbinned_22	10475	1	11		lytic_scaffold	Low-quality	Genome-fragment	4.56	AAI-based (high-confidence)	3300006250_17	d__Bacteria;p__Firmicutes;c__Bacilli;o__Erysipelotrichales;f__Erysipelotrichaceae;g__Bulleidia;s__	blast	92.4	iPHoP-RF;70.00							126.739	126.739	1.08145	1.08145	9.475	vRhyme_unbinned_22	UnclusteredGenus_26	No	No		Erysipelotrichaceae	Bulleidia
1_vRhyme_unbinned_23	31142	1	38		integrated_prophage	High-quality	High-quality	96.81	AAI-based (high-confidence)	3300011986_41	d__Bacteria;p__Patescibacteria;c__Saccharimonadia;o__Saccharimonadales;f__Saccharimonadaceae;g__TM7x;s__	blast	95.6	iPHoP-RF;83.10	9.72	d__Bacteria;p__Patescibacteria;c__Saccharimonadia;o__Saccharimonadales;f__Saccharimonadaceae;g__TM7x	93.8	blast;95.60 iPHoP-RF;86.70	Duplodnaviria;Heunggongvirae;Uroviricota;Caudoviricetes;NA;NA;NA;NA	marker VOG HMM searching	139.689	139.689	1.19194	1.19194	10.4431	vRhyme_unbinned_23	VC_807_0	Yes	No	No	Saccharimonadaceae	TM7x
1_vRhyme_unbinned_24	14885	1	30		lysogenic_scaffold	Low-quality	Genome-fragment	21.08	HMM-based (lower-bound)												176.384	176.384	1.50505	1.50505	13.1864	vRhyme_unbinned_24	UnclusteredGenus_7	Yes	No	Yes
1_vRhyme_unbinned_25	16399	1	20		lytic_scaffold	Low-quality	Genome-fragment	5.82	AAI-based (high-confidence)												141.719	141.719	1.20927	1.20927	10.5949	vRhyme_unbinned_25	UnclusteredGenus_35	No	No
1_vRhyme_unbinned_26	10675	1	29		lysogenic_scaffold	Low-quality	Genome-fragment	31.46	AAI-based (high-confidence)	RS_GCF_009496155.1	d__Bacteria;p__Firmicutes;c__Bacilli;o__Lactobacillales;f__Streptococcaceae;g__Streptococcus;s__Streptococcus mitis_BQ	CRISPR	98.9	iPHoP-RF;51.50	95.69	d__Bacteria;p__Firmicutes;c__Bacilli;o__Lactobacillales;f__Streptococcaceae;g__Streptococcus	100	RaFAH;99.80 CRISPR;98.90 blast;92.80 iPHoP-RF;65.80			111.444	111.444	0.950931	0.950931	8.3315	vRhyme_unbinned_26	UnclusteredGenus_22	Yes	No	No	Streptococcaceae	Streptococcus
1_vRhyme_unbinned_27	25634	1	38	K00390(1)	lytic_scaffold	Medium-quality	Genome-fragment	53.25	AAI-based (high-confidence)	RS_GCF_900446695.1	d__Bacteria;p__Bacteroidota;c__Bacteroidia;o__Flavobacteriales;f__Flavobacteriaceae;g__Capnocytophaga;s__Capnocytophaga sputigena	CRISPR	96.1	iPHoP-RF;92.10 blast;91.90	80.03	d__Bacteria;p__Bacteroidota;c__Bacteroidia;o__Flavobacteriales;f__Flavobacteriaceae;g__Capnocytophaga	100	RaFAH;98.40 CRISPR;96.10 iPHoP-RF;93.70 blast;92.50	Duplodnaviria;Heunggongvirae;Uroviricota;Caudoviricetes;NA;NA;NA;Riemerella phage RAP44	NCBI RefSeq viral protein searching	147.488	147.488	1.2585	1.2585	11.0262	vRhyme_unbinned_27	UnclusteredGenus_25	Yes	No	Yes	Flavobacteriaceae	Capnocytophaga
1_vRhyme_unbinned_28	24138	1	41		lytic_scaffold	Low-quality	Genome-fragment	7.41	AAI-based (medium-confidence)												134.037	134.037	1.14372	1.14372	10.0206	vRhyme_unbinned_28	UnclusteredGenus_34	Yes	No	No
1_vRhyme_unbinned_29	14733	1	21		lytic_scaffold	Low-quality	Genome-fragment	32.23	AAI-based (high-confidence)												289.206	289.206	2.46775	2.46775	21.621	vRhyme_unbinned_29	VC_360_0	Yes	No	Yes
1_vRhyme_unbinned_30	18730	1	27		lysogenic_scaffold	Low-quality	Genome-fragment	41.8	AAI-based (high-confidence)	3300008160_2	d__Bacteria;p__Bacteroidota;c__Bacteroidia;o__Flavobacteriales;f__Flavobacteriaceae;g__Capnocytophaga;s__	CRISPR	98.9	iPHoP-RF;95.70	45.76	d__Bacteria;p__Bacteroidota;c__Bacteroidia;o__Flavobacteriales;f__Flavobacteriaceae;g__Capnocytophaga	98.5	CRISPR;98.90 iPHoP-RF;95.70 blast;93.40			135.008	135.008	1.15201	1.15201	10.0932	vRhyme_unbinned_30	UnclusteredGenus_30	Yes	No	No	Flavobacteriaceae	Capnocytophaga
1_vRhyme_unbinned_31	31222	1	55		lysogenic_scaffold	High-quality	High-quality	100	AAI-based (high-confidence)	RS_GCF_002243385.1	d__Bacteria;p__Firmicutes_A;c__Clostridia;o__Peptostreptococcales;f__Anaerovoracaceae;g__Mogibacterium;s__Mogibacterium pumilum	CRISPR	97.1	blast;79.70	89.76	d__Bacteria;p__Firmicutes_A;c__Clostridia;o__Peptostreptococcales;f__Anaerovoracaceae;g__Mogibacterium	98.8	CRISPR;97.10 blast;96.40 RaFAH;84.00 iPHoP-RF;61.10	Duplodnaviria;Heunggongvirae;Uroviricota;Caudoviricetes;NA;NA;NA;NA	marker VOG HMM searching	276.447	276.447	2.35888	2.35888	20.6671	vRhyme_unbinned_31	VC_450_0	Yes	Yes	No	Anaerovoracaceae	Mogibacterium
1_vRhyme_unbinned_32	24958	1	45		lytic_scaffold					RS_GCF_000160075.2	d__Bacteria;p__Firmicutes;c__Bacilli;o__Lactobacillales;f__Aerococcaceae;g__Abiotrophia;s__Abiotrophia defectiva	CRISPR	98.9	blast;98.40	21.18	d__Bacteria;p__Firmicutes;c__Bacilli;o__Lactobacillales;f__Aerococcaceae;g__Abiotrophia	98.5	CRISPR;98.90 blast;98.40	Duplodnaviria;Heunggongvirae;Uroviricota;Caudoviricetes;NA;NA;NA;NA	marker VOG HMM searching	147.187	147.187	1.25593	1.25593	11.0037	vRhyme_unbinned_32	UnclusteredGenus_3	Yes	No	No	Aerococcaceae	Abiotrophia
1_vRhyme_unbinned_33	10378	1	13		lytic_scaffold	Low-quality	Genome-fragment	3.84	AAI-based (high-confidence)										Duplodnaviria;Heunggongvirae;Uroviricota;Caudoviricetes;NA;NA;Takahashivirus;Bacillus phage PBS1	NCBI RefSeq viral protein searching	132.797	132.797	1.13314	1.13314	9.9279	vRhyme_unbinned_33	UnclusteredGenus_19	Yes	No	No			Takahashivirus
1_vRhyme_unbinned_34	19409	1	29		lytic_scaffold	Low-quality	Genome-fragment	46.37	AAI-based (medium-confidence)												296.32	296.32	2.52845	2.52845	22.1528	vRhyme_unbinned_34	VC_360_0	Yes	No	No
1_vRhyme_unbinned_35	42927	1	56		lytic_scaffold	Low-quality	Genome-fragment	18.68	AAI-based (high-confidence)	RS_GCF_000144405.1	d__Bacteria;p__Bacteroidota;c__Bacteroidia;o__Bacteroidales;f__Bacteroidaceae;g__Prevotella;s__Prevotella melaninogenica	blast	92	iPHoP-RF;69.10							142.475	142.475	1.21572	1.21572	10.6514	vRhyme_unbinned_35	UnclusteredGenus_29	Yes	No	No	Bacteroidaceae	Prevotella
1_vRhyme_unbinned_36	6173	1	8		lytic_scaffold	Low-quality	Genome-fragment	13.84	AAI-based (high-confidence)	RS_GCF_000499785.1	d__Bacteria;p__Bacteroidota;c__Bacteroidia;o__Bacteroidales;f__Bacteroidaceae;g__Bacteroides;s__Bacteroides neonati	iPHoP-RF	94.4	None	50.23	d__Bacteria;p__Bacteroidota;c__Bacteroidia;o__Bacteroidales;f__Bacteroidaceae;g__Bacteroides	92.2	iPHoP-RF;94.40			112.428	112.428	0.959331	0.959331	8.4051	vRhyme_unbinned_36	UnclusteredGenus_11	Yes	No	Yes	Bacteroidaceae	Bacteroides
1_vRhyme_unbinned_37	6625	1	12		lytic_scaffold	Low-quality	Genome-fragment	16.75	AAI-based (medium-confidence)	3300007126_33	d__Bacteria;p__Patescibacteria;c__Saccharimonadia;o__Saccharimonadales;f__Saccharimonadaceae;g__Saccharimonas;s__	iPHoP-RF	94.1	blast;90.40	3.66	d__Bacteria;p__Patescibacteria;c__Saccharimonadia;o__Saccharimonadales;f__Saccharimonadaceae;g__Saccharimonas	91.8	iPHoP-RF;94.10 blast;92.50			66.8207	66.8207	0.57017	0.57017	4.9955	vRhyme_unbinned_37	UnclusteredGenus_8	Yes	No	Yes	Saccharimonadaceae	Saccharimonas
1_vRhyme_unbinned_38	6721	1	6		lytic_scaffold	Low-quality	Genome-fragment	13.96	AAI-based (high-confidence)	RS_GCF_000318275.2	d__Bacteria;p__Bacteroidota;c__Bacteroidia;o__Flavobacteriales;f__Flavobacteriaceae;g__Capnocytophaga;s__Capnocytophaga sp000318275	blast	93.1	iPHoP-RF;79.30	79.9	d__Bacteria;p__Bacteroidota;c__Bacteroidia;o__Flavobacteriales;f__Flavobacteriaceae;g__Capnocytophaga	97.9	blast;93.10 iPHoP-RF;92.40 RaFAH;89.10			139.477	139.477	1.19014	1.19014	10.4273	vRhyme_unbinned_38	UnclusteredGenus_20	Yes	No	No	Flavobacteriaceae	Capnocytophaga
1_vRhyme_unbinned_39	124787	1	202	K01491(1)	lytic_scaffold	Medium-quality	Genome-fragment	68.19	AAI-based (high-confidence)												187.464	187.464	1.5996	1.5996	14.0148	vRhyme_unbinned_39	UnclusteredGenus_39	Yes	No	No
1_vRhyme_unbinned_40	6789	1	5		lytic_scaffold					3300006458_27	d__Bacteria;p__Firmicutes_A;c__Clostridia;o__Tissierellales;f__Peptoniphilaceae;g__Parvimonas;s__	blast	91.4	iPHoP-RF;60.10	95.78	d__Bacteria;p__Firmicutes_A;c__Clostridia;o__Tissierellales;f__Peptoniphilaceae;g__Parvimonas	96.4	blast;91.40 RaFAH;85.50 iPHoP-RF;73.00 CRISPR;67.50	Duplodnaviria;Heunggongvirae;Uroviricota;Caudoviricetes;NA;NA;Audreyjarvisvirus;Lactococcus phage WRP3	NCBI RefSeq viral protein searching	188.322	188.322	1.60692	1.60692	14.0789	vRhyme_unbinned_40	UnclusteredGenus_18	Yes	No	No	Peptoniphilaceae	Parvimonas	Audreyjarvisvirus
1_vRhyme_unbinned_41	5223	1	5		lytic_scaffold	Low-quality	Genome-fragment	12.39	AAI-based (high-confidence)										Duplodnaviria;Heunggongvirae;Uroviricota;Caudoviricetes;NA;NA;NA;NA	marker VOG HMM searching	305.841	305.841	2.60969	2.60969	22.8646	vRhyme_unbinned_41	VC_533_0	Yes	No	Yes
1_vRhyme_unbinned_42	12101	1	22		lytic_scaffold	Low-quality	Genome-fragment	5.27	AAI-based (high-confidence)												136.687	136.687	1.16633	1.16633	10.2187	vRhyme_unbinned_42	UnclusteredGenus_27	Yes	No	Yes
1_vRhyme_unbinned_43	5223	1	5		lytic_scaffold	Low-quality	Genome-fragment	12.26	AAI-based (high-confidence)										Duplodnaviria;Heunggongvirae;Uroviricota;Caudoviricetes;NA;NA;NA;NA	marker VOG HMM searching	308.303	308.303	2.63071	2.63071	23.0487	vRhyme_unbinned_43	VC_533_0	No	No
1_vRhyme_unbinned_44	5215	1	11		lytic_scaffold	Not-determined	Genome-fragment			3300007208_43	d__Bacteria;p__Patescibacteria;c__Saccharimonadia;o__Saccharimonadales;f__Saccharimonadaceae;g__UMGS1907;s__	CRISPR	98.8	iPHoP-RF;92.80 blast;91.70		d__Bacteria;p__Patescibacteria;c__Saccharimonadia;o__Saccharimonadales;f__Saccharimonadaceae;g__UMGS1907	98.4	CRISPR;98.80 iPHoP-RF;92.80 blast;91.90			100.941	100.941	0.861311	0.861311	7.5463	vRhyme_unbinned_44	UnclusteredGenus_6	Yes	Yes	No	Saccharimonadaceae	UMGS1907
1_vRhyme_unbinned_45	5094	1	12		lytic_scaffold																136.698	136.698	1.16642	1.16642	10.2195	vRhyme_unbinned_45	UnclusteredGenus_43	Yes	No	Yes
3_vRhyme_bin_1	100212	11	107		lytic_virus	Low-quality	Genome-fragment	43.79	AAI-based (high-confidence)												127.491	127.491	0.856275	0.856275	8.16873	vRhyme_bin_1	UnclusteredGenus_9	Yes	No	No
3_vRhyme_bin_2	85423	8	78		lytic_virus	Low-quality	Genome-fragment	40.74	AAI-based (high-confidence)	RS_GCF_000209465.1	d__Bacteria;p__Firmicutes_A;c__Clostridia;o__Lachnospirales;f__Lachnospiraceae;g__Lachnoanaerobaculum;s__Lachnoanaerobaculum sp000209465	CRISPR	97.3	None	28.4	d__Bacteria;p__Firmicutes_A;c__Clostridia;o__Lachnospirales;f__Lachnospiraceae;g__Lachnoanaerobaculum	96.2	CRISPR;97.30 blast;80.30			150.007	150.007	1.0075	1.0075	9.61143	vRhyme_bin_2	VC_485_0	Yes	No	No	Lachnospiraceae	Lachnoanaerobaculum
3_vRhyme_bin_3	217838	5	200		lytic_virus	Medium-quality	Genome-fragment	89.45	AAI-based (high-confidence)	RS_GCF_000238055.2	d__Bacteria;p__Firmicutes_A;c__Clostridia;o__Lachnospirales;f__Lachnospiraceae;g__Oribacterium;s__Oribacterium parvum	blast	95	None	27.03	d__Bacteria;p__Firmicutes_A;c__Clostridia;o__Lachnospirales;f__Lachnospiraceae;g__Oribacterium	93	blast;95.00	Duplodnaviria;Heunggongvirae;Uroviricota;Caudoviricetes;NA;NA;NA;NA	marker VOG HMM searching	564.773	564.773	3.79322	3.79322	36.1867	vRhyme_bin_3	VC_485_0	Yes	No	No	Lachnospiraceae	Oribacterium
3_vRhyme_bin_4	596504	11	613	K00969(1);K01916(1);K01771(1);K08281(1);K00655(1)	lysogenic_virus	High-quality	High-quality	100	AAI-based (high-confidence)	GB_GCA_900550175.1	d__Bacteria;p__Firmicutes_C;c__Negativicutes;o__Veillonellales;f__Veillonellaceae;g__Veillonella;s__Veillonella sp900550175	CRISPR	99	None	82.71	d__Bacteria;p__Bacteroidota;c__Bacteroidia;o__Bacteroidales;f__Bacteroidaceae;g__Prevotella	98.7	CRISPR;99.00 blast;93.90 iPHoP-RF;83.60	Duplodnaviria;Heunggongvirae;Uroviricota;Caudoviricetes;NA;NA;NA;NA	marker VOG HMM searching	1220.93	1220.93	8.2002	8.2002	78.2287	vRhyme_bin_4	VC_485_2	Yes	Yes	No	Veillonellaceae	Veillonella
3_vRhyme_bin_5	207984	6	251	K00390(1)	lysogenic_virus	High-quality	High-quality	100	AAI-based (high-confidence)	3300011925_4	d__Bacteria;p__Firmicutes_A;c__Clostridia;o__Peptostreptococcales;f__Filifactoraceae;g__Peptoanaerobacter;s__	CRISPR	99.5	blast;91.80	92.99	d__Bacteria;p__Firmicutes_A;c__Clostridia;o__Peptostreptococcales;f__Filifactoraceae;g__Peptoanaerobacter	99.4	CRISPR;99.50 blast;92.00	Duplodnaviria;Heunggongvirae;Uroviricota;Caudoviricetes;NA;NA;NA;NA	marker VOG HMM searching	471.482	471.482	3.16664	3.16664	30.2093	vRhyme_bin_5	UnclusteredGenus_20	Yes	Yes	No	Filifactoraceae	Peptoanaerobacter
3_vRhyme_bin_6	108222	4	139		lysogenic_virus	High-quality	High-quality	100	AAI-based (high-confidence)	RS_GCF_000220065.1	d__Bacteria;p__Firmicutes;c__Bacilli;o__Lactobacillales;f__Streptococcaceae;g__Streptococcus;s__Streptococcus sp000220065	CRISPR	99.3	iPHoP-RF;51.50	97.63	d__Bacteria;p__Firmicutes;c__Bacilli;o__Lactobacillales;f__Streptococcaceae;g__Streptococcus	99.1	CRISPR;99.30 blast;95.90 iPHoP-RF;83.90	Duplodnaviria;Heunggongvirae;Uroviricota;Caudoviricetes;NA;NA;NA;NA	marker VOG HMM searching	232.263	232.263	1.55996	1.55996	14.8818	vRhyme_bin_6	UnclusteredGenus_1	Yes	Yes	No	Streptococcaceae	Streptococcus
3_vRhyme_bin_7	36260	4	45		lytic_virus	High-quality	High-quality	100	AAI-based (high-confidence)	RS_GCF_013393365.1	d__Bacteria;p__Firmicutes_C;c__Negativicutes;o__Veillonellales;f__Veillonellaceae;g__Veillonella;s__Veillonella dispar_A	blast	93	None	98.74	d__Bacteria;p__Firmicutes_C;c__Negativicutes;o__Veillonellales;f__Veillonellaceae;g__Veillonella	90.6	blast;93.00 CRISPR;81.50	Duplodnaviria;Heunggongvirae;Uroviricota;Caudoviricetes;NA;NA;NA;NA	marker VOG HMM searching	110.153	110.153	0.739829	0.739829	7.05785	vRhyme_bin_7	VC_138_0	Yes	No	No	Veillonellaceae	Veillonella
3_vRhyme_bin_8	13135	2	24		lytic_virus	Low-quality	Genome-fragment	38.15	AAI-based (high-confidence)	RS_GCF_000146585.1	d__Bacteria;p__Firmicutes;c__Bacilli;o__Lactobacillales;f__Streptococcaceae;g__Streptococcus;s__Streptococcus mitis_AZ	CRISPR	98.9	iPHoP-RF;92.80	86.75	d__Bacteria;p__Firmicutes;c__Bacilli;o__Lactobacillales;f__Streptococcaceae;g__Streptococcus	98.5	CRISPR;98.90 iPHoP-RF;95.10 blast;90.30	Duplodnaviria;Heunggongvirae;Uroviricota;Caudoviricetes;NA;NA;NA;Streptococcus phage PH15	NCBI RefSeq viral protein searching	88.1634	88.1634	0.592138	0.592138	5.6489	vRhyme_bin_8	UnclusteredGenus_8	Yes	Yes	No	Streptococcaceae	Streptococcus
3_vRhyme_bin_9	47198	6	84		lysogenic_virus	High-quality	High-quality	100	AAI-based (high-confidence)	3300011986_41	d__Bacteria;p__Patescibacteria;c__Saccharimonadia;o__Saccharimonadales;f__Saccharimonadaceae;g__TM7x;s__	blast	98.4	iPHoP-RF;81.40	36.14	d__Bacteria;p__Patescibacteria;c__Saccharimonadia;o__Saccharimonadales;f__Saccharimonadaceae;g__TM7x	97.8	blast;98.40 iPHoP-RF;88.90 CRISPR;82.40	Duplodnaviria;Heunggongvirae;Uroviricota;Caudoviricetes;NA;NA;NA;NA	marker VOG HMM searching	111.173	111.173	0.746681	0.746681	7.12322	vRhyme_bin_9	UnclusteredGenus_4	Yes	Yes	No	Saccharimonadaceae	TM7x
3_vRhyme_bin_10	22325	3	40		lysogenic_virus	Medium-quality	Genome-fragment	65.88	AAI-based (high-confidence)	GB_GCA_001058355.1	d__Bacteria;p__Firmicutes;c__Bacilli;o__Lactobacillales;f__Aerococcaceae;g__Granulicatella;s__Granulicatella sp001058355	CRISPR	98.3	blast;96.20 iPHoP-RF;72.20	89.1	d__Bacteria;p__Firmicutes;c__Bacilli;o__Lactobacillales;f__Aerococcaceae;g__Granulicatella	97.6	CRISPR;98.30 blast;96.20 iPHoP-RF;87.30			130.075	130.075	0.873631	0.873631	8.3343	vRhyme_bin_10	UnclusteredGenus_14	Yes	Yes	No	Aerococcaceae	Granulicatella
3_vRhyme_bin_11	27890	2	29		lytic_virus	Medium-quality	Genome-fragment	70.56	AAI-based (high-confidence)	RS_GCF_902810435.1	d__Bacteria;p__Firmicutes_C;c__Negativicutes;o__Veillonellales;f__Veillonellaceae;g__Veillonella;s__Veillonella parvula_A	blast	93.8	iPHoP-RF;82.20	92.7	d__Bacteria;p__Firmicutes_C;c__Negativicutes;o__Veillonellales;f__Veillonellaceae;g__Veillonella	91.5	blast;93.80 iPHoP-RF;82.20 CRISPR;79.80	Duplodnaviria;Heunggongvirae;Uroviricota;Caudoviricetes;NA;Autographiviridae;NA;NA	marker VOG HMM searching	136.644	136.644	0.917751	0.917751	8.7552	vRhyme_bin_11	UnclusteredGenus_19	No	No		Veillonellaceae	Veillonella
3_vRhyme_bin_13	30176	2	49		lysogenic_virus	High-quality	High-quality	91.15	AAI-based (high-confidence)	RS_GCF_902810435.1	d__Bacteria;p__Firmicutes_C;c__Negativicutes;o__Veillonellales;f__Veillonellaceae;g__Veillonella;s__Veillonella parvula_A	blast	93.9	iPHoP-RF;67.00	97.76	d__Bacteria;p__Firmicutes_C;c__Negativicutes;o__Veillonellales;f__Veillonellaceae;g__Veillonella	91.6	blast;93.90 iPHoP-RF;86.30 CRISPR;66.90	Duplodnaviria;Heunggongvirae;Uroviricota;Caudoviricetes;NA;NA;NA;NA	marker VOG HMM searching	1109.1	1109.1	7.44913	7.44913	71.0635	vRhyme_bin_13	VC_138_0	Yes	Yes	No	Veillonellaceae	Veillonella
3_vRhyme_bin_14	30633	3	48		lysogenic_virus	Medium-quality	Genome-fragment	68.12	AAI-based (medium-confidence)	3300008147_8	d__Bacteria;p__Firmicutes_A;c__Clostridia;o__Lachnospirales;f__Lachnospiraceae;g__Stomatobaculum;s__	CRISPR	97.6	blast;96.20 iPHoP-RF;88.90	34.05	d__Bacteria;p__Firmicutes_A;c__Clostridia;o__Lachnospirales;f__Lachnospiraceae;g__Stomatobaculum	96.6	CRISPR;97.60 blast;96.20 iPHoP-RF;88.90	Duplodnaviria;Heunggongvirae;Uroviricota;Caudoviricetes;NA;NA;NA;NA	marker VOG HMM searching	135.881	135.881	0.912625	0.912625	8.7063	vRhyme_bin_14	VC_521_0	Yes	Yes	No	Lachnospiraceae	Stomatobaculum
3_vRhyme_bin_15	62569	4	86		lysogenic_virus	High-quality	High-quality	100	AAI-based (high-confidence)	RS_GCF_900637655.1	d__Bacteria;p__Bacteroidota;c__Bacteroidia;o__Bacteroidales;f__Bacteroidaceae;g__Prevotella;s__Prevotella oris	CRISPR	98.6	blast;90.90 iPHoP-RF;83.60	84.02	d__Bacteria;p__Bacteroidota;c__Bacteroidia;o__Bacteroidales;f__Bacteroidaceae;g__Prevotella	98.1	CRISPR;98.60 iPHoP-RF;91.10 blast;90.90	Duplodnaviria;Heunggongvirae;Uroviricota;Caudoviricetes;NA;NA;NA;NA	marker VOG HMM searching	255.753	255.753	1.71773	1.71773	16.3868	vRhyme_bin_15	UnclusteredGenus_18	Yes	Yes	No	Bacteroidaceae	Prevotella
3_vRhyme_unbinned_1	11160	1	10		lytic_scaffold	Low-quality	Genome-fragment	37.45	HMM-based (lower-bound)												238.99	238.99	1.60514	1.60514	15.3128	vRhyme_unbinned_1	VC_305_0	Yes	No	Yes
3_vRhyme_unbinned_2	81699	1	91	K00390(1)	lysogenic_scaffold	High-quality	High-quality	96.78	AAI-based (high-confidence)	RS_GCF_000185845.1	d__Bacteria;p__Bacteroidota;c__Bacteroidia;o__Bacteroidales;f__Bacteroidaceae;g__Prevotella;s__Prevotella salivae	CRISPR	99.5	blast;89.60 iPHoP-RF;73.90	92.22	d__Bacteria;p__Bacteroidota;c__Bacteroidia;o__Bacteroidales;f__Bacteroidaceae;g__Prevotella	99.4	CRISPR;99.50 blast;96.80 iPHoP-RF;96.40			1879.88	1879.88	12.626	12.626	120.45	vRhyme_unbinned_2	UnclusteredGenus_2	No	No		Bacteroidaceae	Prevotella
3_vRhyme_unbinned_3	44195	1	59		lytic_scaffold	High-quality	High-quality	100	AAI-based (high-confidence)	3300007500_20	d__Bacteria;p__Proteobacteria;c__Gammaproteobacteria;o__Burkholderiales;f__Neisseriaceae;g__;s__	blast	90.8	iPHoP-RF;80.00					Duplodnaviria;Heunggongvirae;Uroviricota;Caudoviricetes;NA;NA;NA;NA	marker VOG HMM searching	298.002	298.002	2.00149	2.00149	19.0939	vRhyme_unbinned_3	VC_427_2	No	No		Neisseriaceae
3_vRhyme_unbinned_4	44080	1	58		lytic_scaffold	Medium-quality	Genome-fragment	73.75	AAI-based (medium-confidence)	RS_GCF_000239695.1	d__Bacteria;p__Actinobacteriota;c__Actinomycetia;o__Actinomycetales;f__Actinomycetaceae;g__Actinomyces;s__Actinomyces graevenitzii	blast	92.1	iPHoP-RF;78.70					Duplodnaviria;Heunggongvirae;Uroviricota;Caudoviricetes;NA;NA;NA;NA	marker VOG HMM searching	639.462	639.462	4.29486	4.29486	40.9723	vRhyme_unbinned_4	VC_427_2	Yes	Yes	No	Actinomycetaceae	Actinomyces
3_vRhyme_unbinned_5	11806	1	18		lytic_scaffold	Low-quality	Genome-fragment	27.05	AAI-based (high-confidence)	RS_GCF_002959915.1	d__Bacteria;p__Firmicutes_C;c__Negativicutes;o__Veillonellales;f__Veillonellaceae;g__Veillonella;s__Veillonella atypica	blast	93.2	iPHoP-RF;85.70 CRISPR;55.60	27.68	d__Bacteria;p__Firmicutes_C;c__Negativicutes;o__Veillonellales;f__Veillonellaceae;g__Veillonella	90.8	blast;93.20 iPHoP-RF;85.70 CRISPR;55.60			693.96	693.96	4.66088	4.66088	44.4641	vRhyme_unbinned_5	UnclusteredGenus_13	Yes	Yes	No	Veillonellaceae	Veillonella
3_vRhyme_unbinned_6	36220	1	51		lysogenic_scaffold	High-quality	High-quality	92.51	AAI-based (high-confidence)	RS_GCF_000239695.1	d__Bacteria;p__Actinobacteriota;c__Actinomycetia;o__Actinomycetales;f__Actinomycetaceae;g__Actinomyces;s__Actinomyces graevenitzii	blast	90.3	None					Duplodnaviria;Heunggongvirae;Uroviricota;Caudoviricetes;NA;NA;NA;NA	marker VOG HMM searching	831.955	831.955	5.58771	5.58771	53.3059	vRhyme_unbinned_6	VC_357_0	No	No		Actinomycetaceae	Actinomyces
3_vRhyme_unbinned_7	25949	1	35		lysogenic_scaffold	Medium-quality	Genome-fragment	52.74	AAI-based (medium-confidence)	RS_GCF_000239695.1	d__Bacteria;p__Actinobacteriota;c__Actinomycetia;o__Actinomycetales;f__Actinomycetaceae;g__Actinomyces;s__Actinomyces graevenitzii	blast	96.2	iPHoP-RF;90.80 CRISPR;85.70	100	d__Bacteria;p__Actinobacteriota;c__Actinomycetia;o__Actinomycetales;f__Actinomycetaceae;g__Actinomyces	94.6	blast;96.20 iPHoP-RF;90.80 CRISPR;85.70	Duplodnaviria;Heunggongvirae;Uroviricota;Caudoviricetes;NA;NA;NA;NA	marker VOG HMM searching	199.831	199.831	1.34214	1.34214	12.8038	vRhyme_unbinned_7	UnclusteredGenus_17	No	No		Actinomycetaceae	Actinomyces
3_vRhyme_unbinned_8	36800	1	45		lytic_scaffold	High-quality	High-quality	91.84	AAI-based (high-confidence)	RS_GCF_001078375.1	d__Bacteria;p__Firmicutes_C;c__Negativicutes;o__Veillonellales;f__Veillonellaceae;g__Veillonella;s__Veillonella tobetsuensis	CRISPR	98.9	iPHoP-RF;84.20	87.31	d__Bacteria;p__Firmicutes_C;c__Negativicutes;o__Veillonellales;f__Veillonellaceae;g__Veillonella	98.5	CRISPR;98.90 blast;94.90 iPHoP-RF;84.20	Duplodnaviria;Heunggongvirae;Uroviricota;Caudoviricetes;NA;NA;NA;NA	marker VOG HMM searching	283.185	283.185	1.90197	1.90197	18.1445	vRhyme_unbinned_8	UnclusteredGenus_12	Yes	Yes	No	Veillonellaceae	Veillonella
3_vRhyme_unbinned_9	8981	1	6		lytic_scaffold	Low-quality	Genome-fragment	13.39	AAI-based (high-confidence)	RS_GCF_013393365.1	d__Bacteria;p__Firmicutes_C;c__Negativicutes;o__Veillonellales;f__Veillonellaceae;g__Veillonella;s__Veillonella dispar_A	blast	92.4	iPHoP-RF;73.90							73.7892	73.7892	0.495595	0.495595	4.7279	vRhyme_unbinned_9	UnclusteredGenus_5	Yes	No	No	Veillonellaceae	Veillonella
3_vRhyme_unbinned_10	39470	1	55		lysogenic_scaffold	Complete	High-quality	100	DTR (high-confidence)	RS_GCF_004785935.1	d__Bacteria;p__Firmicutes;c__Bacilli;o__Lactobacillales;f__Streptococcaceae;g__Streptococcus;s__Streptococcus rubneri	CRISPR	98.9	iPHoP-RF;84.20	87.72	d__Bacteria;p__Firmicutes;c__Bacilli;o__Lactobacillales;f__Streptococcaceae;g__Streptococcus	98.5	CRISPR;98.90 blast;96.00 iPHoP-RF;95.10	Duplodnaviria;Heunggongvirae;Uroviricota;Caudoviricetes;NA;NA;NA;NA	marker VOG HMM searching	552.48	552.48	3.71066	3.71066	35.3991	vRhyme_unbinned_10	UnclusteredGenus_16	Yes	Yes	No	Streptococcaceae	Streptococcus
3_vRhyme_unbinned_11	9179	1	4		lytic_scaffold	Not-determined	Genome-fragment			RS_GCF_000175615.1	d__Bacteria;p__Actinobacteriota;c__Actinomycetia;o__Actinomycetales;f__Micrococcaceae;g__Rothia;s__Rothia mucilaginosa	blast	95.1	iPHoP-RF;68.60		d__Bacteria;p__Actinobacteriota;c__Actinomycetia;o__Actinomycetales;f__Micrococcaceae;g__Rothia	93.1	blast;95.10 iPHoP-RF;84.50			311.871	311.871	2.09464	2.09464	19.9825	vRhyme_unbinned_11	UnclusteredGenus_23	Yes	Yes	Yes	Micrococcaceae	Rothia
3_vRhyme_unbinned_12	6313	1	6		lytic_scaffold	Low-quality	Genome-fragment	15.21	AAI-based (high-confidence)	RS_GCF_902810435.1	d__Bacteria;p__Firmicutes_C;c__Negativicutes;o__Veillonellales;f__Veillonellaceae;g__Veillonella;s__Veillonella parvula_A	blast	94.7	CRISPR;71.10 iPHoP-RF;53.00	60.9	d__Bacteria;p__Firmicutes_C;c__Negativicutes;o__Veillonellales;f__Veillonellaceae;g__Veillonella	92.6	blast;94.70 CRISPR;74.70 iPHoP-RF;60.90			451.302	451.302	3.03111	3.03111	28.9163	vRhyme_unbinned_12	UnclusteredGenus_7	Yes	Yes	No	Veillonellaceae	Veillonella
3_vRhyme_unbinned_13	18345	1	18		lytic_scaffold	Low-quality	Genome-fragment	30.51	AAI-based (medium-confidence)										Duplodnaviria;Heunggongvirae;Uroviricota;Caudoviricetes;NA;NA;NA;NA	marker VOG HMM searching	346.896	346.896	2.32988	2.32988	22.2267	vRhyme_unbinned_13	UnclusteredGenus_3	Yes	Yes	No
3_vRhyme_unbinned_14	14956	1	22		lysogenic_scaffold	Low-quality	Genome-fragment	34.25	AAI-based (high-confidence)	RS_GCF_001078375.1	d__Bacteria;p__Firmicutes_C;c__Negativicutes;o__Veillonellales;f__Veillonellaceae;g__Veillonella;s__Veillonella tobetsuensis	CRISPR	97.7	blast;91.10 iPHoP-RF;73.70	34.8	d__Bacteria;p__Firmicutes_C;c__Negativicutes;o__Veillonellales;f__Veillonellaceae;g__Veillonella	96.7	CRISPR;97.70 blast;94.10 iPHoP-RF;87.00			647.792	647.792	4.3508	4.3508	41.506	vRhyme_unbinned_14	VC_521_0	Yes	Yes	Yes	Veillonellaceae	Veillonella
3_vRhyme_unbinned_15	5525	1	8	K06920(1)	lytic_scaffold	Not-determined	Genome-fragment			3300011986_41	d__Bacteria;p__Patescibacteria;c__Saccharimonadia;o__Saccharimonadales;f__Saccharimonadaceae;g__TM7x;s__	blast	93.3	iPHoP-RF;84.20	10.05	d__Bacteria;p__Patescibacteria;c__Saccharimonadia;o__Saccharimonadales;f__Saccharimonadaceae;g__TM7x	90.9	blast;93.30 iPHoP-RF;87.30			205.593	205.593	1.38084	1.38084	13.173	vRhyme_unbinned_15	UnclusteredGenus_15	No	No		Saccharimonadaceae	TM7x
3_vRhyme_unbinned_16	5634	1	8		lytic_scaffold	Low-quality	Genome-fragment	9.37	AAI-based (high-confidence)												79.8027	79.8027	0.535984	0.535984	5.1132	vRhyme_unbinned_16	UnclusteredGenus_21	Yes	No	No
3_vRhyme_unbinned_17	25806	1	41		lytic_scaffold	Low-quality	Genome-fragment	43.15	AAI-based (medium-confidence)												304.702	304.702	2.04649	2.04649	19.5232	vRhyme_unbinned_17	UnclusteredGenus_6	Yes	Yes	Yes
3_vRhyme_unbinned_18	41117	1	60		lytic_scaffold	High-quality	High-quality	100	AAI-based (high-confidence)	GB_GCA_013333845.2	d__Bacteria;p__Patescibacteria;c__Saccharimonadia;o__Saccharimonadales;f__Saccharimonadaceae;g__Saccharimonas;s__Saccharimonas sp013333845	CRISPR	92.7	None	5.84	d__Bacteria;p__Patescibacteria;c__Saccharimonadia;o__Saccharimonadales;f__Saccharimonadaceae;g__Saccharimonas	90.2	CRISPR;92.70 iPHoP-RF;81.90 blast;77.40	Duplodnaviria;Heunggongvirae;Uroviricota;Caudoviricetes;NA;NA;NA;NA	marker VOG HMM searching	198.002	198.002	1.32985	1.32985	12.6866	vRhyme_unbinned_18	UnclusteredGenus_22	Yes	No	No	Saccharimonadaceae	Saccharimonas
3_vRhyme_unbinned_19	36811	1	46		lysogenic_scaffold	High-quality	High-quality	90.49	AAI-based (high-confidence)	RS_GCF_001078375.1	d__Bacteria;p__Firmicutes_C;c__Negativicutes;o__Veillonellales;f__Veillonellaceae;g__Veillonella;s__Veillonella tobetsuensis	CRISPR	98.9	iPHoP-RF;60.90	97.65	d__Bacteria;p__Firmicutes_C;c__Negativicutes;o__Veillonellales;f__Veillonellaceae;g__Veillonella	98.5	CRISPR;98.90 blast;96.40 iPHoP-RF;91.80	Duplodnaviria;Heunggongvirae;Uroviricota;Caudoviricetes;NA;NA;NA;NA	marker VOG HMM searching	637.426	637.426	4.28118	4.28118	40.8418	vRhyme_unbinned_19	UnclusteredGenus_11	No	No		Veillonellaceae	Veillonella
3_vRhyme_unbinned_20	18688	1	24		lytic_scaffold	High-quality	High-quality	96.17	AAI-based (medium-confidence)												539.019	539.019	3.62025	3.62025	34.5366	vRhyme_unbinned_20	VC_305_0	Yes	No	Yes
3_vRhyme_unbinned_21	33882	1	45		lysogenic_scaffold	Complete	High-quality	100	DTR (high-confidence)	3300029201_15	d__Bacteria;p__Firmicutes_C;c__Negativicutes;o__Veillonellales;f__Veillonellaceae;g__Veillonella;s__	CRISPR	98.9	iPHoP-RF;61.70	81.02	d__Bacteria;p__Firmicutes_C;c__Negativicutes;o__Veillonellales;f__Veillonellaceae;g__Veillonella	98.5	CRISPR;98.90 blast;96.50 iPHoP-RF;67.30	Duplodnaviria;Heunggongvirae;Uroviricota;Caudoviricetes;NA;NA;NA;NA	marker VOG HMM searching	400.114	400.114	2.68731	2.68731	25.6365	vRhyme_unbinned_21	UnclusteredGenus_10	Yes	No	No	Veillonellaceae	Veillonella
3_vRhyme_unbinned_22	48826	1	60		lytic_scaffold	High-quality	High-quality	91.23	AAI-based (high-confidence)												231.066	231.066	1.55192	1.55192	14.8051	vRhyme_unbinned_22	VC_357_0	Yes	No	No
4_vRhyme_bin_1	181335	13	201	K02495(1)	lytic_virus	Medium-quality	Genome-fragment	82.18	AAI-based (medium-confidence)										Duplodnaviria;Heunggongvirae;Uroviricota;Caudoviricetes;NA;NA;NA;NA	marker VOG HMM searching	139.865	139.865	0.592657	0.592657	10.9416	vRhyme_bin_1	VC_801_0	Yes	No	No
4_vRhyme_bin_2	37003	4	52		lysogenic_virus	High-quality	High-quality	100	AAI-based (high-confidence)	RS_GCF_014202695.1	d__Bacteria;p__Firmicutes_A;c__Clostridia;o__Lachnospirales;f__Lachnospiraceae;g__Oribacterium;s__Oribacterium sinus	blast	96.5	iPHoP-RF;81.40 CRISPR;60.50	85.83	d__Bacteria;p__Firmicutes_A;c__Clostridia;o__Lachnospirales;f__Lachnospiraceae;g__Oribacterium	95	blast;96.50 iPHoP-RF;86.00 CRISPR;67.90	Duplodnaviria;Heunggongvirae;Uroviricota;Caudoviricetes;NA;NA;NA;NA	marker VOG HMM searching	111.283	111.283	0.471545	0.471545	8.7056	vRhyme_bin_2	UnclusteredGenus_24	Yes	No	No	Lachnospiraceae	Oribacterium
4_vRhyme_bin_3	14329	2	14		lytic_virus	Low-quality	Genome-fragment	6.57	AAI-based (medium-confidence)	3300027819_178	d__Bacteria;p__Patescibacteria;c__Paceibacteria;o__UBA9983_A;f__Zambryskibacteraceae;g__UBA5004;s__	iPHoP-RF	93.7	None	8.89	d__Bacteria;p__Patescibacteria;c__Paceibacteria;o__UBA9983_A;f__Zambryskibacteraceae;g__UBA5004	91.4	iPHoP-RF;93.70			79.6342	79.6342	0.337439	0.337439	6.22975	vRhyme_bin_3	VC_801_0	Yes	No	No	Zambryskibacteraceae	UBA5004
4_vRhyme_bin_5	49776	2	55	K06167(1);K00390(1)	lysogenic_virus	Medium-quality	Genome-fragment	80.69	AAI-based (medium-confidence)	RS_GCF_000220235.1	d__Bacteria;p__Bacteroidota;c__Bacteroidia;o__Bacteroidales;f__Bacteroidaceae;g__Prevotella;s__Prevotella nigrescens	CRISPR	98.6	blast;91.40 iPHoP-RF;83.60	91.04	d__Bacteria;p__Bacteroidota;c__Bacteroidia;o__Bacteroidales;f__Bacteroidaceae;g__Prevotella	98.1	CRISPR;98.60 blast;98.30 iPHoP-RF;95.10	Duplodnaviria;Heunggongvirae;Uroviricota;Caudoviricetes;NA;NA;NA;NA	marker VOG HMM searching	166.156	166.156	0.704062	0.704062	12.9983	vRhyme_bin_5	VC_802_0	No	No		Bacteroidaceae	Prevotella
4_vRhyme_bin_7	33534	2	38		lytic_virus	Medium-quality	Genome-fragment	84.97	AAI-based (medium-confidence)	RS_GCF_011612265.1	d__Bacteria;p__Actinobacteriota;c__Actinomycetia;o__Mycobacteriales;f__Mycobacteriaceae;g__Corynebacterium;s__Corynebacterium matruchotii	CRISPR	93.8	iPHoP-RF;73.70	35.99	d__Bacteria;p__Actinobacteriota;c__Actinomycetia;o__Mycobacteriales;f__Mycobacteriaceae;g__Corynebacterium	91.5	CRISPR;93.80 iPHoP-RF;73.70	Duplodnaviria;Heunggongvirae;Uroviricota;Caudoviricetes;NA;NA;NA;NA	marker VOG HMM searching	5179.43	5179.43	21.9471	21.9471	405.184	vRhyme_bin_7	VC_289_0	No	No		Mycobacteriaceae	Corynebacterium
4_vRhyme_bin_8	36485	2	52		lysogenic_virus	High-quality	High-quality	95.74	AAI-based (high-confidence)	RS_GCF_000239695.1	d__Bacteria;p__Actinobacteriota;c__Actinomycetia;o__Actinomycetales;f__Actinomycetaceae;g__Actinomyces;s__Actinomyces graevenitzii	blast	90.1	iPHoP-RF;60.10					Duplodnaviria;Heunggongvirae;Uroviricota;Caudoviricetes;NA;NA;NA;Rothia phage Spartoi	NCBI RefSeq viral protein searching	422.668	422.668	1.791	1.791	33.0652	vRhyme_bin_8	UnclusteredGenus_13	Yes	No	No	Actinomycetaceae	Actinomyces
4_vRhyme_bin_9	38044	3	48		lysogenic_virus	High-quality	High-quality	99.74	AAI-based (high-confidence)	RS_GCF_011612265.1	d__Bacteria;p__Actinobacteriota;c__Actinomycetia;o__Mycobacteriales;f__Mycobacteriaceae;g__Corynebacterium;s__Corynebacterium matruchotii	blast	98.9	iPHoP-RF;90.50 CRISPR;70.00	99.71	d__Bacteria;p__Actinobacteriota;c__Actinomycetia;o__Mycobacteriales;f__Mycobacteriaceae;g__Corynebacterium	98.5	blast;98.90 CRISPR;97.80 iPHoP-RF;93.70	Duplodnaviria;Heunggongvirae;Uroviricota;Caudoviricetes;NA;NA;Poushouvirus;Corynebacterium phage Poushou	NCBI RefSeq viral protein searching	248.044	248.044	1.05105	1.05105	19.4043	vRhyme_bin_9	VC_495_0	Yes	Yes	No	Mycobacteriaceae	Corynebacterium	Poushouvirus
4_vRhyme_bin_11	16728	2	27		lysogenic_virus	High-quality	High-quality	100	AAI-based (medium-confidence)	3300007357_12	d__Bacteria;p__Actinobacteriota;c__Actinomycetia;o__Actinomycetales;f__Actinomycetaceae;g__Peptidiphaga;s__	CRISPR	93.8	iPHoP-RF;90.50	32.09	d__Bacteria;p__Actinobacteriota;c__Actinomycetia;o__Actinomycetales;f__Actinomycetaceae;g__Peptidiphaga	91.5	CRISPR;93.80 blast;91.40 iPHoP-RF;90.50	Duplodnaviria;Heunggongvirae;Uroviricota;Caudoviricetes;NA;NA;Decurrovirus;NA	vContact2 clustering	258.572	258.572	1.09566	1.09566	20.2279	vRhyme_bin_11	VC_484_0	Yes	No	No	Actinomycetaceae	Peptidiphaga	Decurrovirus
4_vRhyme_bin_12	52669	3	74	K00568(1)	lytic_virus	High-quality	High-quality	100	AAI-based (high-confidence)	RS_GCF_004353845.1	d__Bacteria;p__Proteobacteria;c__Gammaproteobacteria;o__Enterobacterales;f__Enterobacteriaceae;g__Citrobacter;s__Citrobacter freundii_E	iPHoP-RF	92.8	None	7.74	d__Bacteria;p__Proteobacteria;c__Gammaproteobacteria;o__Enterobacterales;f__Enterobacteriaceae;g__Citrobacter	90.3	iPHoP-RF;92.80	Duplodnaviria;Heunggongvirae;Uroviricota;Caudoviricetes;NA;NA;Alachuavirus;NA	vContact2 clustering	295.118	295.118	1.25052	1.25052	23.087	vRhyme_bin_12	VC_228_0	No	No		Enterobacteriaceae	Citrobacter	Alachuavirus
4_vRhyme_unbinned_1	5923	1	6		lytic_scaffold	Low-quality	Genome-fragment	16.51	AAI-based (high-confidence)	RS_GCF_001189495.1	d__Bacteria;p__Firmicutes_A;c__Clostridia;o__Peptostreptococcales;f__Anaerovoracaceae;g__Eubacterium_B;s__Eubacterium_B sulci	blast	95.9	iPHoP-RF;72.80 CRISPR;54.10	33.85	d__Bacteria;p__Firmicutes_A;c__Clostridia;o__Peptostreptococcales;f__Anaerovoracaceae;g__Eubacterium_B	94.2	blast;95.90 iPHoP-RF;81.60 CRISPR;54.10	Duplodnaviria;Heunggongvirae;Uroviricota;Caudoviricetes;NA;NA;NA;NA	marker VOG HMM searching	173.744	173.744	0.736214	0.736214	13.5919	vRhyme_unbinned_1	UnclusteredGenus_27	No	No		Anaerovoracaceae	Eubacterium_B
4_vRhyme_unbinned_2	37938	1	59		lytic_scaffold	High-quality	High-quality	96.64	AAI-based (high-confidence)												228.095	228.095	0.966521	0.966521	17.8438	vRhyme_unbinned_2	UnclusteredGenus_23	Yes	No	Yes
4_vRhyme_unbinned_3	5188	1	4		lytic_scaffold	Low-quality	Genome-fragment	13.87	AAI-based (high-confidence)												97.9898	97.9898	0.415218	0.415218	7.6657	vRhyme_unbinned_3	UnclusteredGenus_32	No	No
4_vRhyme_unbinned_4	6076	1	10		lytic_scaffold	Low-quality	Genome-fragment	17.41	AAI-based (high-confidence)	RS_GCF_001189495.1	d__Bacteria;p__Firmicutes_A;c__Clostridia;o__Peptostreptococcales;f__Anaerovoracaceae;g__Eubacterium_B;s__Eubacterium_B sulci	blast	91.2	iPHoP-RF;85.40 CRISPR;50.70					Duplodnaviria;Heunggongvirae;Uroviricota;Caudoviricetes;NA;NA;NA;Clostridium phage vB_CpeS-CP51	NCBI RefSeq viral protein searching	124.277	124.277	0.526604	0.526604	9.7221	vRhyme_unbinned_4	UnclusteredGenus_8	No	No		Anaerovoracaceae	Eubacterium_B
4_vRhyme_unbinned_5	5596	1	5		lytic_scaffold	Not-determined	Genome-fragment			RS_GCF_000220235.1	d__Bacteria;p__Bacteroidota;c__Bacteroidia;o__Bacteroidales;f__Bacteroidaceae;g__Prevotella;s__Prevotella nigrescens	blast	92	iPHoP-RF;58.70							78.8398	78.8398	0.334072	0.334072	6.1676	vRhyme_unbinned_5	UnclusteredGenus_18	Yes	No	Yes	Bacteroidaceae	Prevotella
4_vRhyme_unbinned_6	40376	1	56		lytic_scaffold	Medium-quality	Genome-fragment	67.47	AAI-based (medium-confidence)	RS_GCF_002847525.1	d__Bacteria;p__Actinobacteriota;c__Actinomycetia;o__Actinomycetales;f__Actinomycetaceae;g__Pauljensenia;s__Pauljensenia odontolytica_B	CRISPR	97	None	96.17	d__Bacteria;p__Actinobacteriota;c__Actinomycetia;o__Actinomycetales;f__Actinomycetaceae;g__Pauljensenia	95.7	CRISPR;97.00	Duplodnaviria;Heunggongvirae;Uroviricota;Caudoviricetes;NA;NA;NA;NA	marker VOG HMM searching	894.345	894.345	3.78966	3.78966	69.9642	vRhyme_unbinned_6	UnclusteredGenus_20	Yes	Yes	No	Actinomycetaceae	Pauljensenia
4_vRhyme_unbinned_7	5620	1	8		lytic_scaffold	Low-quality	Genome-fragment	4.29	AAI-based (high-confidence)												62.1338	62.1338	0.263283	0.263283	4.8607	vRhyme_unbinned_7	UnclusteredGenus_22	Yes	No	No
4_vRhyme_unbinned_8	5279	1	8		lysogenic_scaffold	Not-determined	Genome-fragment														76.5529	76.5529	0.324382	0.324382	5.9887	vRhyme_unbinned_8	UnclusteredGenus_12	Yes	Yes	Yes
4_vRhyme_unbinned_9	8124	1	12		lytic_scaffold	Low-quality	Genome-fragment	16.82	AAI-based (medium-confidence)	RS_GCF_900187105.1	d__Bacteria;p__Proteobacteria;c__Gammaproteobacteria;o__Burkholderiales;f__Neisseriaceae;g__Eikenella;s__Eikenella corrodens	blast	92.1	iPHoP-RF;86.30							69.7077	69.7077	0.295376	0.295376	5.4532	vRhyme_unbinned_9	UnclusteredGenus_7	Yes	No	Yes	Neisseriaceae	Eikenella
4_vRhyme_unbinned_10	54077	1	58	K06167(1)	lytic_scaffold	Complete	High-quality	100	DTR (high-confidence)	3300008634_12	d__Bacteria;p__Bacteroidota;c__Bacteroidia;o__Bacteroidales;f__Porphyromonadaceae;g__Porphyromonas;s__	CRISPR	98.8	blast;93.10 iPHoP-RF;82.80	44.14	d__Bacteria;p__Bacteroidota;c__Bacteroidia;o__Bacteroidales;f__Porphyromonadaceae;g__Porphyromonas	98.4	CRISPR;98.80 blast;96.50 iPHoP-RF;91.80	Duplodnaviria;Heunggongvirae;Uroviricota;Caudoviricetes;NA;NA;NA;NA	marker VOG HMM searching	1487.99	1487.99	6.30516	6.30516	116.405	vRhyme_unbinned_10	VC_802_0	Yes	No	No	Porphyromonadaceae	Porphyromonas
4_vRhyme_unbinned_11	42191	1	63	K00957(1)	lysogenic_scaffold	High-quality	High-quality	91.54	AAI-based (medium-confidence)	3300008155_19	d__Bacteria;p__Bacteroidota;c__Bacteroidia;o__Flavobacteriales;f__Weeksellaceae;g__JABCPE02;s__	CRISPR	98.8	iPHoP-RF;96.40 blast;95.80	27.91	d__Bacteria;p__Bacteroidota;c__Bacteroidia;o__Flavobacteriales;f__Weeksellaceae;g__JABCPE02	98.4	CRISPR;98.80 iPHoP-RF;97.10 blast;96.70	Duplodnaviria;Heunggongvirae;Uroviricota;Caudoviricetes;NA;NA;NA;Riemerella phage RAP44	NCBI RefSeq viral protein searching	283.094	283.094	1.19957	1.19957	22.1463	vRhyme_unbinned_11	UnclusteredGenus_4	Yes	No	No	Weeksellaceae	JABCPE02
4_vRhyme_unbinned_12	5242	1	7		lytic_scaffold	Low-quality	Genome-fragment	5.13	AAI-based (medium-confidence)												77.6842	77.6842	0.329176	0.329176	6.0772	vRhyme_unbinned_12	UnclusteredGenus_2	Yes	No	Yes
4_vRhyme_unbinned_13	6591	1	12		lytic_scaffold	Low-quality	Genome-fragment	13.43	AAI-based (high-confidence)	RS_GCF_003589745.1	d__Bacteria;p__Firmicutes_A;c__Clostridia;o__Lachnospirales;f__Lachnospiraceae;g__Lachnoanaerobaculum;s__Lachnoanaerobaculum umeaense	CRISPR	95.1	None	99.72	d__Bacteria;p__Firmicutes_A;c__Clostridia;o__Lachnospirales;f__Lachnospiraceae;g__Lachnoanaerobaculum	93.1	CRISPR;95.10 blast;92.00 iPHoP-RF;79.30			77.5871	77.5871	0.328764	0.328764	6.0696	vRhyme_unbinned_13	UnclusteredGenus_25	Yes	No	No	Lachnospiraceae	Lachnoanaerobaculum
4_vRhyme_unbinned_14	10903	1	12		lytic_scaffold	Low-quality	Genome-fragment	32.04	AAI-based (high-confidence)	RS_GCF_002959775.1	d__Bacteria;p__Firmicutes_C;c__Negativicutes;o__Veillonellales;f__Veillonellaceae;g__Veillonella;s__Veillonella rogosae	CRISPR	98.5	None	92.87	d__Bacteria;p__Firmicutes_C;c__Negativicutes;o__Veillonellales;f__Veillonellaceae;g__Veillonella	97.9	CRISPR;98.50 blast;92.90 iPHoP-RF;82.80			111.972	111.972	0.474464	0.474464	8.7595	vRhyme_unbinned_14	UnclusteredGenus_14	No	No		Veillonellaceae	Veillonella
4_vRhyme_unbinned_15	44461	1	58		lytic_scaffold	Medium-quality	Genome-fragment	74.29	AAI-based (medium-confidence)	RS_GCF_000239695.1	d__Bacteria;p__Actinobacteriota;c__Actinomycetia;o__Actinomycetales;f__Actinomycetaceae;g__Actinomyces;s__Actinomyces graevenitzii	blast	91.2	iPHoP-RF;80.30					Duplodnaviria;Heunggongvirae;Uroviricota;Caudoviricetes;NA;NA;NA;NA	marker VOG HMM searching	529.525	529.525	2.24379	2.24379	41.4245	vRhyme_unbinned_15	UnclusteredGenus_9	Yes	Yes	No	Actinomycetaceae	Actinomyces
4_vRhyme_unbinned_16	18994	1	21		lytic_scaffold	Low-quality	Genome-fragment	47.56	AAI-based (high-confidence)	RS_GCF_000195595.1	d__Bacteria;p__Actinobacteriota;c__Actinomycetia;o__Actinomycetales;f__Actinomycetaceae;g__Actinomyces;s__Actinomyces sp000195595	CRISPR	99	iPHoP-RF;83.10	93.7	d__Bacteria;p__Actinobacteriota;c__Actinomycetia;o__Actinomycetales;f__Actinomycetaceae;g__Actinomyces	98.7	CRISPR;99.00 blast;96.30 iPHoP-RF;92.10	Duplodnaviria;Heunggongvirae;Uroviricota;Caudoviricetes;NA;NA;NA;NA	marker VOG HMM searching	139.373	139.373	0.590574	0.590574	10.9031	vRhyme_unbinned_16	UnclusteredGenus_3	Yes	No	No	Actinomycetaceae	Actinomyces
4_vRhyme_unbinned_17	6421	1	10		lytic_scaffold	Low-quality	Genome-fragment	11.24	AAI-based (high-confidence)												87.4542	87.4542	0.370574	0.370574	6.8415	vRhyme_unbinned_17	VC_431_0	No	No
4_vRhyme_unbinned_18	8831	1	11		lytic_scaffold	Low-quality	Genome-fragment	28.12	AAI-based (high-confidence)	3300006458_27	d__Bacteria;p__Firmicutes_A;c__Clostridia;o__Tissierellales;f__Peptoniphilaceae;g__Parvimonas;s__	blast	94.7	iPHoP-RF;59.80	78.48	d__Bacteria;p__Firmicutes_A;c__Clostridia;o__Tissierellales;f__Peptoniphilaceae;g__Parvimonas	92.6	blast;94.70 CRISPR;89.50 iPHoP-RF;78.30			75.4574	75.4574	0.31974	0.31974	5.903	vRhyme_unbinned_18	VC_803_0	Yes	No	No	Peptoniphilaceae	Parvimonas
4_vRhyme_unbinned_19	12647	1	10		lytic_scaffold	Low-quality	Genome-fragment	36.64	AAI-based (high-confidence)	RS_GCF_008369405.1	d__Bacteria;p__Firmicutes;c__Bacilli;o__Lactobacillales;f__Streptococcaceae;g__Streptococcus;s__Streptococcus cristatus_G	blast	96.8	iPHoP-RF;90.10	72.64	d__Bacteria;p__Firmicutes;c__Bacilli;o__Lactobacillales;f__Streptococcaceae;g__Streptococcus	95.4	blast;96.80 iPHoP-RF;91.40			69.0008	69.0008	0.292381	0.292381	5.3979	vRhyme_unbinned_19	UnclusteredGenus_10	Yes	No	Yes	Streptococcaceae	Streptococcus
4_vRhyme_unbinned_20	51054	1	56	K01243(1);K00789(1)	lysogenic_scaffold	Medium-quality	Genome-fragment	80.16	AAI-based (high-confidence)	RS_GCF_900187995.1	d__Bacteria;p__Bacteroidota;c__Bacteroidia;o__Bacteroidales;f__Bacteroidaceae;g__Prevotella;s__Prevotella jejuni	iPHoP-RF	95.7	None	22.54	d__Bacteria;p__Bacteroidota;c__Bacteroidia;o__Bacteroidales;f__Bacteroidaceae;g__Prevotella	93.9	iPHoP-RF;95.70 blast;94.90	Duplodnaviria;Heunggongvirae;Uroviricota;Caudoviricetes;NA;NA;NA;NA	marker VOG HMM searching	164.011	164.011	0.694973	0.694973	12.8305	vRhyme_unbinned_20	UnclusteredGenus_6	No	No		Bacteroidaceae	Prevotella
4_vRhyme_unbinned_21	17485	1	16		lytic_scaffold	Low-quality	Genome-fragment	41.43	AAI-based (high-confidence)	RS_GCF_000328565.1	d__Bacteria;p__Actinobacteriota;c__Actinomycetia;o__Mycobacteriales;f__Mycobacteriaceae;g__Mycobacterium;s__Mycobacterium sp000328565	iPHoP-RF	93.1	None	39.79	d__Bacteria;p__Actinobacteriota;c__Actinomycetia;o__Mycobacteriales;f__Mycobacteriaceae;g__Mycobacterium	90.7	iPHoP-RF;93.10	Duplodnaviria;Heunggongvirae;Uroviricota;Caudoviricetes;NA;NA;NA;NA	marker VOG HMM searching	504.78	504.78	2.13893	2.13893	39.4887	vRhyme_unbinned_21	VC_431_0	No	No		Mycobacteriaceae	Mycobacterium
4_vRhyme_unbinned_22	17734	1	16		lytic_scaffold	Low-quality	Genome-fragment	42.02	AAI-based (high-confidence)										Duplodnaviria;Heunggongvirae;Uroviricota;Caudoviricetes;NA;NA;NA;NA	marker VOG HMM searching	422.229	422.229	1.78914	1.78914	33.0308	vRhyme_unbinned_22	VC_431_0	No	No
4_vRhyme_unbinned_23	7313	1	8		lytic_scaffold	Low-quality	Genome-fragment	21	AAI-based (high-confidence)	RS_GCF_000382805.1	d__Bacteria;p__Firmicutes;c__Bacilli;o__Lactobacillales;f__Streptococcaceae;g__Streptococcus;s__Streptococcus oralis_AC	CRISPR	97.2	iPHoP-RF;95.70	90.33	d__Bacteria;p__Firmicutes;c__Bacilli;o__Lactobacillales;f__Streptococcaceae;g__Streptococcus	96	CRISPR;97.20 iPHoP-RF;97.10 blast;95.60			104.005	104.005	0.440708	0.440708	8.1363	vRhyme_unbinned_23	UnclusteredGenus_28	Yes	No	No	Streptococcaceae	Streptococcus
4_vRhyme_unbinned_24	13740	1	27		lytic_scaffold	Low-quality	Genome-fragment	38.35	AAI-based (high-confidence)	RS_GCF_900450455.1	d__Bacteria;p__Firmicutes_A;c__Clostridia;o__Peptostreptococcales;f__Anaerovoracaceae;g__Eubacterium_B;s__Eubacterium_B infirmum	CRISPR	96.1	None	7.82	d__Bacteria;p__Firmicutes_A;c__Clostridia;o__Peptostreptococcales;f__Anaerovoracaceae;g__Eubacterium_B	94.5	CRISPR;96.10 blast;95.90 iPHoP-RF;81.10			168.404	168.404	0.713589	0.713589	13.1742	vRhyme_unbinned_24	UnclusteredGenus_26	No	No		Anaerovoracaceae	Eubacterium_B
4_vRhyme_unbinned_25	7635	1	12		lysogenic_scaffold	Low-quality	Genome-fragment	22.64	AAI-based (high-confidence)	RS_GCF_001189495.1	d__Bacteria;p__Firmicutes_A;c__Clostridia;o__Peptostreptococcales;f__Anaerovoracaceae;g__Eubacterium_B;s__Eubacterium_B sulci	blast	92.3	iPHoP-RF;76.10							139.052	139.052	0.589214	0.589214	10.878	vRhyme_unbinned_25	UnclusteredGenus_29	Yes	No	No	Anaerovoracaceae	Eubacterium_B
4_vRhyme_unbinned_26	11457	1	16		lytic_scaffold	Low-quality	Genome-fragment	24.07	AAI-based (medium-confidence)	RS_GCF_003862475.1	d__Bacteria;p__Firmicutes_A;c__Clostridia;o__Lachnospirales;f__Lachnospiraceae;g__Lachnoanaerobaculum;s__Lachnoanaerobaculum gingivalis	CRISPR	97.6	blast;89.60 iPHoP-RF;84.80	98.67	d__Bacteria;p__Firmicutes_A;c__Clostridia;o__Lachnospirales;f__Lachnospiraceae;g__Lachnoanaerobaculum	96.6	CRISPR;97.60 blast;94.60 iPHoP-RF;86.70	Duplodnaviria;Heunggongvirae;Uroviricota;Caudoviricetes;NA;NA;NA;NA	marker VOG HMM searching	86.1324	86.1324	0.364974	0.364974	6.7381	vRhyme_unbinned_26	UnclusteredGenus_16	Yes	No	No	Lachnospiraceae	Lachnoanaerobaculum
4_vRhyme_unbinned_27	5873	1	8		lytic_scaffold	Not-determined	Genome-fragment			RS_GCF_003609775.1	d__Bacteria;p__Bacteroidota;c__Bacteroidia;o__Bacteroidales;f__Bacteroidaceae;g__Prevotella;s__Prevotella melaninogenica_A	blast	93.4	iPHoP-RF;91.10	35.7	d__Bacteria;p__Bacteroidota;c__Bacteroidia;o__Bacteroidales;f__Bacteroidaceae;g__Prevotella	91	blast;93.40 iPHoP-RF;91.40			117.56	117.56	0.498145	0.498145	9.1967	vRhyme_unbinned_27	UnclusteredGenus_17	Yes	No	Yes	Bacteroidaceae	Prevotella
4_vRhyme_unbinned_28	28707	1	54	K21029(1)	lytic_scaffold	Low-quality	Genome-fragment	45.07	AAI-based (high-confidence)	RS_GCF_000613925.1	d__Bacteria;p__Bacteroidota;c__Bacteroidia;o__Bacteroidales;f__Bacteroidaceae;g__Prevotella;s__Prevotella histicola	iPHoP-RF	97.1	blast;90.60	18.57	d__Bacteria;p__Bacteroidota;c__Bacteroidia;o__Bacteroidales;f__Bacteroidaceae;g__Prevotella	95.9	iPHoP-RF;97.10 blast;95.90			160.415	160.415	0.679736	0.679736	12.5492	vRhyme_unbinned_28	UnclusteredGenus_1	No	No		Bacteroidaceae	Prevotella
4_vRhyme_unbinned_29	5183	1	12		lytic_scaffold	Low-quality	Genome-fragment	6.79	AAI-based (high-confidence)	RS_GCF_000144405.1	d__Bacteria;p__Bacteroidota;c__Bacteroidia;o__Bacteroidales;f__Bacteroidaceae;g__Prevotella;s__Prevotella melaninogenica	iPHoP-RF	95.1	blast;92.90	54.1	d__Bacteria;p__Bacteroidota;c__Bacteroidia;o__Bacteroidales;f__Bacteroidaceae;g__Prevotella	93.1	iPHoP-RF;95.10 blast;92.90 CRISPR;59.80			65.8345	65.8345	0.278964	0.278964	5.1502	vRhyme_unbinned_29	UnclusteredGenus_5	Yes	No	Yes	Bacteroidaceae	Prevotella
4_vRhyme_unbinned_30	10779	1	23		lytic_scaffold	Low-quality	Genome-fragment	18.54	AAI-based (high-confidence)												88.2493	88.2493	0.373943	0.373943	6.9037	vRhyme_unbinned_30	UnclusteredGenus_11	Yes	Yes	Yes
4_vRhyme_unbinned_31	11883	1	14		integrated_prophage	Low-quality	Genome-fragment	35.23	AAI-based (high-confidence)	RS_GCF_001189495.1	d__Bacteria;p__Firmicutes_A;c__Clostridia;o__Peptostreptococcales;f__Anaerovoracaceae;g__Eubacterium_B;s__Eubacterium_B sulci	blast	95	iPHoP-RF;79.50 CRISPR;67.70	44.77	d__Bacteria;p__Firmicutes_A;c__Clostridia;o__Peptostreptococcales;f__Anaerovoracaceae;g__Eubacterium_B	93	blast;95.00 CRISPR;92.20 iPHoP-RF;85.40			128.264	128.264	0.543498	0.543498	10.034	vRhyme_unbinned_31	VC_803_0	Yes	No	No	Anaerovoracaceae	Eubacterium_B
4_vRhyme_unbinned_32	17233	1	32		lytic_scaffold	Low-quality	Genome-fragment	12.3	HMM-based (lower-bound)	RS_GCF_000220235.1	d__Bacteria;p__Bacteroidota;c__Bacteroidia;o__Bacteroidales;f__Bacteroidaceae;g__Prevotella;s__Prevotella nigrescens	CRISPR	99	blast;95.80 iPHoP-RF;91.10	28.22	d__Bacteria;p__Bacteroidota;c__Bacteroidia;o__Bacteroidales;f__Bacteroidaceae;g__Prevotella	98.7	CRISPR;99.00 blast;95.80 iPHoP-RF;93.40			140.264	140.264	0.594349	0.594349	10.9728	vRhyme_unbinned_32	UnclusteredGenus_19	Yes	Yes	No	Bacteroidaceae	Prevotella
4_vRhyme_unbinned_33	68313	1	79	K23144(1)	lytic_scaffold	Medium-quality	Genome-fragment	79.79	AAI-based (high-confidence)										Duplodnaviria;Heunggongvirae;Uroviricota;Caudoviricetes;NA;NA;NA;NA	marker VOG HMM searching	1134.88	1134.88	4.8089	4.8089	88.7814	vRhyme_unbinned_33	VC_406_0	No	No
4_vRhyme_unbinned_34	6127	1	10		lysogenic_scaffold	Low-quality	Genome-fragment	14.73	AAI-based (high-confidence)	RS_GCF_009496165.1	d__Bacteria;p__Firmicutes;c__Bacilli;o__Lactobacillales;f__Streptococcaceae;g__Streptococcus;s__Streptococcus mitis_BM	blast	95.2	iPHoP-RF;53.30	51.01	d__Bacteria;p__Firmicutes;c__Bacilli;o__Lactobacillales;f__Streptococcaceae;g__Streptococcus	93.2	blast;95.20 iPHoP-RF;75.90			56.8443	56.8443	0.240869	0.240869	4.4469	vRhyme_unbinned_34	UnclusteredGenus_15	Yes	No	Yes	Streptococcaceae	Streptococcus
4_vRhyme_unbinned_35	7765	1	7		lytic_scaffold	Low-quality	Genome-fragment	11.06	AAI-based (medium-confidence)	RS_GCF_000220255.1	d__Bacteria;p__Bacteroidota;c__Bacteroidia;o__Bacteroidales;f__Bacteroidaceae;g__Prevotella;s__Prevotella pallens	CRISPR	98.1	iPHoP-RF;70.90	33.89	d__Bacteria;p__Bacteroidota;c__Bacteroidia;o__Bacteroidales;f__Bacteroidaceae;g__Prevotella	97.3	CRISPR;98.10 blast;92.70 iPHoP-RF;89.20			158.936	158.936	0.673469	0.673469	12.4335	vRhyme_unbinned_35	UnclusteredGenus_31	No	No		Bacteroidaceae	Prevotella
4_vRhyme_unbinned_36	36159	1	54		lytic_scaffold	Complete	High-quality	100	DTR (high-confidence)	RS_GCF_001548235.1	d__Bacteria;p__Actinobacteriota;c__Actinomycetia;o__Actinomycetales;f__Micrococcaceae;g__Rothia;s__Rothia mucilaginosa_B	CRISPR	98.5	None	89.28	d__Bacteria;p__Actinobacteriota;c__Actinomycetia;o__Actinomycetales;f__Micrococcaceae;g__Rothia	97.9	CRISPR;98.50 iPHoP-RF;94.10	Duplodnaviria;Heunggongvirae;Uroviricota;Caudoviricetes;NA;NA;NA;NA	marker VOG HMM searching	6733.65	6733.65	28.5329	28.5329	526.771	vRhyme_unbinned_36	UnclusteredGenus_21	Yes	No	Yes	Micrococcaceae	Rothia
4_vRhyme_unbinned_37	38658	1	52		lytic_scaffold	Medium-quality	Genome-fragment	64.65	AAI-based (medium-confidence)										Duplodnaviria;Heunggongvirae;Uroviricota;Caudoviricetes;NA;NA;NA;NA	marker VOG HMM searching	1322.33	1322.33	5.60317	5.60317	103.445	vRhyme_unbinned_37	UnclusteredGenus_30	Yes	No	Yes
4_vRhyme_unbinned_38	8831	1	8		lytic_scaffold	Low-quality	Genome-fragment	24.64	AAI-based (high-confidence)	RS_GCF_900450455.1	d__Bacteria;p__Firmicutes_A;c__Clostridia;o__Peptostreptococcales;f__Anaerovoracaceae;g__Eubacterium_B;s__Eubacterium_B infirmum	CRISPR	98	iPHoP-RF;66.80	15.24	d__Bacteria;p__Firmicutes_A;c__Clostridia;o__Peptostreptococcales;f__Anaerovoracaceae;g__Eubacterium_B	97.2	CRISPR;98.00 blast;96.50 iPHoP-RF;86.00			179.921	179.921	0.762387	0.762387	14.0751	vRhyme_unbinned_38	UnclusteredGenus_33	No	No		Anaerovoracaceae	Eubacterium_B
4_vRhyme_unbinned_39	5978	1	7		lytic_scaffold	Not-determined	Genome-fragment			RS_GCF_000430485.1	d__Archaea;p__Methanobacteriota;c__Thermococci;o__Thermococcales;f__Thermococcaceae;g__Thermococcus_A;s__Thermococcus_A sp000430485	iPHoP-RF	96.7	None	6.6	d__Archaea;p__Methanobacteriota;c__Thermococci;o__Thermococcales;f__Thermococcaceae;g__Thermococcus_A	95.3	iPHoP-RF;96.70			78.2684	78.2684	0.331651	0.331651	6.1229	vRhyme_unbinned_39	UnclusteredGenus_34	No	No		Thermococcaceae	Thermococcus_A
5_vRhyme_bin_2	341815	11	375	K06167(1);K01495(1);K06920(1);K10026(1);K01737(1)	lytic_virus	High-quality	High-quality	100	AAI-based (high-confidence)	RS_GCF_002959915.1	d__Bacteria;p__Firmicutes_C;c__Negativicutes;o__Veillonellales;f__Veillonellaceae;g__Veillonella;s__Veillonella atypica	CRISPR	98	None	53.09	d__Bacteria;p__Firmicutes_C;c__Negativicutes;o__Veillonellales;f__Veillonellaceae;g__Veillonella	97.2	CRISPR;98.00	Duplodnaviria;Heunggongvirae;Uroviricota;Caudoviricetes;NA;NA;NA;NA	marker VOG HMM searching	265.645	265.645	0.948742	0.948742	11.6638	vRhyme_bin_2	VC_251_2	Yes	No	No	Veillonellaceae	Veillonella
5_vRhyme_bin_3	47325	5	84		lysogenic_virus	Medium-quality	Genome-fragment	85.64	AAI-based (high-confidence)	RS_GCF_001078375.1	d__Bacteria;p__Firmicutes_C;c__Negativicutes;o__Veillonellales;f__Veillonellaceae;g__Veillonella;s__Veillonella tobetsuensis	CRISPR	98.8	iPHoP-RF;63.80	67.97	d__Bacteria;p__Firmicutes_C;c__Negativicutes;o__Veillonellales;f__Veillonellaceae;g__Veillonella	98.4	CRISPR;98.80 blast;96.50 iPHoP-RF;80.30			195.311	195.311	0.697546	0.697546	8.5756	vRhyme_bin_3	UnclusteredGenus_34	Yes	No	No	Veillonellaceae	Veillonella
5_vRhyme_bin_4	186786	16	253		lysogenic_virus	High-quality	High-quality	97.53	AAI-based (high-confidence)	RS_GCF_902810435.1	d__Bacteria;p__Firmicutes_C;c__Negativicutes;o__Veillonellales;f__Veillonellaceae;g__Veillonella;s__Veillonella parvula_A	blast	93.6	None	98.48	d__Bacteria;p__Firmicutes_C;c__Negativicutes;o__Veillonellales;f__Veillonellaceae;g__Veillonella	91.2	blast;93.60 CRISPR;67.70	Duplodnaviria;Heunggongvirae;Uroviricota;Caudoviricetes;NA;NA;NA;NA	marker VOG HMM searching	197.977	197.977	0.707068	0.707068	8.69266	vRhyme_bin_4	UnclusteredGenus_8	Yes	No	No	Veillonellaceae	Veillonella
5_vRhyme_bin_5	61698	8	77		lytic_virus	Low-quality	Genome-fragment	30.93	AAI-based (high-confidence)	RS_GCF_007990445.1	d__Bacteria;p__Fusobacteriota;c__Fusobacteriia;o__Fusobacteriales;f__Leptotrichiaceae;g__Leptotrichia;s__Leptotrichia wadei_A	blast	96.2	iPHoP-RF;60.60	69.14	d__Bacteria;p__Fusobacteriota;c__Fusobacteriia;o__Fusobacteriales;f__Leptotrichiaceae;g__Leptotrichia	94.6	blast;96.20 CRISPR;77.50 iPHoP-RF;60.60	Duplodnaviria;Heunggongvirae;Uroviricota;Caudoviricetes;NA;NA;NA;NA	marker VOG HMM searching	144.214	144.214	0.515056	0.515056	6.33207	vRhyme_bin_5	UnclusteredGenus_16	Yes	Yes	No	Leptotrichiaceae	Leptotrichia
5_vRhyme_bin_6	29228	4	37		lytic_virus	Low-quality	Genome-fragment	26.21	AAI-based (medium-confidence)												148.673	148.673	0.530981	0.530981	6.52785	vRhyme_bin_6	UnclusteredGenus_15	No	No
5_vRhyme_bin_7	48896	7	52		lytic_virus	Low-quality	Genome-fragment	21.78	AAI-based (high-confidence)	RS_GCF_900129815.1	d__Bacteria;p__Firmicutes_A;c__Clostridia;o__Peptostreptococcales;f__Peptostreptococcaceae;g__Asaccharospora;s__Asaccharospora irregularis	iPHoP-RF	92.1	None							120.799	120.799	0.431429	0.431429	5.30397	vRhyme_bin_7	UnclusteredGenus_17	Yes	No	No	Peptostreptococcaceae	Asaccharospora
5_vRhyme_bin_8	235196	13	221		lytic_virus	Medium-quality	Genome-fragment	87.54	AAI-based (high-confidence)										Duplodnaviria;Heunggongvirae;Uroviricota;Caudoviricetes;NA;NA;NA;NA	marker VOG HMM searching	233.163	233.163	0.832733	0.832733	10.2376	vRhyme_bin_8	VC_251_1	Yes	No	No
5_vRhyme_bin_9	103627	3	135		lysogenic_virus	Medium-quality	Genome-fragment	61.19	AAI-based (medium-confidence)	RS_GCF_900450455.1	d__Bacteria;p__Firmicutes_A;c__Clostridia;o__Peptostreptococcales;f__Anaerovoracaceae;g__Eubacterium_B;s__Eubacterium_B infirmum	CRISPR	98.6	iPHoP-RF;69.30	18.57	d__Bacteria;p__Firmicutes_A;c__Clostridia;o__Peptostreptococcales;f__Anaerovoracaceae;g__Eubacterium_B	98.1	CRISPR;98.60 blast;96.80 iPHoP-RF;87.00	Duplodnaviria;Heunggongvirae;Uroviricota;Caudoviricetes;NA;NA;NA;NA	marker VOG HMM searching	444.484	444.484	1.58746	1.58746	19.5161	vRhyme_bin_9	UnclusteredGenus_3	Yes	No	No	Anaerovoracaceae	Eubacterium_B
5_vRhyme_bin_10	33095	3	50		lysogenic_virus	High-quality	High-quality	90.22	AAI-based (high-confidence)	RS_GCF_000164695.2	d__Bacteria;p__Actinobacteriota;c__Actinomycetia;o__Actinomycetales;f__Micrococcaceae;g__Rothia;s__Rothia dentocariosa	blast	93.5	CRISPR;62.90 iPHoP-RF;62.50	85.78	d__Bacteria;p__Actinobacteriota;c__Actinomycetia;o__Actinomycetales;f__Micrococcaceae;g__Rothia	91.1	blast;93.50 iPHoP-RF;69.80 CRISPR;62.90	Duplodnaviria;Heunggongvirae;Uroviricota;Caudoviricetes;NA;NA;NA;NA	marker VOG HMM searching	325.018	325.018	1.16079	1.16079	14.2707	vRhyme_bin_10	UnclusteredGenus_30	No	No		Micrococcaceae	Rothia
5_vRhyme_bin_11	92991	3	138		lytic_virus	High-quality	High-quality	100	AAI-based (high-confidence)	RS_GCF_000466265.1	d__Bacteria;p__Actinobacteriota;c__Actinomycetia;o__Actinomycetales;f__Actinomycetaceae;g__Pauljensenia;s__Pauljensenia sp000466265	CRISPR	98.1	iPHoP-RF;68.00	96.53	d__Bacteria;p__Actinobacteriota;c__Actinomycetia;o__Actinomycetales;f__Actinomycetaceae;g__Pauljensenia	97.3	CRISPR;98.10 iPHoP-RF;71.90	Duplodnaviria;Heunggongvirae;Uroviricota;Caudoviricetes;NA;NA;NA;NA	marker VOG HMM searching	431.612	431.612	1.54149	1.54149	18.951	vRhyme_bin_11	UnclusteredGenus_14	Yes	Yes	No	Actinomycetaceae	Pauljensenia
5_vRhyme_bin_12	36974	2	55		lytic_virus	Medium-quality	Genome-fragment	79.34	AAI-based (medium-confidence)	3300008147_8	d__Bacteria;p__Firmicutes_A;c__Clostridia;o__Lachnospirales;f__Lachnospiraceae;g__Stomatobaculum;s__	CRISPR	98.6	blast;97.10 iPHoP-RF;83.90	33.7	d__Bacteria;p__Firmicutes_A;c__Clostridia;o__Lachnospirales;f__Lachnospiraceae;g__Stomatobaculum	98.1	CRISPR;98.60 blast;97.10 iPHoP-RF;90.10	Duplodnaviria;Heunggongvirae;Uroviricota;Caudoviricetes;NA;NA;NA;NA	marker VOG HMM searching	842.028	842.028	3.00727	3.00727	36.9712	vRhyme_bin_12	UnclusteredGenus_20	Yes	Yes	No	Lachnospiraceae	Stomatobaculum
5_vRhyme_bin_13	60232	3	83		lytic_virus	High-quality	High-quality	100	AAI-based (high-confidence)	3300006459_6	d__Bacteria;p__Actinobacteriota;c__Actinomycetia;o__Actinomycetales;f__Actinomycetaceae;g__Pauljensenia;s__	CRISPR	99.7	iPHoP-RF;88.20	94.05	d__Bacteria;p__Actinobacteriota;c__Actinomycetia;o__Actinomycetales;f__Actinomycetaceae;g__Pauljensenia	99.7	CRISPR;99.70 blast;91.80 iPHoP-RF;91.40	Duplodnaviria;Heunggongvirae;Uroviricota;Caudoviricetes;NA;NA;NA;NA	marker VOG HMM searching	828.198	828.198	2.95788	2.95788	36.364	vRhyme_bin_13	UnclusteredGenus_13	Yes	No	No	Actinomycetaceae	Pauljensenia
5_vRhyme_bin_14	37378	2	58		lytic_virus	High-quality	High-quality	100	AAI-based (high-confidence)	RS_GCF_001548235.1	d__Bacteria;p__Actinobacteriota;c__Actinomycetia;o__Actinomycetales;f__Micrococcaceae;g__Rothia;s__Rothia mucilaginosa_B	CRISPR	98.5	iPHoP-RF;58.20	90.32	d__Bacteria;p__Actinobacteriota;c__Actinomycetia;o__Actinomycetales;f__Micrococcaceae;g__Rothia	97.9	CRISPR;98.50 iPHoP-RF;92.80	Duplodnaviria;Heunggongvirae;Uroviricota;Caudoviricetes;NA;NA;NA;NA	marker VOG HMM searching	2055.72	2055.72	7.34192	7.34192	90.2612	vRhyme_bin_14	UnclusteredGenus_19	Yes	No	Yes	Micrococcaceae	Rothia
5_vRhyme_bin_15	40721	2	55		lysogenic_virus	Complete	High-quality	100	DTR (high-confidence)	RS_GCF_001078375.1	d__Bacteria;p__Firmicutes_C;c__Negativicutes;o__Veillonellales;f__Veillonellaceae;g__Veillonella;s__Veillonella tobetsuensis	CRISPR	98.9	None	98.12	d__Bacteria;p__Firmicutes_C;c__Negativicutes;o__Veillonellales;f__Veillonellaceae;g__Veillonella	98.5	CRISPR;98.90 blast;96.70 iPHoP-RF;92.10	Duplodnaviria;Heunggongvirae;Uroviricota;Caudoviricetes;NA;NA;Whiteheadvirus;NA	vContact2 clustering	1209.35	1209.35	4.31917	4.31917	53.0996	vRhyme_bin_15	VC_140_0	Yes	Yes	No	Veillonellaceae	Veillonella	Whiteheadvirus
5_vRhyme_bin_16	56988	2	87		lytic_virus	Medium-quality	Genome-fragment	79.69	AAI-based (high-confidence)	3300008454_37	d__Bacteria;p__Patescibacteria;c__Saccharimonadia;o__Saccharimonadales;f__Saccharimonadaceae;g__TM7x;s__	blast	93.1	iPHoP-RF;60.30	7.92	d__Bacteria;p__Patescibacteria;c__Saccharimonadia;o__Saccharimonadales;f__Saccharimonadaceae;g__TM7x	90.7	blast;93.10 iPHoP-RF;63.80			184.434	184.434	0.658698	0.658698	8.098	vRhyme_bin_16	UnclusteredGenus_21	Yes	No	No	Saccharimonadaceae	TM7x
5_vRhyme_unbinned_1	5023	1	10		lytic_scaffold	Low-quality	Genome-fragment	5.06	AAI-based (high-confidence)												460.333	460.333	1.64406	1.64406	20.212	vRhyme_unbinned_1	VC_806_0	Yes	Yes	No
5_vRhyme_unbinned_2	5113	1	8		lytic_scaffold	Low-quality	Genome-fragment	5.01	AAI-based (high-confidence)	GB_GCA_004561455.1	d__Bacteria;p__Bacteroidota;c__Bacteroidia;o__Bacteroidales;f__Paludibacteraceae;g__SFVR01;s__SFVR01 sp004561455	blast	91.2	iPHoP-RF;63.50							651.055	651.055	2.32522	2.32522	28.5861	vRhyme_unbinned_2	UnclusteredGenus_6	No	No		Paludibacteraceae	SFVR01
5_vRhyme_unbinned_3	40174	1	54		lytic_scaffold	Medium-quality	Genome-fragment	67.09	AAI-based (medium-confidence)										Duplodnaviria;Heunggongvirae;Uroviricota;Caudoviricetes;NA;NA;NA;NA	marker VOG HMM searching	634.158	634.158	2.26487	2.26487	27.8442	vRhyme_unbinned_3	UnclusteredGenus_12	Yes	No	No
5_vRhyme_unbinned_4	31411	1	36		lysogenic_scaffold	High-quality	High-quality	91.55	AAI-based (high-confidence)	RS_GCF_900555675.1	d__Bacteria;p__Patescibacteria;c__Saccharimonadia;o__Saccharimonadales;f__Saccharimonadaceae;g__TM7x;s__TM7x sp900555675	CRISPR	98.8	iPHoP-RF;95.40	10.7	d__Bacteria;p__Patescibacteria;c__Saccharimonadia;o__Saccharimonadales;f__Saccharimonadaceae;g__TM7x	98.4	CRISPR;98.80 blast;96.60 iPHoP-RF;95.40			251.999	251.999	0.900004	0.900004	11.0646	vRhyme_unbinned_4	UnclusteredGenus_2	No	No		Saccharimonadaceae	TM7x
5_vRhyme_unbinned_5	12167	1	20		lytic_scaffold	Low-quality	Genome-fragment	28.31	AAI-based (high-confidence)	RS_GCF_000701685.1	d__Bacteria;p__Firmicutes;c__Bacilli;o__Staphylococcales;f__Gemellaceae;g__Gemella;s__Gemella sanguinis	blast	95.1	iPHoP-RF;74.10 CRISPR;71.10	39.88	d__Bacteria;p__Firmicutes;c__Bacilli;o__Staphylococcales;f__Gemellaceae;g__Gemella	93.1	blast;95.10 iPHoP-RF;74.10 CRISPR;71.10	Duplodnaviria;Heunggongvirae;Uroviricota;Caudoviricetes;NA;NA;Jarrellvirus;NA	vContact2 clustering	253.495	253.495	0.905348	0.905348	11.1303	vRhyme_unbinned_5	VC_363_0	Yes	No	No	Gemellaceae	Gemella	Jarrellvirus
5_vRhyme_unbinned_6	18040	1	32		lytic_scaffold	Low-quality	Genome-fragment	41.97	AAI-based (high-confidence)	RS_GCF_000701685.1	d__Bacteria;p__Firmicutes;c__Bacilli;o__Staphylococcales;f__Gemellaceae;g__Gemella;s__Gemella sanguinis	blast	93.7	iPHoP-RF;79.50	43.71	d__Bacteria;p__Firmicutes;c__Bacilli;o__Staphylococcales;f__Gemellaceae;g__Gemella	91.4	blast;93.70 iPHoP-RF;79.50 CRISPR;57.60	Duplodnaviria;Heunggongvirae;Uroviricota;Caudoviricetes;NA;NA;NA;NA	marker VOG HMM searching	316.899	316.899	1.13179	1.13179	13.9142	vRhyme_unbinned_6	UnclusteredGenus_31	Yes	No	No	Gemellaceae	Gemella
5_vRhyme_unbinned_7	41097	1	45		lysogenic_scaffold	High-quality	High-quality	100	AAI-based (high-confidence)	RS_GCF_902810435.1	d__Bacteria;p__Firmicutes_C;c__Negativicutes;o__Veillonellales;f__Veillonellaceae;g__Veillonella;s__Veillonella parvula_A	blast	94.2	iPHoP-RF;85.70	94.6	d__Bacteria;p__Firmicutes_C;c__Negativicutes;o__Veillonellales;f__Veillonellaceae;g__Veillonella	92	blast;94.20 iPHoP-RF;85.70 CRISPR;68.50	Duplodnaviria;Heunggongvirae;Uroviricota;Caudoviricetes;NA;Autographiviridae;NA;NA	marker VOG HMM searching	569.665	569.665	2.03454	2.03454	25.0125	vRhyme_unbinned_7	UnclusteredGenus_5	Yes	Yes	No	Veillonellaceae	Veillonella
5_vRhyme_unbinned_8	5458	1	9		lytic_scaffold	Low-quality	Genome-fragment	5.49	AAI-based (high-confidence)												386.835	386.835	1.38157	1.38157	16.9849	vRhyme_unbinned_8	UnclusteredGenus_26	Yes	No	Yes
5_vRhyme_unbinned_9	33531	1	38		lytic_scaffold	Medium-quality	Genome-fragment	82.49	AAI-based (medium-confidence)	RS_GCF_011612265.1	d__Bacteria;p__Actinobacteriota;c__Actinomycetia;o__Mycobacteriales;f__Mycobacteriaceae;g__Corynebacterium;s__Corynebacterium matruchotii	CRISPR	93.5	iPHoP-RF;83.10	34.86	d__Bacteria;p__Actinobacteriota;c__Actinomycetia;o__Mycobacteriales;f__Mycobacteriaceae;g__Corynebacterium	91.1	CRISPR;93.50 iPHoP-RF;83.10	Duplodnaviria;Heunggongvirae;Uroviricota;Caudoviricetes;NA;NA;NA;NA	marker VOG HMM searching	197.101	197.101	0.70394	0.70394	8.6542	vRhyme_unbinned_9	VC_292_0	No	No		Mycobacteriaceae	Corynebacterium
5_vRhyme_unbinned_10	49157	1	63		lytic_scaffold	High-quality	High-quality	99.3	AAI-based (high-confidence)	RS_GCF_009738225.1	d__Bacteria;p__Firmicutes;c__Bacilli;o__Lactobacillales;f__Streptococcaceae;g__Streptococcus;s__Streptococcus sp001556435	CRISPR	99	None	98.38	d__Bacteria;p__Firmicutes;c__Bacilli;o__Lactobacillales;f__Streptococcaceae;g__Streptococcus	98.7	CRISPR;99.00 iPHoP-RF;59.20	Duplodnaviria;Heunggongvirae;Uroviricota;Caudoviricetes;NA;NA;NA;NA	marker VOG HMM searching	295.789	295.789	1.0564	1.0564	12.9873	vRhyme_unbinned_10	VC_623_0	Yes	No	No	Streptococcaceae	Streptococcus
5_vRhyme_unbinned_11	17854	1	24		lytic_scaffold	Low-quality	Genome-fragment	41.71	AAI-based (medium-confidence)	RS_GCF_000469385.1	d__Bacteria;p__Fusobacteriota;c__Fusobacteriia;o__Fusobacteriales;f__Leptotrichiaceae;g__Leptotrichia;s__Leptotrichia sp000469385	blast	95.4	iPHoP-RF;73.00	87.63	d__Bacteria;p__Fusobacteriota;c__Fusobacteriia;o__Fusobacteriales;f__Leptotrichiaceae;g__Leptotrichia	93.5	blast;95.40 iPHoP-RF;81.90 CRISPR;68.80	Duplodnaviria;Heunggongvirae;Uroviricota;Caudoviricetes;NA;NA;NA;NA	marker VOG HMM searching	275.145	275.145	0.98267	0.98267	12.0809	vRhyme_unbinned_11	UnclusteredGenus_27	Yes	No	No	Leptotrichiaceae	Leptotrichia
5_vRhyme_unbinned_12	43720	1	54		lytic_scaffold	Medium-quality	Genome-fragment	73.02	AAI-based (high-confidence)	GB_GCA_001058355.1	d__Bacteria;p__Firmicutes;c__Bacilli;o__Lactobacillales;f__Aerococcaceae;g__Granulicatella;s__Granulicatella sp001058355	blast	92.3	iPHoP-RF;79.80					Duplodnaviria;Heunggongvirae;Uroviricota;Caudoviricetes;NA;NA;NA;NA	marker VOG HMM searching	325.244	325.244	1.1616	1.1616	14.2806	vRhyme_unbinned_12	UnclusteredGenus_9	No	No		Aerococcaceae	Granulicatella
5_vRhyme_unbinned_13	9672	1	17		lytic_scaffold	Low-quality	Genome-fragment	9.7	AAI-based (high-confidence)	RS_GCF_000498755.1	d__Bacteria;p__Firmicutes_A;c__Clostridia;o__Peptostreptococcales;f__Peptostreptococcaceae;g__Clostridioides_A;s__Clostridioides_A mangenotii_A	iPHoP-RF	94.7	None	85.9	d__Bacteria;p__Firmicutes_A;c__Clostridia;o__Peptostreptococcales;f__Peptostreptococcaceae;g__Clostridioides_A	92.6	iPHoP-RF;94.70	Duplodnaviria;Heunggongvirae;Uroviricota;Caudoviricetes;Crassvirales;Suoliviridae;Bohxovirus;uncultured phage cr61_1	NCBI RefSeq viral protein searching	518.833	518.833	1.85299	1.85299	22.7806	vRhyme_unbinned_13	VC_806_0	No	No		Peptostreptococcaceae	Clostridioides_A	Bohxovirus
5_vRhyme_unbinned_14	22528	1	29		lysogenic_scaffold	Low-quality	Genome-fragment	48.06	AAI-based (high-confidence)	RS_GCF_007990445.1	d__Bacteria;p__Fusobacteriota;c__Fusobacteriia;o__Fusobacteriales;f__Leptotrichiaceae;g__Leptotrichia;s__Leptotrichia wadei_A	blast	96.4	None	47.29	d__Bacteria;p__Fusobacteriota;c__Fusobacteriia;o__Fusobacteriales;f__Leptotrichiaceae;g__Leptotrichia	94.9	blast;96.40	Duplodnaviria;Heunggongvirae;Uroviricota;Caudoviricetes;NA;NA;Whiteheadvirus;NA	vContact2 clustering	299.077	299.077	1.06814	1.06814	13.1317	vRhyme_unbinned_14	VC_140_0	Yes	No	No	Leptotrichiaceae	Leptotrichia	Whiteheadvirus
5_vRhyme_unbinned_15	6414	1	8		lytic_scaffold	Low-quality	Genome-fragment	7.04	AAI-based (high-confidence)	RS_GCF_000144405.1	d__Bacteria;p__Bacteroidota;c__Bacteroidia;o__Bacteroidales;f__Bacteroidaceae;g__Prevotella;s__Prevotella melaninogenica	CRISPR	96.3	None	83.34	d__Bacteria;p__Bacteroidota;c__Bacteroidia;o__Bacteroidales;f__Bacteroidaceae;g__Prevotella	94.7	CRISPR;96.30	Duplodnaviria;Heunggongvirae;Uroviricota;Caudoviricetes;Crassvirales;Intestiviridae;Hacihdavirus;uncultured phage cr271_1	NCBI RefSeq viral protein searching	91.8866	91.8866	0.32817	0.32817	4.0345	vRhyme_unbinned_15	UnclusteredGenus_24	Yes	No	No	Bacteroidaceae	Prevotella	Hacihdavirus
5_vRhyme_unbinned_16	7821	1	12		lytic_scaffold	Low-quality	Genome-fragment	18.28	AAI-based (medium-confidence)	RS_GCF_007990445.1	d__Bacteria;p__Fusobacteriota;c__Fusobacteriia;o__Fusobacteriales;f__Leptotrichiaceae;g__Leptotrichia;s__Leptotrichia wadei_A	blast	96.4	CRISPR;95.20 iPHoP-RF;93.10	70.83	d__Bacteria;p__Fusobacteriota;c__Fusobacteriia;o__Fusobacteriales;f__Leptotrichiaceae;g__Leptotrichia	94.9	blast;96.40 CRISPR;95.20 iPHoP-RF;93.10			283.893	283.893	1.01391	1.01391	12.465	vRhyme_unbinned_16	UnclusteredGenus_4	Yes	Yes	Yes	Leptotrichiaceae	Leptotrichia
5_vRhyme_unbinned_17	75148	1	90		lytic_scaffold	Low-quality	Genome-fragment	41.24	AAI-based (medium-confidence)												433.116	433.116	1.54686	1.54686	19.017	vRhyme_unbinned_17	UnclusteredGenus_18	Yes	No	Yes
5_vRhyme_unbinned_18	10931	1	25		lytic_scaffold	Low-quality	Genome-fragment	11.01	AAI-based (high-confidence)	RS_GCF_900187995.1	d__Bacteria;p__Bacteroidota;c__Bacteroidia;o__Bacteroidales;f__Bacteroidaceae;g__Prevotella;s__Prevotella jejuni	CRISPR	95.3	iPHoP-RF;68.40	67.6	d__Bacteria;p__Bacteroidota;c__Bacteroidia;o__Bacteroidales;f__Bacteroidaceae;g__Prevotella	93.4	CRISPR;95.30 iPHoP-RF;69.50	Duplodnaviria;Heunggongvirae;Uroviricota;Caudoviricetes;Crassvirales;Suoliviridae;Bohxovirus;uncultured phage cr61_1	NCBI RefSeq viral protein searching	419.626	419.626	1.49868	1.49868	18.4247	vRhyme_unbinned_18	VC_807_0	Yes	No	Yes	Bacteroidaceae	Prevotella	Bohxovirus
5_vRhyme_unbinned_19	7016	1	8		lytic_scaffold	Low-quality	Genome-fragment	6.92	AAI-based (high-confidence)										Duplodnaviria;Heunggongvirae;Uroviricota;Caudoviricetes;Crassvirales;Suoliviridae;Bohxovirus;uncultured phage cr61_1	NCBI RefSeq viral protein searching	834.625	834.625	2.98083	2.98083	36.6462	vRhyme_unbinned_19	UnclusteredGenus_10	No	No				Bohxovirus
5_vRhyme_unbinned_20	5065	1	6		lytic_scaffold	Low-quality	Genome-fragment	3.31	AAI-based (high-confidence)										Duplodnaviria;Heunggongvirae;Peploviricota;Herviviricetes;Herpesvirales;NA;Roseolovirus;Human betaherpesvirus 7	NCBI RefSeq viral protein searching	460.046	460.046	1.64304	1.64304	20.1994	vRhyme_unbinned_20	UnclusteredGenus_23	Yes	Yes	No			Roseolovirus
5_vRhyme_unbinned_21	8890	1	7		lysogenic_scaffold	Low-quality	Genome-fragment	20.69	AAI-based (high-confidence)	GB_GCA_900555985.1	d__Bacteria;p__Firmicutes;c__Bacilli;o__Staphylococcales;f__Gemellaceae;g__Gemella;s__Gemella sp900555985	CRISPR	98.8	iPHoP-RF;89.80	56.96	d__Bacteria;p__Firmicutes;c__Bacilli;o__Staphylococcales;f__Gemellaceae;g__Gemella	98.4	CRISPR;98.80 blast;94.40 iPHoP-RF;92.10	Duplodnaviria;Heunggongvirae;Uroviricota;Caudoviricetes;NA;NA;NA;Enterococcus phage EFC-1	NCBI RefSeq viral protein searching	265.472	265.472	0.948125	0.948125	11.6562	vRhyme_unbinned_21	UnclusteredGenus_22	Yes	No	Yes	Gemellaceae	Gemella
5_vRhyme_unbinned_22	7082	1	6		lytic_scaffold	Low-quality	Genome-fragment	4.63	AAI-based (high-confidence)												302.432	302.432	1.08012	1.08012	13.279	vRhyme_unbinned_22	UnclusteredGenus_1	Yes	Yes	No
5_vRhyme_unbinned_23	41271	1	68		lytic_scaffold	Low-quality	Genome-fragment	41.8	AAI-based (medium-confidence)	RS_GCF_000144405.1	d__Bacteria;p__Bacteroidota;c__Bacteroidia;o__Bacteroidales;f__Bacteroidaceae;g__Prevotella;s__Prevotella melaninogenica	blast	93.1	iPHoP-RF;50.70	75.08	d__Bacteria;p__Bacteroidota;c__Bacteroidia;o__Bacteroidales;f__Bacteroidaceae;g__Prevotella	90.7	blast;93.10 iPHoP-RF;50.70			424.375	424.375	1.51564	1.51564	18.6332	vRhyme_unbinned_23	VC_808_0	Yes	No	No	Bacteroidaceae	Prevotella
5_vRhyme_unbinned_24	5137	1	5		lytic_scaffold	Low-quality	Genome-fragment	11.29	AAI-based (high-confidence)	RS_GCF_002959915.1	d__Bacteria;p__Firmicutes_C;c__Negativicutes;o__Veillonellales;f__Veillonellaceae;g__Veillonella;s__Veillonella atypica	blast	91.1	iPHoP-RF;61.10					Duplodnaviria;Heunggongvirae;Uroviricota;Caudoviricetes;NA;NA;Whiteheadvirus;NA	vContact2 clustering	154.111	154.111	0.550401	0.550401	6.7666	vRhyme_unbinned_24	VC_140_0	Yes	No	Yes	Veillonellaceae	Veillonella	Whiteheadvirus
5_vRhyme_unbinned_25	19360	1	27		lytic_scaffold	Low-quality	Genome-fragment	17.9	HMM-based (lower-bound)	RS_GCF_900104625.1	d__Bacteria;p__Fusobacteriota;c__Fusobacteriia;o__Fusobacteriales;f__Leptotrichiaceae;g__Leptotrichia;s__Leptotrichia massiliensis	blast	95.5	iPHoP-RF;83.10	86.3	d__Bacteria;p__Fusobacteriota;c__Fusobacteriia;o__Fusobacteriales;f__Leptotrichiaceae;g__Leptotrichia	93.6	blast;95.50 iPHoP-RF;83.90 CRISPR;82.60	Duplodnaviria;Heunggongvirae;Uroviricota;Caudoviricetes;NA;NA;NA;NA	marker VOG HMM searching	314.551	314.551	1.12341	1.12341	13.8111	vRhyme_unbinned_25	UnclusteredGenus_32	Yes	Yes	No	Leptotrichiaceae	Leptotrichia
5_vRhyme_unbinned_26	34972	1	58		lysogenic_scaffold	High-quality	High-quality	100	AAI-based (high-confidence)	RS_GCF_902810435.1	d__Bacteria;p__Firmicutes_C;c__Negativicutes;o__Veillonellales;f__Veillonellaceae;g__Veillonella;s__Veillonella parvula_A	blast	93.8	iPHoP-RF;58.40	98.38	d__Bacteria;p__Firmicutes_C;c__Negativicutes;o__Veillonellales;f__Veillonellaceae;g__Veillonella	91.5	blast;93.80 iPHoP-RF;65.60	Duplodnaviria;Heunggongvirae;Uroviricota;Caudoviricetes;NA;NA;Whiteheadvirus;NA	vContact2 clustering	486.399	486.399	1.73716	1.73716	21.3565	vRhyme_unbinned_26	VC_140_0	Yes	Yes	No	Veillonellaceae	Veillonella	Whiteheadvirus
5_vRhyme_unbinned_27	63981	1	81		lytic_scaffold	High-quality	High-quality	100	AAI-based (high-confidence)	RS_GCF_000174755.1	d__Bacteria;p__Bacteroidota;c__Bacteroidia;o__Flavobacteriales;f__Flavobacteriaceae;g__Capnocytophaga;s__Capnocytophaga gingivalis	blast	93.1	None	53.87	d__Bacteria;p__Bacteroidota;c__Bacteroidia;o__Flavobacteriales;f__Flavobacteriaceae;g__Capnocytophaga	90.7	blast;93.10	Duplodnaviria;Heunggongvirae;Uroviricota;Caudoviricetes;NA;NA;NA;NA	marker VOG HMM searching	2397.12	2397.12	8.56123	8.56123	105.251	vRhyme_unbinned_27	VC_623_0	Yes	No	No	Flavobacteriaceae	Capnocytophaga
5_vRhyme_unbinned_28	34320	1	47		lysogenic_scaffold	High-quality	High-quality	100	AAI-based (high-confidence)	RS_GCF_002998925.1	d__Bacteria;p__Firmicutes_A;c__Clostridia;o__Peptostreptococcales;f__Anaerovoracaceae;g__Mogibacterium;s__Mogibacterium diversum	blast	96.6	iPHoP-RF;90.80 CRISPR;90.10	20.67	d__Bacteria;p__Firmicutes_A;c__Clostridia;o__Peptostreptococcales;f__Anaerovoracaceae;g__Mogibacterium	95.2	blast;96.60 iPHoP-RF;90.80 CRISPR;90.10	Duplodnaviria;Heunggongvirae;Uroviricota;Caudoviricetes;NA;NA;Whiteheadvirus;NA	vContact2 clustering	287.271	287.271	1.02598	1.02598	12.6133	vRhyme_unbinned_28	VC_140_0	Yes	Yes	No	Anaerovoracaceae	Mogibacterium	Whiteheadvirus
5_vRhyme_unbinned_29	9107	1	20		lytic_scaffold	Low-quality	Genome-fragment	17.04	AAI-based (medium-confidence)	RS_GCF_007990525.1	d__Bacteria;p__Fusobacteriota;c__Fusobacteriia;o__Fusobacteriales;f__Leptotrichiaceae;g__Leptotrichia;s__Leptotrichia hofstadii	blast	95.7	iPHoP-RF;72.40	25.89	d__Bacteria;p__Fusobacteriota;c__Fusobacteriia;o__Fusobacteriales;f__Leptotrichiaceae;g__Leptotrichia	93.9	blast;95.70 iPHoP-RF;74.60 CRISPR;66.60			240.632	240.632	0.859406	0.859406	10.5655	vRhyme_unbinned_29	UnclusteredGenus_28	Yes	No	Yes	Leptotrichiaceae	Leptotrichia
5_vRhyme_unbinned_30	8820	1	23		lytic_scaffold	Low-quality	Genome-fragment	9.74	HMM-based (lower-bound)	RS_GCF_007990445.1	d__Bacteria;p__Fusobacteriota;c__Fusobacteriia;o__Fusobacteriales;f__Leptotrichiaceae;g__Leptotrichia;s__Leptotrichia wadei_A	blast	96	iPHoP-RF;87.30 CRISPR;62.70	40.5	d__Bacteria;p__Fusobacteriota;c__Fusobacteriia;o__Fusobacteriales;f__Leptotrichiaceae;g__Leptotrichia	94.3	blast;96.00 iPHoP-RF;91.80 CRISPR;63.60			275.261	275.261	0.983085	0.983085	12.086	vRhyme_unbinned_30	UnclusteredGenus_11	Yes	No	Yes	Leptotrichiaceae	Leptotrichia
5_vRhyme_unbinned_31	43464	1	55		lytic_scaffold	Medium-quality	Genome-fragment	72.75	AAI-based (medium-confidence)	RS_GCF_000239695.1	d__Bacteria;p__Actinobacteriota;c__Actinomycetia;o__Actinomycetales;f__Actinomycetaceae;g__Actinomyces;s__Actinomyces graevenitzii	blast	93.3	iPHoP-RF;63.50	89	d__Bacteria;p__Actinobacteriota;c__Actinomycetia;o__Actinomycetales;f__Actinomycetaceae;g__Actinomyces	90.9	blast;93.30 iPHoP-RF;63.50 CRISPR;53.10	Duplodnaviria;Heunggongvirae;Uroviricota;Caudoviricetes;NA;NA;NA;NA	marker VOG HMM searching	3643.64	3643.64	13.0131	13.0131	159.983	vRhyme_unbinned_31	UnclusteredGenus_25	Yes	No	Yes	Actinomycetaceae	Actinomyces
5_vRhyme_unbinned_32	56524	1	68		lytic_scaffold	High-quality	High-quality	97.6	AAI-based (medium-confidence)										Duplodnaviria;Heunggongvirae;Uroviricota;Caudoviricetes;NA;NA;NA;NA	marker VOG HMM searching	2021	2021	7.21792	7.21792	88.7367	vRhyme_unbinned_32	VC_429_0	Yes	No	No
5_vRhyme_unbinned_33	41822	1	66		lytic_scaffold	Low-quality	Genome-fragment	32.78	HMM-based (lower-bound)												544.104	544.104	1.94325	1.94325	23.8902	vRhyme_unbinned_33	VC_808_0	Yes	No	No
5_vRhyme_unbinned_34	6750	1	5		lytic_scaffold	Low-quality	Genome-fragment	20.95	AAI-based (high-confidence)	RS_GCF_902363395.1	d__Bacteria;p__Firmicutes;c__Bacilli;o__Lactobacillales;f__Streptococcaceae;g__Streptococcus;s__Streptococcus sp902363395	CRISPR	98.2	iPHoP-RF;76.80	97.76	d__Bacteria;p__Firmicutes;c__Bacilli;o__Lactobacillales;f__Streptococcaceae;g__Streptococcus	97.5	CRISPR;98.20 iPHoP-RF;93.70 blast;92.50			180.869	180.869	0.645968	0.645968	7.9415	vRhyme_unbinned_34	UnclusteredGenus_7	Yes	Yes	No	Streptococcaceae	Streptococcus
5_vRhyme_unbinned_35	60589	1	80		lytic_scaffold	High-quality	High-quality	98.2	AAI-based (high-confidence)										Duplodnaviria;Heunggongvirae;Uroviricota;Caudoviricetes;NA;NA;NA;NA	marker VOG HMM searching	239.875	239.875	0.856706	0.856706	10.5323	vRhyme_unbinned_35	UnclusteredGenus_29	Yes	No	Yes
5_vRhyme_unbinned_36	8507	1	18		lytic_scaffold	Low-quality	Genome-fragment	8.57	AAI-based (high-confidence)	RS_GCF_900187995.1	d__Bacteria;p__Bacteroidota;c__Bacteroidia;o__Bacteroidales;f__Bacteroidaceae;g__Prevotella;s__Prevotella jejuni	iPHoP-RF	96.4	CRISPR;95.60	79.62	d__Bacteria;p__Bacteroidota;c__Bacteroidia;o__Bacteroidales;f__Bacteroidaceae;g__Prevotella	94.9	iPHoP-RF;96.40 CRISPR;95.60	Duplodnaviria;Heunggongvirae;Uroviricota;Caudoviricetes;Crassvirales;Suoliviridae;Bohxovirus;uncultured phage cr61_1	NCBI RefSeq viral protein searching	533.186	533.186	1.90425	1.90425	23.4108	vRhyme_unbinned_36	VC_807_0	Yes	No	No	Bacteroidaceae	Prevotella	Bohxovirus
5_vRhyme_unbinned_37	5921	1	8		lytic_scaffold	Low-quality	Genome-fragment	13.03	AAI-based (medium-confidence)	RS_GCF_000144405.1	d__Bacteria;p__Bacteroidota;c__Bacteroidia;o__Bacteroidales;f__Bacteroidaceae;g__Prevotella;s__Prevotella melaninogenica	blast	92.6	iPHoP-RF;73.50 CRISPR;54.10	79.99	d__Bacteria;p__Bacteroidota;c__Bacteroidia;o__Bacteroidales;f__Bacteroidaceae;g__Prevotella	90.1	blast;92.60 iPHoP-RF;88.90 CRISPR;54.10			103.983	103.983	0.37137	0.37137	4.5656	vRhyme_unbinned_37	UnclusteredGenus_33	No	No		Bacteroidaceae	Prevotella
6_vRhyme_bin_1	101789	12	91		lytic_virus	Low-quality	Genome-fragment	35.69	AAI-based (medium-confidence)	RS_GCF_002763915.1	d__Bacteria;p__Fusobacteriota;c__Fusobacteriia;o__Fusobacteriales;f__Fusobacteriaceae;g__Fusobacterium;s__Fusobacterium periodonticum_D	CRISPR	98.2	None	99.56	d__Bacteria;p__Fusobacteriota;c__Fusobacteriia;o__Fusobacteriales;f__Fusobacteriaceae;g__Fusobacterium	99.1	CRISPR;98.20 RaFAH;81.00			84.8365	84.8365	0.756715	0.756715	6.84548	vRhyme_bin_1	UnclusteredGenus_3	Yes	No	No	Fusobacteriaceae	Fusobacterium
6_vRhyme_bin_2	101342	14	138	K08281(1)	lytic_virus	Low-quality	Genome-fragment	36.63	AAI-based (high-confidence)												74.1115	74.1115	0.661051	0.661051	5.98008	vRhyme_bin_2	UnclusteredGenus_15	Yes	No	No
6_vRhyme_bin_3	21782	3	30		lytic_virus	Low-quality	Genome-fragment	20.6	AAI-based (medium-confidence)	RS_GCF_000220255.1	d__Bacteria;p__Bacteroidota;c__Bacteroidia;o__Bacteroidales;f__Bacteroidaceae;g__Prevotella;s__Prevotella pallens	blast	93.5	iPHoP-RF;86.30	4.39	d__Bacteria;p__Bacteroidota;c__Bacteroidia;o__Bacteroidales;f__Bacteroidaceae;g__Prevotella	91.1	blast;93.50 iPHoP-RF;86.30			76.3763	76.3763	0.681253	0.681253	6.16283	vRhyme_bin_3	UnclusteredGenus_7	Yes	No	No	Bacteroidaceae	Prevotella
6_vRhyme_bin_4	48053	6	69		lysogenic_virus	Low-quality	Genome-fragment	32.81	HMM-based (lower-bound)	RS_GCF_902810435.1	d__Bacteria;p__Firmicutes_C;c__Negativicutes;o__Veillonellales;f__Veillonellaceae;g__Veillonella;s__Veillonella parvula_A	blast	95.1	None	56.14	d__Bacteria;p__Firmicutes_C;c__Negativicutes;o__Veillonellales;f__Veillonellaceae;g__Veillonella	99.7	RaFAH;96.60 blast;95.10			103.342	103.342	0.92178	0.92178	8.33872	vRhyme_bin_4	UnclusteredGenus_21	Yes	Yes	No	Veillonellaceae	Veillonella
6_vRhyme_bin_5	38698	4	55		lytic_virus	High-quality	High-quality	99.49	AAI-based (high-confidence)	3300006564_42	d__Bacteria;p__Patescibacteria;c__Saccharimonadia;o__Saccharimonadales;f__Saccharimonadaceae;g__UBA2866;s__	blast	96.6	iPHoP-RF;86.30	12.06	d__Bacteria;p__Patescibacteria;c__Saccharimonadia;o__Saccharimonadales;f__Saccharimonadaceae;g__UBA2866	95.2	blast;96.60 iPHoP-RF;89.50	Duplodnaviria;Heunggongvirae;Uroviricota;Caudoviricetes;NA;NA;NA;NA	marker VOG HMM searching	92.3394	92.3394	0.823639	0.823639	7.4509	vRhyme_bin_5	VC_801_0	Yes	No	No	Saccharimonadaceae	UBA2866
6_vRhyme_bin_6	22811	3	36		lytic_virus	Low-quality	Genome-fragment	40.89	AAI-based (high-confidence)										Duplodnaviria;Heunggongvirae;Uroviricota;Caudoviricetes;NA;NA;NA;NA	marker VOG HMM searching	104.894	104.894	0.935618	0.935618	8.4639	vRhyme_bin_6	UnclusteredGenus_1	Yes	No	Yes
6_vRhyme_bin_7	13114	2	16		lytic_virus	Low-quality	Genome-fragment	36.99	AAI-based (high-confidence)	RS_GCF_902810435.1	d__Bacteria;p__Firmicutes_C;c__Negativicutes;o__Veillonellales;f__Veillonellaceae;g__Veillonella;s__Veillonella parvula_A	blast	94.4	iPHoP-RF;67.00	99.01	d__Bacteria;p__Firmicutes_C;c__Negativicutes;o__Veillonellales;f__Veillonellaceae;g__Veillonella	97.3	blast;94.40 RaFAH;83.20 iPHoP-RF;76.80			91.6925	91.6925	0.817869	0.817869	7.3987	vRhyme_bin_7	UnclusteredGenus_2	Yes	No	No	Veillonellaceae	Veillonella
6_vRhyme_bin_8	24308	3	39		lytic_virus	Low-quality	Genome-fragment	27.15	AAI-based (high-confidence)												88.1968	88.1968	0.786688	0.786688	7.11663	vRhyme_bin_8	VC_802_0	Yes	No	No
6_vRhyme_bin_9	210610	6	237		lytic_virus	High-quality	High-quality	100	AAI-based (high-confidence)	RS_GCF_000378745.1	d__Bacteria;p__Bacteroidota;c__Bacteroidia;o__Bacteroidales;f__Bacteroidaceae;g__Prevotella;s__Prevotella amnii	CRISPR	99.7	blast;88.40 iPHoP-RF;74.10	99.46	d__Bacteria;p__Bacteroidota;c__Bacteroidia;o__Bacteroidales;f__Bacteroidaceae;g__Prevotella	99.7	CRISPR;99.70 blast;93.70 iPHoP-RF;85.70	Duplodnaviria;Heunggongvirae;Uroviricota;Caudoviricetes;NA;NA;NA;NA	marker VOG HMM searching	197.151	197.151	1.75853	1.75853	15.9082	vRhyme_bin_9	UnclusteredGenus_24	No	No		Bacteroidaceae	Prevotella
6_vRhyme_bin_10	37532	2	67		lytic_virus	High-quality	High-quality	100	AAI-based (high-confidence)	GB_GCA_013333625.2	d__Bacteria;p__Patescibacteria;c__Saccharimonadia;o__Saccharimonadales;f__Saccharimonadaceae;g__Saccharimonas;s__Saccharimonas sp013333625	CRISPR	99.2	blast;86.60 iPHoP-RF;64.30	10.85	d__Bacteria;p__Patescibacteria;c__Saccharimonadia;o__Saccharimonadales;f__Saccharimonadaceae;g__Saccharimonas	99	CRISPR;99.20 blast;88.90 iPHoP-RF;64.80	Duplodnaviria;Heunggongvirae;Uroviricota;Caudoviricetes;NA;NA;NA;NA	marker VOG HMM searching	357.532	357.532	3.18907	3.18907	28.8494	vRhyme_bin_10	UnclusteredGenus_26	Yes	No	No	Saccharimonadaceae	Saccharimonas
6_vRhyme_bin_11	31414	2	43		lysogenic_virus	High-quality	High-quality	100	AAI-based (high-confidence)	RS_GCF_900556355.1	d__Bacteria;p__Patescibacteria;c__Saccharimonadia;o__Saccharimonadales;f__Saccharimonadaceae;g__TM7x;s__TM7x sp900556355	CRISPR	99	blast;90.20 iPHoP-RF;64.30	10.56	d__Bacteria;p__Patescibacteria;c__Saccharimonadia;o__Saccharimonadales;f__Saccharimonadaceae;g__TM7x	98.7	CRISPR;99.00 blast;94.60 iPHoP-RF;87.60	Duplodnaviria;Heunggongvirae;Uroviricota;Caudoviricetes;NA;NA;NA;NA	marker VOG HMM searching	303.118	303.118	2.70372	2.70372	24.4587	vRhyme_bin_11	VC_801_0	Yes	Yes	No	Saccharimonadaceae	TM7x
6_vRhyme_bin_12	21747	2	33		lysogenic_virus	Medium-quality	Genome-fragment	65.86	AAI-based (high-confidence)	RS_GCF_900555675.1	d__Bacteria;p__Patescibacteria;c__Saccharimonadia;o__Saccharimonadales;f__Saccharimonadaceae;g__TM7x;s__TM7x sp900555675	CRISPR	98.6	blast;92.40 iPHoP-RF;91.10	10.7	d__Bacteria;p__Patescibacteria;c__Saccharimonadia;o__Saccharimonadales;f__Saccharimonadaceae;g__TM7x	98.1	CRISPR;98.60 blast;95.40 iPHoP-RF;95.10			181.342	181.342	1.61751	1.61751	14.6326	vRhyme_bin_12	VC_801_0	Yes	Yes	No	Saccharimonadaceae	TM7x
6_vRhyme_bin_13	39170	3	34		lytic_virus	High-quality	High-quality	99.77	AAI-based (high-confidence)	RS_GCF_013393365.1	d__Bacteria;p__Firmicutes_C;c__Negativicutes;o__Veillonellales;f__Veillonellaceae;g__Veillonella;s__Veillonella dispar_A	CRISPR	97.4	None	84.31	d__Bacteria;p__Firmicutes_C;c__Negativicutes;o__Veillonellales;f__Veillonellaceae;g__Veillonella	100	RaFAH;99.30 CRISPR;97.40 blast;69.90 iPHoP-RF;56.00	Duplodnaviria;Heunggongvirae;Uroviricota;Caudoviricetes;NA;NA;NA;NA	marker VOG HMM searching	325.652	325.652	2.90471	2.90471	26.277	vRhyme_bin_13	UnclusteredGenus_19	No	No		Veillonellaceae	Veillonella
6_vRhyme_bin_14	70834	9	74		lytic_virus	Low-quality	Genome-fragment	31.47	AAI-based (high-confidence)												75.3103	75.3103	0.671744	0.671744	6.07681	vRhyme_bin_14	UnclusteredGenus_14	Yes	No	No
6_vRhyme_bin_15	248219	10	229		lytic_virus	High-quality	High-quality	98.38	AAI-based (high-confidence)	RS_GCF_001078375.1	d__Bacteria;p__Firmicutes_C;c__Negativicutes;o__Veillonellales;f__Veillonellaceae;g__Veillonella;s__Veillonella tobetsuensis	CRISPR	99	None	40.91	d__Bacteria;p__Firmicutes_C;c__Negativicutes;o__Veillonellales;f__Veillonellaceae;g__Veillonella	100	CRISPR;99.00 RaFAH;96.50	Duplodnaviria;Heunggongvirae;Uroviricota;Caudoviricetes;NA;NA;Takahashivirus;NA	vContact2 clustering	184.554	184.554	1.64617	1.64617	14.8918	vRhyme_bin_15	VC_485_0	Yes	No	No	Veillonellaceae	Veillonella	Takahashivirus
6_vRhyme_bin_16	24340	3	34		lytic_virus	Medium-quality	Genome-fragment	75.5	AAI-based (high-confidence)	RS_GCF_001956585.1	d__Bacteria;p__Actinobacteriota;c__Actinomycetia;o__Actinomycetales;f__Actinomycetaceae;g__Actinomyces;s__Actinomyces naeslundii	blast	95.9	None	84.2	d__Bacteria;p__Actinobacteriota;c__Actinomycetia;o__Actinomycetales;f__Actinomycetaceae;g__Actinomyces	99.6	blast;95.90 RaFAH;95.30 CRISPR;84.80	Duplodnaviria;Heunggongvirae;Uroviricota;Caudoviricetes;NA;NA;NA;NA	marker VOG HMM searching	134.642	134.642	1.20096	1.20096	10.8643	vRhyme_bin_16	UnclusteredGenus_8	Yes	No	Yes	Actinomycetaceae	Actinomyces
6_vRhyme_bin_17	309613	2	366	K00969(1);K08281(1);K01916(1);K00820(1)	lytic_virus	Complete	High-quality	100	ITR (high-confidence)	RS_GCF_000220235.1	d__Bacteria;p__Bacteroidota;c__Bacteroidia;o__Bacteroidales;f__Bacteroidaceae;g__Prevotella;s__Prevotella nigrescens	CRISPR	99	iPHoP-RF;64.50	87.08	d__Bacteria;p__Bacteroidota;c__Bacteroidia;o__Bacteroidales;f__Bacteroidaceae;g__Prevotella	100	CRISPR;99.00 RaFAH;99.00 blast;91.90 iPHoP-RF;78.70			380.632	380.632	3.39512	3.39512	30.7133	vRhyme_bin_17	UnclusteredGenus_23	Yes	No	No	Bacteroidaceae	Prevotella
6_vRhyme_bin_18	55061	3	68		lytic_virus	High-quality	High-quality	91.49	AAI-based (high-confidence)	3300007925_6	d__Bacteria;p__Actinobacteriota;c__Actinomycetia;o__Mycobacteriales;f__Mycobacteriaceae;g__Corynebacterium;s__	CRISPR	98.9	iPHoP-RF;77.10	12.77	d__Bacteria;p__Actinobacteriota;c__Actinomycetia;o__Mycobacteriales;f__Mycobacteriaceae;g__Corynebacterium	98.7	CRISPR;98.90 blast;91.70 iPHoP-RF;78.70 RaFAH;52.90	Duplodnaviria;Heunggongvirae;Uroviricota;Caudoviricetes;NA;NA;NA;NA	marker VOG HMM searching	138.534	138.534	1.23568	1.23568	11.1784	vRhyme_bin_18	VC_404_0	Yes	No	No	Mycobacteriaceae	Corynebacterium
6_vRhyme_bin_19	26463	2	30		lytic_virus	Medium-quality	Genome-fragment	74.6	AAI-based (high-confidence)	RS_GCF_003351665.1	d__Bacteria;p__Proteobacteria;c__Gammaproteobacteria;o__Burkholderiales;f__Neisseriaceae;g__Neisseria;s__Neisseria perflava	CRISPR	98	None	98.02	d__Bacteria;p__Proteobacteria;c__Gammaproteobacteria;o__Burkholderiales;f__Neisseriaceae;g__Neisseria	100	RaFAH;99.20 CRISPR;98.00 iPHoP-RF;97.10 blast;96.40			145.038	145.038	1.2937	1.2937	11.7032	vRhyme_bin_19	UnclusteredGenus_6	No	No		Neisseriaceae	Neisseria
6_vRhyme_bin_20	94360	3	129		lytic_virus	High-quality	High-quality	100	AAI-based (high-confidence)	3300007500_20	d__Bacteria;p__Proteobacteria;c__Gammaproteobacteria;o__Burkholderiales;f__Neisseriaceae;g__;s__	blast	91	None	74.38	d__Bacteria;p__Actinobacteriota;c__Actinomycetia;o__Actinomycetales;f__Actinomycetaceae;g__Pauljensenia	91.1	RaFAH;86.90 iPHoP-RF;75.20	Duplodnaviria;Heunggongvirae;Uroviricota;Caudoviricetes;NA;NA;NA;NA	marker VOG HMM searching	590.937	590.937	5.27098	5.27098	47.6829	vRhyme_bin_20	UnclusteredGenus_10	No	No		Actinomycetaceae	Pauljensenia
6_vRhyme_bin_21	13059	2	21		lytic_virus	Low-quality	Genome-fragment	38.42	AAI-based (high-confidence)	3300008130_11	d__Bacteria;p__Bacteroidota;c__Bacteroidia;o__Bacteroidales;f__Porphyromonadaceae;g__Porphyromonas;s__	CRISPR	98.5	iPHoP-RF;86.70	91.43	d__Bacteria;p__Bacteroidota;c__Bacteroidia;o__Bacteroidales;f__Porphyromonadaceae;g__Porphyromonas	97.9	CRISPR;98.50 blast;97.40 iPHoP-RF;94.40			70.7668	70.7668	0.631218	0.631218	5.7102	vRhyme_bin_21	UnclusteredGenus_16	Yes	No	No	Porphyromonadaceae	Porphyromonas
6_vRhyme_bin_22	42673	3	50		lysogenic_virus	High-quality	High-quality	100	AAI-based (high-confidence)	3300011986_41	d__Bacteria;p__Patescibacteria;c__Saccharimonadia;o__Saccharimonadales;f__Saccharimonadaceae;g__TM7x;s__	CRISPR	99	iPHoP-RF;94.70 blast;90.60	9.94	d__Bacteria;p__Patescibacteria;c__Saccharimonadia;o__Saccharimonadales;f__Saccharimonadaceae;g__TM7x	98.7	CRISPR;99.00 iPHoP-RF;95.40 blast;93.50	Duplodnaviria;Heunggongvirae;Uroviricota;Caudoviricetes;NA;NA;NA;NA	marker VOG HMM searching	158.918	158.918	1.4175	1.4175	12.8231	vRhyme_bin_22	UnclusteredGenus_5	Yes	Yes	No	Saccharimonadaceae	TM7x
6_vRhyme_bin_23	17851	2	22		lytic_virus	High-quality	High-quality	96.46	AAI-based (medium-confidence)										Duplodnaviria;Heunggongvirae;Uroviricota;Caudoviricetes;NA;Salasmaviridae;Cepunavirus;Streptococcus phage CP-7	NCBI RefSeq viral protein searching	97.262	97.262	0.867546	0.867546	7.8481	vRhyme_bin_23	VC_309_0	Yes	No	Yes			Cepunavirus
6_vRhyme_unbinned_1	9558	1	15		lytic_scaffold	Low-quality	Genome-fragment	25.17	AAI-based (high-confidence)										Duplodnaviria;Heunggongvirae;Uroviricota;Caudoviricetes;NA;NA;Lentavirus;NA	vContact2 clustering	72.4808	72.4808	0.646506	0.646506	5.8485	vRhyme_unbinned_1	VC_547_0	Yes	No	No			Lentavirus
6_vRhyme_unbinned_2	29591	1	32		lytic_scaffold	High-quality	High-quality	95.52	AAI-based (medium-confidence)										Duplodnaviria;Heunggongvirae;Uroviricota;Caudoviricetes;NA;NA;NA;NA	marker VOG HMM searching	5238.11	5238.11	46.7223	46.7223	422.664	vRhyme_unbinned_2	UnclusteredGenus_17	Yes	No	Yes
6_vRhyme_unbinned_3	34814	1	49		lysogenic_scaffold	High-quality	High-quality	94.79	AAI-based (high-confidence)	3300008304_30	d__Bacteria;p__Patescibacteria;c__Saccharimonadia;o__Saccharimonadales;f__Saccharimonadaceae;g__TM7x;s__	iPHoP-RF	93.7	None	5.44	d__Bacteria;p__Patescibacteria;c__Saccharimonadia;o__Saccharimonadales;f__Saccharimonadaceae;g__TM7x	91.4	iPHoP-RF;93.70 blast;93.50 CRISPR;73.00	Duplodnaviria;Heunggongvirae;Uroviricota;Caudoviricetes;NA;NA;NA;NA	marker VOG HMM searching	556.228	556.228	4.96138	4.96138	44.8822	vRhyme_unbinned_3	UnclusteredGenus_4	No	No		Saccharimonadaceae	TM7x
6_vRhyme_unbinned_4	5091	1	5		lytic_scaffold	Low-quality	Genome-fragment	13.68	AAI-based (medium-confidence)	3300011981_35	d__Bacteria;p__Patescibacteria;c__Saccharimonadia;o__Saccharimonadales;f__Saccharimonadaceae;g__UBA2866;s__	blast	91.1	iPHoP-RF;83.90							65.6448	65.6448	0.585531	0.585531	5.2969	vRhyme_unbinned_4	UnclusteredGenus_12	Yes	No	No	Saccharimonadaceae	UBA2866
6_vRhyme_unbinned_5	42955	1	59		lysogenic_scaffold	Complete	High-quality	100	DTR (high-confidence)	RS_GCF_012273215.1	d__Bacteria;p__Firmicutes;c__Bacilli;o__Staphylococcales;f__Gemellaceae;g__Gemella;s__Gemella haemolysans_A	CRISPR	98.5	iPHoP-RF;77.50	39.92	d__Bacteria;p__Firmicutes;c__Bacilli;o__Staphylococcales;f__Gemellaceae;g__Gemella	97.9	CRISPR;98.50 blast;95.30 iPHoP-RF;94.70	Duplodnaviria;Heunggongvirae;Uroviricota;Caudoviricetes;NA;NA;NA;NA	marker VOG HMM searching	267.38	267.38	2.38495	2.38495	21.575	vRhyme_unbinned_5	UnclusteredGenus_20	Yes	No	No	Gemellaceae	Gemella
6_vRhyme_unbinned_6	11523	1	19		lytic_scaffold	Low-quality	Genome-fragment	14.44	AAI-based (high-confidence)												74.8305	74.8305	0.667465	0.667465	6.0381	vRhyme_unbinned_6	UnclusteredGenus_13	Yes	No	No
6_vRhyme_unbinned_7	6561	1	8		lytic_scaffold	Low-quality	Genome-fragment	15.15	AAI-based (high-confidence)	RS_GCF_006546825.1	d__Bacteria;p__Actinobacteriota;c__Actinomycetia;o__Actinomycetales;f__Actinomycetaceae;g__Actinomyces;s__Actinomyces oris	CRISPR	97.8	iPHoP-RF;83.10	97.75	d__Bacteria;p__Actinobacteriota;c__Actinomycetia;o__Actinomycetales;f__Actinomycetaceae;g__Actinomyces	99.9	CRISPR;97.80 RaFAH;95.70 iPHoP-RF;84.80	Duplodnaviria;Heunggongvirae;Uroviricota;Caudoviricetes;NA;NA;NA;NA	marker VOG HMM searching	78.6154	78.6154	0.701224	0.701224	6.3435	vRhyme_unbinned_7	UnclusteredGenus_22	No	No		Actinomycetaceae	Actinomyces
6_vRhyme_unbinned_8	5910	1	8		lytic_scaffold	Low-quality	Genome-fragment	14.21	AAI-based (high-confidence)	RS_GCF_902810435.1	d__Bacteria;p__Firmicutes_C;c__Negativicutes;o__Veillonellales;f__Veillonellaceae;g__Veillonella;s__Veillonella parvula_A	blast	92.7	None	66.11	d__Bacteria;p__Firmicutes_C;c__Negativicutes;o__Veillonellales;f__Veillonellaceae;g__Veillonella	98.2	blast;92.70 RaFAH;90.80	Duplodnaviria;Heunggongvirae;Uroviricota;Caudoviricetes;NA;NA;NA;NA	marker VOG HMM searching	72.5849	72.5849	0.647435	0.647435	5.8569	vRhyme_unbinned_8	UnclusteredGenus_18	Yes	No	No	Veillonellaceae	Veillonella
6_vRhyme_unbinned_9	7053	1	9		lytic_scaffold	Low-quality	Genome-fragment	11.68	AAI-based (high-confidence)												86.9125	86.9125	0.775232	0.775232	7.013	vRhyme_unbinned_9	UnclusteredGenus_11	Yes	No	Yes
6_vRhyme_unbinned_10	7153	1	10		lytic_scaffold	Low-quality	Genome-fragment	3.03	AAI-based (high-confidence)	GB_GCA_900538355.1	d__Bacteria;p__Firmicutes_C;c__Negativicutes;o__Veillonellales;f__Veillonellaceae;g__Veillonella;s__Veillonella sp900538355	CRISPR	92.8	iPHoP-RF;69.30	36.66	d__Bacteria;p__Firmicutes_C;c__Negativicutes;o__Veillonellales;f__Veillonellaceae;g__Veillonella	90.3	CRISPR;92.80 iPHoP-RF;69.30			148.352	148.352	1.32326	1.32326	11.9706	vRhyme_unbinned_10	UnclusteredGenus_9	Yes	No	Yes	Veillonellaceae	Veillonella
6_vRhyme_unbinned_11	62432	1	80		lytic_scaffold	High-quality	High-quality	100	AAI-based (high-confidence)						95.92	d__Bacteria;p__Firmicutes;c__Bacilli;o__Lactobacillales;f__Streptococcaceae;g__Streptococcus	99.9	RaFAH;99.50 CRISPR;73.60 iPHoP-RF;61.90			419.851	419.851	3.74494	3.74494	33.8779	vRhyme_unbinned_11	UnclusteredGenus_25	Yes	No	No	Streptococcaceae	Streptococcus
6_vRhyme_unbinned_12	5699	1	5		lytic_scaffold	Low-quality	Genome-fragment	10.99	AAI-based (high-confidence)												72.9914	72.9914	0.65106	0.65106	5.8897	vRhyme_unbinned_12	VC_802_0	Yes	No	Yes
7_vRhyme_bin_1	152511	12	152		lytic_virus	Medium-quality	Genome-fragment	62.94	AAI-based (high-confidence)	RS_GCF_000220235.1	d__Bacteria;p__Bacteroidota;c__Bacteroidia;o__Bacteroidales;f__Bacteroidaceae;g__Prevotella;s__Prevotella nigrescens	CRISPR	99	blast;88.00 iPHoP-RF;87.90	39.11	d__Bacteria;p__Bacteroidota;c__Bacteroidia;o__Bacteroidales;f__Bacteroidaceae;g__Prevotella	98.7	CRISPR;99.00 blast;91.50 iPHoP-RF;87.90			139.007	139.007	0.453724	0.453724	10.3013	vRhyme_bin_1	VC_804_0	No	No		Bacteroidaceae	Prevotella
7_vRhyme_bin_2	218530	8	261	K00566(1)	lytic_virus	High-quality	High-quality	100	AAI-based (medium-confidence)	3300029201_15	d__Bacteria;p__Firmicutes_C;c__Negativicutes;o__Veillonellales;f__Veillonellaceae;g__Veillonella;s__	CRISPR	98.9	None	97.52	d__Bacteria;p__Firmicutes;c__Bacilli;o__Lactobacillales;f__Streptococcaceae;g__Streptococcus	100	CRISPR;98.30 RaFAH;96.70			176.292	176.292	0.575421	0.575421	13.0643	vRhyme_bin_2	UnclusteredGenus_31	Yes	Yes	No	Streptococcaceae	Streptococcus
7_vRhyme_bin_3	85999	7	104	K01491(1)	lytic_virus	Low-quality	Genome-fragment	37.14	AAI-based (high-confidence)	GB_GCA_900554555.1	d__Bacteria;p__Firmicutes;c__Bacilli;o__Erysipelotrichales;f__Erysipelotrichaceae;g__Bulleidia;s__Bulleidia sp900554555	blast	93	iPHoP-RF;63.50	9.39	d__Bacteria;p__Firmicutes;c__Bacilli;o__Erysipelotrichales;f__Erysipelotrichaceae;g__Bulleidia	90.6	blast;93.00 iPHoP-RF;63.80			123.666	123.666	0.403649	0.403649	9.16439	vRhyme_bin_3	UnclusteredGenus_9	Yes	No	No	Erysipelotrichaceae	Bulleidia
7_vRhyme_bin_4	148274	16	225	K06920(1);K21029(1)	lytic_virus	High-quality	High-quality	100	AAI-based (high-confidence)	3300008126_34	d__Bacteria;p__Patescibacteria;c__Saccharimonadia;o__Saccharimonadales;f__Saccharimonadaceae;g__UMGS1907;s__	CRISPR	97	iPHoP-RF;63.30	55.22	d__Bacteria;p__Firmicutes_C;c__Negativicutes;o__Veillonellales;f__Veillonellaceae;g__F0422	99.3	RaFAH;95.40 blast;93.20	Duplodnaviria;Heunggongvirae;Uroviricota;Caudoviricetes;NA;NA;NA;NA	marker VOG HMM searching	104.875	104.875	0.342315	0.342315	7.77186	vRhyme_bin_4	UnclusteredGenus_27	Yes	No	No	Veillonellaceae	F0422
7_vRhyme_bin_5	95400	8	95		lytic_virus	Low-quality	Genome-fragment	39.17	AAI-based (high-confidence)	RS_GCF_001078375.1	d__Bacteria;p__Firmicutes_C;c__Negativicutes;o__Veillonellales;f__Veillonellaceae;g__Veillonella;s__Veillonella tobetsuensis	CRISPR	94.2	iPHoP-RF;57.10	31.37	d__Bacteria;p__Firmicutes_C;c__Negativicutes;o__Veillonellales;f__Veillonellaceae;g__Veillonella	99.4	RaFAH;94.90 CRISPR;94.20 iPHoP-RF;57.10			203.921	203.921	0.665603	0.665603	15.1118	vRhyme_bin_5	VC_804_0	Yes	No	No	Veillonellaceae	Veillonella
7_vRhyme_bin_6	78874	11	121	K08281(1)	lysogenic_virus	Low-quality	Genome-fragment	37.69	AAI-based (high-confidence)	RS_GCF_000144405.1	d__Bacteria;p__Bacteroidota;c__Bacteroidia;o__Bacteroidales;f__Bacteroidaceae;g__Prevotella;s__Prevotella melaninogenica	CRISPR	98.8	iPHoP-RF;92.40 blast;85.80	36.5	d__Bacteria;p__Bacteroidota;c__Bacteroidia;o__Bacteroidales;f__Bacteroidaceae;g__Prevotella	98.4	CRISPR;98.80 iPHoP-RF;92.80 blast;85.80			101.236	101.236	0.330437	0.330437	7.50219	vRhyme_bin_6	UnclusteredGenus_36	Yes	No	No	Bacteroidaceae	Prevotella
7_vRhyme_bin_7	360498	7	381	K22227(2)	lytic_virus	High-quality	High-quality	100	AAI-based (high-confidence)	GB_GCA_900538355.1	d__Bacteria;p__Firmicutes_C;c__Negativicutes;o__Veillonellales;f__Veillonellaceae;g__Veillonella;s__Veillonella sp900538355	CRISPR	96.4	None	63.79	d__Bacteria;p__Firmicutes_C;c__Negativicutes;o__Veillonellales;f__Veillonellaceae;g__Veillonella	100	RaFAH;97.10 CRISPR;96.40 blast;88.80			287.674	287.674	0.938975	0.938975	21.3183	vRhyme_bin_7	VC_806_1	Yes	Yes	No	Veillonellaceae	Veillonella
7_vRhyme_bin_8	58600	3	56		lysogenic_virus	Complete	High-quality	100	DTR (medium-confidence)	RS_GCF_900187995.1	d__Bacteria;p__Bacteroidota;c__Bacteroidia;o__Bacteroidales;f__Bacteroidaceae;g__Prevotella;s__Prevotella jejuni	CRISPR	98.9	iPHoP-RF;80.00 blast;70.10	70.8	d__Bacteria;p__Bacteroidota;c__Bacteroidia;o__Bacteroidales;f__Bacteroidaceae;g__Prevotella	99.9	CRISPR;98.90 blast;96.90 RaFAH;89.20 iPHoP-RF;84.50	Duplodnaviria;Heunggongvirae;Uroviricota;Caudoviricetes;NA;NA;NA;NA	marker VOG HMM searching	387.123	387.123	1.26358	1.26358	28.6881	vRhyme_bin_8	VC_807_0	Yes	Yes	No	Bacteroidaceae	Prevotella
7_vRhyme_bin_9	155233	23	227	K23144(1);K01916(1)	lysogenic_virus	Medium-quality	Genome-fragment	52.57	AAI-based (high-confidence)	RS_GCF_000144405.1	d__Bacteria;p__Bacteroidota;c__Bacteroidia;o__Bacteroidales;f__Bacteroidaceae;g__Prevotella;s__Prevotella melaninogenica	CRISPR	99	iPHoP-RF;63.50	74.93	d__Bacteria;p__Firmicutes_C;c__Negativicutes;o__Veillonellales;f__Veillonellaceae;g__Veillonella	99.9	CRISPR;98.90 blast;96.50 RaFAH;91.80 iPHoP-RF;68.40	Duplodnaviria;Heunggongvirae;Uroviricota;Caudoviricetes;NA;NA;NA;NA	marker VOG HMM searching	80.2644	80.2644	0.261985	0.261985	5.94806	vRhyme_bin_9	VC_806_0	Yes	No	No	Veillonellaceae	Veillonella
7_vRhyme_bin_10	91269	5	92		lytic_virus	High-quality	High-quality	100	AAI-based (high-confidence)	3300007119_20	d__Bacteria;p__Firmicutes;c__Bacilli;o__Lactobacillales;f__Streptococcaceae;g__Streptococcus;s__	CRISPR	99.7	iPHoP-RF;71.30	85.61	d__Bacteria;p__Firmicutes;c__Bacilli;o__Lactobacillales;f__Streptococcaceae;g__Streptococcus	100	CRISPR;99.70 RaFAH;99.60 iPHoP-RF;76.10	Duplodnaviria;Heunggongvirae;Uroviricota;Caudoviricetes;NA;Salasmaviridae;Cepunavirus;NA	vContact2 clustering	252.415	252.415	0.823888	0.823888	18.7054	vRhyme_bin_10	VC_312_0	Yes	Yes	No	Streptococcaceae	Streptococcus	Cepunavirus
7_vRhyme_bin_11	36080	6	40		lytic_virus	Low-quality	Genome-fragment	23.06	AAI-based (high-confidence)												75.4272	75.4272	0.246196	0.246196	5.5896	vRhyme_bin_11	UnclusteredGenus_16	Yes	No	No
7_vRhyme_bin_12	13035	2	17		lytic_virus	Low-quality	Genome-fragment	22.92	AAI-based (high-confidence)												90.6899	90.6899	0.296014	0.296014	6.72065	vRhyme_bin_12	UnclusteredGenus_32	No	No
7_vRhyme_bin_13	49849	4	56	K17103(1);K01613(1)	lytic_virus	Low-quality	Genome-fragment	15.75	AAI-based (medium-confidence)	RS_GCF_000144405.1	d__Bacteria;p__Bacteroidota;c__Bacteroidia;o__Bacteroidales;f__Bacteroidaceae;g__Prevotella;s__Prevotella melaninogenica	CRISPR	99.6	blast;90.60 iPHoP-RF;85.40	90.93	d__Bacteria;p__Bacteroidota;c__Bacteroidia;o__Bacteroidales;f__Bacteroidaceae;g__Prevotella	99.7	CRISPR;99.60 blast;96.90 iPHoP-RF;87.90 RaFAH;58.80			192.798	192.798	0.629297	0.629297	14.2874	vRhyme_bin_13	UnclusteredGenus_28	No	No		Bacteroidaceae	Prevotella
7_vRhyme_bin_14	56563	4	74		lytic_virus	High-quality	High-quality	97.45	AAI-based (high-confidence)	RS_GCF_003351665.1	d__Bacteria;p__Proteobacteria;c__Gammaproteobacteria;o__Burkholderiales;f__Neisseriaceae;g__Neisseria;s__Neisseria perflava	CRISPR	98.6	None	95.56	d__Bacteria;p__Proteobacteria;c__Gammaproteobacteria;o__Burkholderiales;f__Neisseriaceae;g__Neisseria	98.1	CRISPR;98.60 iPHoP-RF;67.50			116.846	116.846	0.381389	0.381389	8.659	vRhyme_bin_14	VC_805_0	No	No		Neisseriaceae	Neisseria
7_vRhyme_bin_15	24252	2	33		lytic_virus	Complete	High-quality	100	DTR (medium-confidence)	RS_GCF_003259695.1	d__Bacteria;p__Firmicutes;c__Bacilli;o__Staphylococcales;f__Staphylococcaceae;g__Macrococcus_B;s__Macrococcus_B epidermidis	iPHoP-RF	94.7	None	23.29	d__Bacteria;p__Firmicutes;c__Bacilli;o__Staphylococcales;f__Staphylococcaceae;g__Macrococcus_B	92.6	iPHoP-RF;94.70	Duplodnaviria;Heunggongvirae;Uroviricota;Caudoviricetes;NA;NA;NA;NA	marker VOG HMM searching	265.028	265.028	0.865059	0.865059	19.6401	vRhyme_bin_15	UnclusteredGenus_21	Yes	Yes	No	Staphylococcaceae	Macrococcus_B
7_vRhyme_bin_16	21180	3	31		lysogenic_virus	Medium-quality	Genome-fragment	59.21	AAI-based (high-confidence)						92.71	d__Bacteria;p__Actinobacteriota;c__Actinomycetia;o__Actinomycetales;f__Micrococcaceae;g__Rothia	99.6	RaFAH;99.60	Duplodnaviria;Heunggongvirae;Uroviricota;Caudoviricetes;NA;NA;NA;Rothia phage Spartoi	NCBI RefSeq viral protein searching	100.282	100.282	0.327322	0.327322	7.43147	vRhyme_bin_16	VC_682_0	Yes	No	No	Micrococcaceae	Rothia
7_vRhyme_bin_17	26218	2	34		lytic_virus	Medium-quality	Genome-fragment	63.61	AAI-based (high-confidence)	RS_GCF_000220835.1	d__Bacteria;p__Actinobacteriota;c__Actinomycetia;o__Actinomycetales;f__Actinomycetaceae;g__Actinomyces;s__Actinomyces sp000220835	CRISPR	94.7	None	12.79	d__Bacteria;p__Actinobacteriota;c__Actinomycetia;o__Actinomycetales;f__Actinomycetaceae;g__Actinomyces	99.3	RaFAH;94.80 CRISPR;94.70			128.781	128.781	0.420343	0.420343	9.5434	vRhyme_bin_17	UnclusteredGenus_23	Yes	No	Yes	Actinomycetaceae	Actinomyces
7_vRhyme_bin_18	21235	3	39		lytic_virus	Low-quality	Genome-fragment	13.11	HMM-based (lower-bound)												88.8616	88.8616	0.290046	0.290046	6.58517	vRhyme_bin_18	UnclusteredGenus_26	Yes	No	No
7_vRhyme_bin_19	12029	2	17		lytic_virus	Low-quality	Genome-fragment	18.8	AAI-based (high-confidence)												71.6354	71.6354	0.233819	0.233819	5.3086	vRhyme_bin_19	UnclusteredGenus_20	Yes	No	No
7_vRhyme_unbinned_1	17886	1	15		lytic_scaffold	Low-quality	Genome-fragment	29.21	AAI-based (high-confidence)												123.056	123.056	0.401659	0.401659	9.1192	vRhyme_unbinned_1	UnclusteredGenus_19	Yes	No	No
7_vRhyme_unbinned_2	5309	1	6		lytic_scaffold	Low-quality	Genome-fragment	12.86	AAI-based (high-confidence)	RS_GCF_900187285.1	d__Bacteria;p__Firmicutes_C;c__Negativicutes;o__Veillonellales;f__Veillonellaceae;g__Veillonella;s__Veillonella rodentium	blast	91.3	iPHoP-RF;56.80							121.035	121.035	0.395061	0.395061	8.9694	vRhyme_unbinned_2	UnclusteredGenus_7	No	No		Veillonellaceae	Veillonella
7_vRhyme_unbinned_3	5243	1	13		lytic_scaffold	Low-quality	Genome-fragment	10.55	AAI-based (high-confidence)	RS_GCF_000239695.1	d__Bacteria;p__Actinobacteriota;c__Actinomycetia;o__Actinomycetales;f__Actinomycetaceae;g__Actinomyces;s__Actinomyces graevenitzii	blast	92.3	iPHoP-RF;70.90							112.076	112.076	0.365819	0.365819	8.3055	vRhyme_unbinned_3	UnclusteredGenus_1	Yes	No	No	Actinomycetaceae	Actinomyces
7_vRhyme_unbinned_4	5422	1	8		lytic_scaffold	Low-quality	Genome-fragment	16.8	AAI-based (high-confidence)	3300011986_41	d__Bacteria;p__Patescibacteria;c__Saccharimonadia;o__Saccharimonadales;f__Saccharimonadaceae;g__TM7x;s__	blast	94	None	7.63	d__Bacteria;p__Patescibacteria;c__Saccharimonadia;o__Saccharimonadales;f__Saccharimonadaceae;g__TM7x	91.7	blast;94.00			85.6464	85.6464	0.279552	0.279552	6.3469	vRhyme_unbinned_4	UnclusteredGenus_18	No	No		Saccharimonadaceae	TM7x
7_vRhyme_unbinned_5	19046	1	29		lytic_scaffold	Low-quality	Genome-fragment	31.83	AAI-based (medium-confidence)												340.138	340.138	1.11022	1.11022	25.2062	vRhyme_unbinned_5	UnclusteredGenus_3	Yes	No	Yes
7_vRhyme_unbinned_6	7661	1	13		lytic_scaffold	Low-quality	Genome-fragment	3.3	HMM-based (lower-bound)	RS_GCF_001953955.1	d__Bacteria;p__Bacteroidota;c__Bacteroidia;o__Bacteroidales;f__Bacteroidaceae;g__Prevotella;s__Prevotella intermedia	iPHoP-RF	97.1	CRISPR;96.10	10.88	d__Bacteria;p__Bacteroidota;c__Bacteroidia;o__Bacteroidales;f__Bacteroidaceae;g__Prevotella	95.9	iPHoP-RF;97.10 CRISPR;96.60 blast;94.90			134.069	134.069	0.437604	0.437604	9.9353	vRhyme_unbinned_6	UnclusteredGenus_34	Yes	Yes	No	Bacteroidaceae	Prevotella
7_vRhyme_unbinned_7	55310	1	97		lytic_scaffold	High-quality	High-quality	100	AAI-based (high-confidence)	RS_GCF_000466265.1	d__Bacteria;p__Actinobacteriota;c__Actinomycetia;o__Actinomycetales;f__Actinomycetaceae;g__Pauljensenia;s__Pauljensenia sp000466265	CRISPR	98.9	iPHoP-RF;60.10	97.98	d__Bacteria;p__Actinobacteriota;c__Actinomycetia;o__Actinomycetales;f__Actinomycetaceae;g__Pauljensenia	99.9	CRISPR;98.90 RaFAH;92.00 iPHoP-RF;60.10	Duplodnaviria;Heunggongvirae;Uroviricota;Caudoviricetes;NA;NA;NA;NA	marker VOG HMM searching	6048.78	6048.78	19.7434	19.7434	448.25	vRhyme_unbinned_7	UnclusteredGenus_12	Yes	No	No	Actinomycetaceae	Pauljensenia
7_vRhyme_unbinned_8	21207	1	25		lytic_scaffold	Low-quality	Genome-fragment	35.71	AAI-based (medium-confidence)						90.46	d__Bacteria;p__Actinobacteriota;c__Actinomycetia;o__Actinomycetales;f__Actinomycetaceae;g__Pauljensenia	94.9	CRISPR;87.80 RaFAH;85.20 iPHoP-RF;56.80	Duplodnaviria;Heunggongvirae;Uroviricota;Caudoviricetes;NA;NA;NA;NA	marker VOG HMM searching	361.661	361.661	1.18047	1.18047	26.8012	vRhyme_unbinned_8	UnclusteredGenus_10	Yes	No	No	Actinomycetaceae	Pauljensenia
7_vRhyme_unbinned_9	5198	1	4		lytic_scaffold	Low-quality	Genome-fragment	3.54	AAI-based (medium-confidence)	RS_GCF_001042695.1	d__Bacteria;p__Actinobacteriota;c__Actinomycetia;o__Actinomycetales;f__Bifidobacteriaceae;g__Scardovia;s__Scardovia inopinata	blast	93.3	iPHoP-RF;69.10	25.83	d__Bacteria;p__Actinobacteriota;c__Actinomycetia;o__Actinomycetales;f__Bifidobacteriaceae;g__Scardovia	90.9	blast;93.30 iPHoP-RF;69.10	Duplodnaviria;Heunggongvirae;Uroviricota;Caudoviricetes;NA;Herelleviridae;Schiekvirus;Enterococcus phage EfV12-phi1	NCBI RefSeq viral protein searching	83.3227	83.3227	0.271967	0.271967	6.1747	vRhyme_unbinned_9	UnclusteredGenus_29	Yes	Yes	Yes	Bifidobacteriaceae	Scardovia	Schiekvirus
7_vRhyme_unbinned_10	59212	1	79		lytic_scaffold	High-quality	High-quality	98.28	AAI-based (high-confidence)	RS_GCF_000175615.1	d__Bacteria;p__Actinobacteriota;c__Actinomycetia;o__Actinomycetales;f__Micrococcaceae;g__Rothia;s__Rothia mucilaginosa	blast	94.2	None	68.46	d__Bacteria;p__Actinobacteriota;c__Actinomycetia;o__Actinomycetales;f__Micrococcaceae;g__Rothia	92	blast;94.20	Duplodnaviria;Heunggongvirae;Uroviricota;Caudoviricetes;NA;NA;NA;NA	marker VOG HMM searching	625.064	625.064	2.04022	2.04022	46.3209	vRhyme_unbinned_10	VC_805_0	Yes	No	No	Micrococcaceae	Rothia
7_vRhyme_unbinned_11	86550	1	76	K03148(1)	lytic_scaffold	Complete	High-quality	100	DTR (high-confidence)										Duplodnaviria;Heunggongvirae;Uroviricota;Caudoviricetes;NA;NA;Fipvunavirus;Flavobacterium phage Fpv3	NCBI RefSeq viral protein searching	174.23	174.23	0.568692	0.568692	12.9115	vRhyme_unbinned_11	VC_167_0	Yes	No	No			Fipvunavirus
7_vRhyme_unbinned_12	12606	1	12		lytic_scaffold	Low-quality	Genome-fragment	29.87	AAI-based (high-confidence)												202.911	202.911	0.662306	0.662306	15.0369	vRhyme_unbinned_12	UnclusteredGenus_11	Yes	No	No
7_vRhyme_unbinned_13	7616	1	10		lytic_scaffold	Low-quality	Genome-fragment	19.79	AAI-based (medium-confidence)	3300008739_8	d__Bacteria;p__Firmicutes_A;c__Clostridia;o__Lachnospirales;f__Lachnospiraceae;g__Butyrivibrio;s__	blast	92.1	iPHoP-RF;62.70					Duplodnaviria;Heunggongvirae;Uroviricota;Caudoviricetes;NA;NA;NA;NA	marker VOG HMM searching	89.9443	89.9443	0.29358	0.29358	6.6654	vRhyme_unbinned_13	UnclusteredGenus_4	Yes	No	No	Lachnospiraceae	Butyrivibrio
7_vRhyme_unbinned_14	31599	1	32		lytic_scaffold	Medium-quality	Genome-fragment	52.1	AAI-based (high-confidence)						95.46	d__Bacteria;p__Firmicutes;c__Bacilli;o__Lactobacillales;f__Streptococcaceae;g__Streptococcus	99.9	RaFAH;99.70 CRISPR;69.90	Duplodnaviria;Heunggongvirae;Uroviricota;Caudoviricetes;NA;NA;NA;NA	marker VOG HMM searching	203.4	203.4	0.663901	0.663901	15.0731	vRhyme_unbinned_14	UnclusteredGenus_17	Yes	Yes	No	Streptococcaceae	Streptococcus
7_vRhyme_unbinned_15	10902	1	15		lytic_scaffold	Medium-quality	Genome-fragment	50.38	AAI-based (high-confidence)												127.484	127.484	0.41611	0.41611	9.4473	vRhyme_unbinned_15	UnclusteredGenus_6	Yes	No	No
7_vRhyme_unbinned_16	7989	1	11		lytic_scaffold	Low-quality	Genome-fragment	3.42	AAI-based (medium-confidence)												74.3504	74.3504	0.242681	0.242681	5.5098	vRhyme_unbinned_16	VC_806_0	Yes	No	Yes
7_vRhyme_unbinned_17	37915	1	53		lytic_scaffold	Medium-quality	Genome-fragment	87.18	AAI-based (high-confidence)	RS_GCF_006546825.1	d__Bacteria;p__Actinobacteriota;c__Actinomycetia;o__Actinomycetales;f__Actinomycetaceae;g__Actinomyces;s__Actinomyces oris	blast	91.6	iPHoP-RF;84.20	91.64	d__Bacteria;p__Actinobacteriota;c__Actinomycetia;o__Actinomycetales;f__Actinomycetaceae;g__Actinomyces	100	RaFAH;97.30 blast;91.60 CRISPR;90.00 iPHoP-RF;84.20	Duplodnaviria;Heunggongvirae;Uroviricota;Caudoviricetes;NA;NA;NA;NA	marker VOG HMM searching	895.049	895.049	2.92146	2.92146	66.3284	vRhyme_unbinned_17	UnclusteredGenus_24	Yes	No	Yes	Actinomycetaceae	Actinomyces
7_vRhyme_unbinned_18	57275	1	68		lytic_scaffold	High-quality	High-quality	98.93	AAI-based (medium-confidence)						46.95	d__Bacteria;p__Actinobacteriota;c__Actinomycetia;o__Actinomycetales;f__Actinomycetaceae;g__Actinomyces	97.5	RaFAH;98.20	Duplodnaviria;Heunggongvirae;Uroviricota;Caudoviricetes;NA;NA;NA;NA	marker VOG HMM searching	3992.37	3992.37	13.0312	13.0312	295.858	vRhyme_unbinned_18	UnclusteredGenus_35	Yes	No	No	Actinomycetaceae	Actinomyces
7_vRhyme_unbinned_19	13149	1	27		lysogenic_scaffold	Low-quality	Genome-fragment	34.96	AAI-based (high-confidence)	RS_GCF_002355935.1	d__Bacteria;p__Actinobacteriota;c__Actinomycetia;o__Actinomycetales;f__Micrococcaceae;g__Rothia;s__Rothia aeria	CRISPR	95.7	None	13.2	d__Bacteria;p__Actinobacteriota;c__Actinomycetia;o__Actinomycetales;f__Micrococcaceae;g__Rothia	93.9	CRISPR;95.70			327.098	327.098	1.06766	1.06766	24.2399	vRhyme_unbinned_19	VC_682_0	Yes	No	Yes	Micrococcaceae	Rothia
7_vRhyme_unbinned_20	20651	1	38		lytic_scaffold	Low-quality	Genome-fragment	48.93	AAI-based (high-confidence)												221.76	221.76	0.723829	0.723829	16.4337	vRhyme_unbinned_20	UnclusteredGenus_22	Yes	No	Yes
7_vRhyme_unbinned_21	47921	1	64		lytic_scaffold	High-quality	High-quality	99.14	AAI-based (high-confidence)										Duplodnaviria;Heunggongvirae;Uroviricota;Caudoviricetes;NA;NA;NA;NA	marker VOG HMM searching	3613.65	3613.65	11.795	11.795	267.792	vRhyme_unbinned_21	UnclusteredGenus_30	Yes	No	Yes
7_vRhyme_unbinned_22	5057	1	4		lytic_scaffold	Low-quality	Genome-fragment	8.27	AAI-based (high-confidence)												85.2254	85.2254	0.278178	0.278178	6.3157	vRhyme_unbinned_22	UnclusteredGenus_15	No	No
7_vRhyme_unbinned_23	7487	1	14		lytic_scaffold	Low-quality	Genome-fragment	15.08	AAI-based (high-confidence)	3300011986_41	d__Bacteria;p__Patescibacteria;c__Saccharimonadia;o__Saccharimonadales;f__Saccharimonadaceae;g__TM7x;s__	blast	93.9	iPHoP-RF;65.30	83.6	d__Bacteria;p__Patescibacteria;c__Saccharimonadia;o__Saccharimonadales;f__Saccharimonadaceae;g__TM7x	91.6	blast;93.90 iPHoP-RF;65.30	Duplodnaviria;Heunggongvirae;Uroviricota;Caudoviricetes;NA;NA;NA;NA	marker VOG HMM searching	90.0644	90.0644	0.293972	0.293972	6.6743	vRhyme_unbinned_23	UnclusteredGenus_25	No	No		Saccharimonadaceae	TM7x
7_vRhyme_unbinned_24	5830	1	7		lytic_scaffold	Low-quality	Genome-fragment	3.28	HMM-based (lower-bound)	3300007208_43	d__Bacteria;p__Patescibacteria;c__Saccharimonadia;o__Saccharimonadales;f__Saccharimonadaceae;g__UMGS1907;s__	blast	94.5	iPHoP-RF;86.70	8.57	d__Bacteria;p__Patescibacteria;c__Saccharimonadia;o__Saccharimonadales;f__Saccharimonadaceae;g__UMGS1907	92.3	blast;94.50 iPHoP-RF;86.70			79.5727	79.5727	0.259727	0.259727	5.8968	vRhyme_unbinned_24	UnclusteredGenus_14	Yes	Yes	Yes	Saccharimonadaceae	UMGS1907
7_vRhyme_unbinned_25	65916	1	82		lytic_scaffold	High-quality	High-quality	99.13	AAI-based (medium-confidence)										Duplodnaviria;Heunggongvirae;Uroviricota;Caudoviricetes;NA;NA;NA;NA	marker VOG HMM searching	1608.62	1608.62	5.25057	5.25057	119.208	vRhyme_unbinned_25	UnclusteredGenus_5	Yes	No	No
7_vRhyme_unbinned_26	33523	1	38		lytic_scaffold	Complete	High-quality	100	DTR (medium-confidence)										Duplodnaviria;Heunggongvirae;Uroviricota;Caudoviricetes;NA;NA;NA;NA	marker VOG HMM searching	1402.63	1402.63	4.57821	4.57821	103.943	vRhyme_unbinned_26	VC_290_0	No	No
7_vRhyme_unbinned_27	12464	1	12		lytic_scaffold	Medium-quality	Genome-fragment	64.33	AAI-based (medium-confidence)												178.057	178.057	0.581184	0.581184	13.1951	vRhyme_unbinned_27	VC_309_0	Yes	No	Yes
7_vRhyme_unbinned_28	8157	1	12		lytic_scaffold	Low-quality	Genome-fragment	19.68	AAI-based (medium-confidence)	RS_GCF_011960625.1	d__Bacteria;p__Firmicutes_A;c__Clostridia;o__Lachnospirales;f__Lachnospiraceae;g__ASTD01;s__ASTD01 sp011960625	iPHoP-RF	95.1	None	8.67	d__Bacteria;p__Firmicutes_A;c__Clostridia;o__Lachnospirales;f__Lachnospiraceae;g__ASTD01	93.1	iPHoP-RF;95.10			71.6124	71.6124	0.233745	0.233745	5.3069	vRhyme_unbinned_28	UnclusteredGenus_33	No	No		Lachnospiraceae	ASTD01
7_vRhyme_unbinned_29	43945	1	58		lytic_scaffold	High-quality	High-quality	100	AAI-based (high-confidence)	3300007500_20	d__Bacteria;p__Proteobacteria;c__Gammaproteobacteria;o__Burkholderiales;f__Neisseriaceae;g__;s__	blast	90.8	iPHoP-RF;63.30					Duplodnaviria;Heunggongvirae;Uroviricota;Caudoviricetes;NA;NA;NA;NA	marker VOG HMM searching	2523.73	2523.73	8.23751	8.23751	187.023	vRhyme_unbinned_29	VC_301_2	No	No		Neisseriaceae
7_vRhyme_unbinned_30	5613	1	7		lytic_scaffold	Low-quality	Genome-fragment	17.71	AAI-based (high-confidence)												97.856	97.856	0.319404	0.319404	7.2517	vRhyme_unbinned_30	UnclusteredGenus_13	Yes	No	No
7_vRhyme_unbinned_31	12978	1	12		lytic_scaffold	Low-quality	Genome-fragment	43.68	HMM-based (lower-bound)												404.971	404.971	1.32183	1.32183	30.0107	vRhyme_unbinned_31	VC_309_0	Yes	No	Yes
7_vRhyme_unbinned_32	79452	1	92		lytic_scaffold	Complete	High-quality	100	DTR (high-confidence)	RS_GCF_000210895.1	d__Bacteria;p__Proteobacteria;c__Gammaproteobacteria;o__Enterobacterales;f__Pasteurellaceae;g__Haemophilus_D;s__Haemophilus_D parainfluenzae_A	CRISPR	97.6	None	83.91	d__Bacteria;p__Proteobacteria;c__Gammaproteobacteria;o__Enterobacterales;f__Pasteurellaceae;g__Haemophilus_D	96.6	CRISPR;97.60	Duplodnaviria;Heunggongvirae;Uroviricota;Caudoviricetes;NA;NA;NA;NA	marker VOG HMM searching	1446.56	1446.56	4.7216	4.7216	107.198	vRhyme_unbinned_32	VC_220_2	Yes	No	No	Pasteurellaceae	Haemophilus_D
7_vRhyme_unbinned_33	9710	1	11		lytic_scaffold	Low-quality	Genome-fragment	26.75	AAI-based (medium-confidence)	RS_GCF_003609775.1	d__Bacteria;p__Bacteroidota;c__Bacteroidia;o__Bacteroidales;f__Bacteroidaceae;g__Prevotella;s__Prevotella melaninogenica_A	CRISPR	98.9	iPHoP-RF;77.80	93.96	d__Bacteria;p__Bacteroidota;c__Bacteroidia;o__Bacteroidales;f__Bacteroidaceae;g__Prevotella	98.7	CRISPR;98.90 blast;93.40 iPHoP-RF;92.10 RaFAH;54.60			127.936	127.936	0.417586	0.417586	9.4808	vRhyme_unbinned_33	VC_807_0	Yes	No	Yes	Bacteroidaceae	Prevotella
7_vRhyme_unbinned_34	16989	1	20		lytic_scaffold	Low-quality	Genome-fragment	44.5	AAI-based (high-confidence)						97.22	d__Bacteria;p__Actinobacteriota;c__Actinomycetia;o__Actinomycetales;f__Micrococcaceae;g__Rothia	97.9	RaFAH;97.20 iPHoP-RF;69.50 CRISPR;55.10	Duplodnaviria;Heunggongvirae;Uroviricota;Caudoviricetes;NA;NA;NA;Rothia phage Spartoi	NCBI RefSeq viral protein searching	354.563	354.563	1.1573	1.1573	26.2752	vRhyme_unbinned_34	VC_682_0	Yes	No	No	Micrococcaceae	Rothia
7_vRhyme_unbinned_35	117300	1	149		lysogenic_scaffold	Medium-quality	Genome-fragment	78.25	AAI-based (medium-confidence)	RS_GCF_000160075.2	d__Bacteria;p__Firmicutes;c__Bacilli;o__Lactobacillales;f__Aerococcaceae;g__Abiotrophia;s__Abiotrophia defectiva	CRISPR	97.4	iPHoP-RF;82.50	18.56	d__Bacteria;p__Firmicutes;c__Bacilli;o__Lactobacillales;f__Aerococcaceae;g__Abiotrophia	96.3	CRISPR;97.40 iPHoP-RF;82.50	Duplodnaviria;Heunggongvirae;Uroviricota;Caudoviricetes;NA;NA;NA;NA	marker VOG HMM searching	1063.08	1063.08	3.46993	3.46993	78.7807	vRhyme_unbinned_35	UnclusteredGenus_8	No	No		Aerococcaceae	Abiotrophia
7_vRhyme_unbinned_36	5094	1	8		lytic_scaffold	Low-quality	Genome-fragment	11.9	AAI-based (high-confidence)						29.05	d__Bacteria;p__Actinobacteriota;c__Actinomycetia;o__Actinomycetales;f__Actinomycetaceae;g__Pauljensenia	90.2	RaFAH;87.30 iPHoP-RF;71.30			158.642	158.642	0.517811	0.517811	11.7563	vRhyme_unbinned_36	UnclusteredGenus_2	Yes	No	Yes	Actinomycetaceae	Pauljensenia
8_vRhyme_bin_1	350366	6	371		lysogenic_virus	High-quality	High-quality	100	AAI-based (high-confidence)	RS_GCF_000426745.1	d__Bacteria;p__Firmicutes_C;c__Negativicutes;o__Veillonellales;f__Veillonellaceae;g__Veillonella;s__Veillonella montpellierensis	CRISPR	99	iPHoP-RF;54.60	99.1	d__Bacteria;p__Firmicutes;c__Bacilli;o__Lactobacillales;f__Streptococcaceae;g__Streptococcus	100	CRISPR;99.00 RaFAH;97.50	Duplodnaviria;Heunggongvirae;Uroviricota;Caudoviricetes;NA;NA;NA;NA	marker VOG HMM searching	179.847	179.847	0.998168	0.998168	14.7781	vRhyme_bin_1	UnclusteredGenus_33	Yes	No	No	Streptococcaceae	Streptococcus
8_vRhyme_bin_2	75878	5	79		lytic_virus	Medium-quality	Genome-fragment	59.05	HMM-based (lower-bound)	RS_GCF_001683355.1	d__Bacteria;p__Bacteroidota;c__Bacteroidia;o__Bacteroidales;f__Bacteroidaceae;g__Prevotella;s__Prevotella scopos	CRISPR	99.5	iPHoP-RF;81.90	86.5	d__Bacteria;p__Bacteroidota;c__Bacteroidia;o__Bacteroidales;f__Bacteroidaceae;g__Prevotella	100	RaFAH;99.80 CRISPR;99.50 iPHoP-RF;97.10 blast;96.80			293.83	293.83	1.63078	1.63078	24.144	vRhyme_bin_2	VC_808_0	No	No		Bacteroidaceae	Prevotella
8_vRhyme_bin_4	28202	5	34		lytic_virus	Low-quality	Genome-fragment	14.82	AAI-based (high-confidence)	RS_GCF_902810435.1	d__Bacteria;p__Firmicutes_C;c__Negativicutes;o__Veillonellales;f__Veillonellaceae;g__Veillonella;s__Veillonella parvula_A	blast	92.5	None	8.17	d__Bacteria;p__Firmicutes_C;c__Negativicutes;o__Veillonellales;f__Veillonellaceae;g__Veillonella	90	blast;92.50			67.2996	67.2996	0.373519	0.373519	5.53002	vRhyme_bin_4	UnclusteredGenus_34	Yes	No	No	Veillonellaceae	Veillonella
8_vRhyme_bin_5	104117	6	163		lysogenic_virus	High-quality	High-quality	100	AAI-based (high-confidence)	RS_GCF_001078375.1	d__Bacteria;p__Firmicutes_C;c__Negativicutes;o__Veillonellales;f__Veillonellaceae;g__Veillonella;s__Veillonella tobetsuensis	CRISPR	98.9	None	91.73	d__Bacteria;p__Firmicutes_C;c__Negativicutes;o__Veillonellales;f__Veillonellaceae;g__Veillonella	100	RaFAH;99.10 CRISPR;98.90 blast;97.30 iPHoP-RF;74.60	Duplodnaviria;Heunggongvirae;Uroviricota;Caudoviricetes;NA;NA;Jarrellvirus;NA	vContact2 clustering	425.876	425.876	2.36365	2.36365	34.9943	vRhyme_bin_5	VC_361_0	Yes	No	No	Veillonellaceae	Veillonella	Jarrellvirus
8_vRhyme_bin_7	25291	3	41		lysogenic_virus	Medium-quality	Genome-fragment	79.79	AAI-based (high-confidence)	RS_GCF_902810435.1	d__Bacteria;p__Firmicutes_C;c__Negativicutes;o__Veillonellales;f__Veillonellaceae;g__Veillonella;s__Veillonella parvula_A	blast	94.8	None	69.53	d__Bacteria;p__Firmicutes_C;c__Negativicutes;o__Veillonellales;f__Veillonellaceae;g__Veillonella	100	RaFAH;99.00 blast;94.80	Duplodnaviria;Heunggongvirae;Uroviricota;Caudoviricetes;NA;NA;NA;NA	marker VOG HMM searching	122.972	122.972	0.682505	0.682505	10.1046	vRhyme_bin_7	UnclusteredGenus_37	Yes	No	No	Veillonellaceae	Veillonella
8_vRhyme_bin_8	41562	2	48		lytic_virus	High-quality	High-quality	100	AAI-based (high-confidence)	RS_GCF_005221285.1	d__Bacteria;p__Proteobacteria;c__Gammaproteobacteria;o__Burkholderiales;f__Neisseriaceae;g__Neisseria;s__Neisseria flavescens	iPHoP-RF	93.4	None	16.34	d__Bacteria;p__Proteobacteria;c__Gammaproteobacteria;o__Burkholderiales;f__Neisseriaceae;g__Neisseria	91	iPHoP-RF;93.40 CRISPR;62.70	Duplodnaviria;Heunggongvirae;Uroviricota;Caudoviricetes;NA;Autographiviridae;NA;NA	marker VOG HMM searching	169.07	169.07	0.938352	0.938352	13.8925	vRhyme_bin_8	UnclusteredGenus_36	Yes	No	Yes	Neisseriaceae	Neisseria
8_vRhyme_bin_9	107647	9	125	K23144(1)	lytic_virus	High-quality	High-quality	100	AAI-based (medium-confidence)						83.61	d__Bacteria;p__Actinobacteriota;c__Actinomycetia;o__Actinomycetales;f__Micrococcaceae;g__Rothia	97.2	RaFAH;94.70 CRISPR;72.00 iPHoP-RF;65.80	Duplodnaviria;Heunggongvirae;Uroviricota;Caudoviricetes;NA;NA;NA;NA	marker VOG HMM searching	108.951	108.951	0.604687	0.604687	8.95251	vRhyme_bin_9	VC_408_0	No	No		Micrococcaceae	Rothia
8_vRhyme_bin_10	31079	3	45		lysogenic_virus	Medium-quality	Genome-fragment	75.68	AAI-based (high-confidence)	RS_GCF_002959775.1	d__Bacteria;p__Firmicutes_C;c__Negativicutes;o__Veillonellales;f__Veillonellaceae;g__Veillonella;s__Veillonella rogosae	CRISPR	97.3	blast;95.70 iPHoP-RF;73.00	33.79	d__Bacteria;p__Firmicutes_C;c__Negativicutes;o__Veillonellales;f__Veillonellaceae;g__Veillonella	99.6	CRISPR;97.30 blast;96.30 RaFAH;93.30 iPHoP-RF;89.50			105.053	105.053	0.583054	0.583054	8.63223	vRhyme_bin_10	UnclusteredGenus_12	Yes	Yes	No	Veillonellaceae	Veillonella
8_vRhyme_bin_11	34365	3	51		lysogenic_virus	High-quality	High-quality	100	AAI-based (high-confidence)	3300007925_6	d__Bacteria;p__Actinobacteriota;c__Actinomycetia;o__Mycobacteriales;f__Mycobacteriaceae;g__Corynebacterium;s__	CRISPR	98.6	None	41.89	d__Bacteria;p__Actinobacteriota;c__Actinomycetia;o__Mycobacteriales;f__Mycobacteriaceae;g__Corynebacterium	98.1	CRISPR;98.60 blast;97.60	Duplodnaviria;Heunggongvirae;Uroviricota;Caudoviricetes;NA;NA;Decurrovirus;NA	vContact2 clustering	352.854	352.854	1.95837	1.95837	28.994	vRhyme_bin_11	VC_487_0	Yes	Yes	No	Mycobacteriaceae	Corynebacterium	Decurrovirus
8_vRhyme_bin_12	27901	3	34		lytic_virus	Low-quality	Genome-fragment	44.97	AAI-based (medium-confidence)										Duplodnaviria;Heunggongvirae;Uroviricota;Caudoviricetes;NA;NA;NA;NA	marker VOG HMM searching	92.7847	92.7847	0.514963	0.514963	7.62413	vRhyme_bin_12	UnclusteredGenus_16	No	No
8_vRhyme_bin_13	20485	2	28		lysogenic_virus	Medium-quality	Genome-fragment	66.38	AAI-based (high-confidence)	RS_GCF_000411415.1	d__Bacteria;p__Actinobacteriota;c__Actinomycetia;o__Actinomycetales;f__Actinomycetaceae;g__Pauljensenia;s__Pauljensenia sp000411415	CRISPR	98.9	iPHoP-RF;84.50	80.22	d__Bacteria;p__Actinobacteriota;c__Actinomycetia;o__Actinomycetales;f__Actinomycetaceae;g__Pauljensenia	100	CRISPR;98.90 RaFAH;94.60 blast;93.80 iPHoP-RF;88.90			113.158	113.158	0.628039	0.628039	9.29825	vRhyme_bin_13	UnclusteredGenus_29	Yes	No	No	Actinomycetaceae	Pauljensenia
8_vRhyme_bin_14	22314	3	34		lytic_virus	Medium-quality	Genome-fragment	50.3	AAI-based (high-confidence)	RS_GCF_900637555.1	d__Bacteria;p__Proteobacteria;c__Gammaproteobacteria;o__Burkholderiales;f__Burkholderiaceae;g__Lautropia;s__Lautropia mirabilis	blast	91.4	iPHoP-RF;54.60							76.3838	76.3838	0.423936	0.423936	6.27647	vRhyme_bin_14	VC_428_0	Yes	No	No	Burkholderiaceae	Lautropia
8_vRhyme_bin_15	39614	6	52		lytic_virus	Medium-quality	Genome-fragment	73.6	AAI-based (high-confidence)	3300006250_17	d__Bacteria;p__Firmicutes;c__Bacilli;o__Erysipelotrichales;f__Erysipelotrichaceae;g__Bulleidia;s__	blast	91.1	iPHoP-RF;55.20					Duplodnaviria;Heunggongvirae;Uroviricota;Caudoviricetes;NA;NA;NA;NA	marker VOG HMM searching	81.0824	81.0824	0.450014	0.450014	6.66255	vRhyme_bin_15	UnclusteredGenus_20	Yes	No	No	Erysipelotrichaceae	Bulleidia
8_vRhyme_bin_16	10916	2	10		lytic_virus	Low-quality	Genome-fragment	29.23	AAI-based (medium-confidence)	RS_GCF_000165735.1	d__Bacteria;p__Firmicutes_C;c__Negativicutes;o__Veillonellales;f__Megasphaeraceae;g__Anaeroglobus;s__Anaeroglobus micronuciformis	blast	92.5	iPHoP-RF;50.40	24.5	d__Bacteria;p__Firmicutes_C;c__Negativicutes;o__Veillonellales;f__Megasphaeraceae;g__Anaeroglobus	90	blast;92.50 iPHoP-RF;50.40	Duplodnaviria;Heunggongvirae;Uroviricota;Caudoviricetes;NA;NA;NA;Escherichia phage TL-2011b	NCBI RefSeq viral protein searching	78.102	78.102	0.433472	0.433472	6.41765	vRhyme_bin_16	UnclusteredGenus_43	Yes	No	No	Megasphaeraceae	Anaeroglobus
8_vRhyme_bin_17	15112	2	17		lytic_virus	Low-quality	Genome-fragment	11.2	AAI-based (medium-confidence)												74.465	74.465	0.413287	0.413287	6.1188	vRhyme_bin_17	UnclusteredGenus_14	Yes	No	No
8_vRhyme_bin_18	87314	2	126		lytic_virus	High-quality	High-quality	100	AAI-based (high-confidence)										Duplodnaviria;Heunggongvirae;Uroviricota;Caudoviricetes;NA;NA;NA;NA	marker VOG HMM searching	3173.22	3173.22	17.6116	17.6116	260.744	vRhyme_bin_18	UnclusteredGenus_3	No	No
8_vRhyme_unbinned_1	7666	1	10		lytic_scaffold	Low-quality	Genome-fragment	42.17	AAI-based (high-confidence)	3300021410_12	d__Bacteria;p__Actinobacteriota;c__Actinomycetia;o__Actinomycetales;f__Micrococcaceae;g__Arthrobacter_I;s__	iPHoP-RF	92.1	None					Duplodnaviria;Heunggongvirae;Uroviricota;Caudoviricetes;NA;NA;NA;NA	marker VOG HMM searching	196.784	196.784	1.09217	1.09217	16.1698	vRhyme_unbinned_1	UnclusteredGenus_44	No	No		Micrococcaceae	Arthrobacter_I
8_vRhyme_unbinned_2	6590	1	15		lysogenic_scaffold	Low-quality	Genome-fragment	7.76	HMM-based (lower-bound)	RS_GCF_007990445.1	d__Bacteria;p__Fusobacteriota;c__Fusobacteriia;o__Fusobacteriales;f__Leptotrichiaceae;g__Leptotrichia;s__Leptotrichia wadei_A	blast	93.4	CRISPR;67.70	14.17	d__Bacteria;p__Fusobacteriota;c__Fusobacteriia;o__Fusobacteriales;f__Fusobacteriaceae;g__Fusobacterium	96.4	RaFAH;97.50			94.1047	94.1047	0.522289	0.522289	7.7326	vRhyme_unbinned_2	UnclusteredGenus_5	Yes	No	No	Fusobacteriaceae	Fusobacterium
8_vRhyme_unbinned_3	8371	1	7		lytic_scaffold	Low-quality	Genome-fragment	22.01	AAI-based (high-confidence)	RS_GCF_006546825.1	d__Bacteria;p__Actinobacteriota;c__Actinomycetia;o__Actinomycetales;f__Actinomycetaceae;g__Actinomyces;s__Actinomyces oris	blast	93.9	iPHoP-RF;87.60	98.46	d__Bacteria;p__Actinobacteriota;c__Actinomycetia;o__Actinomycetales;f__Actinomycetaceae;g__Actinomyces	100	RaFAH;95.90 blast;93.90 iPHoP-RF;87.60			125.157	125.157	0.694634	0.694634	10.2842	vRhyme_unbinned_3	VC_618_0	Yes	No	No	Actinomycetaceae	Actinomyces
8_vRhyme_unbinned_4	9071	1	13		lytic_scaffold	Low-quality	Genome-fragment	27.98	AAI-based (high-confidence)	RS_GCF_002998925.1	d__Bacteria;p__Firmicutes_A;c__Clostridia;o__Peptostreptococcales;f__Anaerovoracaceae;g__Mogibacterium;s__Mogibacterium diversum	blast	94.5	iPHoP-RF;66.00 CRISPR;58.50	24.18	d__Bacteria;p__Firmicutes_A;c__Clostridia;o__Peptostreptococcales;f__Anaerovoracaceae;g__Mogibacterium	92.3	blast;94.50 iPHoP-RF;66.00 CRISPR;58.50			109.459	109.459	0.607509	0.607509	8.9943	vRhyme_unbinned_4	VC_684_0	Yes	No	No	Anaerovoracaceae	Mogibacterium
8_vRhyme_unbinned_5	7593	1	17		lytic_scaffold	Low-quality	Genome-fragment	19.09	AAI-based (medium-confidence)	RS_GCF_000220235.1	d__Bacteria;p__Bacteroidota;c__Bacteroidia;o__Bacteroidales;f__Bacteroidaceae;g__Prevotella;s__Prevotella nigrescens	CRISPR	98.4	blast;93.90 iPHoP-RF;93.70	9.44	d__Bacteria;p__Bacteroidota;c__Bacteroidia;o__Bacteroidales;f__Bacteroidaceae;g__Prevotella	97.8	CRISPR;98.40 iPHoP-RF;97.10 blast;94.90			149.627	149.627	0.830444	0.830444	12.2949	vRhyme_unbinned_5	VC_808_0	Yes	No	No	Bacteroidaceae	Prevotella
8_vRhyme_unbinned_6	17298	1	20		lytic_scaffold	Low-quality	Genome-fragment	27.7	AAI-based (medium-confidence)	RS_GCF_000599605.1	d__Bacteria;p__Bacteroidota;c__Bacteroidia;o__Bacteroidales;f__Bacteroidaceae;g__Prevotella;s__Prevotella sp000599605	CRISPR	98.1	iPHoP-RF;71.10	31.72	d__Bacteria;p__Bacteroidota;c__Bacteroidia;o__Bacteroidales;f__Bacteroidaceae;g__Prevotella	99.1	CRISPR;98.10 iPHoP-RF;93.10 RaFAH;81.20			100.664	100.664	0.558695	0.558695	8.2716	vRhyme_unbinned_6	VC_807_0	Yes	No	No	Bacteroidaceae	Prevotella
8_vRhyme_unbinned_7	10609	1	21		lytic_scaffold	Low-quality	Genome-fragment	10.39	AAI-based (medium-confidence)												96.7967	96.7967	0.53723	0.53723	7.9538	vRhyme_unbinned_7	UnclusteredGenus_21	Yes	No	Yes
8_vRhyme_unbinned_8	58136	1	69		lytic_scaffold	High-quality	High-quality	100	AAI-based (high-confidence)	RS_GCF_000146585.1	d__Bacteria;p__Firmicutes;c__Bacilli;o__Lactobacillales;f__Streptococcaceae;g__Streptococcus;s__Streptococcus mitis_AZ	CRISPR	98.9	iPHoP-RF;61.40	86.88	d__Bacteria;p__Firmicutes;c__Bacilli;o__Lactobacillales;f__Streptococcaceae;g__Streptococcus	100	CRISPR;98.90 RaFAH;97.70 iPHoP-RF;69.30	Duplodnaviria;Heunggongvirae;Uroviricota;Caudoviricetes;NA;NA;NA;NA	marker VOG HMM searching	640.963	640.963	3.5574	3.5574	52.668	vRhyme_unbinned_8	VC_434_0	No	No		Streptococcaceae	Streptococcus
8_vRhyme_unbinned_9	5404	1	9		lysogenic_scaffold	Low-quality	Genome-fragment	17.64	AAI-based (high-confidence)	RS_GCF_000024225.1	d__Bacteria;p__Actinobacteriota;c__Coriobacteriia;o__Coriobacteriales;f__Atopobiaceae;g__Lancefieldella;s__Lancefieldella parvula	CRISPR	97.2	blast;89.80 iPHoP-RF;75.70	74.52	d__Bacteria;p__Actinobacteriota;c__Coriobacteriia;o__Coriobacteriales;f__Atopobiaceae;g__Lancefieldella	96	CRISPR;97.20 blast;95.20 iPHoP-RF;77.50			116.273	116.273	0.645327	0.645327	9.5542	vRhyme_unbinned_9	UnclusteredGenus_31	Yes	No	Yes	Atopobiaceae	Lancefieldella
8_vRhyme_unbinned_10	10377	1	14	K21029(1)	lytic_scaffold	Low-quality	Genome-fragment	10.17	AAI-based (medium-confidence)												94.9907	94.9907	0.527206	0.527206	7.8054	vRhyme_unbinned_10	UnclusteredGenus_22	Yes	No	Yes
8_vRhyme_unbinned_11	13888	1	10		lytic_scaffold	Not-determined	Genome-fragment			RS_GCF_001953955.1	d__Bacteria;p__Bacteroidota;c__Bacteroidia;o__Bacteroidales;f__Bacteroidaceae;g__Prevotella;s__Prevotella intermedia	blast	95.3	iPHoP-RF;93.40	3.16	d__Bacteria;p__Bacteroidota;c__Bacteroidia;o__Bacteroidales;f__Bacteroidaceae;g__Prevotella	93.4	blast;95.30 iPHoP-RF;93.40			89.7126	89.7126	0.497913	0.497913	7.3717	vRhyme_unbinned_11	UnclusteredGenus_24	Yes	Yes	No	Bacteroidaceae	Prevotella
8_vRhyme_unbinned_12	22073	1	27		lytic_scaffold	Low-quality	Genome-fragment	22.44	AAI-based (high-confidence)												113.523	113.523	0.630062	0.630062	9.3282	vRhyme_unbinned_12	UnclusteredGenus_30	Yes	No	Yes
8_vRhyme_unbinned_13	9510	1	16		lytic_scaffold	Low-quality	Genome-fragment	11.42	HMM-based (lower-bound)	RS_GCF_007990445.1	d__Bacteria;p__Fusobacteriota;c__Fusobacteriia;o__Fusobacteriales;f__Leptotrichiaceae;g__Leptotrichia;s__Leptotrichia wadei_A	blast	94.7	CRISPR;84.10 iPHoP-RF;83.90	39.47	d__Bacteria;p__Fusobacteriota;c__Fusobacteriia;o__Fusobacteriales;f__Leptotrichiaceae;g__Leptotrichia	100	RaFAH;99.40 blast;94.70 CRISPR;84.10 iPHoP-RF;83.90	Duplodnaviria;Heunggongvirae;Uroviricota;Caudoviricetes;NA;NA;NA;NA	marker VOG HMM searching	106.009	106.009	0.58836	0.58836	8.7108	vRhyme_unbinned_13	UnclusteredGenus_15	Yes	No	No	Leptotrichiaceae	Leptotrichia
8_vRhyme_unbinned_14	6901	1	8		lytic_scaffold	Low-quality	Genome-fragment	19.84	AAI-based (high-confidence)	RS_GCF_002998925.1	d__Bacteria;p__Firmicutes_A;c__Clostridia;o__Peptostreptococcales;f__Anaerovoracaceae;g__Mogibacterium;s__Mogibacterium diversum	blast	90.8	iPHoP-RF;54.10					Duplodnaviria;Heunggongvirae;Uroviricota;Caudoviricetes;NA;NA;NA;NA	marker VOG HMM searching	151.459	151.459	0.84061	0.84061	12.4454	vRhyme_unbinned_14	UnclusteredGenus_17	Yes	No	Yes	Anaerovoracaceae	Mogibacterium
8_vRhyme_unbinned_15	5342	1	4		lytic_scaffold	Low-quality	Genome-fragment	3	AAI-based (high-confidence)	RS_GCF_012317385.1	d__Bacteria;p__Firmicutes_A;c__Clostridia;o__Peptostreptococcales;f__Peptostreptococcaceae;g__GCA-900066495;s__GCA-900066495 sp900545985	iPHoP-RF	96.4	None	6.97	d__Bacteria;p__Firmicutes_A;c__Clostridia;o__Peptostreptococcales;f__Peptostreptococcaceae;g__GCA-900066495	94.9	iPHoP-RF;96.40	Duplodnaviria;Heunggongvirae;Uroviricota;Caudoviricetes;NA;NA;NA;NA	marker VOG HMM searching	85.1355	85.1355	0.472509	0.472509	6.9956	vRhyme_unbinned_15	UnclusteredGenus_39	Yes	No	No	Peptostreptococcaceae	GCA-900066495
8_vRhyme_unbinned_16	77219	1	106		lysogenic_scaffold	Complete	High-quality	100	DTR (high-confidence)	RS_GCF_001683355.1	d__Bacteria;p__Bacteroidota;c__Bacteroidia;o__Bacteroidales;f__Bacteroidaceae;g__Prevotella;s__Prevotella scopos	CRISPR	99.2	iPHoP-RF;96.10	71.96	d__Bacteria;p__Bacteroidota;c__Bacteroidia;o__Bacteroidales;f__Bacteroidaceae;g__Prevotella	99.9	CRISPR;99.20 iPHoP-RF;97.10 blast;95.80 RaFAH;86.90			239.146	239.146	1.32728	1.32728	19.6507	vRhyme_unbinned_16	VC_807_0	Yes	No	No	Bacteroidaceae	Prevotella
8_vRhyme_unbinned_17	5746	1	9		lysogenic_scaffold	Low-quality	Genome-fragment	15.11	AAI-based (high-confidence)	RS_GCF_006546825.1	d__Bacteria;p__Actinobacteriota;c__Actinomycetia;o__Actinomycetales;f__Actinomycetaceae;g__Actinomyces;s__Actinomyces oris	blast	94.6	iPHoP-RF;85.10	100	d__Bacteria;p__Actinobacteriota;c__Actinomycetia;o__Actinomycetales;f__Actinomycetaceae;g__Actinomyces	99.3	blast;94.60 RaFAH;94.20 iPHoP-RF;87.90			130.28	130.28	0.723063	0.723063	10.7051	vRhyme_unbinned_17	UnclusteredGenus_8	Yes	No	No	Actinomycetaceae	Actinomyces
8_vRhyme_unbinned_18	7068	1	9		lytic_scaffold	Low-quality	Genome-fragment	20.81	AAI-based (high-confidence)	RS_GCF_000175615.1	d__Bacteria;p__Actinobacteriota;c__Actinomycetia;o__Actinomycetales;f__Micrococcaceae;g__Rothia;s__Rothia mucilaginosa	blast	95.5	iPHoP-RF;85.70	98.91	d__Bacteria;p__Actinobacteriota;c__Actinomycetia;o__Actinomycetales;f__Micrococcaceae;g__Rothia	93.6	blast;95.50 iPHoP-RF;88.90 CRISPR;51.50	Duplodnaviria;Heunggongvirae;Uroviricota;Caudoviricetes;NA;NA;NA;Rothia phage Spartoi	NCBI RefSeq viral protein searching	109.536	109.536	0.607935	0.607935	9.0006	vRhyme_unbinned_18	UnclusteredGenus_4	No	No		Micrococcaceae	Rothia
8_vRhyme_unbinned_19	6807	1	5		lytic_scaffold	Low-quality	Genome-fragment	7.19	HMM-based (lower-bound)												67.9383	67.9383	0.377063	0.377063	5.5825	vRhyme_unbinned_19	UnclusteredGenus_13	Yes	No	Yes
8_vRhyme_unbinned_20	24794	1	27		lytic_scaffold	Medium-quality	Genome-fragment	57.15	AAI-based (high-confidence)	RS_GCF_000144405.1	d__Bacteria;p__Bacteroidota;c__Bacteroidia;o__Bacteroidales;f__Bacteroidaceae;g__Prevotella;s__Prevotella melaninogenica	CRISPR	99.5	blast;97.90 iPHoP-RF;90.80	97.49	d__Bacteria;p__Bacteroidota;c__Bacteroidia;o__Bacteroidales;f__Bacteroidaceae;g__Prevotella	100	CRISPR;99.50 blast;97.90 RaFAH;97.10 iPHoP-RF;91.40			160.153	160.153	0.888863	0.888863	13.1598	vRhyme_unbinned_20	UnclusteredGenus_42	No	No		Bacteroidaceae	Prevotella
8_vRhyme_unbinned_21	24178	1	21		lytic_scaffold	Low-quality	Genome-fragment	23.76	AAI-based (medium-confidence)												116.057	116.057	0.644125	0.644125	9.5364	vRhyme_unbinned_21	UnclusteredGenus_1	Yes	No	Yes
8_vRhyme_unbinned_22	41364	1	55		lytic_scaffold	High-quality	High-quality	95.71	AAI-based (medium-confidence)	RS_GCF_001298555.1	d__Bacteria;p__Actinobacteriota;c__Actinomycetia;o__Streptomycetales;f__Streptomycetaceae;g__Streptomyces;s__Streptomyces sp001298555	iPHoP-RF	96.1	None	37.33	d__Bacteria;p__Actinobacteriota;c__Actinomycetia;o__Streptomycetales;f__Streptomycetaceae;g__Streptomyces	94.5	iPHoP-RF;96.10	Duplodnaviria;Heunggongvirae;Uroviricota;Caudoviricetes;NA;NA;NA;NA	marker VOG HMM searching	1120.81	1120.81	6.22061	6.22061	92.0974	vRhyme_unbinned_22	UnclusteredGenus_25	Yes	No	No	Streptomycetaceae	Streptomyces
8_vRhyme_unbinned_23	6498	1	17		lytic_scaffold	Low-quality	Genome-fragment	6.9	HMM-based (lower-bound)												84.9031	84.9031	0.471219	0.471219	6.9765	vRhyme_unbinned_23	UnclusteredGenus_23	Yes	No	No
8_vRhyme_unbinned_24	21022	1	20		lytic_scaffold	Low-quality	Genome-fragment	24.91	AAI-based (high-confidence)	RS_GCF_000144405.1	d__Bacteria;p__Bacteroidota;c__Bacteroidia;o__Bacteroidales;f__Bacteroidaceae;g__Prevotella;s__Prevotella melaninogenica	CRISPR	98.9	blast;96.40 iPHoP-RF;90.50	92.22	d__Bacteria;p__Bacteroidota;c__Bacteroidia;o__Bacteroidales;f__Bacteroidaceae;g__Prevotella	100	RaFAH;99.30 CRISPR;98.90 blast;96.40 iPHoP-RF;94.40			171.195	171.195	0.950145	0.950145	14.0671	vRhyme_unbinned_24	UnclusteredGenus_9	No	No		Bacteroidaceae	Prevotella
8_vRhyme_unbinned_25	7443	1	10		lytic_scaffold	Low-quality	Genome-fragment	23.38	AAI-based (high-confidence)	RS_GCF_000564995.1	d__Bacteria;p__Actinobacteriota;c__Coriobacteriia;o__Coriobacteriales;f__Atopobiaceae;g__Lancefieldella;s__Lancefieldella sp000564995	blast	93	iPHoP-RF;90.80	96.83	d__Bacteria;p__Actinobacteriota;c__Coriobacteriia;o__Coriobacteriales;f__Atopobiaceae;g__Lancefieldella	90.6	blast;93.00 iPHoP-RF;90.80 CRISPR;53.40	Duplodnaviria;Heunggongvirae;Uroviricota;Caudoviricetes;NA;NA;NA;NA	marker VOG HMM searching	162.255	162.255	0.900528	0.900528	13.3325	vRhyme_unbinned_25	UnclusteredGenus_10	Yes	Yes	No	Atopobiaceae	Lancefieldella
8_vRhyme_unbinned_26	11669	1	19		lytic_scaffold	Low-quality	Genome-fragment	32.01	AAI-based (high-confidence)	RS_GCF_006546825.1	d__Bacteria;p__Actinobacteriota;c__Actinomycetia;o__Actinomycetales;f__Actinomycetaceae;g__Actinomyces;s__Actinomyces oris	blast	91.1	iPHoP-RF;73.50							289.556	289.556	1.60706	1.60706	23.7929	vRhyme_unbinned_26	UnclusteredGenus_28	Yes	No	Yes	Actinomycetaceae	Actinomyces
8_vRhyme_unbinned_27	5822	1	5		lytic_scaffold	Not-determined	Genome-fragment			RS_GCF_000185845.1	d__Bacteria;p__Bacteroidota;c__Bacteroidia;o__Bacteroidales;f__Bacteroidaceae;g__Prevotella;s__Prevotella salivae	blast	93.9	iPHoP-RF;65.80		d__Bacteria;p__Bacteroidota;c__Bacteroidia;o__Bacteroidales;f__Bacteroidaceae;g__Prevotella	91.6	blast;93.90 iPHoP-RF;89.20			128.326	128.326	0.712222	0.712222	10.5446	vRhyme_unbinned_27	UnclusteredGenus_18	Yes	Yes	Yes	Bacteroidaceae	Prevotella
8_vRhyme_unbinned_28	6813	1	13		lytic_scaffold	Not-determined	Genome-fragment			RS_GCF_000613925.1	d__Bacteria;p__Bacteroidota;c__Bacteroidia;o__Bacteroidales;f__Bacteroidaceae;g__Prevotella;s__Prevotella histicola	blast	96.9	iPHoP-RF;81.10	3.14	d__Bacteria;p__Bacteroidota;c__Bacteroidia;o__Bacteroidales;f__Bacteroidaceae;g__Prevotella	95.6	blast;96.90 iPHoP-RF;84.20			357.679	357.679	1.98515	1.98515	29.3905	vRhyme_unbinned_28	UnclusteredGenus_6	Yes	Yes	Yes	Bacteroidaceae	Prevotella
8_vRhyme_unbinned_29	9028	1	17		lytic_scaffold	Low-quality	Genome-fragment	29.22	AAI-based (high-confidence)	3300007124_16	d__Bacteria;p__Firmicutes;c__Bacilli;o__Lactobacillales;f__Aerococcaceae;g__Granulicatella;s__	blast	92.6	iPHoP-RF;59.50	33.61	d__Bacteria;p__Firmicutes;c__Bacilli;o__Lactobacillales;f__Aerococcaceae;g__Granulicatella	92.2	blast;92.60 CRISPR;89.00 RaFAH;61.90 iPHoP-RF;61.90			85.2353	85.2353	0.473063	0.473063	7.0038	vRhyme_unbinned_29	UnclusteredGenus_7	Yes	No	No	Aerococcaceae	Granulicatella
8_vRhyme_unbinned_30	5500	1	7		lytic_scaffold	Low-quality	Genome-fragment	17.24	AAI-based (high-confidence)	RS_GCF_000564995.1	d__Bacteria;p__Actinobacteriota;c__Coriobacteriia;o__Coriobacteriales;f__Atopobiaceae;g__Lancefieldella;s__Lancefieldella sp000564995	blast	93.6	iPHoP-RF;80.60 CRISPR;72.70	97.59	d__Bacteria;p__Actinobacteriota;c__Coriobacteriia;o__Coriobacteriales;f__Atopobiaceae;g__Lancefieldella	91.2	blast;93.60 CRISPR;88.70 iPHoP-RF;80.60			145.434	145.434	0.807169	0.807169	11.9503	vRhyme_unbinned_30	UnclusteredGenus_32	No	No		Atopobiaceae	Lancefieldella
8_vRhyme_unbinned_31	59072	1	66		lytic_scaffold	High-quality	High-quality	94.71	AAI-based (high-confidence)	3300007925_6	d__Bacteria;p__Actinobacteriota;c__Actinomycetia;o__Mycobacteriales;f__Mycobacteriaceae;g__Corynebacterium;s__	CRISPR	98.8	iPHoP-RF;83.10	13.28	d__Bacteria;p__Actinobacteriota;c__Actinomycetia;o__Mycobacteriales;f__Mycobacteriaceae;g__Corynebacterium	98.4	CRISPR;98.80 blast;93.70 iPHoP-RF;87.30 RaFAH;51.70	Duplodnaviria;Heunggongvirae;Uroviricota;Caudoviricetes;NA;NA;NA;NA	marker VOG HMM searching	2203.28	2203.28	12.2284	12.2284	181.044	vRhyme_unbinned_31	VC_408_0	Yes	No	No	Mycobacteriaceae	Corynebacterium
8_vRhyme_unbinned_32	8272	1	14		lytic_scaffold	Low-quality	Genome-fragment	6.79	HMM-based (lower-bound)	RS_GCF_900104625.1	d__Bacteria;p__Fusobacteriota;c__Fusobacteriia;o__Fusobacteriales;f__Leptotrichiaceae;g__Leptotrichia;s__Leptotrichia massiliensis	blast	91.6	None							98.9082	98.9082	0.548949	0.548949	8.1273	vRhyme_unbinned_32	UnclusteredGenus_2	Yes	No	No	Leptotrichiaceae	Leptotrichia
8_vRhyme_unbinned_33	10539	1	14		lytic_scaffold	Low-quality	Genome-fragment	27.7	AAI-based (high-confidence)	RS_GCF_006546825.1	d__Bacteria;p__Actinobacteriota;c__Actinomycetia;o__Actinomycetales;f__Actinomycetaceae;g__Actinomyces;s__Actinomyces oris	blast	94.8	iPHoP-RF;81.10	79.4	d__Bacteria;p__Actinobacteriota;c__Actinomycetia;o__Actinomycetales;f__Actinomycetaceae;g__Actinomyces	92.7	blast;94.80 iPHoP-RF;89.50			148.135	148.135	0.822163	0.822163	12.1723	vRhyme_unbinned_33	UnclusteredGenus_27	Yes	No	No	Actinomycetaceae	Actinomyces
8_vRhyme_unbinned_34	13390	1	16		lytic_scaffold	Low-quality	Genome-fragment	36.79	AAI-based (high-confidence)	RS_GCF_013410305.1	d__Bacteria;p__Actinobacteriota;c__Actinomycetia;o__Mycobacteriales;f__Mycobacteriaceae;g__Corynebacterium;s__Corynebacterium durum	blast	93.2	iPHoP-RF;66.80	80.51	d__Bacteria;p__Actinobacteriota;c__Actinomycetia;o__Mycobacteriales;f__Mycobacteriaceae;g__Corynebacterium	90.8	blast;93.20 iPHoP-RF;66.80			282.981	282.981	1.57057	1.57057	23.2526	vRhyme_unbinned_34	UnclusteredGenus_19	Yes	No	Yes	Mycobacteriaceae	Corynebacterium
8_vRhyme_unbinned_35	41988	1	58		lysogenic_scaffold	Complete	High-quality	100	DTR (high-confidence)	RS_GCF_013393365.1	d__Bacteria;p__Firmicutes_C;c__Negativicutes;o__Veillonellales;f__Veillonellaceae;g__Veillonella;s__Veillonella dispar_A	CRISPR	99	iPHoP-RF;56.80	94.73	d__Bacteria;p__Firmicutes_C;c__Negativicutes;o__Veillonellales;f__Veillonellaceae;g__Veillonella	100	RaFAH;99.70 CRISPR;99.00 blast;96.20 iPHoP-RF;77.50	Duplodnaviria;Heunggongvirae;Uroviricota;Caudoviricetes;NA;NA;NA;NA	marker VOG HMM searching	146.02	146.02	0.810424	0.810424	11.9985	vRhyme_unbinned_35	VC_423_0	Yes	Yes	No	Veillonellaceae	Veillonella
8_vRhyme_unbinned_36	10150	1	18		lytic_scaffold	Medium-quality	Genome-fragment	55.98	AAI-based (high-confidence)												224.027	224.027	1.24337	1.24337	18.4083	vRhyme_unbinned_36	UnclusteredGenus_41	No	No
8_vRhyme_unbinned_37	33536	1	37		lytic_scaffold	Complete	High-quality	100	DTR (medium-confidence)												2638.08	2638.08	14.6416	14.6416	216.771	vRhyme_unbinned_37	VC_290_0	No	No
8_vRhyme_unbinned_38	41081	1	46		integrated_prophage	High-quality	High-quality	100	AAI-based (medium-confidence)	3300007126_33	d__Bacteria;p__Patescibacteria;c__Saccharimonadia;o__Saccharimonadales;f__Saccharimonadaceae;g__Saccharimonas;s__	blast	93.9	iPHoP-RF;82.80	4.62	d__Bacteria;p__Patescibacteria;c__Saccharimonadia;o__Saccharimonadales;f__Saccharimonadaceae;g__Saccharimonas	91.6	blast;93.90 iPHoP-RF;87.00	Duplodnaviria;Heunggongvirae;Uroviricota;Caudoviricetes;NA;NA;NA;NA	marker VOG HMM searching	194.364	194.364	1.07874	1.07874	15.9709	vRhyme_unbinned_38	UnclusteredGenus_26	No	No		Saccharimonadaceae	Saccharimonas
8_vRhyme_unbinned_39	16387	1	30		lysogenic_scaffold	Medium-quality	Genome-fragment	52.32	AAI-based (high-confidence)	GB_GCA_001058355.1	d__Bacteria;p__Firmicutes;c__Bacilli;o__Lactobacillales;f__Aerococcaceae;g__Granulicatella;s__Granulicatella sp001058355	CRISPR	96.2	blast;89.90 iPHoP-RF;75.40	25.53	d__Bacteria;p__Firmicutes;c__Bacilli;o__Lactobacillales;f__Aerococcaceae;g__Granulicatella	94.6	CRISPR;96.20 blast;89.90 iPHoP-RF;88.90			89.9061	89.9061	0.498987	0.498987	7.3876	vRhyme_unbinned_39	UnclusteredGenus_38	Yes	No	No	Aerococcaceae	Granulicatella
8_vRhyme_unbinned_40	18043	1	25		integrated_prophage	Medium-quality	Genome-fragment	52.07	AAI-based (high-confidence)	RS_GCF_001189495.1	d__Bacteria;p__Firmicutes_A;c__Clostridia;o__Peptostreptococcales;f__Anaerovoracaceae;g__Eubacterium_B;s__Eubacterium_B sulci	blast	98.8	CRISPR;98.50 iPHoP-RF;84.20	15.64	d__Bacteria;p__Firmicutes_A;c__Clostridia;o__Peptostreptococcales;f__Anaerovoracaceae;g__Eubacterium_B	98.4	blast;98.80 CRISPR;98.70 iPHoP-RF;84.20	Duplodnaviria;Heunggongvirae;Uroviricota;Caudoviricetes;NA;NA;NA;NA	marker VOG HMM searching	138.012	138.012	0.76598	0.76598	11.3405	vRhyme_unbinned_40	VC_684_0	Yes	No	No	Anaerovoracaceae	Eubacterium_B
8_vRhyme_unbinned_41	5940	1	7		lytic_scaffold	Low-quality	Genome-fragment	3.33	AAI-based (high-confidence)												86.1164	86.1164	0.477953	0.477953	7.0762	vRhyme_unbinned_41	UnclusteredGenus_35	Yes	No	Yes
8_vRhyme_unbinned_42	5249	1	8		lytic_scaffold	Low-quality	Genome-fragment	16.5	AAI-based (high-confidence)	RS_GCF_000024225.1	d__Bacteria;p__Actinobacteriota;c__Coriobacteriia;o__Coriobacteriales;f__Atopobiaceae;g__Lancefieldella;s__Lancefieldella parvula	blast	91.9	iPHoP-RF;62.50							183.352	183.352	1.01762	1.01762	15.0661	vRhyme_unbinned_42	UnclusteredGenus_40	No	No		Atopobiaceae	Lancefieldella
8_vRhyme_unbinned_43	23201	1	15		lytic_scaffold	Low-quality	Genome-fragment	22.84	AAI-based (medium-confidence)												114.599	114.599	0.636033	0.636033	9.4166	vRhyme_unbinned_43	UnclusteredGenus_11	Yes	No	Yes
8_vRhyme_unbinned_44	7721	1	9		lytic_scaffold	Low-quality	Genome-fragment	21.2	AAI-based (high-confidence)	RS_GCF_006546835.1	d__Bacteria;p__Actinobacteriota;c__Actinomycetia;o__Actinomycetales;f__Actinomycetaceae;g__Actinomyces;s__Actinomyces johnsonii	CRISPR	96.6	iPHoP-RF;93.40 blast;91.70	98.72	d__Bacteria;p__Actinobacteriota;c__Actinomycetia;o__Actinomycetales;f__Actinomycetaceae;g__Actinomyces	100	RaFAH;97.10 CRISPR;96.60 iPHoP-RF;95.40 blast;91.70	Duplodnaviria;Heunggongvirae;Uroviricota;Caudoviricetes;NA;NA;NA;NA	marker VOG HMM searching	159.975	159.975	0.887877	0.887877	13.1452	vRhyme_unbinned_44	VC_618_0	No	No		Actinomycetaceae	Actinomyces
8_vRhyme_unbinned_45	27505	1	38		lysogenic_scaffold	Medium-quality	Genome-fragment	77.86	AAI-based (high-confidence)	3300006459_6	d__Bacteria;p__Actinobacteriota;c__Actinomycetia;o__Actinomycetales;f__Actinomycetaceae;g__Pauljensenia;s__	CRISPR	99	blast;91.80 iPHoP-RF;89.20	97.82	d__Bacteria;p__Actinobacteriota;c__Actinomycetia;o__Actinomycetales;f__Actinomycetaceae;g__Pauljensenia	100	CRISPR;99.00 RaFAH;99.00 iPHoP-RF;95.70 blast;92.00	Duplodnaviria;Heunggongvirae;Uroviricota;Caudoviricetes;NA;NA;NA;NA	marker VOG HMM searching	155.872	155.872	0.865101	0.865101	12.808	vRhyme_unbinned_45	VC_618_0	No	No		Actinomycetaceae	Pauljensenia
9_vRhyme_bin_2	37873	3	45		lytic_virus	High-quality	High-quality	97.39	AAI-based (high-confidence)	RS_GCF_902810435.1	d__Bacteria;p__Firmicutes_C;c__Negativicutes;o__Veillonellales;f__Veillonellaceae;g__Veillonella;s__Veillonella parvula_A	blast	94.9	iPHoP-RF;90.80	90.7	d__Bacteria;p__Firmicutes_C;c__Negativicutes;o__Veillonellales;f__Veillonellaceae;g__Veillonella	100	RaFAH;99.30 blast;94.90 iPHoP-RF;90.80 CRISPR;68.50	Duplodnaviria;Heunggongvirae;Uroviricota;Caudoviricetes;NA;Autographiviridae;NA;NA	marker VOG HMM searching	98.0751	98.0751	0.704775	0.704775	7.64383	vRhyme_bin_2	UnclusteredGenus_14	No	No		Veillonellaceae	Veillonella
9_vRhyme_bin_3	53056	6	81		lytic_virus	High-quality	High-quality	100	AAI-based (high-confidence)	3300007119_20	d__Bacteria;p__Firmicutes;c__Bacilli;o__Lactobacillales;f__Streptococcaceae;g__Streptococcus;s__	CRISPR	99	iPHoP-RF;87.30	92.18	d__Bacteria;p__Firmicutes;c__Bacilli;o__Lactobacillales;f__Streptococcaceae;g__Streptococcus	100	RaFAH;99.30 CRISPR;99.00 iPHoP-RF;94.10	Duplodnaviria;Heunggongvirae;Uroviricota;Caudoviricetes;NA;NA;NA;NA	marker VOG HMM searching	101.642	101.642	0.73041	0.73041	7.92187	vRhyme_bin_3	UnclusteredGenus_15	Yes	No	No	Streptococcaceae	Streptococcus
9_vRhyme_bin_4	35940	2	40		lytic_virus	High-quality	High-quality	92.16	AAI-based (high-confidence)	RS_GCF_001078375.1	d__Bacteria;p__Firmicutes_C;c__Negativicutes;o__Veillonellales;f__Veillonellaceae;g__Veillonella;s__Veillonella tobetsuensis	CRISPR	98.3	iPHoP-RF;83.90	90.85	d__Bacteria;p__Firmicutes_C;c__Negativicutes;o__Veillonellales;f__Veillonellaceae;g__Veillonella	100	RaFAH;99.70 CRISPR;98.30 blast;94.00 iPHoP-RF;83.90	Duplodnaviria;Heunggongvirae;Uroviricota;Caudoviricetes;NA;NA;NA;NA	marker VOG HMM searching	108.485	108.485	0.779585	0.779585	8.4552	vRhyme_bin_4	VC_361_0	Yes	No	No	Veillonellaceae	Veillonella
9_vRhyme_bin_5	31707	2	48		lysogenic_virus	High-quality	High-quality	95.58	AAI-based (medium-confidence)	RS_GCF_000411555.1	d__Bacteria;p__Actinobacteriota;c__Coriobacteriia;o__Coriobacteriales;f__Atopobiaceae;g__Lancefieldella;s__Lancefieldella sp000411555	iPHoP-RF	92.4	None					Duplodnaviria;Heunggongvirae;Uroviricota;Caudoviricetes;NA;NA;NA;NA	marker VOG HMM searching	126.33	126.33	0.907819	0.907819	9.846	vRhyme_bin_5	UnclusteredGenus_23	Yes	No	Yes	Atopobiaceae	Lancefieldella
9_vRhyme_bin_7	37856	2	49		lytic_virus	High-quality	High-quality	95.62	AAI-based (high-confidence)						32.04	d__Bacteria;p__Actinobacteriota;c__Actinomycetia;o__Actinomycetales;f__Actinomycetaceae;g__Actinomyces	90.3	RaFAH;87.90 iPHoP-RF;70.20	Duplodnaviria;Heunggongvirae;Uroviricota;Caudoviricetes;NA;NA;NA;NA	marker VOG HMM searching	242.409	242.409	1.74197	1.74197	18.893	vRhyme_bin_7	UnclusteredGenus_7	Yes	No	No	Actinomycetaceae	Actinomyces
9_vRhyme_bin_8	80138	2	107		lytic_virus	High-quality	High-quality	100	AAI-based (high-confidence)						69.17	d__Bacteria;p__Actinobacteriota;c__Actinomycetia;o__Actinomycetales;f__Actinomycetaceae;g__Actinomyces	93	RaFAH;92.30 CRISPR;67.30	Duplodnaviria;Heunggongvirae;Uroviricota;Caudoviricetes;NA;NA;NA;NA	marker VOG HMM searching	698.719	698.719	5.02105	5.02105	54.4571	vRhyme_bin_8	UnclusteredGenus_17	Yes	No	No	Actinomycetaceae	Actinomyces
9_vRhyme_unbinned_1	8853	1	21		lytic_scaffold	Low-quality	Genome-fragment	24.98	AAI-based (high-confidence)	3300011986_41	d__Bacteria;p__Patescibacteria;c__Saccharimonadia;o__Saccharimonadales;f__Saccharimonadaceae;g__TM7x;s__	iPHoP-RF	93.4	blast;88.50	7.53	d__Bacteria;p__Patescibacteria;c__Saccharimonadia;o__Saccharimonadales;f__Saccharimonadaceae;g__SDRW01	91	blast;93.40 iPHoP-RF;79.30			101.15	101.15	0.726873	0.726873	7.8835	vRhyme_unbinned_1	UnclusteredGenus_4	Yes	No	Yes	Saccharimonadaceae	TM7x
9_vRhyme_unbinned_2	38417	1	45		lytic_scaffold	Low-quality	Genome-fragment	44.47	AAI-based (high-confidence)	RS_GCF_000287675.1	d__Bacteria;p__Firmicutes_A;c__Clostridia;o__Lachnospirales;f__Lachnospiraceae;g__Lachnoanaerobaculum;s__Lachnoanaerobaculum sp000287675	CRISPR	96.7	None	20.5	d__Bacteria;p__Firmicutes_A;c__Clostridia;o__Lachnospirales;f__Lachnospiraceae;g__Lachnoanaerobaculum	100	RaFAH;98.50 CRISPR;96.70	Duplodnaviria;Heunggongvirae;Uroviricota;Caudoviricetes;NA;NA;Becedseptimavirus;NA	vContact2 clustering	869.001	869.001	6.24471	6.24471	67.7287	vRhyme_unbinned_2	VC_250_0	Yes	No	No	Lachnospiraceae	Lachnoanaerobaculum	Becedseptimavirus
9_vRhyme_unbinned_3	13892	1	18		lytic_scaffold	Low-quality	Genome-fragment	40.69	AAI-based (high-confidence)	RS_GCF_013393365.1	d__Bacteria;p__Firmicutes_C;c__Negativicutes;o__Veillonellales;f__Veillonellaceae;g__Veillonella;s__Veillonella dispar_A	blast	92.4	iPHoP-RF;87.60	98.33	d__Bacteria;p__Firmicutes_C;c__Negativicutes;o__Veillonellales;f__Veillonellaceae;g__Veillonella	100	RaFAH;98.20 blast;92.40 iPHoP-RF;88.90 CRISPR;51.00	Duplodnaviria;Heunggongvirae;Uroviricota;Caudoviricetes;NA;NA;NA;NA	marker VOG HMM searching	170.433	170.433	1.22474	1.22474	13.2833	vRhyme_unbinned_3	VC_139_0	Yes	No	No	Veillonellaceae	Veillonella
9_vRhyme_unbinned_4	27066	1	41		integrated_prophage	Medium-quality	Genome-fragment	58.65	AAI-based (high-confidence)	RS_GCF_002950215.1	d__Bacteria;p__Proteobacteria;c__Gammaproteobacteria;o__Enterobacterales;f__Enterobacteriaceae;g__Escherichia;s__Escherichia flexneri	blast	96.8	iPHoP-RF;87.00	95.35	d__Bacteria;p__Proteobacteria;c__Gammaproteobacteria;o__Enterobacterales;f__Enterobacteriaceae;g__Escherichia	100	RaFAH;98.20 blast;96.80 iPHoP-RF;88.90	Duplodnaviria;Heunggongvirae;Uroviricota;Caudoviricetes;NA;NA;NA;Enterobacteria phage phi80	NCBI RefSeq viral protein searching	168.436	168.436	1.2104	1.2104	13.1277	vRhyme_unbinned_4	VC_5_0	Yes	No	No	Enterobacteriaceae	Escherichia
9_vRhyme_unbinned_5	6406	1	10		lysogenic_scaffold	Low-quality	Genome-fragment	7.93	HMM-based (lower-bound)	RS_GCF_902810435.1	d__Bacteria;p__Firmicutes_C;c__Negativicutes;o__Veillonellales;f__Veillonellaceae;g__Veillonella;s__Veillonella parvula_A	blast	92	iPHoP-RF;70.90							87.9154	87.9154	0.631767	0.631767	6.852	vRhyme_unbinned_5	UnclusteredGenus_3	Yes	No	No	Veillonellaceae	Veillonella
9_vRhyme_unbinned_6	25482	1	43	K00390(1)	lytic_scaffold	Low-quality	Genome-fragment	35.02	AAI-based (medium-confidence)	RS_GCF_000220255.1	d__Bacteria;p__Bacteroidota;c__Bacteroidia;o__Bacteroidales;f__Bacteroidaceae;g__Prevotella;s__Prevotella pallens	iPHoP-RF	96.1	blast;79.80	42.17	d__Bacteria;p__Bacteroidota;c__Bacteroidia;o__Bacteroidales;f__Bacteroidaceae;g__Prevotella	100	RaFAH;99.10 iPHoP-RF;96.10 CRISPR;95.60 blast;92.70			700.372	700.372	5.03293	5.03293	54.586	vRhyme_unbinned_6	UnclusteredGenus_5	Yes	Yes	No	Bacteroidaceae	Prevotella
9_vRhyme_unbinned_7	17235	1	19	K07260(1)	lytic_scaffold	Low-quality	Genome-fragment	32.46	AAI-based (high-confidence)	3300007124_16	d__Bacteria;p__Firmicutes;c__Bacilli;o__Lactobacillales;f__Aerococcaceae;g__Granulicatella;s__	blast	94.1	iPHoP-RF;88.90	43.45	d__Bacteria;p__Firmicutes;c__Bacilli;o__Lactobacillales;f__Streptococcaceae;g__Streptococcus	93.8	RaFAH;95.60	Duplodnaviria;Heunggongvirae;Uroviricota;Caudoviricetes;NA;NA;NA;NA	marker VOG HMM searching	253.407	253.407	1.821	1.821	19.7502	vRhyme_unbinned_7	UnclusteredGenus_13	No	No		Aerococcaceae	Granulicatella
9_vRhyme_unbinned_8	6660	1	13		lytic_scaffold	Low-quality	Genome-fragment	4.96	AAI-based (high-confidence)	GB_GCA_003018335.1	d__Bacteria;p__Proteobacteria;c__Gammaproteobacteria;o__Enterobacterales;f__Enterobacteriaceae;g__Escherichia;s__Escherichia coli_C	iPHoP-RF	97.1	blast;96.80	83.75	d__Bacteria;p__Proteobacteria;c__Gammaproteobacteria;o__Enterobacterales;f__Enterobacteriaceae;g__Escherichia	98.4	iPHoP-RF;97.10 blast;96.90 RaFAH;79.80	Duplodnaviria;Heunggongvirae;Uroviricota;Caudoviricetes;NA;NA;Bievrevirus;Escherichia phage 4A7	NCBI RefSeq viral protein searching	256.701	256.701	1.84467	1.84467	20.0069	vRhyme_unbinned_8	UnclusteredGenus_2	Yes	No	No	Enterobacteriaceae	Escherichia	Bievrevirus
9_vRhyme_unbinned_9	40622	1	49		lytic_scaffold	Complete	High-quality	100	DTR (high-confidence)										Duplodnaviria;Heunggongvirae;Uroviricota;Caudoviricetes;NA;NA;NA;NA	marker VOG HMM searching	188.643	188.643	1.35561	1.35561	14.7026	vRhyme_unbinned_9	UnclusteredGenus_9	Yes	No	No
9_vRhyme_unbinned_10	9294	1	8		lytic_scaffold	Low-quality	Genome-fragment	17.99	AAI-based (medium-confidence)	GB_GCA_900757715.1	d__Bacteria;p__Firmicutes_C;c__Negativicutes;o__Veillonellales;f__Veillonellaceae;g__Veillonella;s__Veillonella sp900757715	iPHoP-RF	94.4	None	93.81	d__Bacteria;p__Firmicutes_C;c__Negativicutes;o__Veillonellales;f__Veillonellaceae;g__Veillonella	100	RaFAH;97.30 iPHoP-RF;94.40 blast;91.50 CRISPR;91.40			90.4725	90.4725	0.650143	0.650143	7.0513	vRhyme_unbinned_10	VC_361_0	No	No		Veillonellaceae	Veillonella
9_vRhyme_unbinned_11	5101	1	10		integrated_prophage	Low-quality	Genome-fragment	12.43	AAI-based (high-confidence)	GB_GCA_003018335.1	d__Bacteria;p__Proteobacteria;c__Gammaproteobacteria;o__Enterobacterales;f__Enterobacteriaceae;g__Escherichia;s__Escherichia coli_C	blast	96.9	iPHoP-RF;94.40	95.21	d__Bacteria;p__Proteobacteria;c__Gammaproteobacteria;o__Enterobacterales;f__Enterobacteriaceae;g__Escherichia	99.9	blast;96.90 RaFAH;96.20 iPHoP-RF;95.40			209.827	209.827	1.50783	1.50783	16.3536	vRhyme_unbinned_11	UnclusteredGenus_11	Yes	No	No	Enterobacteriaceae	Escherichia
9_vRhyme_unbinned_12	16469	1	23		integrated_prophage	Low-quality	Genome-fragment	38.16	AAI-based (high-confidence)	RS_GCF_000026325.1	d__Bacteria;p__Proteobacteria;c__Gammaproteobacteria;o__Enterobacterales;f__Enterobacteriaceae;g__Escherichia;s__Escherichia coli_D	blast	96.9	iPHoP-RF;96.10	90.49	d__Bacteria;p__Proteobacteria;c__Gammaproteobacteria;o__Enterobacterales;f__Enterobacteriaceae;g__Escherichia	100	RaFAH;98.80 blast;96.90 iPHoP-RF;96.70			198.298	198.298	1.42499	1.42499	15.4551	vRhyme_unbinned_12	UnclusteredGenus_26	Yes	No	No	Enterobacteriaceae	Escherichia
9_vRhyme_unbinned_13	6060	1	13		lytic_scaffold	Low-quality	Genome-fragment	11.42	AAI-based (high-confidence)												188.951	188.951	1.35782	1.35782	14.7266	vRhyme_unbinned_13	UnclusteredGenus_12	Yes	No	No
9_vRhyme_unbinned_14	9605	1	13		lytic_scaffold	Not-determined	Genome-fragment			RS_GCF_000701685.1	d__Bacteria;p__Firmicutes;c__Bacilli;o__Staphylococcales;f__Gemellaceae;g__Gemella;s__Gemella sanguinis	blast	95.5	iPHoP-RF;58.40	7.32	d__Bacteria;p__Firmicutes;c__Bacilli;o__Staphylococcales;f__Gemellaceae;g__Gemella	93.6	blast;95.50 iPHoP-RF;66.80			165.76	165.76	1.19116	1.19116	12.9191	vRhyme_unbinned_14	UnclusteredGenus_18	Yes	No	No	Gemellaceae	Gemella
9_vRhyme_unbinned_15	6754	1	9		lytic_scaffold	Low-quality	Genome-fragment	11.3	AAI-based (high-confidence)												223.502	223.502	1.6061	1.6061	17.4194	vRhyme_unbinned_15	UnclusteredGenus_24	No	No
9_vRhyme_unbinned_16	6555	1	8		lytic_scaffold	Low-quality	Genome-fragment	16.35	AAI-based (high-confidence)	RS_GCF_000024945.1	d__Bacteria;p__Firmicutes_C;c__Negativicutes;o__Veillonellales;f__Veillonellaceae;g__Veillonella;s__Veillonella parvula	blast	93.4	iPHoP-RF;79.50	97.56	d__Bacteria;p__Firmicutes_C;c__Negativicutes;o__Veillonellales;f__Veillonellaceae;g__Veillonella	91	blast;93.40 iPHoP-RF;81.90	Duplodnaviria;Heunggongvirae;Uroviricota;Caudoviricetes;NA;NA;NA;NA	marker VOG HMM searching	78.4977	78.4977	0.564091	0.564091	6.118	vRhyme_unbinned_16	UnclusteredGenus_16	No	No		Veillonellaceae	Veillonella
9_vRhyme_unbinned_17	8819	1	12		lytic_scaffold	Low-quality	Genome-fragment	22.79	AAI-based (high-confidence)	RS_GCF_002998925.1	d__Bacteria;p__Firmicutes_A;c__Clostridia;o__Peptostreptococcales;f__Anaerovoracaceae;g__Mogibacterium;s__Mogibacterium diversum	blast	93.3	iPHoP-RF;61.70	89.69	d__Bacteria;p__Firmicutes_A;c__Clostridia;o__Peptostreptococcales;f__Anaerovoracaceae;g__Mogibacterium	90.9	blast;93.30 iPHoP-RF;61.70			87.9051	87.9051	0.631693	0.631693	6.8512	vRhyme_unbinned_17	UnclusteredGenus_25	No	No		Anaerovoracaceae	Mogibacterium
9_vRhyme_unbinned_18	13908	1	18		lytic_scaffold	Low-quality	Genome-fragment	40.74	AAI-based (high-confidence)	RS_GCF_013393365.1	d__Bacteria;p__Firmicutes_C;c__Negativicutes;o__Veillonellales;f__Veillonellaceae;g__Veillonella;s__Veillonella dispar_A	blast	95.1	iPHoP-RF;77.30	96.11	d__Bacteria;p__Firmicutes_C;c__Negativicutes;o__Veillonellales;f__Veillonellaceae;g__Veillonella	100	RaFAH;97.90 blast;95.10 iPHoP-RF;77.30	Duplodnaviria;Heunggongvirae;Uroviricota;Caudoviricetes;NA;NA;NA;NA	marker VOG HMM searching	276.524	276.524	1.98712	1.98712	21.5519	vRhyme_unbinned_18	VC_139_0	Yes	No	No	Veillonellaceae	Veillonella
9_vRhyme_unbinned_19	5254	1	15		lytic_scaffold	Low-quality	Genome-fragment	12.53	AAI-based (high-confidence)	RS_GCF_902810435.1	d__Bacteria;p__Firmicutes_C;c__Negativicutes;o__Veillonellales;f__Veillonellaceae;g__Veillonella;s__Veillonella parvula_A	blast	95.7	None	90.83	d__Bacteria;p__Firmicutes_C;c__Negativicutes;o__Veillonellales;f__Veillonellaceae;g__Veillonella	94.3	blast;95.70 iPHoP-RF;67.30 RaFAH;53.10			85.6764	85.6764	0.615678	0.615678	6.6775	vRhyme_unbinned_19	UnclusteredGenus_1	Yes	Yes	No	Veillonellaceae	Veillonella
9_vRhyme_unbinned_20	6187	1	11		lytic_scaffold	Low-quality	Genome-fragment	10.07	AAI-based (high-confidence)												72.28	72.28	0.51941	0.51941	5.6334	vRhyme_unbinned_20	UnclusteredGenus_20	Yes	No	No
9_vRhyme_unbinned_21	7001	1	33		lytic_scaffold	Not-determined	Genome-fragment														162.853	162.853	1.17027	1.17027	12.6925	vRhyme_unbinned_21	UnclusteredGenus_8	Yes	Yes	No
9_vRhyme_unbinned_22	14613	1	25		lytic_scaffold	Low-quality	Genome-fragment	27.52	AAI-based (high-confidence)												248.755	248.755	1.78757	1.78757	19.3876	vRhyme_unbinned_22	UnclusteredGenus_22	Yes	No	No
9_vRhyme_unbinned_23	9020	1	20		lytic_scaffold	Low-quality	Genome-fragment	5.28	AAI-based (high-confidence)												63.1407	63.1407	0.453734	0.453734	4.9211	vRhyme_unbinned_23	UnclusteredGenus_19	Yes	No	Yes
9_vRhyme_unbinned_24	9439	1	6		lysogenic_scaffold	Not-determined	Genome-fragment												Duplodnaviria;Heunggongvirae;Uroviricota;Caudoviricetes;NA;NA;Bievrevirus;Escherichia phage 4A7	NCBI RefSeq viral protein searching	628.044	628.044	4.51318	4.51318	48.9489	vRhyme_unbinned_24	UnclusteredGenus_10	Yes	No	No			Bievrevirus
9_vRhyme_unbinned_25	5381	1	13		lytic_scaffold	Low-quality	Genome-fragment	8.75	AAI-based (high-confidence)						91.31	d__Bacteria;p__Firmicutes;c__Bacilli;o__Lactobacillales;f__Streptococcaceae;g__Streptococcus	90.7	RaFAH;93.10			85.2735	85.2735	0.612782	0.612782	6.6461	vRhyme_unbinned_25	UnclusteredGenus_21	No	No		Streptococcaceae	Streptococcus
9_vRhyme_unbinned_26	38330	1	51	K01495(1);K06920(1);K10026(1);K01737(1);K00390(1)	lytic_scaffold	Low-quality	Genome-fragment	44.37	AAI-based (high-confidence)	RS_GCF_003862475.1	d__Bacteria;p__Firmicutes_A;c__Clostridia;o__Lachnospirales;f__Lachnospiraceae;g__Lachnoanaerobaculum;s__Lachnoanaerobaculum gingivalis	CRISPR	96.7	None	17.34	d__Bacteria;p__Firmicutes_A;c__Clostridia;o__Lachnospirales;f__Lachnospiraceae;g__Lachnoanaerobaculum	95.3	CRISPR;96.70 iPHoP-RF;61.40	Duplodnaviria;Heunggongvirae;Uroviricota;Caudoviricetes;NA;NA;Becedseptimavirus;Bacillus phage BCD7	NCBI RefSeq viral protein searching	772.28	772.28	5.54966	5.54966	60.1904	vRhyme_unbinned_26	VC_250_0	Yes	No	No	Lachnospiraceae	Lachnoanaerobaculum	Becedseptimavirus
9_vRhyme_unbinned_27	76099	1	113	K01495(1);K06920(1);K10026(1);K01737(1)	lytic_scaffold	Complete	High-quality	100	DTR (medium-confidence)						15.99	d__Bacteria;p__Firmicutes_C;c__Negativicutes;o__Veillonellales;f__Veillonellaceae;g__Veillonella	96.7	RaFAH;95.70 CRISPR;67.90 iPHoP-RF;58.20	Duplodnaviria;Heunggongvirae;Uroviricota;Caudoviricetes;NA;NA;Becedseptimavirus;NA	vContact2 clustering	506.813	506.813	3.642	3.642	39.5003	vRhyme_unbinned_27	VC_250_0	Yes	No	No	Veillonellaceae	Veillonella	Becedseptimavirus
9_vRhyme_unbinned_28	34785	1	50		lytic_scaffold	Medium-quality	Genome-fragment	84.39	AAI-based (high-confidence)	3300029201_15	d__Bacteria;p__Firmicutes_C;c__Negativicutes;o__Veillonellales;f__Veillonellaceae;g__Veillonella;s__	CRISPR	99	blast;93.60 iPHoP-RF;54.90	93.92	d__Bacteria;p__Firmicutes_C;c__Negativicutes;o__Veillonellales;f__Veillonellaceae;g__Veillonella	100	RaFAH;99.80 CRISPR;99.00 blast;96.20 iPHoP-RF;80.30	Duplodnaviria;Heunggongvirae;Uroviricota;Caudoviricetes;NA;NA;NA;NA	marker VOG HMM searching	5599.22	5599.22	40.2365	40.2365	436.396	vRhyme_unbinned_28	UnclusteredGenus_6	Yes	Yes	No	Veillonellaceae	Veillonella
10_vRhyme_bin_1	251003	12	265		lysogenic_virus	High-quality	High-quality	100	AAI-based (high-confidence)	RS_GCF_002959775.1	d__Bacteria;p__Firmicutes_C;c__Negativicutes;o__Veillonellales;f__Veillonellaceae;g__Veillonella;s__Veillonella rogosae	CRISPR	98.9	iPHoP-RF;59.20	90.94	d__Bacteria;p__Firmicutes_C;c__Negativicutes;o__Veillonellales;f__Veillonellaceae;g__Veillonella	100	RaFAH;99.60 CRISPR;98.90 blast;95.30 iPHoP-RF;88.50	Duplodnaviria;Heunggongvirae;Uroviricota;Caudoviricetes;NA;NA;NA;NA	marker VOG HMM searching	113.829	113.829	1.67754	1.67754	8.44142	vRhyme_bin_1	UnclusteredGenus_16	Yes	No	No	Veillonellaceae	Veillonella
10_vRhyme_bin_2	123514	9	118		lytic_virus	Medium-quality	Genome-fragment	55.41	AAI-based (high-confidence)	RS_GCF_013393365.1	d__Bacteria;p__Firmicutes_C;c__Negativicutes;o__Veillonellales;f__Veillonellaceae;g__Veillonella;s__Veillonella dispar_A	CRISPR	96.3	None	61.17	d__Bacteria;p__Firmicutes_C;c__Negativicutes;o__Veillonellales;f__Veillonellaceae;g__Veillonella	100	RaFAH;99.50 CRISPR;96.30 iPHoP-RF;56.00			129.945	129.945	1.91503	1.91503	9.6365	vRhyme_bin_2	UnclusteredGenus_1	No	No		Veillonellaceae	Veillonella
10_vRhyme_bin_4	31121	4	45		lysogenic_virus	High-quality	High-quality	99.94	AAI-based (high-confidence)	RS_GCF_002959775.1	d__Bacteria;p__Firmicutes_C;c__Negativicutes;o__Veillonellales;f__Veillonellaceae;g__Veillonella;s__Veillonella rogosae	CRISPR	98.5	iPHoP-RF;87.30	95.95	d__Bacteria;p__Firmicutes_C;c__Negativicutes;o__Veillonellales;f__Veillonellaceae;g__Veillonella	100	RaFAH;99.80 CRISPR;98.50 blast;96.20 iPHoP-RF;89.50	Duplodnaviria;Heunggongvirae;Uroviricota;Caudoviricetes;NA;NA;NA;NA	marker VOG HMM searching	95.9293	95.9293	1.41374	1.41374	7.11397	vRhyme_bin_4	UnclusteredGenus_21	Yes	No	No	Veillonellaceae	Veillonella
10_vRhyme_bin_5	99712	8	107		lytic_virus	Low-quality	Genome-fragment	44.95	AAI-based (high-confidence)	RS_GCF_902810435.1	d__Bacteria;p__Firmicutes_C;c__Negativicutes;o__Veillonellales;f__Veillonellaceae;g__Veillonella;s__Veillonella parvula_A	CRISPR	91.9	iPHoP-RF;58.70	63.6	d__Bacteria;p__Firmicutes_C;c__Negativicutes;o__Veillonellales;f__Veillonellaceae;g__Veillonella	96.4	CRISPR;91.90 blast;91.80 iPHoP-RF;87.00 RaFAH;84.70	Duplodnaviria;Heunggongvirae;Uroviricota;Caudoviricetes;NA;NA;NA;NA	marker VOG HMM searching	112.266	112.266	1.6545	1.6545	8.32549	vRhyme_bin_5	UnclusteredGenus_22	No	No		Veillonellaceae	Veillonella
10_vRhyme_bin_6	97434	4	71	K22227(2)	lytic_virus	Low-quality	Genome-fragment	43.88	AAI-based (high-confidence)	GB_GCA_900555985.1	d__Bacteria;p__Firmicutes;c__Bacilli;o__Staphylococcales;f__Gemellaceae;g__Gemella;s__Gemella sp900555985	blast	96.5	iPHoP-RF;66.30	29.96	d__Bacteria;p__Firmicutes;c__Bacilli;o__Staphylococcales;f__Gemellaceae;g__Gemella	95	blast;96.50 iPHoP-RF;85.40	Duplodnaviria;Heunggongvirae;Uroviricota;Caudoviricetes;NA;NA;NA;NA	marker VOG HMM searching	485.834	485.834	7.15988	7.15988	36.0287	vRhyme_bin_6	UnclusteredGenus_8	Yes	Yes	No	Gemellaceae	Gemella
10_vRhyme_bin_7	37291	4	58		lytic_virus	Medium-quality	Genome-fragment	61.7	HMM-based (lower-bound)						39.6	d__Bacteria;p__Actinobacteriota;c__Actinomycetia;o__Actinomycetales;f__Actinomycetaceae;g__Actinomyces	92.2	RaFAH;87.30 CRISPR;77.90	Duplodnaviria;Heunggongvirae;Uroviricota;Caudoviricetes;NA;NA;NA;NA	marker VOG HMM searching	630.327	630.327	9.28932	9.28932	46.7441	vRhyme_bin_7	UnclusteredGenus_5	Yes	No	No	Actinomycetaceae	Actinomyces
10_vRhyme_bin_8	22317	3	25		lytic_virus	Low-quality	Genome-fragment	45.67	AAI-based (high-confidence)						90.49	d__Bacteria;p__Actinobacteriota;c__Actinomycetia;o__Actinomycetales;f__Micrococcaceae;g__Rothia	95.4	RaFAH;87.60 iPHoP-RF;79.80 CRISPR;68.00	Duplodnaviria;Heunggongvirae;Uroviricota;Caudoviricetes;NA;NA;NA;NA	marker VOG HMM searching	115.551	115.551	1.70291	1.70291	8.56907	vRhyme_bin_8	UnclusteredGenus_12	Yes	No	No	Micrococcaceae	Rothia
10_vRhyme_bin_9	49992	6	70		lytic_virus	High-quality	High-quality	92.12	AAI-based (high-confidence)	RS_GCF_006546825.1	d__Bacteria;p__Actinobacteriota;c__Actinomycetia;o__Actinomycetales;f__Actinomycetaceae;g__Actinomyces;s__Actinomyces oris	blast	93	CRISPR;75.90 iPHoP-RF;75.70	91.66	d__Bacteria;p__Actinobacteriota;c__Actinomycetia;o__Actinomycetales;f__Actinomycetaceae;g__Actinomyces	97.2	blast;93.00 CRISPR;92.80 iPHoP-RF;87.00 RaFAH;85.60	Duplodnaviria;Heunggongvirae;Uroviricota;Caudoviricetes;NA;NA;NA;NA	marker VOG HMM searching	137.328	137.328	2.02385	2.02385	10.184	vRhyme_bin_9	VC_429_0	Yes	No	No	Actinomycetaceae	Actinomyces
10_vRhyme_bin_10	69096	6	88		lytic_virus	High-quality	High-quality	100	AAI-based (medium-confidence)						47.04	d__Bacteria;p__Actinobacteriota;c__Actinomycetia;o__Actinomycetales;f__Actinomycetaceae;g__Actinomyces	95.7	RaFAH;95.20 iPHoP-RF;68.40	Duplodnaviria;Heunggongvirae;Uroviricota;Caudoviricetes;NA;NA;NA;NA	marker VOG HMM searching	158.064	158.064	2.32944	2.32944	11.7218	vRhyme_bin_10	VC_429_0	Yes	No	No	Actinomycetaceae	Actinomyces
10_vRhyme_bin_11	42193	2	55		lytic_virus	Medium-quality	Genome-fragment	72.16	AAI-based (medium-confidence)						72.91	d__Bacteria;p__Actinobacteriota;c__Actinomycetia;o__Actinomycetales;f__Actinomycetaceae;g__Actinomyces	92.2	RaFAH;94.40	Duplodnaviria;Heunggongvirae;Uroviricota;Caudoviricetes;NA;NA;NA;NA	marker VOG HMM searching	124.905	124.905	1.84076	1.84076	9.26275	vRhyme_bin_11	VC_434_0	Yes	No	Yes	Actinomycetaceae	Actinomyces
10_vRhyme_bin_12	50853	5	67		lytic_virus	High-quality	High-quality	100	AAI-based (high-confidence)	RS_GCF_000144405.1	d__Bacteria;p__Bacteroidota;c__Bacteroidia;o__Bacteroidales;f__Bacteroidaceae;g__Prevotella;s__Prevotella melaninogenica	CRISPR	99.5	blast;96.70 iPHoP-RF;93.40	96.19	d__Bacteria;p__Bacteroidota;c__Bacteroidia;o__Bacteroidales;f__Bacteroidaceae;g__Prevotella	100	CRISPR;99.50 RaFAH;98.10 blast;96.70 iPHoP-RF;95.40			98.2247	98.2247	1.44757	1.44757	7.2842	vRhyme_bin_12	UnclusteredGenus_14	Yes	Yes	No	Bacteroidaceae	Prevotella
10_vRhyme_bin_13	16900	2	16		lytic_virus	Low-quality	Genome-fragment	12.62	HMM-based (lower-bound)	RS_GCF_000144405.1	d__Bacteria;p__Bacteroidota;c__Bacteroidia;o__Bacteroidales;f__Bacteroidaceae;g__Prevotella;s__Prevotella melaninogenica	CRISPR	99	blast;91.80 iPHoP-RF;87.30	66.79	d__Bacteria;p__Bacteroidota;c__Bacteroidia;o__Bacteroidales;f__Bacteroidaceae;g__Prevotella	99.3	CRISPR;99.00 blast;91.80 iPHoP-RF;87.30 RaFAH;71.10			128.003	128.003	1.88643	1.88643	9.49255	vRhyme_bin_13	UnclusteredGenus_18	Yes	No	No	Bacteroidaceae	Prevotella
10_vRhyme_bin_14	32468	2	46		lytic_virus	High-quality	High-quality	93.41	AAI-based (high-confidence)	RS_GCF_900450455.1	d__Bacteria;p__Firmicutes_A;c__Clostridia;o__Peptostreptococcales;f__Anaerovoracaceae;g__Eubacterium_B;s__Eubacterium_B infirmum	CRISPR	98.3	iPHoP-RF;76.10	19.62	d__Bacteria;p__Firmicutes_A;c__Clostridia;o__Peptostreptococcales;f__Anaerovoracaceae;g__Eubacterium_B	97.6	CRISPR;98.30 blast;96.80 iPHoP-RF;87.60	Duplodnaviria;Heunggongvirae;Uroviricota;Caudoviricetes;NA;NA;Leicestervirus;NA	vContact2 clustering	597.835	597.835	8.81048	8.81048	44.3346	vRhyme_bin_14	VC_185_0	No	No		Anaerovoracaceae	Eubacterium_B	Leicestervirus
10_vRhyme_bin_15	32836	4	43		lytic_virus	High-quality	High-quality	91.85	AAI-based (high-confidence)	3300008739_8	d__Bacteria;p__Firmicutes_A;c__Clostridia;o__Lachnospirales;f__Lachnospiraceae;g__Butyrivibrio;s__	blast	91.8	None							100.194	100.194	1.47659	1.47659	7.43023	vRhyme_bin_15	UnclusteredGenus_20	No	No		Lachnospiraceae	Butyrivibrio
10_vRhyme_unbinned_1	15482	1	19		lytic_scaffold	Low-quality	Genome-fragment	42.07	AAI-based (high-confidence)												150.47	150.47	2.21752	2.21752	11.1586	vRhyme_unbinned_1	UnclusteredGenus_3	Yes	No	No
10_vRhyme_unbinned_2	24323	1	36		lysogenic_scaffold	Medium-quality	Genome-fragment	56.9	AAI-based (high-confidence)	RS_GCF_000426745.1	d__Bacteria;p__Firmicutes_C;c__Negativicutes;o__Veillonellales;f__Veillonellaceae;g__Veillonella;s__Veillonella montpellierensis	blast	95.9	iPHoP-RF;76.60	58.81	d__Bacteria;p__Firmicutes_C;c__Negativicutes;o__Veillonellales;f__Veillonellaceae;g__Veillonella	97.2	blast;95.90 iPHoP-RF;82.80 RaFAH;75.40 CRISPR;67.70	Duplodnaviria;Heunggongvirae;Uroviricota;Caudoviricetes;NA;NA;NA;NA	marker VOG HMM searching	140.558	140.558	2.07145	2.07145	10.4236	vRhyme_unbinned_2	UnclusteredGenus_7	Yes	No	No	Veillonellaceae	Veillonella
10_vRhyme_unbinned_3	7235	1	5		lysogenic_scaffold	Not-determined	Genome-fragment			RS_GCF_000185845.1	d__Bacteria;p__Bacteroidota;c__Bacteroidia;o__Bacteroidales;f__Bacteroidaceae;g__Prevotella;s__Prevotella salivae	blast	93.1	iPHoP-RF;51.20	13.2	d__Bacteria;p__Bacteroidota;c__Bacteroidia;o__Bacteroidales;f__Bacteroidaceae;g__Bacteroides	97.6	RaFAH;96.90 iPHoP-RF;73.20			204.399	204.399	3.01229	3.01229	15.1579	vRhyme_unbinned_3	UnclusteredGenus_23	Yes	Yes	Yes	Bacteroidaceae	Bacteroides
10_vRhyme_unbinned_4	11097	1	23		lytic_scaffold	Low-quality	Genome-fragment	4.83	AAI-based (high-confidence)	GB_GCA_900555985.1	d__Bacteria;p__Firmicutes;c__Bacilli;o__Staphylococcales;f__Gemellaceae;g__Gemella;s__Gemella sp900555985	blast	93.9	None	7.98	d__Bacteria;p__Firmicutes_C;c__Negativicutes;o__Veillonellales;f__Veillonellaceae;g__Veillonella	96.3	RaFAH;96.20 CRISPR;66.10			166.071	166.071	2.44744	2.44744	12.3156	vRhyme_unbinned_4	UnclusteredGenus_11	Yes	No	No	Veillonellaceae	Veillonella
10_vRhyme_unbinned_5	5924	1	12		lytic_scaffold	Low-quality	Genome-fragment	15.6	AAI-based (high-confidence)	RS_GCF_014435245.1	d__Bacteria;p__Firmicutes;c__Bacilli;o__Lactobacillales;f__Streptococcaceae;g__Streptococcus;s__Streptococcus sp900543065	blast	93.9	iPHoP-RF;90.10 CRISPR;80.40	68.02	d__Bacteria;p__Firmicutes;c__Bacilli;o__Lactobacillales;f__Streptococcaceae;g__Streptococcus	96.2	blast;93.90 iPHoP-RF;91.10 CRISPR;80.40 RaFAH;78.20			141.011	141.011	2.07813	2.07813	10.4572	vRhyme_unbinned_5	UnclusteredGenus_9	Yes	No	Yes	Streptococcaceae	Streptococcus
10_vRhyme_unbinned_6	27419	1	40		lytic_scaffold	Medium-quality	Genome-fragment	71.84	AAI-based (high-confidence)	RS_GCF_010604095.1	d__Bacteria;p__Firmicutes;c__Bacilli;o__Lactobacillales;f__Streptococcaceae;g__Streptococcus;s__Streptococcus sp000187445	CRISPR	98.3	iPHoP-RF;88.90	82.99	d__Bacteria;p__Firmicutes;c__Bacilli;o__Lactobacillales;f__Streptococcaceae;g__Streptococcus	100	RaFAH;99.70 CRISPR;98.30 iPHoP-RF;97.10 blast;90.20	Duplodnaviria;Heunggongvirae;Uroviricota;Caudoviricetes;NA;NA;Jarrellvirus;NA	vContact2 clustering	218.876	218.876	3.22564	3.22564	16.2315	vRhyme_unbinned_6	VC_361_0	Yes	No	Yes	Streptococcaceae	Streptococcus	Jarrellvirus
10_vRhyme_unbinned_7	7832	1	9		lytic_scaffold	Low-quality	Genome-fragment	18.85	AAI-based (medium-confidence)	RS_GCF_000144405.1	d__Bacteria;p__Bacteroidota;c__Bacteroidia;o__Bacteroidales;f__Bacteroidaceae;g__Prevotella;s__Prevotella melaninogenica	CRISPR	97	blast;92.00 iPHoP-RF;91.40	93.98	d__Bacteria;p__Bacteroidota;c__Bacteroidia;o__Bacteroidales;f__Bacteroidaceae;g__Prevotella	95.7	CRISPR;97.00 blast;93.80 iPHoP-RF;93.10	Duplodnaviria;Heunggongvirae;Uroviricota;Caudoviricetes;NA;NA;NA;NA	marker VOG HMM searching	111.535	111.535	1.64373	1.64373	8.2713	vRhyme_unbinned_7	UnclusteredGenus_15	Yes	No	No	Bacteroidaceae	Prevotella
10_vRhyme_unbinned_8	54190	1	74	K00568(1)	lytic_scaffold	Complete	High-quality	100	DTR (high-confidence)										Duplodnaviria;Heunggongvirae;Uroviricota;Caudoviricetes;NA;NA;Alachuavirus;NA	vContact2 clustering	977.648	977.648	14.4079	14.4079	72.5009	vRhyme_unbinned_8	VC_229_0	No	No				Alachuavirus
10_vRhyme_unbinned_9	6730	1	12		lytic_scaffold	Low-quality	Genome-fragment	18.47	AAI-based (high-confidence)	RS_GCF_002959915.1	d__Bacteria;p__Firmicutes_C;c__Negativicutes;o__Veillonellales;f__Veillonellaceae;g__Veillonella;s__Veillonella atypica	blast	93.6	iPHoP-RF;78.30 CRISPR;67.70	97.53	d__Bacteria;p__Firmicutes_C;c__Negativicutes;o__Veillonellales;f__Veillonellaceae;g__Veillonella	91.2	blast;93.60 iPHoP-RF;78.70 CRISPR;67.70			140.232	140.232	2.06664	2.06664	10.3994	vRhyme_unbinned_9	UnclusteredGenus_25	No	No		Veillonellaceae	Veillonella
10_vRhyme_unbinned_10	5250	1	10		lytic_scaffold	Low-quality	Genome-fragment	2.3	AAI-based (high-confidence)	GB_GCA_900555985.1	d__Bacteria;p__Firmicutes;c__Bacilli;o__Staphylococcales;f__Gemellaceae;g__Gemella;s__Gemella sp900555985	blast	91.5	None							135.565	135.565	1.99786	1.99786	10.0533	vRhyme_unbinned_10	UnclusteredGenus_2	Yes	No	No	Gemellaceae	Gemella
10_vRhyme_unbinned_11	97093	1	125		lytic_scaffold	Low-quality	Genome-fragment	42.38	AAI-based (high-confidence)	GB_GCA_900555985.1	d__Bacteria;p__Firmicutes;c__Bacilli;o__Staphylococcales;f__Gemellaceae;g__Gemella;s__Gemella sp900555985	blast	96	None	16.84	d__Bacteria;p__Firmicutes;c__Bacilli;o__Staphylococcales;f__Gemellaceae;g__Gemella	94.3	blast;96.00			230.321	230.321	3.39432	3.39432	17.0803	vRhyme_unbinned_11	UnclusteredGenus_17	Yes	No	No	Gemellaceae	Gemella
10_vRhyme_unbinned_12	13207	1	17		lytic_scaffold	Low-quality	Genome-fragment	35.89	AAI-based (high-confidence)	RS_GCF_900637515.1	d__Bacteria;p__Firmicutes_C;c__Negativicutes;o__Veillonellales;f__Veillonellaceae;g__Veillonella;s__Veillonella dispar	blast	92.9	None	74.16	d__Bacteria;p__Firmicutes_C;c__Negativicutes;o__Veillonellales;f__Veillonellaceae;g__Veillonella	97.3	blast;92.90 RaFAH;86.80			142.959	142.959	2.10683	2.10683	10.6016	vRhyme_unbinned_12	UnclusteredGenus_10	Yes	No	Yes	Veillonellaceae	Veillonella
10_vRhyme_unbinned_13	8831	1	10		lysogenic_scaffold	Low-quality	Genome-fragment	24	AAI-based (medium-confidence)	GB_GCA_003525075.1	d__Bacteria;p__Firmicutes_A;c__Clostridia;o__TANB77;f__CAG-508;g__CAG-269;s__CAG-269 sp003525075	blast	93	iPHoP-RF;64.30	36.63	d__Bacteria;p__Firmicutes_A;c__Clostridia;o__TANB77;f__CAG-508;g__CAG-269	90.6	blast;93.00 iPHoP-RF;64.30			170.137	170.137	2.50736	2.50736	12.6171	vRhyme_unbinned_13	UnclusteredGenus_19	Yes	No	Yes	CAG-508	CAG-269
10_vRhyme_unbinned_14	13606	1	17		lysogenic_scaffold	Low-quality	Genome-fragment	28.56	AAI-based (high-confidence)	RS_GCF_002959915.1	d__Bacteria;p__Firmicutes_C;c__Negativicutes;o__Veillonellales;f__Veillonellaceae;g__Veillonella;s__Veillonella atypica	blast	93.7	iPHoP-RF;68.00 CRISPR;67.10	36.05	d__Bacteria;p__Firmicutes_C;c__Negativicutes;o__Veillonellales;f__Veillonellaceae;g__Veillonella	96.7	blast;93.70 RaFAH;81.50 iPHoP-RF;75.40 CRISPR;67.10			164.287	164.287	2.42115	2.42115	12.1833	vRhyme_unbinned_14	UnclusteredGenus_24	Yes	Yes	No	Veillonellaceae	Veillonella
10_vRhyme_unbinned_15	7792	1	8		lytic_scaffold	Low-quality	Genome-fragment	20.55	AAI-based (high-confidence)						79.67	d__Bacteria;p__Firmicutes_C;c__Negativicutes;o__Veillonellales;f__Veillonellaceae;g__Veillonella	97.5	RaFAH;97.40 iPHoP-RF;65.10			122.841	122.841	1.81034	1.81034	9.1097	vRhyme_unbinned_15	UnclusteredGenus_26	Yes	No	No	Veillonellaceae	Veillonella
10_vRhyme_unbinned_16	10535	1	15		lysogenic_scaffold	Low-quality	Genome-fragment	14.19	AAI-based (medium-confidence)	3300008739_8	d__Bacteria;p__Firmicutes_A;c__Clostridia;o__Lachnospirales;f__Lachnospiraceae;g__Butyrivibrio;s__	blast	92.3	iPHoP-RF;53.60							97.7352	97.7352	1.44035	1.44035	7.2479	vRhyme_unbinned_16	UnclusteredGenus_13	Yes	Yes	Yes	Lachnospiraceae	Butyrivibrio
10_vRhyme_unbinned_17	47454	1	59	K16150(1);K07405(1)	integrated_prophage	High-quality	High-quality	100	AAI-based (high-confidence)	RS_GCF_900556355.1	d__Bacteria;p__Patescibacteria;c__Saccharimonadia;o__Saccharimonadales;f__Saccharimonadaceae;g__TM7x;s__TM7x sp900556355	CRISPR	99.3	iPHoP-RF;96.40 blast;96.00	6.58	d__Bacteria;p__Patescibacteria;c__Saccharimonadia;o__Saccharimonadales;f__Saccharimonadaceae;g__TM7x	99.1	CRISPR;99.30 iPHoP-RF;97.10 blast;96.40	Duplodnaviria;Heunggongvirae;Uroviricota;Caudoviricetes;NA;NA;NA;NA	marker VOG HMM searching	216.276	216.276	3.18732	3.18732	16.0387	vRhyme_unbinned_17	UnclusteredGenus_6	Yes	Yes	No	Saccharimonadaceae	TM7x
10_vRhyme_unbinned_18	8541	1	15	K01495(1);K10026(1);K01737(1)	lytic_scaffold	Low-quality	Genome-fragment	24.49	AAI-based (high-confidence)	RS_GCF_002959775.1	d__Bacteria;p__Firmicutes_C;c__Negativicutes;o__Veillonellales;f__Veillonellaceae;g__Veillonella;s__Veillonella rogosae	blast	94.2	iPHoP-RF;77.50	26.05	d__Bacteria;p__Firmicutes_C;c__Negativicutes;o__Veillonellales;f__Veillonellaceae;g__Veillonella	99.9	RaFAH;95.90 blast;94.20 iPHoP-RF;79.80	Duplodnaviria;Heunggongvirae;Uroviricota;Caudoviricetes;NA;NA;Becedseptimavirus;NA	vContact2 clustering	140.202	140.202	2.06621	2.06621	10.3972	vRhyme_unbinned_18	VC_250_0	Yes	No	No	Veillonellaceae	Veillonella	Becedseptimavirus
10_vRhyme_unbinned_19	5909	1	8		lytic_scaffold	Not-determined	Genome-fragment			RS_GCF_003609775.1	d__Bacteria;p__Bacteroidota;c__Bacteroidia;o__Bacteroidales;f__Bacteroidaceae;g__Prevotella;s__Prevotella melaninogenica_A	blast	93.1	iPHoP-RF;76.80	35.64	d__Bacteria;p__Bacteroidota;c__Bacteroidia;o__Bacteroidales;f__Bacteroidaceae;g__Prevotella	90.7	blast;93.10 iPHoP-RF;89.20			86.1411	86.1411	1.26949	1.26949	6.3881	vRhyme_unbinned_19	UnclusteredGenus_4	Yes	No	Yes	Bacteroidaceae	Prevotella
11_vRhyme_bin_1	197224	11	221	K01495(1);K10026(1);K01737(1);K06920(1);K09457(1);K00059(1)	lytic_virus	High-quality	High-quality	100	AAI-based (medium-confidence)	RS_GCF_000144405.1	d__Bacteria;p__Bacteroidota;c__Bacteroidia;o__Bacteroidales;f__Bacteroidaceae;g__Prevotella;s__Prevotella melaninogenica	blast	96.7	None	23.18	d__Bacteria;p__Fusobacteriota;c__Fusobacteriia;o__Fusobacteriales;f__Fusobacteriaceae;g__Fusobacterium	99.9	RaFAH;97.70 blast;91.00 CRISPR;79.60	Duplodnaviria;Heunggongvirae;Uroviricota;Caudoviricetes;NA;NA;NA;NA	marker VOG HMM searching	146.671	146.671	2.17862	2.17862	16.8792	vRhyme_bin_1	UnclusteredGenus_15	No	No		Fusobacteriaceae	Fusobacterium
11_vRhyme_bin_2	61682	4	85	K06167(1)	lysogenic_virus	High-quality	High-quality	100	AAI-based (high-confidence)	GB_GCA_900555155.1	d__Bacteria;p__Firmicutes;c__Bacilli;o__Lactobacillales;f__Streptococcaceae;g__Streptococcus;s__Streptococcus sp900555155	CRISPR	99.5	iPHoP-RF;90.50	95.82	d__Bacteria;p__Firmicutes;c__Bacilli;o__Lactobacillales;f__Streptococcaceae;g__Streptococcus	100	RaFAH;99.70 CRISPR;99.50 blast;95.80 iPHoP-RF;93.10	Duplodnaviria;Heunggongvirae;Uroviricota;Caudoviricetes;NA;NA;NA;NA	marker VOG HMM searching	342.418	342.418	5.08619	5.08619	39.406	vRhyme_bin_2	UnclusteredGenus_24	Yes	Yes	No	Streptococcaceae	Streptococcus
11_vRhyme_bin_5	100485	7	99	K01491(1)	lysogenic_virus	Low-quality	Genome-fragment	44.8	AAI-based (high-confidence)	RS_GCF_000235465.1	d__Bacteria;p__Fusobacteriota;c__Fusobacteriia;o__Fusobacteriales;f__Fusobacteriaceae;g__Fusobacterium;s__Fusobacterium sp000235465	CRISPR	93.9	None	94.23	d__Bacteria;p__Fusobacteriota;c__Fusobacteriia;o__Fusobacteriales;f__Fusobacteriaceae;g__Fusobacterium	100	RaFAH;98.70 CRISPR;93.90 blast;93.80 iPHoP-RF;67.70	Duplodnaviria;Heunggongvirae;Uroviricota;Caudoviricetes;NA;NA;NA;NA	marker VOG HMM searching	109.904	109.904	1.63249	1.63249	12.648	vRhyme_bin_5	UnclusteredGenus_6	Yes	No	No	Fusobacteriaceae	Fusobacterium
11_vRhyme_bin_6	104685	8	138	K07260(1)	lysogenic_virus	High-quality	High-quality	100	AAI-based (high-confidence)	RS_GCF_000220065.1	d__Bacteria;p__Firmicutes;c__Bacilli;o__Lactobacillales;f__Streptococcaceae;g__Streptococcus;s__Streptococcus sp000220065	CRISPR	99.4	iPHoP-RF;85.10	97.84	d__Bacteria;p__Firmicutes;c__Bacilli;o__Lactobacillales;f__Streptococcaceae;g__Streptococcus	100	CRISPR;99.40 RaFAH;99.30 blast;96.80 iPHoP-RF;96.10	Duplodnaviria;Heunggongvirae;Uroviricota;Caudoviricetes;NA;NA;NA;NA	marker VOG HMM searching	87.9353	87.9353	1.30617	1.30617	10.1197	vRhyme_bin_6	UnclusteredGenus_27	Yes	Yes	No	Streptococcaceae	Streptococcus
11_vRhyme_bin_7	30038	2	49	K00789(1)	lysogenic_virus	Complete	High-quality	100	DTR (high-confidence)	RS_GCF_007845355.1	d__Bacteria;p__Patescibacteria;c__Saccharimonadia;o__Saccharimonadales;f__Saccharimonadaceae;g__TM7x;s__TM7x sp007845355	CRISPR	99	iPHoP-RF;92.40 blast;92.20	10.58	d__Bacteria;p__Patescibacteria;c__Saccharimonadia;o__Saccharimonadales;f__Saccharimonadaceae;g__TM7x	98.7	CRISPR;99.00 blast;97.20 iPHoP-RF;92.80	Duplodnaviria;Heunggongvirae;Uroviricota;Caudoviricetes;NA;NA;NA;NA	marker VOG HMM searching	131.505	131.505	1.95334	1.95334	15.1338	vRhyme_bin_7	UnclusteredGenus_25	Yes	Yes	No	Saccharimonadaceae	TM7x
11_vRhyme_bin_9	35510	2	53		lytic_virus	Medium-quality	Genome-fragment	83.6	AAI-based (high-confidence)	RS_GCF_013393365.1	d__Bacteria;p__Firmicutes_C;c__Negativicutes;o__Veillonellales;f__Veillonellaceae;g__Veillonella;s__Veillonella dispar_A	CRISPR	98.5	blast;93.50	55.64	d__Bacteria;p__Firmicutes_C;c__Negativicutes;o__Veillonellales;f__Veillonellaceae;g__Veillonella	99.4	CRISPR;98.50 blast;96.20 RaFAH;83.30			73.0812	73.0812	1.08553	1.08553	8.4103	vRhyme_bin_9	UnclusteredGenus_7	Yes	No	No	Veillonellaceae	Veillonella
11_vRhyme_bin_10	136847	4	178	K05396(1)	lytic_virus	Medium-quality	Genome-fragment	67.65	HMM-based (lower-bound)	GB_GCA_002455275.1	d__Bacteria;p__Patescibacteria;c__Saccharimonadia;o__Saccharimonadales;f__Saccharimonadaceae;g__UBA1020;s__UBA1020 sp002455275	iPHoP-RF	92.1	None					Duplodnaviria;Heunggongvirae;Uroviricota;Caudoviricetes;NA;NA;NA;NA	marker VOG HMM searching	134.651	134.651	2.00008	2.00008	15.4959	vRhyme_bin_10	UnclusteredGenus_13	No	No		Saccharimonadaceae	UBA1020
11_vRhyme_bin_11	62285	5	86		lysogenic_virus	Medium-quality	Genome-fragment	89.48	HMM-based (lower-bound)	3300007320_17	d__Bacteria;p__Campylobacterota;c__Campylobacteria;o__Campylobacterales;f__Campylobacteraceae;g__Campylobacter_A;s__	CRISPR	99	blast;80.80 iPHoP-RF;78.50	93.48	d__Bacteria;p__Bacteroidota;c__Bacteroidia;o__Bacteroidales;f__Bacteroidaceae;g__Prevotella	100	CRISPR;99.00 blast;95.80 RaFAH;94.70 iPHoP-RF;78.00			107.074	107.074	1.59045	1.59045	12.3223	vRhyme_bin_11	UnclusteredGenus_34	Yes	No	No	Bacteroidaceae	Prevotella
11_vRhyme_bin_12	34918	2	49		lysogenic_virus	Complete	High-quality	100	DTR (high-confidence)	RS_GCF_000963275.1	d__Bacteria;p__Firmicutes;c__Bacilli;o__Lactobacillales;f__Streptococcaceae;g__Streptococcus;s__Streptococcus parasanguinis_B	CRISPR	98.1	iPHoP-RF;79.80	67.12	d__Bacteria;p__Firmicutes;c__Bacilli;o__Lactobacillales;f__Streptococcaceae;g__Streptococcus	100	RaFAH;99.70 CRISPR;98.10 blast;94.00 iPHoP-RF;87.60	Duplodnaviria;Heunggongvirae;Uroviricota;Caudoviricetes;NA;NA;NA;NA	marker VOG HMM searching	227.419	227.419	3.37803	3.37803	26.1718	vRhyme_bin_12	UnclusteredGenus_12	Yes	No	Yes	Streptococcaceae	Streptococcus
11_vRhyme_bin_13	43781	2	44		lytic_virus	Medium-quality	Genome-fragment	77.53	AAI-based (medium-confidence)	RS_GCF_000144405.1	d__Bacteria;p__Bacteroidota;c__Bacteroidia;o__Bacteroidales;f__Bacteroidaceae;g__Prevotella;s__Prevotella melaninogenica	CRISPR	99.6	blast;95.90 iPHoP-RF;87.90	97.96	d__Bacteria;p__Bacteroidota;c__Bacteroidia;o__Bacteroidales;f__Bacteroidaceae;g__Prevotella	100	CRISPR;99.60 RaFAH;98.50 iPHoP-RF;96.40 blast;96.30			122.444	122.444	1.81875	1.81875	14.091	vRhyme_bin_13	UnclusteredGenus_9	No	No		Bacteroidaceae	Prevotella
11_vRhyme_bin_14	18222	2	25		lytic_virus	Low-quality	Genome-fragment	16.41	AAI-based (high-confidence)	RS_GCF_000800455.1	d__Bacteria;p__Actinobacteriota;c__Actinomycetia;o__Actinomycetales;f__Bifidobacteriaceae;g__Bifidobacterium;s__Bifidobacterium kashiwanohense_A	blast	92.9	iPHoP-RF;59.50	5.08	d__Bacteria;p__Actinobacteriota;c__Actinomycetia;o__Actinomycetales;f__Bifidobacteriaceae;g__Bifidobacterium	90.4	blast;92.90 iPHoP-RF;72.60			56.1545	56.1545	0.834105	0.834105	6.46235	vRhyme_bin_14	UnclusteredGenus_18	Yes	No	No	Bifidobacteriaceae	Bifidobacterium
11_vRhyme_bin_15	56711	2	62		lytic_virus	High-quality	High-quality	99.6	AAI-based (medium-confidence)						46.97	d__Bacteria;p__Actinobacteriota;c__Actinomycetia;o__Actinomycetales;f__Actinomycetaceae;g__Actinomyces	96.9	RaFAH;96.90 CRISPR;65.20	Duplodnaviria;Heunggongvirae;Uroviricota;Caudoviricetes;NA;NA;NA;NA	marker VOG HMM searching	139.094	139.094	2.06607	2.06607	16.0071	vRhyme_bin_15	UnclusteredGenus_8	Yes	No	No	Actinomycetaceae	Actinomyces
11_vRhyme_bin_16	39947	4	53		lytic_virus	High-quality	High-quality	100	AAI-based (high-confidence)	RS_GCF_902810435.1	d__Bacteria;p__Firmicutes_C;c__Negativicutes;o__Veillonellales;f__Veillonellaceae;g__Veillonella;s__Veillonella parvula_A	CRISPR	95.1	blast;92.20 iPHoP-RF;78.30	57.51	d__Bacteria;p__Firmicutes_C;c__Negativicutes;o__Veillonellales;f__Veillonellaceae;g__Veillonella	93.2	CRISPR;95.10 blast;92.20 iPHoP-RF;80.60 RaFAH;50.70	Duplodnaviria;Heunggongvirae;Uroviricota;Caudoviricetes;NA;NA;NA;NA	marker VOG HMM searching	80.6708	80.6708	1.19826	1.19826	9.28373	vRhyme_bin_16	VC_359_0	Yes	Yes	No	Veillonellaceae	Veillonella
11_vRhyme_bin_17	13437	2	19		lytic_virus	Low-quality	Genome-fragment	25.42	AAI-based (high-confidence)	GB_GCA_000344275.1	d__Bacteria;p__Firmicutes;c__Bacilli;o__Lactobacillales;f__Streptococcaceae;g__Streptococcus;s__Streptococcus oralis_E	CRISPR	98.2	iPHoP-RF;95.70	68.53	d__Bacteria;p__Firmicutes;c__Bacilli;o__Lactobacillales;f__Streptococcaceae;g__Streptococcus	100	RaFAH;99.70 CRISPR;98.20 iPHoP-RF;95.70 blast;93.90	Duplodnaviria;Heunggongvirae;Uroviricota;Caudoviricetes;NA;NA;NA;NA	marker VOG HMM searching	116.719	116.719	1.73372	1.73372	13.4322	vRhyme_bin_17	UnclusteredGenus_17	Yes	Yes	No	Streptococcaceae	Streptococcus
11_vRhyme_unbinned_1	12135	1	10		lytic_scaffold	Not-determined	Genome-fragment			3300007194_37	d__Bacteria;p__Patescibacteria;c__Saccharimonadia;o__Saccharimonadales;f__Saccharimonadaceae;g__UBA2866;s__	blast	95.5	iPHoP-RF;56.80	6.82	d__Bacteria;p__Patescibacteria;c__Saccharimonadia;o__Saccharimonadales;f__Saccharimonadaceae;g__UBA2866	93.6	blast;95.50 iPHoP-RF;79.30			74.2951	74.2951	1.10356	1.10356	8.55	vRhyme_unbinned_1	UnclusteredGenus_30	Yes	Yes	Yes	Saccharimonadaceae	UBA2866
11_vRhyme_unbinned_2	16114	1	24		lysogenic_scaffold	High-quality	High-quality	100	AAI-based (high-confidence)	RS_GCF_009730335.1	d__Bacteria;p__Actinobacteriota;c__Actinomycetia;o__Actinomycetales;f__Actinomycetaceae;g__Pauljensenia;s__Pauljensenia odontolytica_A	CRISPR	97.4	iPHoP-RF;72.40	80.11	d__Bacteria;p__Actinobacteriota;c__Actinomycetia;o__Actinomycetales;f__Actinomycetaceae;g__Pauljensenia	99.3	CRISPR;97.40 RaFAH;87.60 iPHoP-RF;79.30	Duplodnaviria;Heunggongvirae;Uroviricota;Caudoviricetes;NA;NA;Decurrovirus;NA	vContact2 clustering	483.497	483.497	7.18175	7.18175	55.6416	vRhyme_unbinned_2	VC_483_0	Yes	No	Yes	Actinomycetaceae	Pauljensenia	Decurrovirus
11_vRhyme_unbinned_3	5145	1	8		lytic_scaffold	Low-quality	Genome-fragment	12.02	AAI-based (high-confidence)						29.04	d__Bacteria;p__Actinobacteriota;c__Actinomycetia;o__Actinomycetales;f__Actinomycetaceae;g__Actinomyces	95	RaFAH;87.30 iPHoP-RF;84.20 CRISPR;56.60			46.3471	46.3471	0.688429	0.688429	5.3337	vRhyme_unbinned_3	UnclusteredGenus_33	Yes	No	Yes	Actinomycetaceae	Actinomyces
11_vRhyme_unbinned_4	8065	1	16		lysogenic_scaffold	Low-quality	Genome-fragment	16.31	HMM-based (lower-bound)	3300029201_15	d__Bacteria;p__Firmicutes_C;c__Negativicutes;o__Veillonellales;f__Veillonellaceae;g__Veillonella;s__	blast	93.2	iPHoP-RF;60.60	7.5	d__Bacteria;p__Firmicutes_C;c__Negativicutes;o__Veillonellales;f__Veillonellaceae;g__Veillonella	90.8	blast;93.20 iPHoP-RF;74.80			83.5946	83.5946	1.24169	1.24169	9.6202	vRhyme_unbinned_4	UnclusteredGenus_5	No	No		Veillonellaceae	Veillonella
11_vRhyme_unbinned_5	5756	1	12		lytic_scaffold	Low-quality	Genome-fragment	2.51	AAI-based (high-confidence)	GB_GCA_900555985.1	d__Bacteria;p__Firmicutes;c__Bacilli;o__Staphylococcales;f__Gemellaceae;g__Gemella;s__Gemella sp900555985	blast	92.8	None	8.28	d__Bacteria;p__Firmicutes;c__Bacilli;o__Staphylococcales;f__Gemellaceae;g__Gemella	90.3	blast;92.80			53.1414	53.1414	0.78935	0.78935	6.1156	vRhyme_unbinned_5	UnclusteredGenus_11	No	No		Gemellaceae	Gemella
11_vRhyme_unbinned_6	14756	1	16		lysogenic_scaffold	Low-quality	Genome-fragment	38.5	AAI-based (high-confidence)	RS_GCF_002959775.1	d__Bacteria;p__Firmicutes_C;c__Negativicutes;o__Veillonellales;f__Veillonellaceae;g__Veillonella;s__Veillonella rogosae	blast	92	iPHoP-RF;79.30	71.06	d__Bacteria;p__Firmicutes_C;c__Negativicutes;o__Veillonellales;f__Veillonellaceae;g__Veillonella	100	RaFAH;98.40 blast;92.00 iPHoP-RF;79.30			329.552	329.552	4.89509	4.89509	37.9254	vRhyme_unbinned_6	UnclusteredGenus_3	No	No		Veillonellaceae	Veillonella
11_vRhyme_unbinned_7	41571	1	61		integrated_prophage	Medium-quality	Genome-fragment	89.84	AAI-based (high-confidence)	RS_GCF_900450455.1	d__Bacteria;p__Firmicutes_A;c__Clostridia;o__Peptostreptococcales;f__Anaerovoracaceae;g__Eubacterium_B;s__Eubacterium_B infirmum	CRISPR	97.4	blast;90.20 iPHoP-RF;74.10	62.44	d__Bacteria;p__Firmicutes_A;c__Clostridia;o__Peptostreptococcales;f__Anaerovoracaceae;g__Eubacterium_B	96.3	CRISPR;97.40 blast;96.60 iPHoP-RF;91.80			159.248	159.248	2.36543	2.36543	18.3265	vRhyme_unbinned_7	UnclusteredGenus_23	No	No		Anaerovoracaceae	Eubacterium_B
11_vRhyme_unbinned_8	14218	1	9		lytic_scaffold	Low-quality	Genome-fragment	6.21	AAI-based (high-confidence)	GB_GCA_900555985.1	d__Bacteria;p__Firmicutes;c__Bacilli;o__Staphylococcales;f__Gemellaceae;g__Gemella;s__Gemella sp900555985	blast	90.7	iPHoP-RF;70.40							77.8239	77.8239	1.15598	1.15598	8.9561	vRhyme_unbinned_8	UnclusteredGenus_20	No	No		Gemellaceae	Gemella
11_vRhyme_unbinned_9	5540	1	4		lytic_scaffold	Not-determined	Genome-fragment														50.7944	50.7944	0.754487	0.754487	5.8455	vRhyme_unbinned_9	UnclusteredGenus_21	Yes	No	No
11_vRhyme_unbinned_10	21416	1	18		lytic_scaffold	Not-determined	Genome-fragment			RS_GCF_000144405.1	d__Bacteria;p__Bacteroidota;c__Bacteroidia;o__Bacteroidales;f__Bacteroidaceae;g__Prevotella;s__Prevotella melaninogenica	blast	96.9	iPHoP-RF;73.70	2.78	d__Bacteria;p__Bacteroidota;c__Bacteroidia;o__Bacteroidales;f__Bacteroidaceae;g__Prevotella	95.6	blast;96.90 iPHoP-RF;75.40			725.455	725.455	10.7757	10.7757	83.4865	vRhyme_unbinned_10	UnclusteredGenus_31	Yes	Yes	No	Bacteroidaceae	Prevotella
11_vRhyme_unbinned_11	34774	1	44		lysogenic_scaffold	Medium-quality	Genome-fragment	76.99	AAI-based (medium-confidence)	RS_GCF_000296385.1	d__Bacteria;p__Firmicutes_A;c__Clostridia;o__Lachnospirales;f__Lachnospiraceae;g__Lachnoanaerobaculum;s__Lachnoanaerobaculum sp000296385	CRISPR	98.3	iPHoP-RF;77.50	93.26	d__Bacteria;p__Firmicutes_A;c__Clostridia;o__Lachnospirales;f__Lachnospiraceae;g__Lachnoanaerobaculum	99.7	CRISPR;98.30 blast;96.30 RaFAH;89.90 iPHoP-RF;77.50	Duplodnaviria;Heunggongvirae;Uroviricota;Caudoviricetes;NA;NA;NA;NA	marker VOG HMM searching	238.273	238.273	3.53924	3.53924	27.4208	vRhyme_unbinned_11	UnclusteredGenus_19	Yes	No	Yes	Lachnospiraceae	Lachnoanaerobaculum
11_vRhyme_unbinned_12	8062	1	11	K22227(1)	lytic_scaffold	Low-quality	Genome-fragment	3.52	AAI-based (high-confidence)	GB_GCA_900555985.1	d__Bacteria;p__Firmicutes;c__Bacilli;o__Staphylococcales;f__Gemellaceae;g__Gemella;s__Gemella sp900555985	blast	93.5	iPHoP-RF;53.60	13.19	d__Bacteria;p__Firmicutes;c__Bacilli;o__Staphylococcales;f__Gemellaceae;g__Gemella	91.1	blast;93.50 iPHoP-RF;53.60			66.8977	66.8977	0.993683	0.993683	7.6987	vRhyme_unbinned_12	UnclusteredGenus_29	No	No		Gemellaceae	Gemella
11_vRhyme_unbinned_13	39599	1	47		integrated_prophage	High-quality	High-quality	97.08	AAI-based (high-confidence)	RS_GCF_002959775.1	d__Bacteria;p__Firmicutes_C;c__Negativicutes;o__Veillonellales;f__Veillonellaceae;g__Veillonella;s__Veillonella rogosae	CRISPR	98.9	iPHoP-RF;82.50	78.49	d__Bacteria;p__Firmicutes_C;c__Negativicutes;o__Veillonellales;f__Veillonellaceae;g__Veillonella	100	CRISPR;98.90 RaFAH;96.70 blast;96.20 iPHoP-RF;87.30	Duplodnaviria;Heunggongvirae;Uroviricota;Caudoviricetes;NA;NA;NA;NA	marker VOG HMM searching	221.252	221.252	3.28642	3.28642	25.462	vRhyme_unbinned_13	VC_359_0	Yes	No	No	Veillonellaceae	Veillonella
11_vRhyme_unbinned_14	9185	1	14		lytic_scaffold	Low-quality	Genome-fragment	23.66	AAI-based (high-confidence)	RS_GCF_002959775.1	d__Bacteria;p__Firmicutes_C;c__Negativicutes;o__Veillonellales;f__Veillonellaceae;g__Veillonella;s__Veillonella rogosae	blast	93.6	iPHoP-RF;62.50	60.59	d__Bacteria;p__Firmicutes_C;c__Negativicutes;o__Veillonellales;f__Veillonellaceae;g__Veillonella	100	RaFAH;98.60 blast;93.60 iPHoP-RF;62.50	Duplodnaviria;Heunggongvirae;Uroviricota;Caudoviricetes;NA;NA;NA;NA	marker VOG HMM searching	311.03	311.03	4.61996	4.61996	35.7938	vRhyme_unbinned_14	UnclusteredGenus_4	Yes	Yes	No	Veillonellaceae	Veillonella
11_vRhyme_unbinned_15	5786	1	5		lytic_scaffold	Not-determined	Genome-fragment			3300006250_17	d__Bacteria;p__Firmicutes;c__Bacilli;o__Erysipelotrichales;f__Erysipelotrichaceae;g__Bulleidia;s__	blast	95.6	iPHoP-RF;66.80	20.1	d__Bacteria;p__Firmicutes;c__Bacilli;o__Erysipelotrichales;f__Erysipelotrichaceae;g__Bulleidia	93.8	blast;95.60 iPHoP-RF;66.80			66.4737	66.4737	0.987384	0.987384	7.6499	vRhyme_unbinned_15	UnclusteredGenus_28	No	No		Erysipelotrichaceae	Bulleidia
11_vRhyme_unbinned_16	32400	1	51		lysogenic_scaffold	Complete	High-quality	100	DTR (high-confidence)	RS_GCF_000024225.1	d__Bacteria;p__Actinobacteriota;c__Coriobacteriia;o__Coriobacteriales;f__Atopobiaceae;g__Lancefieldella;s__Lancefieldella parvula	CRISPR	98.9	iPHoP-RF;87.60	96.27	d__Bacteria;p__Actinobacteriota;c__Coriobacteriia;o__Coriobacteriales;f__Atopobiaceae;g__Lancefieldella	98.5	CRISPR;98.90 blast;93.90 iPHoP-RF;92.80	Duplodnaviria;Heunggongvirae;Uroviricota;Caudoviricetes;NA;NA;NA;NA	marker VOG HMM searching	296.926	296.926	4.41046	4.41046	34.1707	vRhyme_unbinned_16	VC_801_0	Yes	No	No	Atopobiaceae	Lancefieldella
11_vRhyme_unbinned_17	43931	1	56		lytic_scaffold	Medium-quality	Genome-fragment	73.43	AAI-based (medium-confidence)	RS_GCF_000239695.1	d__Bacteria;p__Actinobacteriota;c__Actinomycetia;o__Actinomycetales;f__Actinomycetaceae;g__Actinomyces;s__Actinomyces graevenitzii	blast	92.7	iPHoP-RF;79.30	95.45	d__Bacteria;p__Actinobacteriota;c__Actinomycetia;o__Actinomycetales;f__Actinomycetaceae;g__Actinomyces	99.9	RaFAH;97.40 blast;92.70 iPHoP-RF;79.30 CRISPR;51.80	Duplodnaviria;Heunggongvirae;Uroviricota;Caudoviricetes;NA;NA;NA;NA	marker VOG HMM searching	386.266	386.266	5.7375	5.7375	44.4521	vRhyme_unbinned_17	UnclusteredGenus_16	Yes	No	No	Actinomycetaceae	Actinomyces
11_vRhyme_unbinned_18	31199	1	50		lysogenic_scaffold	Medium-quality	Genome-fragment	81.01	AAI-based (high-confidence)	3300006250_17	d__Bacteria;p__Firmicutes;c__Bacilli;o__Erysipelotrichales;f__Erysipelotrichaceae;g__Bulleidia;s__	blast	96.4	CRISPR;81.30	98.06	d__Bacteria;p__Firmicutes;c__Bacilli;o__Erysipelotrichales;f__Erysipelotrichaceae;g__Bulleidia	100	RaFAH;98.40 blast;96.40 CRISPR;81.30	Duplodnaviria;Heunggongvirae;Uroviricota;Caudoviricetes;NA;NA;NA;NA	marker VOG HMM searching	148.66	148.66	2.20816	2.20816	17.108	vRhyme_unbinned_18	VC_801_0	Yes	No	No	Erysipelotrichaceae	Bulleidia
11_vRhyme_unbinned_19	13526	1	20		lytic_scaffold	Low-quality	Genome-fragment	46.68	AAI-based (high-confidence)	3300011986_41	d__Bacteria;p__Patescibacteria;c__Saccharimonadia;o__Saccharimonadales;f__Saccharimonadaceae;g__TM7x;s__	CRISPR	98.9	blast;92.00 iPHoP-RF;91.80	10.85	d__Bacteria;p__Patescibacteria;c__Saccharimonadia;o__Saccharimonadales;f__Saccharimonadaceae;g__TM7x	98.5	CRISPR;98.90 iPHoP-RF;93.40 blast;92.50			92.987	92.987	1.38121	1.38121	10.7011	vRhyme_unbinned_19	UnclusteredGenus_22	No	No		Saccharimonadaceae	TM7x
11_vRhyme_unbinned_20	5957	1	8	K01733(1)	lytic_scaffold	Low-quality	Genome-fragment	8.82	AAI-based (high-confidence)	RS_GCF_001189495.1	d__Bacteria;p__Firmicutes_A;c__Clostridia;o__Peptostreptococcales;f__Anaerovoracaceae;g__Eubacterium_B;s__Eubacterium_B sulci	blast	95.9	iPHoP-RF;65.10 CRISPR;54.10	14.42	d__Bacteria;p__Firmicutes_A;c__Clostridia;o__Peptostreptococcales;f__Anaerovoracaceae;g__Eubacterium_B	94.2	blast;95.90 iPHoP-RF;77.50 CRISPR;54.10			132.046	132.046	1.96138	1.96138	15.1961	vRhyme_unbinned_20	UnclusteredGenus_2	No	No		Anaerovoracaceae	Eubacterium_B
11_vRhyme_unbinned_21	25203	1	43		lytic_scaffold	Medium-quality	Genome-fragment	61.98	AAI-based (high-confidence)	RS_GCF_005697215.1	d__Bacteria;p__Patescibacteria;c__Saccharimonadia;o__Saccharimonadales;f__Saccharimonadaceae;g__TM7x;s__TM7x sp005697215	blast	92.2	iPHoP-RF;88.90					Duplodnaviria;Heunggongvirae;Uroviricota;Caudoviricetes;NA;NA;NA;NA	marker VOG HMM searching	477.933	477.933	7.0991	7.0991	55.0013	vRhyme_unbinned_21	UnclusteredGenus_14	No	No		Saccharimonadaceae	TM7x
11_vRhyme_unbinned_22	8914	1	7		lytic_scaffold	Low-quality	Genome-fragment	3.86	AAI-based (high-confidence)	GB_GCA_900555985.1	d__Bacteria;p__Firmicutes;c__Bacilli;o__Staphylococcales;f__Gemellaceae;g__Gemella;s__Gemella sp900555985	blast	92.4	iPHoP-RF;50.90							78.6685	78.6685	1.16852	1.16852	9.0533	vRhyme_unbinned_22	UnclusteredGenus_26	Yes	No	No	Gemellaceae	Gemella
11_vRhyme_unbinned_23	21486	1	22		lytic_scaffold	Low-quality	Genome-fragment	9.38	AAI-based (high-confidence)	GB_GCA_900555985.1	d__Bacteria;p__Firmicutes;c__Bacilli;o__Staphylococcales;f__Gemellaceae;g__Gemella;s__Gemella sp900555985	blast	93.8	iPHoP-RF;71.10	26.06	d__Bacteria;p__Firmicutes;c__Bacilli;o__Staphylococcales;f__Gemellaceae;g__Gemella	91.5	blast;93.80 iPHoP-RF;74.30	Duplodnaviria;Heunggongvirae;Uroviricota;Caudoviricetes;NA;NA;NA;NA	marker VOG HMM searching	95.8146	95.8146	1.42321	1.42321	11.0265	vRhyme_unbinned_23	UnclusteredGenus_32	Yes	No	No	Gemellaceae	Gemella
11_vRhyme_unbinned_24	11365	1	8		lytic_scaffold	Low-quality	Genome-fragment	4.96	AAI-based (high-confidence)	GB_GCA_900555985.1	d__Bacteria;p__Firmicutes;c__Bacilli;o__Staphylococcales;f__Gemellaceae;g__Gemella;s__Gemella sp900555985	blast	93.9	None	10.39	d__Bacteria;p__Firmicutes;c__Bacilli;o__Staphylococcales;f__Gemellaceae;g__Gemella	91.6	blast;93.90			74.594	74.594	1.108	1.108	8.5844	vRhyme_unbinned_24	UnclusteredGenus_1	No	No		Gemellaceae	Gemella
11_vRhyme_unbinned_25	10301	1	17		lytic_scaffold	Low-quality	Genome-fragment	26.98	AAI-based (high-confidence)	RS_GCF_004803795.1	d__Bacteria;p__Campylobacterota;c__Campylobacteria;o__Campylobacterales;f__Campylobacteraceae;g__Campylobacter_A;s__Campylobacter_A rectus	iPHoP-RF	96.1	CRISPR;89.00	43.97	d__Bacteria;p__Campylobacterota;c__Campylobacteria;o__Campylobacterales;f__Campylobacteraceae;g__Campylobacter_A	94.5	iPHoP-RF;96.10 blast;93.90 CRISPR;92.70	Duplodnaviria;Heunggongvirae;Uroviricota;Caudoviricetes;NA;NA;NA;NA	marker VOG HMM searching	84.9927	84.9927	1.26246	1.26246	9.7811	vRhyme_unbinned_25	UnclusteredGenus_10	Yes	No	Yes	Campylobacteraceae	Campylobacter_A
12_vRhyme_bin_2	113391	10	161	K08281(1)	lysogenic_virus	Low-quality	Genome-fragment	39.2	AAI-based (high-confidence)	GB_GCA_900759325.1	d__Bacteria;p__Firmicutes_A;c__Clostridia;o__Peptostreptococcales;f__Peptostreptococcaceae;g__Peptostreptococcus;s__Peptostreptococcus sp900759325	blast	94.1	None	29.76	d__Bacteria;p__Bacteroidota;c__Bacteroidia;o__Bacteroidales;f__Bacteroidaceae;g__Prevotella	96.2	CRISPR;89.00 RaFAH;87.60	Duplodnaviria;Heunggongvirae;Uroviricota;Caudoviricetes;NA;NA;NA;NA	marker VOG HMM searching	101.967	101.967	0.655377	0.655377	8.01653	vRhyme_bin_2	UnclusteredGenus_5	Yes	No	No	Bacteroidaceae	Prevotella
12_vRhyme_bin_3	110912	9	119	K06167(1)	lytic_virus	Low-quality	Genome-fragment	47.87	AAI-based (high-confidence)										Duplodnaviria;Heunggongvirae;Uroviricota;Caudoviricetes;NA;NA;NA;NA	marker VOG HMM searching	114.026	114.026	0.732888	0.732888	8.96463	vRhyme_bin_3	VC_491_0	Yes	No	No
12_vRhyme_bin_4	114954	9	169		lytic_virus	Medium-quality	Genome-fragment	65.82	AAI-based (high-confidence)	3300008155_19	d__Bacteria;p__Bacteroidota;c__Bacteroidia;o__Flavobacteriales;f__Weeksellaceae;g__JABCPE02;s__	CRISPR	98.8	None	15.24	d__Bacteria;p__Bacteroidota;c__Bacteroidia;o__Flavobacteriales;f__Weeksellaceae;g__JABCPE02	98.4	CRISPR;98.80			91.9019	91.9019	0.590686	0.590686	7.22523	vRhyme_bin_4	UnclusteredGenus_28	Yes	No	No	Weeksellaceae	JABCPE02
12_vRhyme_bin_6	44569	4	52		lytic_virus	Low-quality	Genome-fragment	14.16	AAI-based (high-confidence)	RS_GCF_003351665.1	d__Bacteria;p__Proteobacteria;c__Gammaproteobacteria;o__Burkholderiales;f__Neisseriaceae;g__Neisseria;s__Neisseria perflava	blast	93.3	iPHoP-RF;72.60	8.38	d__Bacteria;p__Firmicutes_C;c__Negativicutes;o__Veillonellales;f__Veillonellaceae;g__F0422	95	RaFAH;96.50			95.1491	95.1491	0.611557	0.611557	7.48053	vRhyme_bin_6	UnclusteredGenus_2	Yes	No	No	Veillonellaceae	F0422
12_vRhyme_bin_7	73189	8	100		lytic_virus	Low-quality	Genome-fragment	42.94	AAI-based (high-confidence)	GB_GCA_013333255.2	d__Bacteria;p__Bacteroidota;c__Bacteroidia;o__Flavobacteriales;f__Weeksellaceae;g__JABCPE02;s__JABCPE02 sp013333255	CRISPR	98.9	None	20.25	d__Bacteria;p__Bacteroidota;c__Bacteroidia;o__Flavobacteriales;f__Weeksellaceae;g__JABCPE02	98.5	CRISPR;98.90			83.4727	83.4727	0.536509	0.536509	6.56254	vRhyme_bin_7	UnclusteredGenus_33	Yes	No	No	Weeksellaceae	JABCPE02
12_vRhyme_bin_8	77698	11	94		lytic_virus	Low-quality	Genome-fragment	30.75	AAI-based (high-confidence)	GB_GCA_900555985.1	d__Bacteria;p__Firmicutes;c__Bacilli;o__Staphylococcales;f__Gemellaceae;g__Gemella;s__Gemella sp900555985	blast	93.4	iPHoP-RF;60.10	99.11	d__Bacteria;p__Fusobacteriota;c__Fusobacteriia;o__Fusobacteriales;f__Fusobacteriaceae;g__Fusobacterium	99.9	RaFAH;99.80			72.2501	72.2501	0.464377	0.464377	5.68023	vRhyme_bin_8	UnclusteredGenus_42	Yes	No	No	Fusobacteriaceae	Fusobacterium
12_vRhyme_bin_9	187612	9	254	K10026(1);K01495(1)	lysogenic_virus	High-quality	High-quality	100	AAI-based (high-confidence)	3300029201_15	d__Bacteria;p__Firmicutes_C;c__Negativicutes;o__Veillonellales;f__Veillonellaceae;g__Veillonella;s__	CRISPR	98.9	blast;90.40	85.49	d__Bacteria;p__Firmicutes_C;c__Negativicutes;o__Veillonellales;f__Veillonellaceae;g__Veillonella	100	RaFAH;99.70 CRISPR;98.90 blast;95.60	Duplodnaviria;Heunggongvirae;Uroviricota;Caudoviricetes;NA;NA;NA;NA	marker VOG HMM searching	138.703	138.703	0.891491	0.891491	10.9047	vRhyme_bin_9	UnclusteredGenus_38	Yes	No	No	Veillonellaceae	Veillonella
12_vRhyme_bin_10	91493	13	116		lytic_virus	Low-quality	Genome-fragment	41.32	AAI-based (high-confidence)												73.9943	73.9943	0.475587	0.475587	5.81735	vRhyme_bin_10	UnclusteredGenus_13	No	No
12_vRhyme_bin_11	23616	3	36		lytic_virus	Low-quality	Genome-fragment	45.81	AAI-based (high-confidence)												79.5105	79.5105	0.511042	0.511042	6.25103	vRhyme_bin_11	VC_810_0	Yes	No	No
12_vRhyme_bin_12	31211	2	46		lytic_virus	Medium-quality	Genome-fragment	76.45	AAI-based (medium-confidence)	RS_GCF_000613785.1	d__Bacteria;p__Bacteroidota;c__Bacteroidia;o__Bacteroidales;f__Bacteroidaceae;g__Prevotella;s__Prevotella oulorum	CRISPR	98.4	blast;91.90 iPHoP-RF;80.00	92.83	d__Bacteria;p__Bacteroidota;c__Bacteroidia;o__Bacteroidales;f__Bacteroidaceae;g__Prevotella	100	CRISPR;98.40 RaFAH;96.30 blast;91.90 iPHoP-RF;91.40			109.959	109.959	0.706748	0.706748	8.6449	vRhyme_bin_12	VC_169_0	Yes	No	No	Bacteroidaceae	Prevotella
12_vRhyme_bin_13	12785	2	12		lytic_virus	Low-quality	Genome-fragment	5.39	HMM-based (lower-bound)										Duplodnaviria;Heunggongvirae;Uroviricota;Caudoviricetes;NA;NA;NA;NA	marker VOG HMM searching	59.4653	59.4653	0.382204	0.382204	4.6751	vRhyme_bin_13	UnclusteredGenus_43	Yes	No	No
12_vRhyme_bin_14	33478	3	52		lysogenic_virus	Medium-quality	Genome-fragment	59.53	AAI-based (high-confidence)	RS_GCF_001815865.1	d__Bacteria;p__Firmicutes;c__Bacilli;o__Lactobacillales;f__Aerococcaceae;g__Abiotrophia;s__Abiotrophia sp001815865	blast	91.9	CRISPR;71.60 iPHoP-RF;68.60	97.97	d__Bacteria;p__Firmicutes;c__Bacilli;o__Lactobacillales;f__Streptococcaceae;g__Streptococcus	97.3	RaFAH;98.10	Duplodnaviria;Heunggongvirae;Uroviricota;Caudoviricetes;NA;NA;NA;NA	marker VOG HMM searching	157.86	157.86	1.01462	1.01462	12.4108	vRhyme_bin_14	UnclusteredGenus_3	No	No		Streptococcaceae	Streptococcus
12_vRhyme_bin_15	70395	3	99		lysogenic_virus	High-quality	High-quality	100	AAI-based (high-confidence)	GB_GCA_013378335.1	d__Bacteria;p__Firmicutes;c__Bacilli;o__Lactobacillales;f__Streptococcaceae;g__Streptococcus;s__Streptococcus sanguinis_I	CRISPR	99.7	iPHoP-RF;94.10	98.53	d__Bacteria;p__Firmicutes;c__Bacilli;o__Lactobacillales;f__Streptococcaceae;g__Streptococcus	100	CRISPR;99.70 RaFAH;99.70 iPHoP-RF;96.70 blast;96.50	Duplodnaviria;Heunggongvirae;Uroviricota;Caudoviricetes;NA;NA;NA;NA	marker VOG HMM searching	129.061	129.061	0.82952	0.82952	10.1466	vRhyme_bin_15	UnclusteredGenus_37	Yes	No	No	Streptococcaceae	Streptococcus
12_vRhyme_bin_16	18981	2	29		lytic_virus	Medium-quality	Genome-fragment	55.46	AAI-based (high-confidence)	RS_GCF_000278725.1	d__Bacteria;p__Actinobacteriota;c__Actinomycetia;o__Actinomycetales;f__Actinomycetaceae;g__Pauljensenia;s__Pauljensenia sp000278725	CRISPR	98.9	iPHoP-RF;68.60	85.02	d__Bacteria;p__Actinobacteriota;c__Actinomycetia;o__Actinomycetales;f__Actinomycetaceae;g__Pauljensenia	99.9	CRISPR;98.90 blast;94.60 RaFAH;91.00 iPHoP-RF;88.90	Duplodnaviria;Heunggongvirae;Uroviricota;Caudoviricetes;NA;NA;NA;NA	marker VOG HMM searching	89.182	89.182	0.573205	0.573205	7.0114	vRhyme_bin_16	UnclusteredGenus_1	Yes	No	No	Actinomycetaceae	Pauljensenia
12_vRhyme_bin_17	29945	2	44		lytic_virus	High-quality	High-quality	100	AAI-based (high-confidence)	3300007126_33	d__Bacteria;p__Patescibacteria;c__Saccharimonadia;o__Saccharimonadales;f__Saccharimonadaceae;g__Saccharimonas;s__	CRISPR	99	iPHoP-RF;64.80	10.08	d__Bacteria;p__Patescibacteria;c__Saccharimonadia;o__Saccharimonadales;f__Saccharimonadaceae;g__Saccharimonas	98.7	CRISPR;99.00 blast;89.60 iPHoP-RF;82.80			652.839	652.839	4.19603	4.19603	51.3255	vRhyme_bin_17	UnclusteredGenus_35	Yes	Yes	No	Saccharimonadaceae	Saccharimonas
12_vRhyme_bin_18	81620	3	106		lytic_virus	High-quality	High-quality	100	AAI-based (medium-confidence)	RS_GCF_000614025.1	d__Bacteria;p__Bacteroidota;c__Bacteroidia;o__Bacteroidales;f__Bacteroidaceae;g__Prevotella;s__Prevotella aurantiaca	CRISPR	98.7	None	36.76	d__Bacteria;p__Bacteroidota;c__Bacteroidia;o__Bacteroidales;f__Bacteroidaceae;g__Prevotella	98.2	CRISPR;98.70 blast;96.20 iPHoP-RF;81.90	Duplodnaviria;Heunggongvirae;Uroviricota;Caudoviricetes;NA;NA;NA;NA	marker VOG HMM searching	515.448	515.448	3.31297	3.31297	40.524	vRhyme_bin_18	UnclusteredGenus_47	Yes	No	No	Bacteroidaceae	Prevotella
12_vRhyme_bin_19	30336	2	30		lysogenic_virus	Low-quality	Genome-fragment	37.13	AAI-based (medium-confidence)	RS_GCF_000144405.1	d__Bacteria;p__Bacteroidota;c__Bacteroidia;o__Bacteroidales;f__Bacteroidaceae;g__Prevotella;s__Prevotella melaninogenica	CRISPR	98.9	blast;96.60 iPHoP-RF;94.10	90.52	d__Bacteria;p__Bacteroidota;c__Bacteroidia;o__Bacteroidales;f__Bacteroidaceae;g__Prevotella	99.7	CRISPR;98.90 blast;96.60 iPHoP-RF;96.40 RaFAH;87.00	Duplodnaviria;Heunggongvirae;Uroviricota;Caudoviricetes;NA;NA;NA;NA	marker VOG HMM searching	91.4887	91.4887	0.58803	0.58803	7.19275	vRhyme_bin_19	UnclusteredGenus_49	Yes	Yes	No	Bacteroidaceae	Prevotella
12_vRhyme_bin_20	73554	2	91		lytic_virus	High-quality	High-quality	100	AAI-based (high-confidence)	RS_GCF_001618015.1	d__Bacteria;p__Proteobacteria;c__Gammaproteobacteria;o__Burkholderiales;f__Neisseriaceae;g__Neisseria;s__Neisseria flavescens_B	CRISPR	99.6	None	95.25	d__Bacteria;p__Proteobacteria;c__Gammaproteobacteria;o__Burkholderiales;f__Neisseriaceae;g__Neisseria	99.6	CRISPR;99.60 iPHoP-RF;51.20	Duplodnaviria;Heunggongvirae;Uroviricota;Caudoviricetes;NA;NA;NA;NA	marker VOG HMM searching	443.955	443.955	2.85345	2.85345	34.9032	vRhyme_bin_20	VC_810_0	Yes	No	No	Neisseriaceae	Neisseria
12_vRhyme_unbinned_1	12611	1	20		lytic_scaffold	Low-quality	Genome-fragment	29.8	AAI-based (high-confidence)	RS_GCF_002998925.1	d__Bacteria;p__Firmicutes_A;c__Clostridia;o__Peptostreptococcales;f__Anaerovoracaceae;g__Mogibacterium;s__Mogibacterium diversum	CRISPR	97.1	blast;92.60 iPHoP-RF;73.70	19.99	d__Bacteria;p__Firmicutes_A;c__Clostridia;o__Peptostreptococcales;f__Anaerovoracaceae;g__Mogibacterium	95.9	CRISPR;97.10 blast;92.60 iPHoP-RF;73.70	Duplodnaviria;Heunggongvirae;Uroviricota;Caudoviricetes;NA;NA;Wanderervirus;Paenibacillus phage Wanderer	NCBI RefSeq viral protein searching	234.438	234.438	1.50682	1.50682	18.4313	vRhyme_unbinned_1	UnclusteredGenus_25	No	No		Anaerovoracaceae	Mogibacterium	Wanderervirus
12_vRhyme_unbinned_2	22342	1	22		lytic_scaffold	Medium-quality	Genome-fragment	66.47	AAI-based (medium-confidence)	RS_GCF_000144405.1	d__Bacteria;p__Bacteroidota;c__Bacteroidia;o__Bacteroidales;f__Bacteroidaceae;g__Prevotella;s__Prevotella melaninogenica	CRISPR	99	iPHoP-RF;91.80 blast;91.80	89.91	d__Bacteria;p__Bacteroidota;c__Bacteroidia;o__Bacteroidales;f__Bacteroidaceae;g__Prevotella	99.9	CRISPR;99.00 blast;92.90 iPHoP-RF;91.80 RaFAH;87.80	Duplodnaviria;Heunggongvirae;Uroviricota;Caudoviricetes;NA;NA;NA;NA	marker VOG HMM searching	104.729	104.729	0.673132	0.673132	8.2337	vRhyme_unbinned_2	UnclusteredGenus_50	No	No		Bacteroidaceae	Prevotella
12_vRhyme_unbinned_3	6553	1	14		lytic_scaffold	Low-quality	Genome-fragment	4.72	HMM-based (lower-bound)	RS_GCF_001953955.1	d__Bacteria;p__Bacteroidota;c__Bacteroidia;o__Bacteroidales;f__Bacteroidaceae;g__Prevotella;s__Prevotella intermedia	CRISPR	98.6	iPHoP-RF;84.20	89.96	d__Bacteria;p__Bacteroidota;c__Bacteroidia;o__Bacteroidales;f__Bacteroidaceae;g__Prevotella	98.1	CRISPR;98.60 iPHoP-RF;95.10 blast;93.80			70.5046	70.5046	0.453158	0.453158	5.543	vRhyme_unbinned_3	UnclusteredGenus_22	Yes	Yes	No	Bacteroidaceae	Prevotella
12_vRhyme_unbinned_4	38726	1	54		lytic_scaffold	Medium-quality	Genome-fragment	63.03	AAI-based (high-confidence)	RS_GCF_003862485.1	d__Bacteria;p__Firmicutes_A;c__Clostridia;o__Lachnospirales;f__Lachnospiraceae;g__Lachnoanaerobaculum;s__Lachnoanaerobaculum orale	blast	96.5	iPHoP-RF;83.60	87.7	d__Bacteria;p__Firmicutes_A;c__Clostridia;o__Lachnospirales;f__Lachnospiraceae;g__Lachnoanaerobaculum	100	RaFAH;99.50 blast;96.50 iPHoP-RF;94.10 CRISPR;87.10	Duplodnaviria;Heunggongvirae;Uroviricota;Caudoviricetes;NA;NA;Brigitvirus;Faecalibacterium phage FP_Brigit	NCBI RefSeq viral protein searching	153.198	153.198	0.98466	0.98466	12.0443	vRhyme_unbinned_4	UnclusteredGenus_44	Yes	No	No	Lachnospiraceae	Lachnoanaerobaculum	Brigitvirus
12_vRhyme_unbinned_5	15262	1	30		lytic_scaffold	Low-quality	Genome-fragment	37	AAI-based (high-confidence)	RS_GCF_002959775.1	d__Bacteria;p__Firmicutes_C;c__Negativicutes;o__Veillonellales;f__Veillonellaceae;g__Veillonella;s__Veillonella rogosae	CRISPR	98.8	iPHoP-RF;82.80	65.27	d__Bacteria;p__Firmicutes_C;c__Negativicutes;o__Veillonellales;f__Veillonellaceae;g__Veillonella	100	RaFAH;99.80 CRISPR;98.80 blast;94.70 iPHoP-RF;85.70	Duplodnaviria;Heunggongvirae;Uroviricota;Caudoviricetes;NA;NA;NA;NA	marker VOG HMM searching	2009.8	2009.8	12.9177	12.9177	158.008	vRhyme_unbinned_5	VC_141_0	Yes	Yes	No	Veillonellaceae	Veillonella
12_vRhyme_unbinned_6	7655	1	13		lytic_scaffold	Low-quality	Genome-fragment	22.42	AAI-based (high-confidence)	RS_GCF_013393365.1	d__Bacteria;p__Firmicutes_C;c__Negativicutes;o__Veillonellales;f__Veillonellaceae;g__Veillonella;s__Veillonella dispar_A	blast	94.9	iPHoP-RF;74.80	96.81	d__Bacteria;p__Firmicutes_C;c__Negativicutes;o__Veillonellales;f__Veillonellaceae;g__Veillonella	100	RaFAH;97.50 blast;94.90 iPHoP-RF;78.30			101.879	101.879	0.654811	0.654811	8.0096	vRhyme_unbinned_6	UnclusteredGenus_19	No	No		Veillonellaceae	Veillonella
12_vRhyme_unbinned_7	7064	1	14		lytic_scaffold	Low-quality	Genome-fragment	20.55	AAI-based (high-confidence)	RS_GCF_001078375.1	d__Bacteria;p__Firmicutes_C;c__Negativicutes;o__Veillonellales;f__Veillonellaceae;g__Veillonella;s__Veillonella tobetsuensis	CRISPR	94.3	iPHoP-RF;81.10	58.57	d__Bacteria;p__Firmicutes_C;c__Negativicutes;o__Veillonellales;f__Veillonellaceae;g__Veillonella	100	RaFAH;98.90 CRISPR;94.30 blast;94.20 iPHoP-RF;81.10	Duplodnaviria;Heunggongvirae;Uroviricota;Caudoviricetes;NA;NA;NA;NA	marker VOG HMM searching	110.7	110.7	0.711506	0.711506	8.7031	vRhyme_unbinned_7	VC_188_0	No	No		Veillonellaceae	Veillonella
12_vRhyme_unbinned_8	98117	1	168		lytic_scaffold	Complete	High-quality	100	DTR (high-confidence)	RS_GCF_000144405.1	d__Bacteria;p__Bacteroidota;c__Bacteroidia;o__Bacteroidales;f__Bacteroidaceae;g__Prevotella;s__Prevotella melaninogenica	iPHoP-RF	90.5	blast;89.90 CRISPR;83.50	98.36	d__Bacteria;p__Bacteroidota;c__Bacteroidia;o__Bacteroidales;f__Bacteroidaceae;g__Prevotella	100	RaFAH;99.80 iPHoP-RF;90.50 blast;89.90 CRISPR;89.20	Duplodnaviria;Heunggongvirae;Uroviricota;Caudoviricetes;Crassvirales;Suoliviridae;Bohxovirus;uncultured phage cr61_1	NCBI RefSeq viral protein searching	1393.45	1393.45	8.9562	8.9562	109.552	vRhyme_unbinned_8	VC_687_0	Yes	Yes	No	Bacteroidaceae	Prevotella	Bohxovirus
12_vRhyme_unbinned_9	7953	1	7		lytic_scaffold	Low-quality	Genome-fragment	18.05	AAI-based (high-confidence)	RS_GCF_902810435.1	d__Bacteria;p__Firmicutes_C;c__Negativicutes;o__Veillonellales;f__Veillonellaceae;g__Veillonella;s__Veillonella parvula_A	iPHoP-RF	94.1	blast;93.90	97.23	d__Bacteria;p__Firmicutes_C;c__Negativicutes;o__Veillonellales;f__Veillonellaceae;g__Veillonella	91.8	iPHoP-RF;94.10 blast;93.90 CRISPR;62.20	Duplodnaviria;Heunggongvirae;Uroviricota;Caudoviricetes;NA;NA;Lilyvirus;Bacteriophage Lily	NCBI RefSeq viral protein searching	95.2454	95.2454	0.612176	0.612176	7.4881	vRhyme_unbinned_9	UnclusteredGenus_46	Yes	No	No	Veillonellaceae	Veillonella	Lilyvirus
12_vRhyme_unbinned_10	29776	1	43		integrated_prophage	High-quality	High-quality	98.63	AAI-based (high-confidence)	RS_GCF_001189495.1	d__Bacteria;p__Firmicutes_A;c__Clostridia;o__Peptostreptococcales;f__Anaerovoracaceae;g__Eubacterium_B;s__Eubacterium_B sulci	CRISPR	98.9	blast;96.80 iPHoP-RF;86.70	25.21	d__Bacteria;p__Firmicutes_A;c__Clostridia;o__Peptostreptococcales;f__Anaerovoracaceae;g__Eubacterium_B	98.5	CRISPR;98.90 blast;96.80 iPHoP-RF;86.70	Duplodnaviria;Heunggongvirae;Uroviricota;Caudoviricetes;NA;NA;NA;NA	marker VOG HMM searching	262.242	262.242	1.68552	1.68552	20.6172	vRhyme_unbinned_10	UnclusteredGenus_30	Yes	No	No	Anaerovoracaceae	Eubacterium_B
12_vRhyme_unbinned_11	5553	1	11		lysogenic_scaffold	Low-quality	Genome-fragment	12.87	AAI-based (high-confidence)	RS_GCF_002959915.1	d__Bacteria;p__Firmicutes_C;c__Negativicutes;o__Veillonellales;f__Veillonellaceae;g__Veillonella;s__Veillonella atypica	CRISPR	93.4	blast;90.10 iPHoP-RF;62.20	33.6	d__Bacteria;p__Firmicutes_C;c__Negativicutes;o__Veillonellales;f__Veillonellaceae;g__Veillonella	91	CRISPR;93.40 blast;92.10 iPHoP-RF;72.60			137.085	137.085	0.881095	0.881095	10.7775	vRhyme_unbinned_11	UnclusteredGenus_9	Yes	Yes	Yes	Veillonellaceae	Veillonella
12_vRhyme_unbinned_12	5010	1	7		lytic_scaffold	Low-quality	Genome-fragment	4.49	HMM-based (lower-bound)	3300008636_16	d__Bacteria;p__Firmicutes_C;c__Negativicutes;o__Selenomonadales;f__Selenomonadaceae;g__Centipeda;s__	blast	94	None	38.54	d__Bacteria;p__Firmicutes_C;c__Negativicutes;o__Selenomonadales;f__Selenomonadaceae;g__Centipeda	91.7	blast;94.00			96.4678	96.4678	0.620033	0.620033	7.5842	vRhyme_unbinned_12	UnclusteredGenus_48	Yes	No	Yes	Selenomonadaceae	Centipeda
12_vRhyme_unbinned_13	6014	1	8		lytic_scaffold	Low-quality	Genome-fragment	2.74	AAI-based (medium-confidence)	2189573022_9	d__Bacteria;p__Firmicutes_A;c__Clostridia;o__Clostridiales;f__Clostridiaceae;g__Clostridium;s__	iPHoP-RF	93.7	None	14.66	d__Bacteria;p__Firmicutes_A;c__Clostridia;o__Clostridiales;f__Clostridiaceae;g__Clostridium	91.4	iPHoP-RF;93.70			166.345	166.345	1.06916	1.06916	13.0779	vRhyme_unbinned_13	UnclusteredGenus_26	Yes	No	No	Clostridiaceae	Clostridium
12_vRhyme_unbinned_14	9209	1	15		lytic_scaffold	Low-quality	Genome-fragment	13.86	AAI-based (high-confidence)												89.8676	89.8676	0.577611	0.577611	7.0653	vRhyme_unbinned_14	UnclusteredGenus_14	Yes	No	Yes
12_vRhyme_unbinned_15	11764	1	16		lytic_scaffold	Low-quality	Genome-fragment	6.31	AAI-based (high-confidence)	RS_GCF_001553035.1	d__Bacteria;p__Firmicutes;c__Bacilli;o__Staphylococcales;f__Gemellaceae;g__Gemella;s__Gemella haemolysans_B	blast	95.5	iPHoP-RF;93.10	54.98	d__Bacteria;p__Firmicutes;c__Bacilli;o__Staphylococcales;f__Gemellaceae;g__Gemella	93.6	blast;95.50 iPHoP-RF;93.10			120.622	120.622	0.775282	0.775282	9.4832	vRhyme_unbinned_15	UnclusteredGenus_10	No	No		Gemellaceae	Gemella
12_vRhyme_unbinned_16	30112	1	27		lytic_scaffold	Low-quality	Genome-fragment	13.17	AAI-based (high-confidence)	GB_GCA_900555985.1	d__Bacteria;p__Firmicutes;c__Bacilli;o__Staphylococcales;f__Gemellaceae;g__Gemella;s__Gemella sp900555985	blast	95.9	iPHoP-RF;59.80	22.38	d__Bacteria;p__Firmicutes;c__Bacilli;o__Staphylococcales;f__Gemellaceae;g__Gemella	94.2	blast;95.90 iPHoP-RF;61.10	Duplodnaviria;Heunggongvirae;Uroviricota;Caudoviricetes;NA;NA;NA;NA	marker VOG HMM searching	116.219	116.219	0.746979	0.746979	9.137	vRhyme_unbinned_16	UnclusteredGenus_40	No	No		Gemellaceae	Gemella
12_vRhyme_unbinned_17	24541	1	20		lytic_scaffold	Low-quality	Genome-fragment	36.92	AAI-based (high-confidence)												119.062	119.062	0.765251	0.765251	9.3605	vRhyme_unbinned_17	UnclusteredGenus_27	Yes	No	Yes
12_vRhyme_unbinned_18	5127	1	15		lytic_scaffold	Low-quality	Genome-fragment	14.36	AAI-based (high-confidence)	GB_GCA_900550455.1	d__Bacteria;p__Firmicutes_C;c__Negativicutes;o__Veillonellales;f__Veillonellaceae;g__Veillonella;s__Veillonella sp900550455	blast	91.8	iPHoP-RF;65.30							120.587	120.587	0.775053	0.775053	9.4804	vRhyme_unbinned_18	VC_188_0	Yes	No	No	Veillonellaceae	Veillonella
12_vRhyme_unbinned_19	16111	1	22		lytic_scaffold	Low-quality	Genome-fragment	9.19	AAI-based (high-confidence)	RS_GCF_001553035.1	d__Bacteria;p__Firmicutes;c__Bacilli;o__Staphylococcales;f__Gemellaceae;g__Gemella;s__Gemella haemolysans_B	blast	92.6	iPHoP-RF;90.10	30.78	d__Bacteria;p__Firmicutes;c__Bacilli;o__Staphylococcales;f__Gemellaceae;g__Gemella	90.1	blast;92.60 iPHoP-RF;90.10			118.931	118.931	0.764409	0.764409	9.3502	vRhyme_unbinned_19	UnclusteredGenus_29	No	No		Gemellaceae	Gemella
12_vRhyme_unbinned_20	5049	1	5		lytic_scaffold	Not-determined	Genome-fragment			RS_GCF_003463825.1	d__Bacteria;p__Firmicutes_C;c__Negativicutes;o__Veillonellales;f__Veillonellaceae;g__Veillonella;s__Veillonella sp003463825	blast	93.6	iPHoP-RF;73.20	19.38	d__Bacteria;p__Firmicutes_C;c__Negativicutes;o__Veillonellales;f__Veillonellaceae;g__Veillonella	91.2	blast;93.60 iPHoP-RF;81.60			349.496	349.496	2.24633	2.24633	27.477	vRhyme_unbinned_20	UnclusteredGenus_34	Yes	Yes	Yes	Veillonellaceae	Veillonella
12_vRhyme_unbinned_21	87567	1	72		lytic_scaffold	High-quality	High-quality	94.48	AAI-based (high-confidence)										Duplodnaviria;Heunggongvirae;Uroviricota;Caudoviricetes;Crassvirales;Intestiviridae;Dabirmavirus;uncultured phage cr9_1	NCBI RefSeq viral protein searching	349.52	349.52	2.24649	2.24649	27.4789	vRhyme_unbinned_21	UnclusteredGenus_21	Yes	No	No			Dabirmavirus
12_vRhyme_unbinned_22	66635	1	86		lytic_scaffold	Complete	High-quality	100	DTR (high-confidence)	RS_GCF_013393365.1	d__Bacteria;p__Firmicutes_C;c__Negativicutes;o__Veillonellales;f__Veillonellaceae;g__Veillonella;s__Veillonella dispar_A	blast	91.5	iPHoP-RF;81.10	48.58	d__Bacteria;p__Firmicutes_C;c__Negativicutes;o__Veillonellales;f__Veillonellaceae;g__Veillonella	100	RaFAH;98.20 blast;91.50 iPHoP-RF;81.10			536.323	536.323	3.44714	3.44714	42.1652	vRhyme_unbinned_22	UnclusteredGenus_18	Yes	No	No	Veillonellaceae	Veillonella
12_vRhyme_unbinned_23	57661	1	89		lytic_scaffold	Low-quality	Genome-fragment	30.91	AAI-based (high-confidence)	RS_GCF_001553035.1	d__Bacteria;p__Firmicutes;c__Bacilli;o__Staphylococcales;f__Gemellaceae;g__Gemella;s__Gemella haemolysans_B	blast	92.3	iPHoP-RF;57.10							108.261	108.261	0.695834	0.695834	8.5114	vRhyme_unbinned_23	UnclusteredGenus_7	No	No		Gemellaceae	Gemella
12_vRhyme_unbinned_24	6769	1	10		lysogenic_scaffold	Low-quality	Genome-fragment	8.38	HMM-based (lower-bound)	RS_GCF_902810435.1	d__Bacteria;p__Firmicutes_C;c__Negativicutes;o__Veillonellales;f__Veillonellaceae;g__Veillonella;s__Veillonella parvula_A	blast	93.3	iPHoP-RF;66.50	7.5	d__Bacteria;p__Firmicutes_C;c__Negativicutes;o__Veillonellales;f__Veillonellaceae;g__Veillonella	90.9	blast;93.30 iPHoP-RF;66.50			130.855	130.855	0.841053	0.841053	10.2877	vRhyme_unbinned_24	VC_811_0	Yes	No	No	Veillonellaceae	Veillonella
12_vRhyme_unbinned_25	5049	1	4		lytic_scaffold	Low-quality	Genome-fragment	11.38	AAI-based (high-confidence)	RS_GCF_013393365.1	d__Bacteria;p__Firmicutes_C;c__Negativicutes;o__Veillonellales;f__Veillonellaceae;g__Veillonella;s__Veillonella dispar_A	blast	93.5	iPHoP-RF;72.80	98.7	d__Bacteria;p__Firmicutes_C;c__Negativicutes;o__Veillonellales;f__Veillonellaceae;g__Veillonella	98.1	blast;93.50 RaFAH;89.60 iPHoP-RF;74.10			93.1187	93.1187	0.598507	0.598507	7.3209	vRhyme_unbinned_25	UnclusteredGenus_11	No	No		Veillonellaceae	Veillonella
12_vRhyme_unbinned_26	9897	1	15		lysogenic_scaffold	Low-quality	Genome-fragment	22.65	HMM-based (lower-bound)	RS_GCF_002959915.1	d__Bacteria;p__Firmicutes_C;c__Negativicutes;o__Veillonellales;f__Veillonellaceae;g__Veillonella;s__Veillonella atypica	blast	92.3	iPHoP-RF;59.00							199.012	199.012	1.27912	1.27912	15.6461	vRhyme_unbinned_26	VC_811_0	Yes	Yes	No	Veillonellaceae	Veillonella
12_vRhyme_unbinned_27	5129	1	9		lytic_scaffold	Not-determined	Genome-fragment			GB_GCA_900554555.1	d__Bacteria;p__Firmicutes;c__Bacilli;o__Erysipelotrichales;f__Erysipelotrichaceae;g__Bulleidia;s__Bulleidia sp900554555	blast	94.8	iPHoP-RF;79.80	95.62	d__Bacteria;p__Firmicutes;c__Bacilli;o__Erysipelotrichales;f__Erysipelotrichaceae;g__Bulleidia	92.7	blast;94.80 iPHoP-RF;79.80			48.3369	48.3369	0.310679	0.310679	3.8002	vRhyme_unbinned_27	UnclusteredGenus_16	Yes	Yes	No	Erysipelotrichaceae	Bulleidia
12_vRhyme_unbinned_28	205683	1	203		lytic_scaffold	High-quality	High-quality	98.77	AAI-based (high-confidence)	RS_GCF_000469505.1	d__Bacteria;p__Fusobacteriota;c__Fusobacteriia;o__Fusobacteriales;f__Leptotrichiaceae;g__Leptotrichia_A;s__Leptotrichia_A sp000469505	CRISPR	97.5	None	13.25	d__Bacteria;p__Fusobacteriota;c__Fusobacteriia;o__Fusobacteriales;f__Leptotrichiaceae;g__Leptotrichia_A	96.4	CRISPR;97.50	Duplodnaviria;Heunggongvirae;Uroviricota;Caudoviricetes;NA;NA;NA;NA	marker VOG HMM searching	177.371	177.371	1.14002	1.14002	13.9447	vRhyme_unbinned_28	VC_491_0	Yes	No	No	Leptotrichiaceae	Leptotrichia_A
12_vRhyme_unbinned_29	16438	1	15		lytic_scaffold	Low-quality	Genome-fragment	44.82	AAI-based (high-confidence)										Duplodnaviria;Heunggongvirae;Uroviricota;Caudoviricetes;NA;NA;NA;NA	marker VOG HMM searching	104.27	104.27	0.67018	0.67018	8.1976	vRhyme_unbinned_29	UnclusteredGenus_20	Yes	No	No
12_vRhyme_unbinned_30	5464	1	8		lytic_scaffold	Low-quality	Genome-fragment	10.58	AAI-based (high-confidence)	3300006250_17	d__Bacteria;p__Firmicutes;c__Bacilli;o__Erysipelotrichales;f__Erysipelotrichaceae;g__Bulleidia;s__	blast	91.8	None	77.16	d__Bacteria;p__Firmicutes_C;c__Negativicutes;o__Veillonellales;f__Veillonellaceae;g__Veillonella	99.6	RaFAH;96.80 blast;91.70 iPHoP-RF;63.30			76.2055	76.2055	0.4898	0.4898	5.9912	vRhyme_unbinned_30	UnclusteredGenus_36	Yes	No	Yes	Veillonellaceae	Veillonella
12_vRhyme_unbinned_31	11706	1	17		lysogenic_scaffold	Low-quality	Genome-fragment	27.08	AAI-based (high-confidence)	RS_GCF_001078375.1	d__Bacteria;p__Firmicutes_C;c__Negativicutes;o__Veillonellales;f__Veillonellaceae;g__Veillonella;s__Veillonella tobetsuensis	CRISPR	96.8	iPHoP-RF;59.80	98.08	d__Bacteria;p__Firmicutes_C;c__Negativicutes;o__Veillonellales;f__Veillonellaceae;g__Veillonella	100	RaFAH;99.60 CRISPR;96.80 iPHoP-RF;94.70 blast;93.90			93.7153	93.7153	0.602341	0.602341	7.3678	vRhyme_unbinned_31	UnclusteredGenus_4	Yes	No	No	Veillonellaceae	Veillonella
12_vRhyme_unbinned_32	6822	1	4		lysogenic_scaffold	Not-determined	Genome-fragment			RS_GCF_000565015.1	d__Bacteria;p__Bacteroidota;c__Bacteroidia;o__Bacteroidales;f__Porphyromonadaceae;g__Porphyromonas;s__Porphyromonas catoniae	blast	95.6	iPHoP-RF;77.50	17.82	d__Bacteria;p__Bacteroidota;c__Bacteroidia;o__Bacteroidales;f__Porphyromonadaceae;g__Porphyromonas	93.8	blast;95.60 iPHoP-RF;77.50	Duplodnaviria;Heunggongvirae;Uroviricota;Caudoviricetes;NA;Duneviridae;Ingelinevirus;Cellulophaga phage Ingeline_1	NCBI RefSeq viral protein searching	96.2376	96.2376	0.618553	0.618553	7.5661	vRhyme_unbinned_32	UnclusteredGenus_41	No	No		Porphyromonadaceae	Porphyromonas	Ingelinevirus
12_vRhyme_unbinned_33	54980	1	79		lysogenic_scaffold	High-quality	High-quality	100	AAI-based (high-confidence)	RS_GCF_900637515.1	d__Bacteria;p__Firmicutes_C;c__Negativicutes;o__Veillonellales;f__Veillonellaceae;g__Veillonella;s__Veillonella dispar	CRISPR	98.6	blast;92.10 iPHoP-RF;66.30	92.09	d__Bacteria;p__Firmicutes_C;c__Negativicutes;o__Veillonellales;f__Veillonellaceae;g__Veillonella	100	RaFAH;99.60 CRISPR;98.60 blast;95.90 iPHoP-RF;86.00	Duplodnaviria;Heunggongvirae;Uroviricota;Caudoviricetes;NA;NA;NA;NA	marker VOG HMM searching	1133.26	1133.26	7.28384	7.28384	89.0954	vRhyme_unbinned_33	VC_141_0	Yes	Yes	No	Veillonellaceae	Veillonella
12_vRhyme_unbinned_34	92117	1	76		lytic_scaffold	Low-quality	Genome-fragment	49.37	AAI-based (high-confidence)	GB_GCA_003028315.1	d__Bacteria;p__Proteobacteria;c__Gammaproteobacteria;o__Burkholderiales;f__Neisseriaceae;g__Neisseria;s__Neisseria mucosa	CRISPR	97.5	None	88.81	d__Bacteria;p__Proteobacteria;c__Gammaproteobacteria;o__Burkholderiales;f__Neisseriaceae;g__Neisseria	99.7	CRISPR;97.50 RaFAH;93.70	Duplodnaviria;Heunggongvirae;Uroviricota;Caudoviricetes;NA;NA;NA;NA	marker VOG HMM searching	148.077	148.077	0.951746	0.951746	11.6417	vRhyme_unbinned_34	VC_671_1	No	No		Neisseriaceae	Neisseria
12_vRhyme_unbinned_35	11128	1	16		lytic_scaffold	Medium-quality	Genome-fragment	75.54	AAI-based (high-confidence)										Duplodnaviria;Heunggongvirae;Uroviricota;Caudoviricetes;NA;NA;Decurrovirus;NA	vContact2 clustering	355.966	355.966	2.28792	2.28792	27.9857	vRhyme_unbinned_35	VC_486_0	No	No				Decurrovirus
12_vRhyme_unbinned_36	11950	1	12		lytic_scaffold	Low-quality	Genome-fragment	3.67	AAI-based (medium-confidence)												159.643	159.643	1.02608	1.02608	12.551	vRhyme_unbinned_36	UnclusteredGenus_23	No	No
12_vRhyme_unbinned_37	8531	1	13		lytic_scaffold	Low-quality	Genome-fragment	21.28	AAI-based (high-confidence)	RS_GCF_002959775.1	d__Bacteria;p__Firmicutes_C;c__Negativicutes;o__Veillonellales;f__Veillonellaceae;g__Veillonella;s__Veillonella rogosae	CRISPR	98	iPHoP-RF;75.00	38.36	d__Bacteria;p__Firmicutes_C;c__Negativicutes;o__Veillonellales;f__Veillonellaceae;g__Veillonella	97.5	CRISPR;98.00 blast;93.60 iPHoP-RF;78.50 RaFAH;54.30			164.236	164.236	1.05561	1.05561	12.9121	vRhyme_unbinned_37	UnclusteredGenus_24	Yes	No	No	Veillonellaceae	Veillonella
12_vRhyme_unbinned_38	54601	1	42		lytic_scaffold	Low-quality	Genome-fragment	17.49	AAI-based (high-confidence)	RS_GCF_002998925.1	d__Bacteria;p__Firmicutes_A;c__Clostridia;o__Peptostreptococcales;f__Anaerovoracaceae;g__Mogibacterium;s__Mogibacterium diversum	blast	93.1	None	32.2	d__Bacteria;p__Firmicutes_A;c__Clostridia;o__Peptostreptococcales;f__Anaerovoracaceae;g__Mogibacterium	90.7	blast;93.10	Duplodnaviria;Heunggongvirae;Uroviricota;Caudoviricetes;NA;NA;Immutovirus;Immutovirus immuto	vContact2 clustering	116.529	116.529	0.748974	0.748974	9.1614	vRhyme_unbinned_38	VC_694_0	No	No		Anaerovoracaceae	Mogibacterium	Immutovirus
12_vRhyme_unbinned_39	7751	1	13		lytic_scaffold	Low-quality	Genome-fragment	4.15	HMM-based (lower-bound)												146.854	146.854	0.943882	0.943882	11.5455	vRhyme_unbinned_39	UnclusteredGenus_6	No	No
12_vRhyme_unbinned_40	5024	1	5		lytic_scaffold	Low-quality	Genome-fragment	12.74	AAI-based (high-confidence)	RS_GCF_013393365.1	d__Bacteria;p__Firmicutes_C;c__Negativicutes;o__Veillonellales;f__Veillonellaceae;g__Veillonella;s__Veillonella dispar_A	blast	91.7	None	99.08	d__Bacteria;p__Firmicutes_C;c__Negativicutes;o__Veillonellales;f__Veillonellaceae;g__Veillonella	95.2	blast;91.70 RaFAH;79.80			519.503	519.503	3.33903	3.33903	40.8428	vRhyme_unbinned_40	UnclusteredGenus_17	No	No		Veillonellaceae	Veillonella
12_vRhyme_unbinned_41	6546	1	10		lytic_scaffold	Low-quality	Genome-fragment	19.17	AAI-based (high-confidence)						79.44	d__Bacteria;p__Firmicutes_C;c__Negativicutes;o__Veillonellales;f__Veillonellaceae;g__Veillonella	99	RaFAH;96.80 iPHoP-RF;80.60 CRISPR;67.90			125.682	125.682	0.807804	0.807804	9.881	vRhyme_unbinned_41	UnclusteredGenus_31	No	No		Veillonellaceae	Veillonella
12_vRhyme_unbinned_42	35328	1	66		lysogenic_scaffold	High-quality	High-quality	97.56	AAI-based (high-confidence)	RS_GCF_002959775.1	d__Bacteria;p__Firmicutes_C;c__Negativicutes;o__Veillonellales;f__Veillonellaceae;g__Veillonella;s__Veillonella rogosae	CRISPR	98.7	blast;78.30 iPHoP-RF;63.00	49.39	d__Bacteria;p__Firmicutes_C;c__Negativicutes;o__Veillonellales;f__Veillonellaceae;g__Veillonella	100	CRISPR;98.70 RaFAH;95.20 blast;92.00 iPHoP-RF;82.80	Duplodnaviria;Heunggongvirae;Uroviricota;Caudoviricetes;NA;NA;NA;NA	marker VOG HMM searching	237.338	237.338	1.52546	1.52546	18.6593	vRhyme_unbinned_42	VC_188_0	Yes	Yes	No	Veillonellaceae	Veillonella
12_vRhyme_unbinned_43	30580	1	50		lysogenic_scaffold	High-quality	High-quality	93.97	AAI-based (high-confidence)	GB_GCA_001058355.1	d__Bacteria;p__Firmicutes;c__Bacilli;o__Lactobacillales;f__Aerococcaceae;g__Granulicatella;s__Granulicatella sp001058355	CRISPR	97	blast;96.00 iPHoP-RF;86.70	88.48	d__Bacteria;p__Firmicutes;c__Bacilli;o__Lactobacillales;f__Aerococcaceae;g__Granulicatella	99.1	CRISPR;97.00 blast;96.00 iPHoP-RF;94.70 RaFAH;88.50	Duplodnaviria;Heunggongvirae;Uroviricota;Caudoviricetes;NA;NA;NA;NA	marker VOG HMM searching	439.496	439.496	2.82479	2.82479	34.5527	vRhyme_unbinned_43	UnclusteredGenus_8	Yes	Yes	No	Aerococcaceae	Granulicatella
12_vRhyme_unbinned_44	14867	1	19		lytic_scaffold	Low-quality	Genome-fragment	4.86	AAI-based (high-confidence)												112.965	112.965	0.726067	0.726067	8.8812	vRhyme_unbinned_44	UnclusteredGenus_12	No	No
12_vRhyme_unbinned_45	16000	1	23		integrated_prophage	Low-quality	Genome-fragment	40.08	AAI-based (medium-confidence)	RS_GCF_002998925.1	d__Bacteria;p__Firmicutes_A;c__Clostridia;o__Peptostreptococcales;f__Anaerovoracaceae;g__Mogibacterium;s__Mogibacterium diversum	blast	93.9	iPHoP-RF;55.20	36.31	d__Bacteria;p__Firmicutes_A;c__Clostridia;o__Peptostreptococcales;f__Anaerovoracaceae;g__Mogibacterium	91.6	blast;93.90 iPHoP-RF;55.20	Duplodnaviria;Heunggongvirae;Uroviricota;Caudoviricetes;NA;NA;NA;NA	marker VOG HMM searching	237.546	237.546	1.52679	1.52679	18.6756	vRhyme_unbinned_45	UnclusteredGenus_15	No	No		Anaerovoracaceae	Mogibacterium
12_vRhyme_unbinned_46	6657	1	9		lytic_scaffold	High-quality	High-quality	91.83	AAI-based (high-confidence)	RS_GCF_001683355.1	d__Bacteria;p__Bacteroidota;c__Bacteroidia;o__Bacteroidales;f__Bacteroidaceae;g__Prevotella;s__Prevotella scopos	CRISPR	99.1	iPHoP-RF;75.20		d__Bacteria;p__Bacteroidota;c__Bacteroidia;o__Bacteroidales;f__Bacteroidaceae;g__Prevotella	98.8	CRISPR;99.10 blast;93.70 iPHoP-RF;83.90	Monodnaviria;Sangervirae;Phixviricota;Malgrandaviricetes;Petitvirales;Microviridae;NA;NA	marker VOG HMM searching	90.3077	90.3077	0.58044	0.58044	7.0999	vRhyme_unbinned_46	UnclusteredGenus_52	Yes	No	No	Bacteroidaceae	Prevotella
12_vRhyme_unbinned_47	30590	1	18		lytic_scaffold	Low-quality	Genome-fragment	12.63	AAI-based (high-confidence)												116.233	116.233	0.747069	0.747069	9.1381	vRhyme_unbinned_47	UnclusteredGenus_39	No	No
12_vRhyme_unbinned_48	11033	1	26	K00390(1)	lytic_scaffold	Low-quality	Genome-fragment	19.04	AAI-based (medium-confidence)	RS_GCF_003862485.1	d__Bacteria;p__Firmicutes_A;c__Clostridia;o__Lachnospirales;f__Lachnospiraceae;g__Lachnoanaerobaculum;s__Lachnoanaerobaculum orale	blast	93.9	iPHoP-RF;88.20	64.38	d__Bacteria;p__Firmicutes_A;c__Clostridia;o__Lachnospirales;f__Lachnospiraceae;g__Lachnoanaerobaculum	97.2	blast;93.90 CRISPR;93.70 iPHoP-RF;90.80 RaFAH;83.50			133.087	133.087	0.8554	0.8554	10.4632	vRhyme_unbinned_48	UnclusteredGenus_32	Yes	No	Yes	Lachnospiraceae	Lachnoanaerobaculum
12_vRhyme_unbinned_49	44830	1	77		lysogenic_scaffold	High-quality	High-quality	93.03	AAI-based (medium-confidence)	3300008664_15	d__Bacteria;p__Firmicutes_A;c__Clostridia;o__Lachnospirales;f__Lachnospiraceae;g__Johnsonella;s__	CRISPR	98.3	iPHoP-RF;93.10 blast;89.60	47.05	d__Bacteria;p__Firmicutes_A;c__Clostridia;o__Lachnospirales;f__Lachnospiraceae;g__Johnsonella	97.6	CRISPR;98.30 iPHoP-RF;93.10 blast;90.90	Duplodnaviria;Heunggongvirae;Uroviricota;Caudoviricetes;NA;NA;Eponavirus;Faecalibacterium phage FP_Epona	NCBI RefSeq viral protein searching	119.101	119.101	0.765504	0.765504	9.3636	vRhyme_unbinned_49	UnclusteredGenus_51	Yes	No	No	Lachnospiraceae	Johnsonella	Eponavirus
12_vRhyme_unbinned_50	14286	1	31		lytic_scaffold	Low-quality	Genome-fragment	38.97	AAI-based (high-confidence)												118.352	118.352	0.760689	0.760689	9.3047	vRhyme_unbinned_50	UnclusteredGenus_45	Yes	No	Yes
13_vRhyme_bin_1	246034	17	283	K00789(1)	lysogenic_virus	High-quality	High-quality	94.53	AAI-based (high-confidence)	RS_GCF_013393365.1	d__Bacteria;p__Firmicutes_C;c__Negativicutes;o__Veillonellales;f__Veillonellaceae;g__Veillonella;s__Veillonella dispar_A	CRISPR	98.6	blast;91.40 iPHoP-RF;52.00	55.03	d__Bacteria;p__Firmicutes_C;c__Negativicutes;o__Veillonellales;f__Veillonellaceae;g__Veillonella	99.7	CRISPR;98.60 blast;91.40 RaFAH;90.70 iPHoP-RF;53.30	Duplodnaviria;Heunggongvirae;Uroviricota;Caudoviricetes;NA;NA;NA;NA	marker VOG HMM searching	279.77	279.77	1.43888	1.43888	23.6311	vRhyme_bin_1	VC_140_1	No	No		Veillonellaceae	Veillonella
13_vRhyme_bin_2	11170	2	10		lytic_virus	Low-quality	Genome-fragment	4.91	AAI-based (high-confidence)	GB_GCA_900554555.1	d__Bacteria;p__Firmicutes;c__Bacilli;o__Erysipelotrichales;f__Erysipelotrichaceae;g__Bulleidia;s__Bulleidia sp900554555	blast	92.5	iPHoP-RF;80.80	4.73	d__Bacteria;p__Firmicutes;c__Bacilli;o__Erysipelotrichales;f__Erysipelotrichaceae;g__Bulleidia	90	blast;92.50 iPHoP-RF;80.80			54.3602	54.3602	0.279579	0.279579	4.5916	vRhyme_bin_2	UnclusteredGenus_21	Yes	No	No	Erysipelotrichaceae	Bulleidia
13_vRhyme_bin_4	16651	2	25		lytic_virus	Low-quality	Genome-fragment	38.72	AAI-based (high-confidence)	RS_GCF_003043955.1	d__Bacteria;p__Firmicutes_A;c__Clostridia;o__Lachnospirales;f__Lachnospiraceae;g__F0428;s__F0428 sp003043955	blast	95.4	iPHoP-RF;56.80	20.42	d__Bacteria;p__Firmicutes_A;c__Clostridia;o__Lachnospirales;f__Lachnospiraceae;g__F0428	93.5	blast;95.40 iPHoP-RF;56.80	Duplodnaviria;Heunggongvirae;Uroviricota;Caudoviricetes;NA;NA;NA;NA	marker VOG HMM searching	841.543	841.543	4.32813	4.32813	71.082	vRhyme_bin_4	UnclusteredGenus_25	Yes	No	No	Lachnospiraceae	F0428
13_vRhyme_bin_5	43121	6	70		lytic_virus	Low-quality	Genome-fragment	27.27	AAI-based (medium-confidence)										Duplodnaviria;Heunggongvirae;Uroviricota;Caudoviricetes;NA;NA;NA;NA	marker VOG HMM searching	68.2661	68.2661	0.351099	0.351099	5.76618	vRhyme_bin_5	UnclusteredGenus_14	Yes	No	No
13_vRhyme_bin_6	57496	8	69	K01495(1);K06920(1);K12373(1)	lytic_virus	Low-quality	Genome-fragment	25	AAI-based (medium-confidence)	RS_GCF_003252755.1	d__Bacteria;p__Proteobacteria;c__Gammaproteobacteria;o__Enterobacterales;f__Pasteurellaceae;g__Haemophilus_D;s__Haemophilus_D parainfluenzae_N	CRISPR	95	iPHoP-RF;88.90	12.99	d__Bacteria;p__Proteobacteria;c__Gammaproteobacteria;o__Enterobacterales;f__Pasteurellaceae;g__Haemophilus_D	93	CRISPR;95.00 iPHoP-RF;92.10			83.3173	83.3173	0.428509	0.428509	7.0375	vRhyme_bin_6	UnclusteredGenus_8	Yes	No	No	Pasteurellaceae	Haemophilus_D
13_vRhyme_bin_7	58061	4	82		lytic_virus	High-quality	High-quality	99.93	AAI-based (high-confidence)						95.35	d__Bacteria;p__Firmicutes;c__Bacilli;o__Lactobacillales;f__Streptococcaceae;g__Streptococcus	99.3	RaFAH;99.00 CRISPR;70.80			110.278	110.278	0.567169	0.567169	9.31475	vRhyme_bin_7	UnclusteredGenus_13	No	No		Streptococcaceae	Streptococcus
13_vRhyme_bin_8	48039	3	54		lytic_virus	Medium-quality	Genome-fragment	77.08	AAI-based (high-confidence)	RS_GCF_000785515.1	d__Bacteria;p__Firmicutes;c__Bacilli;o__Lactobacillales;f__Streptococcaceae;g__Streptococcus;s__Streptococcus salivarius	CRISPR	98.9	iPHoP-RF;73.90	99.19	d__Bacteria;p__Firmicutes;c__Bacilli;o__Lactobacillales;f__Streptococcaceae;g__Streptococcus	100	RaFAH;99.40 CRISPR;98.90 iPHoP-RF;89.50	Duplodnaviria;Heunggongvirae;Uroviricota;Caudoviricetes;NA;NA;NA;NA	marker VOG HMM searching	106.751	106.751	0.549031	0.549031	9.01687	vRhyme_bin_8	UnclusteredGenus_1	Yes	No	No	Streptococcaceae	Streptococcus
13_vRhyme_bin_9	39835	2	57		lysogenic_virus	High-quality	High-quality	100	AAI-based (high-confidence)	3300007124_16	d__Bacteria;p__Firmicutes;c__Bacilli;o__Lactobacillales;f__Aerococcaceae;g__Granulicatella;s__	CRISPR	99	blast;89.80 iPHoP-RF;66.80	40.01	d__Bacteria;p__Firmicutes;c__Bacilli;o__Lactobacillales;f__Aerococcaceae;g__Granulicatella	98.7	CRISPR;99.00 blast;95.70 iPHoP-RF;89.20	Duplodnaviria;Heunggongvirae;Uroviricota;Caudoviricetes;NA;NA;NA;NA	marker VOG HMM searching	135.955	135.955	0.699229	0.699229	11.4836	vRhyme_bin_9	UnclusteredGenus_10	Yes	No	No	Aerococcaceae	Granulicatella
13_vRhyme_unbinned_1	6821	1	9		lytic_scaffold	Not-determined	Genome-fragment			RS_GCF_000144405.1	d__Bacteria;p__Bacteroidota;c__Bacteroidia;o__Bacteroidales;f__Bacteroidaceae;g__Prevotella;s__Prevotella melaninogenica	blast	94.2	iPHoP-RF;86.00	31.98	d__Bacteria;p__Bacteroidota;c__Bacteroidia;o__Bacteroidales;f__Bacteroidaceae;g__Prevotella	92	blast;94.20 iPHoP-RF;86.00			94.349	94.349	0.485245	0.485245	7.9693	vRhyme_unbinned_1	UnclusteredGenus_12	Yes	No	Yes	Bacteroidaceae	Prevotella
13_vRhyme_unbinned_2	25998	1	32		lysogenic_scaffold	Medium-quality	Genome-fragment	54.02	AAI-based (medium-confidence)	RS_GCF_003043955.1	d__Bacteria;p__Firmicutes_A;c__Clostridia;o__Lachnospirales;f__Lachnospiraceae;g__F0428;s__F0428 sp003043955	CRISPR	96.2	blast;96.10 iPHoP-RF;72.80	54.54	d__Bacteria;p__Firmicutes_A;c__Clostridia;o__Lachnospirales;f__Lachnospiraceae;g__F0428	94.6	CRISPR;96.20 blast;96.10 iPHoP-RF;72.80	Duplodnaviria;Heunggongvirae;Uroviricota;Caudoviricetes;NA;NA;Eponavirus;Faecalibacterium phage FP_Epona	NCBI RefSeq viral protein searching	1770.73	1770.73	9.10703	9.10703	149.567	vRhyme_unbinned_2	UnclusteredGenus_6	No	No		Lachnospiraceae	F0428	Eponavirus
13_vRhyme_unbinned_3	12178	1	10		lytic_scaffold	High-quality	High-quality	100	AAI-based (high-confidence)	RS_GCF_000599605.1	d__Bacteria;p__Bacteroidota;c__Bacteroidia;o__Bacteroidales;f__Bacteroidaceae;g__Prevotella;s__Prevotella sp000599605	CRISPR	98.5	iPHoP-RF;96.40 blast;93.60	6.43	d__Bacteria;p__Bacteroidota;c__Bacteroidia;o__Bacteroidales;f__Bacteroidaceae;g__Prevotella	97.9	CRISPR;98.50 iPHoP-RF;97.10 blast;94.80	Monodnaviria;Sangervirae;Phixviricota;Malgrandaviricetes;Petitvirales;Microviridae;NA;NA	marker VOG HMM searching	92.4961	92.4961	0.475716	0.475716	7.8128	vRhyme_unbinned_3	UnclusteredGenus_4	Yes	Yes	Yes	Bacteroidaceae	Prevotella
13_vRhyme_unbinned_4	28588	1	44		lytic_scaffold	Medium-quality	Genome-fragment	83.74	AAI-based (high-confidence)	RS_GCF_000165735.1	d__Bacteria;p__Firmicutes_C;c__Negativicutes;o__Veillonellales;f__Megasphaeraceae;g__Anaeroglobus;s__Anaeroglobus micronuciformis	CRISPR	98.5	blast;96.20 iPHoP-RF;75.90	82.43	d__Bacteria;p__Firmicutes_C;c__Negativicutes;o__Veillonellales;f__Veillonellaceae;g__F0422	98.5	RaFAH;98.90	Duplodnaviria;Heunggongvirae;Uroviricota;Caudoviricetes;NA;NA;NA;NA	marker VOG HMM searching	305.488	305.488	1.57115	1.57115	25.8034	vRhyme_unbinned_4	UnclusteredGenus_16	Yes	No	Yes	Megasphaeraceae	Anaeroglobus
13_vRhyme_unbinned_5	6385	1	11		lysogenic_scaffold	High-quality	High-quality	100	AAI-based (high-confidence)	RS_GCF_900556355.1	d__Bacteria;p__Patescibacteria;c__Saccharimonadia;o__Saccharimonadales;f__Saccharimonadaceae;g__TM7x;s__TM7x sp900556355	CRISPR	98.8	iPHoP-RF;62.50	4.75	d__Bacteria;p__Patescibacteria;c__Saccharimonadia;o__Saccharimonadales;f__Saccharimonadaceae;g__TM7x	98.4	CRISPR;98.80 blast;95.70 iPHoP-RF;81.90			211.569	211.569	1.08812	1.08812	17.8704	vRhyme_unbinned_5	UnclusteredGenus_5	Yes	Yes	No	Saccharimonadaceae	TM7x
13_vRhyme_unbinned_6	34417	1	46		lytic_scaffold	Medium-quality	Genome-fragment	57.79	AAI-based (medium-confidence)	3300006322_3	d__Bacteria;p__Actinobacteriota;c__Actinomycetia;o__Propionibacteriales;f__Propionibacteriaceae;g__Arachnia;s__	CRISPR	94	None	63.32	d__Bacteria;p__Actinobacteriota;c__Actinomycetia;o__Propionibacteriales;f__Propionibacteriaceae;g__Arachnia	95.7	CRISPR;94.00 RaFAH;75.40	Duplodnaviria;Heunggongvirae;Uroviricota;Caudoviricetes;NA;NA;NA;NA	marker VOG HMM searching	249.733	249.733	1.2844	1.2844	21.094	vRhyme_unbinned_6	UnclusteredGenus_26	No	No		Propionibacteriaceae	Arachnia
13_vRhyme_unbinned_7	12875	1	18		lytic_scaffold	Low-quality	Genome-fragment	37.71	AAI-based (high-confidence)	3300029201_15	d__Bacteria;p__Firmicutes_C;c__Negativicutes;o__Veillonellales;f__Veillonellaceae;g__Veillonella;s__	CRISPR	98.3	None	82.64	d__Bacteria;p__Firmicutes_C;c__Negativicutes;o__Veillonellales;f__Veillonellaceae;g__Veillonella	100	RaFAH;99.80 CRISPR;98.30 blast;91.70 iPHoP-RF;51.50	Duplodnaviria;Heunggongvirae;Uroviricota;Caudoviricetes;NA;NA;NA;NA	marker VOG HMM searching	92.0995	92.0995	0.473676	0.473676	7.7793	vRhyme_unbinned_7	UnclusteredGenus_20	Yes	No	No	Veillonellaceae	Veillonella
13_vRhyme_unbinned_8	46587	1	55		integrated_prophage	High-quality	High-quality	100	AAI-based (medium-confidence)	RS_GCF_000184945.1	d__Bacteria;p__Bacteroidota;c__Bacteroidia;o__Bacteroidales;f__Bacteroidaceae;g__Prevotella;s__Prevotella buccae	CRISPR	98.5	iPHoP-RF;93.10	96.84	d__Bacteria;p__Bacteroidota;c__Bacteroidia;o__Bacteroidales;f__Bacteroidaceae;g__Prevotella	99.7	CRISPR;98.50 blast;96.60 iPHoP-RF;94.10 RaFAH;88.50			397.268	397.268	2.04318	2.04318	33.5557	vRhyme_unbinned_8	UnclusteredGenus_17	Yes	Yes	No	Bacteroidaceae	Prevotella
13_vRhyme_unbinned_9	6900	1	6		lytic_scaffold	Low-quality	Genome-fragment	16.87	AAI-based (high-confidence)	RS_GCF_000467895.1	d__Bacteria;p__Bacteroidota;c__Bacteroidia;o__Bacteroidales;f__Bacteroidaceae;g__Prevotella;s__Prevotella sp000467895	iPHoP-RF	96.7	None	98.58	d__Bacteria;p__Bacteroidota;c__Bacteroidia;o__Bacteroidales;f__Bacteroidaceae;g__Prevotella	95.3	iPHoP-RF;96.70 blast;93.70 CRISPR;87.50			53.7635	53.7635	0.276511	0.276511	4.5412	vRhyme_unbinned_9	VC_805_0	Yes	No	No	Bacteroidaceae	Prevotella
13_vRhyme_unbinned_10	35272	1	54		lysogenic_scaffold	High-quality	High-quality	99.43	AAI-based (high-confidence)	RS_GCF_014435245.1	d__Bacteria;p__Firmicutes;c__Bacilli;o__Lactobacillales;f__Streptococcaceae;g__Streptococcus;s__Streptococcus sp900543065	blast	93.5	iPHoP-RF;85.70	96.74	d__Bacteria;p__Firmicutes;c__Bacilli;o__Lactobacillales;f__Streptococcaceae;g__Streptococcus	100	RaFAH;99.70 blast;93.50 iPHoP-RF;85.70 CRISPR;68.20	Duplodnaviria;Heunggongvirae;Uroviricota;Caudoviricetes;NA;NA;NA;NA	marker VOG HMM searching	114.044	114.044	0.586541	0.586541	9.6329	vRhyme_unbinned_10	VC_20_0	Yes	No	No	Streptococcaceae	Streptococcus
13_vRhyme_unbinned_11	24548	1	24		lytic_scaffold	Low-quality	Genome-fragment	32.91	AAI-based (medium-confidence)	RS_GCF_000614025.1	d__Bacteria;p__Bacteroidota;c__Bacteroidia;o__Bacteroidales;f__Bacteroidaceae;g__Prevotella;s__Prevotella aurantiaca	CRISPR	98.6	iPHoP-RF;83.60	47.94	d__Bacteria;p__Bacteroidota;c__Bacteroidia;o__Bacteroidales;f__Bacteroidaceae;g__Prevotella	100	CRISPR;98.60 RaFAH;96.90 blast;95.30 iPHoP-RF;92.40			230.004	230.004	1.18293	1.18293	19.4276	vRhyme_unbinned_11	UnclusteredGenus_24	Yes	No	No	Bacteroidaceae	Prevotella
13_vRhyme_unbinned_12	35092	1	42		lysogenic_scaffold	Medium-quality	Genome-fragment	86.26	AAI-based (high-confidence)	RS_GCF_001078375.1	d__Bacteria;p__Firmicutes_C;c__Negativicutes;o__Veillonellales;f__Veillonellaceae;g__Veillonella;s__Veillonella tobetsuensis	CRISPR	98.9	iPHoP-RF;53.60	98.03	d__Bacteria;p__Firmicutes_C;c__Negativicutes;o__Veillonellales;f__Veillonellaceae;g__Veillonella	100	CRISPR;98.90 RaFAH;98.40 iPHoP-RF;95.40 blast;95.30	Duplodnaviria;Heunggongvirae;Uroviricota;Caudoviricetes;NA;NA;NA;NA	marker VOG HMM searching	387.813	387.813	1.99456	1.99456	32.7571	vRhyme_unbinned_12	UnclusteredGenus_23	No	No		Veillonellaceae	Veillonella
13_vRhyme_unbinned_13	22380	1	42		lytic_scaffold	Medium-quality	Genome-fragment	77.24	AAI-based (high-confidence)	3300011986_41	d__Bacteria;p__Patescibacteria;c__Saccharimonadia;o__Saccharimonadales;f__Saccharimonadaceae;g__TM7x;s__	CRISPR	99	iPHoP-RF;94.10 blast;92.20	12.34	d__Bacteria;p__Patescibacteria;c__Saccharimonadia;o__Saccharimonadales;f__Saccharimonadaceae;g__TM7x	98.7	CRISPR;99.00 iPHoP-RF;94.40 blast;92.20	Duplodnaviria;Heunggongvirae;Uroviricota;Caudoviricetes;NA;NA;NA;NA	marker VOG HMM searching	190.767	190.767	0.981134	0.981134	16.1134	vRhyme_unbinned_13	UnclusteredGenus_15	Yes	No	No	Saccharimonadaceae	TM7x
13_vRhyme_unbinned_14	20241	1	19		lytic_scaffold	Low-quality	Genome-fragment	9.12	HMM-based (lower-bound)	RS_GCF_000144405.1	d__Bacteria;p__Bacteroidota;c__Bacteroidia;o__Bacteroidales;f__Bacteroidaceae;g__Prevotella;s__Prevotella melaninogenica	blast	96.2	iPHoP-RF;86.30	2.22	d__Bacteria;p__Bacteroidota;c__Bacteroidia;o__Bacteroidales;f__Bacteroidaceae;g__Prevotella	94.6	blast;96.20 iPHoP-RF;88.20			932.232	932.232	4.79455	4.79455	78.7421	vRhyme_unbinned_14	UnclusteredGenus_9	No	No		Bacteroidaceae	Prevotella
13_vRhyme_unbinned_15	33552	1	38		lytic_scaffold	Complete	High-quality	100	DTR (medium-confidence)										Duplodnaviria;Heunggongvirae;Uroviricota;Caudoviricetes;NA;NA;NA;NA	marker VOG HMM searching	5390.43	5390.43	27.7235	27.7235	455.309	vRhyme_unbinned_15	VC_290_0	Yes	Yes	No
13_vRhyme_unbinned_16	50581	1	72		integrated_prophage	Medium-quality	Genome-fragment	69.92	AAI-based (high-confidence)	RS_GCF_000220255.1	d__Bacteria;p__Bacteroidota;c__Bacteroidia;o__Bacteroidales;f__Bacteroidaceae;g__Prevotella;s__Prevotella pallens	blast	96	None	21.94	d__Bacteria;p__Bacteroidota;c__Bacteroidia;o__Bacteroidales;f__Bacteroidaceae;g__Bacteroides	95	RaFAH;96.50	Duplodnaviria;Heunggongvirae;Uroviricota;Caudoviricetes;NA;NA;NA;NA	marker VOG HMM searching	340.986	340.986	1.75372	1.75372	28.8018	vRhyme_unbinned_16	VC_805_0	No	No		Bacteroidaceae	Prevotella
13_vRhyme_unbinned_17	66684	1	90		lytic_scaffold	Complete	High-quality	100	DTR (high-confidence)	RS_GCF_013393365.1	d__Bacteria;p__Firmicutes_C;c__Negativicutes;o__Veillonellales;f__Veillonellaceae;g__Veillonella;s__Veillonella dispar_A	blast	93.7	iPHoP-RF;87.00	86.68	d__Bacteria;p__Firmicutes_C;c__Negativicutes;o__Veillonellales;f__Veillonellaceae;g__Veillonella	100	RaFAH;96.80 blast;93.70 iPHoP-RF;89.20 CRISPR;66.50			253.04	253.04	1.30141	1.30141	21.3733	vRhyme_unbinned_17	UnclusteredGenus_2	Yes	No	No	Veillonellaceae	Veillonella
13_vRhyme_unbinned_18	5204	1	8		lytic_scaffold	Low-quality	Genome-fragment	8.68	AAI-based (high-confidence)										Duplodnaviria;Heunggongvirae;Uroviricota;Caudoviricetes;NA;NA;NA;NA	marker VOG HMM searching	76.4613	76.4613	0.393248	0.393248	6.4584	vRhyme_unbinned_18	UnclusteredGenus_22	Yes	No	Yes
13_vRhyme_unbinned_19	6853	1	10		lytic_scaffold	Low-quality	Genome-fragment	20.11	HMM-based (lower-bound)										Duplodnaviria;Heunggongvirae;Uroviricota;Caudoviricetes;NA;NA;Dybvigvirus;Actinomyces phage Av-1	NCBI RefSeq viral protein searching	68.38	68.38	0.351685	0.351685	5.7758	vRhyme_unbinned_19	VC_313_0	Yes	No	Yes			Dybvigvirus
13_vRhyme_unbinned_20	109353	1	145		lytic_scaffold	Complete	High-quality	100	ITR (medium-confidence)	RS_GCF_000482505.1	d__Bacteria;p__Fusobacteriota;c__Fusobacteriia;o__Fusobacteriales;f__Leptotrichiaceae;g__Leptotrichia;s__Leptotrichia trevisanii	CRISPR	99	None	10.4	d__Bacteria;p__Fusobacteriota;c__Fusobacteriia;o__Fusobacteriales;f__Fusobacteriaceae;g__Fusobacterium	98.8	blast;94.80 RaFAH;91.40	Duplodnaviria;Heunggongvirae;Uroviricota;Caudoviricetes;NA;NA;Latrobevirus;NA	vContact2 clustering	1013.78	1013.78	5.21394	5.21394	85.6298	vRhyme_unbinned_20	VC_495_0	Yes	No	No	Leptotrichiaceae	Leptotrichia	Latrobevirus
13_vRhyme_unbinned_21	18402	1	34	K06167(1)	lytic_scaffold	Low-quality	Genome-fragment	49.66	AAI-based (medium-confidence)	GB_GCA_900554555.1	d__Bacteria;p__Firmicutes;c__Bacilli;o__Erysipelotrichales;f__Erysipelotrichaceae;g__Bulleidia;s__Bulleidia sp900554555	CRISPR	98.7	iPHoP-RF;62.70	53.5	d__Bacteria;p__Firmicutes;c__Bacilli;o__Erysipelotrichales;f__Erysipelotrichaceae;g__Bulleidia	98.2	CRISPR;98.70 blast;95.20 iPHoP-RF;72.20	Duplodnaviria;Heunggongvirae;Uroviricota;Caudoviricetes;NA;NA;Lentavirus;NA	vContact2 clustering	115.9	115.9	0.596082	0.596082	9.7896	vRhyme_unbinned_21	VC_681_0	Yes	No	No	Erysipelotrichaceae	Bulleidia	Lentavirus
13_vRhyme_unbinned_22	43708	1	58		lytic_scaffold	High-quality	High-quality	100	AAI-based (high-confidence)	3300007500_20	d__Bacteria;p__Proteobacteria;c__Gammaproteobacteria;o__Burkholderiales;f__Neisseriaceae;g__;s__	blast	91	iPHoP-RF;57.30					Duplodnaviria;Heunggongvirae;Uroviricota;Caudoviricetes;NA;NA;NA;NA	marker VOG HMM searching	383.09	383.09	1.97027	1.97027	32.3582	vRhyme_unbinned_22	VC_432_2	No	No		Neisseriaceae
13_vRhyme_unbinned_23	13381	1	14		lytic_scaffold	Low-quality	Genome-fragment	30.4	AAI-based (high-confidence)	RS_GCF_000184945.1	d__Bacteria;p__Bacteroidota;c__Bacteroidia;o__Bacteroidales;f__Bacteroidaceae;g__Prevotella;s__Prevotella buccae	iPHoP-RF	96.1	None	72.65	d__Bacteria;p__Bacteroidota;c__Bacteroidia;o__Bacteroidales;f__Bacteroidaceae;g__Prevotella	99	iPHoP-RF;96.10 CRISPR;93.70 blast;93.10 RaFAH;90.20			233.053	233.053	1.19861	1.19861	19.6851	vRhyme_unbinned_23	UnclusteredGenus_11	Yes	No	No	Bacteroidaceae	Prevotella
13_vRhyme_unbinned_24	7937	1	8		lytic_scaffold	Low-quality	Genome-fragment	9.4	AAI-based (high-confidence)	RS_GCF_001683355.1	d__Bacteria;p__Bacteroidota;c__Bacteroidia;o__Bacteroidales;f__Bacteroidaceae;g__Prevotella;s__Prevotella scopos	CRISPR	98.6	iPHoP-RF;81.90	94.6	d__Bacteria;p__Bacteroidota;c__Bacteroidia;o__Bacteroidales;f__Bacteroidaceae;g__Prevotella	100	CRISPR;98.60 RaFAH;97.40 blast;96.50 iPHoP-RF;89.80			147.016	147.016	0.756117	0.756117	12.4179	vRhyme_unbinned_24	VC_804_0	Yes	Yes	No	Bacteroidaceae	Prevotella
13_vRhyme_unbinned_25	9054	1	16		integrated_prophage	Low-quality	Genome-fragment	24.42	AAI-based (medium-confidence)	3300008739_8	d__Bacteria;p__Firmicutes_A;c__Clostridia;o__Lachnospirales;f__Lachnospiraceae;g__Butyrivibrio;s__	blast	92.5	iPHoP-RF;53.00	46.73	d__Bacteria;p__Firmicutes_A;c__Clostridia;o__Lachnospirales;f__Lachnospiraceae;g__Butyrivibrio	90	blast;92.50 iPHoP-RF;53.00	Duplodnaviria;Heunggongvirae;Uroviricota;Caudoviricetes;NA;NA;NA;NA	marker VOG HMM searching	195.283	195.283	1.00436	1.00436	16.4948	vRhyme_unbinned_25	UnclusteredGenus_7	Yes	Yes	No	Lachnospiraceae	Butyrivibrio
13_vRhyme_unbinned_26	6435	1	8		lytic_scaffold	Low-quality	Genome-fragment	8.78	AAI-based (high-confidence)	RS_GCF_900187995.1	d__Bacteria;p__Bacteroidota;c__Bacteroidia;o__Bacteroidales;f__Bacteroidaceae;g__Prevotella;s__Prevotella jejuni	CRISPR	98.5	blast;90.10 iPHoP-RF;80.00	94.76	d__Bacteria;p__Bacteroidota;c__Bacteroidia;o__Bacteroidales;f__Bacteroidaceae;g__Prevotella	99.7	CRISPR;98.50 blast;95.60 RaFAH;91.30 iPHoP-RF;83.90			120.858	120.858	0.621583	0.621583	10.2084	vRhyme_unbinned_26	VC_804_0	No	No		Bacteroidaceae	Prevotella
13_vRhyme_unbinned_27	5112	1	9		lysogenic_scaffold	Low-quality	Genome-fragment	16.2	AAI-based (high-confidence)	GB_GCA_013333845.2	d__Bacteria;p__Patescibacteria;c__Saccharimonadia;o__Saccharimonadales;f__Saccharimonadaceae;g__Saccharimonas;s__Saccharimonas sp013333845	CRISPR	97.9	iPHoP-RF;55.70	10.56	d__Bacteria;p__Patescibacteria;c__Saccharimonadia;o__Saccharimonadales;f__Saccharimonadaceae;g__Saccharimonas	97	CRISPR;97.90 iPHoP-RF;57.10			221.744	221.744	1.14045	1.14045	18.7299	vRhyme_unbinned_27	UnclusteredGenus_18	Yes	No	Yes	Saccharimonadaceae	Saccharimonas
13_vRhyme_unbinned_28	40438	1	53		lysogenic_scaffold	Complete	High-quality	100	DTR (high-confidence)	RS_GCF_001078375.1	d__Bacteria;p__Firmicutes_C;c__Negativicutes;o__Veillonellales;f__Veillonellaceae;g__Veillonella;s__Veillonella tobetsuensis	CRISPR	98.1	blast;91.90 iPHoP-RF;69.10	90.71	d__Bacteria;p__Firmicutes_C;c__Negativicutes;o__Veillonellales;f__Veillonellaceae;g__Veillonella	100	RaFAH;99.70 CRISPR;98.10 blast;93.90 iPHoP-RF;72.40	Duplodnaviria;Heunggongvirae;Uroviricota;Caudoviricetes;NA;NA;NA;NA	marker VOG HMM searching	3795.67	3795.67	19.5215	19.5215	320.606	vRhyme_unbinned_28	UnclusteredGenus_3	Yes	Yes	No	Veillonellaceae	Veillonella
13_vRhyme_unbinned_29	11624	1	12		integrated_prophage	Low-quality	Genome-fragment	7.88	AAI-based (medium-confidence)	RS_GCF_000425005.1	d__Bacteria;p__Firmicutes;c__Bacilli;o__Erysipelotrichales;f__Erysipelotrichaceae;g__Bulleidia;s__Bulleidia moorei	CRISPR	98.6	blast;92.10	35.05	d__Bacteria;p__Firmicutes;c__Bacilli;o__Erysipelotrichales;f__Erysipelotrichaceae;g__Bulleidia	98.1	CRISPR;98.60 blast;94.00 iPHoP-RF;55.40			152.235	152.235	0.782957	0.782957	12.8587	vRhyme_unbinned_29	UnclusteredGenus_19	Yes	Yes	No	Erysipelotrichaceae	Bulleidia
13_vRhyme_unbinned_30	38755	1	52		lysogenic_scaffold	Complete	High-quality	100	DTR (high-confidence)	RS_GCF_000440555.1	d__Bacteria;p__Firmicutes;c__Bacilli;o__Lactobacillales;f__Streptococcaceae;g__Streptococcus;s__Streptococcus suis_N	CRISPR	99.5	iPHoP-RF;87.00	97.04	d__Bacteria;p__Firmicutes;c__Bacilli;o__Lactobacillales;f__Streptococcaceae;g__Streptococcus	100	CRISPR;99.50 RaFAH;99.40 blast;96.10 iPHoP-RF;95.40	Duplodnaviria;Heunggongvirae;Uroviricota;Caudoviricetes;NA;NA;NA;NA	marker VOG HMM searching	133.043	133.043	0.68425	0.68425	11.2376	vRhyme_unbinned_30	VC_20_0	Yes	No	No	Streptococcaceae	Streptococcus
14_vRhyme_bin_1	123511	14	161		lytic_virus	Medium-quality	Genome-fragment	58.92	AAI-based (high-confidence)	RS_GCF_902810435.1	d__Bacteria;p__Firmicutes_C;c__Negativicutes;o__Veillonellales;f__Veillonellaceae;g__Veillonella;s__Veillonella parvula_A	blast	91.7	None	41.27	d__Bacteria;p__Firmicutes_C;c__Negativicutes;o__Veillonellales;f__Veillonellaceae;g__Veillonella	99.4	RaFAH;96.90 blast;91.70	Duplodnaviria;Heunggongvirae;Uroviricota;Caudoviricetes;NA;NA;NA;NA	marker VOG HMM searching	85.3695	85.3695	0.464398	0.464398	6.87816	vRhyme_bin_1	UnclusteredGenus_3	Yes	No	No	Veillonellaceae	Veillonella
14_vRhyme_bin_3	63792	5	85		lytic_virus	Medium-quality	Genome-fragment	60.02	AAI-based (medium-confidence)	RS_GCF_000378745.1	d__Bacteria;p__Bacteroidota;c__Bacteroidia;o__Bacteroidales;f__Bacteroidaceae;g__Prevotella;s__Prevotella amnii	iPHoP-RF	94.1	None	13.63	d__Bacteria;p__Bacteroidota;c__Bacteroidia;o__Bacteroidales;f__Bacteroidaceae;g__Prevotella	91.8	iPHoP-RF;94.10	Duplodnaviria;Heunggongvirae;Uroviricota;Caudoviricetes;NA;NA;NA;NA	marker VOG HMM searching	92.5005	92.5005	0.50319	0.50319	7.4527	vRhyme_bin_3	UnclusteredGenus_44	No	No		Bacteroidaceae	Prevotella
14_vRhyme_bin_4	94593	8	81		lytic_virus	Low-quality	Genome-fragment	49.02	AAI-based (high-confidence)	RS_GCF_013393365.1	d__Bacteria;p__Firmicutes_C;c__Negativicutes;o__Veillonellales;f__Veillonellaceae;g__Veillonella;s__Veillonella dispar_A	blast	91.6	None	40.28	d__Bacteria;p__Firmicutes_C;c__Negativicutes;o__Veillonellales;f__Veillonellaceae;g__Veillonella	97.2	blast;91.60 RaFAH;87.90 CRISPR;52.90	Duplodnaviria;Heunggongvirae;Uroviricota;Caudoviricetes;NA;Molycolviridae;Mollyvirus;Mollyvirus molly	vContact2 clustering	124.02	124.02	0.674655	0.674655	9.99224	vRhyme_bin_4	VC_463_0	Yes	Yes	No	Veillonellaceae	Veillonella	Mollyvirus
14_vRhyme_bin_6	361140	13	408		lysogenic_virus	High-quality	High-quality	100	AAI-based (high-confidence)	RS_GCF_002959775.1	d__Bacteria;p__Firmicutes_C;c__Negativicutes;o__Veillonellales;f__Veillonellaceae;g__Veillonella;s__Veillonella rogosae	CRISPR	98.9	blast;91.70 iPHoP-RF;83.60	62.57	d__Bacteria;p__Firmicutes_C;c__Negativicutes;o__Veillonellales;f__Veillonellaceae;g__Veillonella	99.9	CRISPR;98.90 blast;95.50 RaFAH;92.60 iPHoP-RF;88.90	Duplodnaviria;Heunggongvirae;Uroviricota;Caudoviricetes;NA;NA;NA;NA	marker VOG HMM searching	146.504	146.504	0.796964	0.796964	11.8038	vRhyme_bin_6	VC_188_1	Yes	Yes	No	Veillonellaceae	Veillonella
14_vRhyme_bin_9	17722	3	27		lytic_virus	Low-quality	Genome-fragment	24.41	HMM-based (lower-bound)	RS_GCF_003609775.1	d__Bacteria;p__Bacteroidota;c__Bacteroidia;o__Bacteroidales;f__Bacteroidaceae;g__Prevotella;s__Prevotella melaninogenica_A	CRISPR	96	iPHoP-RF;90.50	22.95	d__Bacteria;p__Bacteroidota;c__Bacteroidia;o__Bacteroidales;f__Bacteroidaceae;g__Prevotella	94.9	CRISPR;96.00 blast;92.00 iPHoP-RF;90.50 RaFAH;54.60			89.8791	89.8791	0.488931	0.488931	7.2415	vRhyme_bin_9	VC_810_0	Yes	No	No	Bacteroidaceae	Prevotella
14_vRhyme_bin_10	23250	3	23		lytic_virus	Medium-quality	Genome-fragment	57.31	AAI-based (high-confidence)	RS_GCF_000185845.1	d__Bacteria;p__Bacteroidota;c__Bacteroidia;o__Bacteroidales;f__Bacteroidaceae;g__Prevotella;s__Prevotella salivae	CRISPR	99.3	iPHoP-RF;73.90	89.95	d__Bacteria;p__Bacteroidota;c__Bacteroidia;o__Bacteroidales;f__Bacteroidaceae;g__Prevotella	100	CRISPR;99.30 RaFAH;92.70 iPHoP-RF;90.50	Duplodnaviria;Heunggongvirae;Uroviricota;Caudoviricetes;NA;NA;Tantvirus;NA	vContact2 clustering	87.9446	87.9446	0.478407	0.478407	7.08563	vRhyme_bin_10	VC_626_0	Yes	No	No	Bacteroidaceae	Prevotella	Tantvirus
14_vRhyme_bin_11	43884	4	56		lytic_virus	High-quality	High-quality	96.84	AAI-based (high-confidence)	RS_GCF_000165735.1	d__Bacteria;p__Firmicutes_C;c__Negativicutes;o__Veillonellales;f__Megasphaeraceae;g__Anaeroglobus;s__Anaeroglobus micronuciformis	blast	94.7	None	22.57	d__Bacteria;p__Firmicutes_C;c__Negativicutes;o__Veillonellales;f__Megasphaeraceae;g__Anaeroglobus	92.6	blast;94.70	Duplodnaviria;Heunggongvirae;Uroviricota;Caudoviricetes;NA;NA;NA;NA	marker VOG HMM searching	170.374	170.374	0.926811	0.926811	13.7269	vRhyme_bin_11	VC_361_0	Yes	No	No	Megasphaeraceae	Anaeroglobus
14_vRhyme_bin_12	23124	3	23		lytic_virus	Low-quality	Genome-fragment	46.62	AAI-based (high-confidence)	RS_GCF_000175615.1	d__Bacteria;p__Actinobacteriota;c__Actinomycetia;o__Actinomycetales;f__Micrococcaceae;g__Rothia;s__Rothia mucilaginosa	blast	90.8	CRISPR;71.30 iPHoP-RF;60.30	83.18	d__Bacteria;p__Actinobacteriota;c__Actinomycetia;o__Actinomycetales;f__Micrococcaceae;g__Rothia	90.4	blast;90.80 CRISPR;74.40 RaFAH;61.30 iPHoP-RF;60.30	Duplodnaviria;Heunggongvirae;Uroviricota;Caudoviricetes;NA;NA;NA;NA	marker VOG HMM searching	91.4199	91.4199	0.497312	0.497312	7.36563	vRhyme_bin_12	UnclusteredGenus_1	No	No		Micrococcaceae	Rothia
14_vRhyme_bin_13	13483	2	22		lytic_virus	Low-quality	Genome-fragment	47.8	AAI-based (high-confidence)	RS_GCF_000278725.1	d__Bacteria;p__Actinobacteriota;c__Actinomycetia;o__Actinomycetales;f__Actinomycetaceae;g__Pauljensenia;s__Pauljensenia sp000278725	CRISPR	98.6	iPHoP-RF;75.00	92.99	d__Bacteria;p__Actinobacteriota;c__Actinomycetia;o__Actinomycetales;f__Actinomycetaceae;g__Pauljensenia	100	RaFAH;99.20 CRISPR;98.60 blast;91.90 iPHoP-RF;86.30			78.4983	78.4983	0.42702	0.42702	6.32455	vRhyme_bin_13	UnclusteredGenus_39	No	No		Actinomycetaceae	Pauljensenia
14_vRhyme_bin_14	71874	2	92	K00568(1)	lytic_virus	High-quality	High-quality	100	AAI-based (high-confidence)	RS_GCF_007845355.1	d__Bacteria;p__Patescibacteria;c__Saccharimonadia;o__Saccharimonadales;f__Saccharimonadaceae;g__TM7x;s__TM7x sp007845355	CRISPR	98.7	None	7.74	d__Bacteria;p__Patescibacteria;c__Saccharimonadia;o__Saccharimonadales;f__Saccharimonadaceae;g__TM7x	98.2	CRISPR;98.70	Duplodnaviria;Heunggongvirae;Uroviricota;Caudoviricetes;NA;NA;Alachuavirus;NA	vContact2 clustering	511.102	511.102	2.78032	2.78032	41.1791	vRhyme_bin_14	VC_229_0	Yes	No	No	Saccharimonadaceae	TM7x	Alachuavirus
14_vRhyme_bin_15	12382	2	15		lytic_virus	Low-quality	Genome-fragment	33.32	AAI-based (high-confidence)	RS_GCF_900187285.1	d__Bacteria;p__Firmicutes_C;c__Negativicutes;o__Veillonellales;f__Veillonellaceae;g__Veillonella;s__Veillonella rodentium	CRISPR	97.2	None	82.23	d__Bacteria;p__Firmicutes_C;c__Negativicutes;o__Veillonellales;f__Veillonellaceae;g__Veillonella	96	CRISPR;97.20 blast;93.50 iPHoP-RF;83.60	Duplodnaviria;Heunggongvirae;Uroviricota;Caudoviricetes;NA;NA;NA;NA	marker VOG HMM searching	93.7603	93.7603	0.510043	0.510043	7.5542	vRhyme_bin_15	VC_361_0	Yes	No	No	Veillonellaceae	Veillonella
14_vRhyme_unbinned_1	16248	1	23		lysogenic_scaffold	High-quality	High-quality	100	AAI-based (high-confidence)										Duplodnaviria;Heunggongvirae;Uroviricota;Caudoviricetes;NA;NA;Decurrovirus;NA	vContact2 clustering	412.084	412.084	2.24168	2.24168	33.2013	vRhyme_unbinned_1	VC_489_0	Yes	No	No			Decurrovirus
14_vRhyme_unbinned_2	16060	1	18		lytic_scaffold	Not-determined	Genome-fragment														107.717	107.717	0.585967	0.585967	8.6787	vRhyme_unbinned_2	UnclusteredGenus_13	No	No
14_vRhyme_unbinned_3	41227	1	55		lysogenic_scaffold	High-quality	High-quality	100	AAI-based (high-confidence)	RS_GCF_000024945.1	d__Bacteria;p__Firmicutes_C;c__Negativicutes;o__Veillonellales;f__Veillonellaceae;g__Veillonella;s__Veillonella parvula	CRISPR	98.9	blast;91.40 iPHoP-RF;78.70	86.69	d__Bacteria;p__Firmicutes_C;c__Negativicutes;o__Veillonellales;f__Veillonellaceae;g__Veillonella	100	RaFAH;99.60 CRISPR;98.90 blast;95.70 iPHoP-RF;78.70	Duplodnaviria;Heunggongvirae;Uroviricota;Caudoviricetes;NA;NA;NA;NA	marker VOG HMM searching	349.341	349.341	1.90037	1.90037	28.1462	vRhyme_unbinned_3	VC_423_0	Yes	Yes	No	Veillonellaceae	Veillonella
14_vRhyme_unbinned_4	10060	1	14		lytic_scaffold	Low-quality	Genome-fragment	4.85	AAI-based (high-confidence)	RS_GCF_001224225.1	d__Bacteria;p__Firmicutes;c__Bacilli;o__Staphylococcales;f__Staphylococcaceae;g__Staphylococcus;s__Staphylococcus haemolyticus_A	iPHoP-RF	94.1	None	70.25	d__Bacteria;p__Firmicutes;c__Bacilli;o__Staphylococcales;f__Staphylococcaceae;g__Staphylococcus	91.8	iPHoP-RF;94.10			99.8035	99.8035	0.542918	0.542918	8.0411	vRhyme_unbinned_4	UnclusteredGenus_60	Yes	No	No	Staphylococcaceae	Staphylococcus
14_vRhyme_unbinned_5	14424	1	20		lytic_scaffold	Low-quality	Genome-fragment	5.13	HMM-based (lower-bound)	3300006259_5	d__Bacteria;p__Firmicutes;c__Bacilli;o__Staphylococcales;f__Gemellaceae;g__Gemella;s__	blast	90.8	None							119.569	119.569	0.65044	0.65044	9.6336	vRhyme_unbinned_5	UnclusteredGenus_43	No	No		Gemellaceae	Gemella
14_vRhyme_unbinned_6	9763	1	7		lytic_scaffold	Low-quality	Genome-fragment	16.3	AAI-based (high-confidence)												144.793	144.793	0.787657	0.787657	11.6659	vRhyme_unbinned_6	UnclusteredGenus_18	Yes	No	No
14_vRhyme_unbinned_7	15403	1	33		lysogenic_scaffold	Low-quality	Genome-fragment	44.62	AAI-based (high-confidence)	RS_GCF_000024945.1	d__Bacteria;p__Firmicutes_C;c__Negativicutes;o__Veillonellales;f__Veillonellaceae;g__Veillonella;s__Veillonella parvula	CRISPR	98.5	blast;92.50 iPHoP-RF;82.20	44.56	d__Bacteria;p__Firmicutes_C;c__Negativicutes;o__Veillonellales;f__Veillonellaceae;g__Veillonella	100	CRISPR;98.50 RaFAH;96.70 blast;95.80 iPHoP-RF;88.90			112.714	112.714	0.61315	0.61315	9.0813	vRhyme_unbinned_7	UnclusteredGenus_14	Yes	Yes	No	Veillonellaceae	Veillonella
14_vRhyme_unbinned_8	33035	1	51		lytic_scaffold	Medium-quality	Genome-fragment	86.68	AAI-based (high-confidence)	RS_GCF_000963275.1	d__Bacteria;p__Firmicutes;c__Bacilli;o__Lactobacillales;f__Streptococcaceae;g__Streptococcus;s__Streptococcus parasanguinis_B	CRISPR	98.8	iPHoP-RF;96.70	58.12	d__Bacteria;p__Firmicutes;c__Bacilli;o__Lactobacillales;f__Streptococcaceae;g__Streptococcus	100	RaFAH;99.30 CRISPR;98.80 iPHoP-RF;97.10 blast;93.60	Duplodnaviria;Heunggongvirae;Uroviricota;Caudoviricetes;NA;NA;Jarrellvirus;NA	vContact2 clustering	411.353	411.353	2.2377	2.2377	33.1424	vRhyme_unbinned_8	VC_59_0	Yes	Yes	No	Streptococcaceae	Streptococcus	Jarrellvirus
14_vRhyme_unbinned_9	6747	1	7		lytic_scaffold	Low-quality	Genome-fragment	7.99	AAI-based (high-confidence)	RS_GCF_900187995.1	d__Bacteria;p__Bacteroidota;c__Bacteroidia;o__Bacteroidales;f__Bacteroidaceae;g__Prevotella;s__Prevotella jejuni	CRISPR	98.3	blast;90.70 iPHoP-RF;90.10	94.83	d__Bacteria;p__Bacteroidota;c__Bacteroidia;o__Bacteroidales;f__Bacteroidaceae;g__Prevotella	100	CRISPR;98.30 RaFAH;96.50 blast;96.00 iPHoP-RF;94.10			172.582	172.582	0.938822	0.938822	13.9048	vRhyme_unbinned_9	VC_811_0	Yes	Yes	No	Bacteroidaceae	Prevotella
14_vRhyme_unbinned_10	58426	1	69		lytic_scaffold	High-quality	High-quality	100	AAI-based (high-confidence)	3300007919_2	d__Bacteria;p__Firmicutes;c__Bacilli;o__Lactobacillales;f__Streptococcaceae;g__Streptococcus;s__	CRISPR	98.9	iPHoP-RF;70.90	85.95	d__Bacteria;p__Firmicutes;c__Bacilli;o__Lactobacillales;f__Streptococcaceae;g__Streptococcus	100	CRISPR;98.90 RaFAH;97.80 iPHoP-RF;75.20	Duplodnaviria;Heunggongvirae;Uroviricota;Caudoviricetes;NA;NA;NA;NA	marker VOG HMM searching	257.207	257.207	1.39917	1.39917	20.723	vRhyme_unbinned_10	UnclusteredGenus_2	No	No		Streptococcaceae	Streptococcus
14_vRhyme_unbinned_11	10680	1	18		lytic_scaffold	Low-quality	Genome-fragment	2.78	AAI-based (medium-confidence)	RS_GCF_003048375.1	d__Bacteria;p__Campylobacterota;c__Campylobacteria;o__Campylobacterales;f__Campylobacteraceae;g__Campylobacter_A;s__Campylobacter_A concisus_T	blast	91.8	iPHoP-RF;91.10							104.371	104.371	0.567764	0.567764	8.4091	vRhyme_unbinned_11	UnclusteredGenus_11	No	No		Campylobacteraceae	Campylobacter_A
14_vRhyme_unbinned_12	9075	1	12		lytic_scaffold	Low-quality	Genome-fragment	21.55	AAI-based (high-confidence)	RS_GCF_000262545.1	d__Bacteria;p__Bacteroidota;c__Bacteroidia;o__Bacteroidales;f__Bacteroidaceae;g__Prevotella;s__Prevotella bivia	iPHoP-RF	95.4	None	75.52	d__Bacteria;p__Bacteroidota;c__Bacteroidia;o__Bacteroidales;f__Bacteroidaceae;g__Prevotella	93.5	iPHoP-RF;95.40 blast;92.70 CRISPR;55.10			125.566	125.566	0.683065	0.683065	10.1168	vRhyme_unbinned_12	UnclusteredGenus_30	No	No		Bacteroidaceae	Prevotella
14_vRhyme_unbinned_13	11616	1	21		lytic_scaffold	Low-quality	Genome-fragment	3.28	AAI-based (medium-confidence)												116.494	116.494	0.633709	0.633709	9.3858	vRhyme_unbinned_13	UnclusteredGenus_16	No	No
14_vRhyme_unbinned_14	12034	1	28		lytic_scaffold	Low-quality	Genome-fragment	18.14	HMM-based (lower-bound)												146.972	146.972	0.799506	0.799506	11.8414	vRhyme_unbinned_14	VC_435_0	Yes	No	No
14_vRhyme_unbinned_15	10899	1	18		lytic_scaffold	Low-quality	Genome-fragment	1.9	AAI-based (medium-confidence)	3300006259_5	d__Bacteria;p__Firmicutes;c__Bacilli;o__Staphylococcales;f__Gemellaceae;g__Gemella;s__	blast	93.9	iPHoP-RF;84.20	3.8	d__Bacteria;p__Firmicutes;c__Bacilli;o__Staphylococcales;f__Gemellaceae;g__Gemella	91.6	blast;93.90 iPHoP-RF;84.20			112.215	112.215	0.610436	0.610436	9.0411	vRhyme_unbinned_15	UnclusteredGenus_20	Yes	No	No	Gemellaceae	Gemella
14_vRhyme_unbinned_16	5716	1	8		lytic_scaffold	Low-quality	Genome-fragment	13.84	AAI-based (high-confidence)	RS_GCF_002959915.1	d__Bacteria;p__Firmicutes_C;c__Negativicutes;o__Veillonellales;f__Veillonellaceae;g__Veillonella;s__Veillonella atypica	blast	93.7	iPHoP-RF;70.00	97.49	d__Bacteria;p__Firmicutes_C;c__Negativicutes;o__Veillonellales;f__Veillonellaceae;g__Veillonella	99.7	RaFAH;95.70 blast;93.70 iPHoP-RF;75.00			96.8446	96.8446	0.526822	0.526822	7.8027	vRhyme_unbinned_16	VC_423_0	No	No		Veillonellaceae	Veillonella
14_vRhyme_unbinned_17	9413	1	23		lytic_scaffold	Low-quality	Genome-fragment	4.6	AAI-based (medium-confidence)	RS_GCF_000220255.1	d__Bacteria;p__Bacteroidota;c__Bacteroidia;o__Bacteroidales;f__Bacteroidaceae;g__Prevotella;s__Prevotella pallens	blast	93.6	iPHoP-RF;69.50	4.78	d__Bacteria;p__Bacteroidota;c__Bacteroidia;o__Bacteroidales;f__Bacteroidaceae;g__Prevotella	91.2	blast;93.60 iPHoP-RF;69.50			110.834	110.834	0.602921	0.602921	8.9298	vRhyme_unbinned_17	UnclusteredGenus_51	No	No		Bacteroidaceae	Prevotella
14_vRhyme_unbinned_18	5365	1	5		lytic_scaffold	Not-determined	Genome-fragment			RS_GCF_000257925.1	d__Bacteria;p__Bacteroidota;c__Bacteroidia;o__Bacteroidales;f__Bacteroidaceae;g__Prevotella;s__Prevotella sp000257925	blast	91.9	iPHoP-RF;65.60							69.3552	69.3552	0.377283	0.377283	5.5879	vRhyme_unbinned_18	UnclusteredGenus_36	Yes	Yes	No	Bacteroidaceae	Prevotella
14_vRhyme_unbinned_19	9542	1	20		lytic_scaffold	Low-quality	Genome-fragment	14.51	AAI-based (high-confidence)						97.33	d__Bacteria;p__Firmicutes_C;c__Negativicutes;o__Veillonellales;f__Veillonellaceae;g__Veillonella	93	RaFAH;94.40 iPHoP-RF;55.70			96.3109	96.3109	0.523918	0.523918	7.7597	vRhyme_unbinned_19	UnclusteredGenus_45	Yes	No	No	Veillonellaceae	Veillonella
14_vRhyme_unbinned_20	6817	1	17		lysogenic_scaffold	Low-quality	Genome-fragment	20.08	AAI-based (high-confidence)	RS_GCF_004785935.1	d__Bacteria;p__Firmicutes;c__Bacilli;o__Lactobacillales;f__Streptococcaceae;g__Streptococcus;s__Streptococcus rubneri	CRISPR	98.7	iPHoP-RF;86.00	64.34	d__Bacteria;p__Firmicutes;c__Bacilli;o__Lactobacillales;f__Streptococcaceae;g__Streptococcus	100	RaFAH;99.80 CRISPR;98.70 iPHoP-RF;94.40 blast;94.00			138.112	138.112	0.751312	0.751312	11.1276	vRhyme_unbinned_20	UnclusteredGenus_61	Yes	Yes	Yes	Streptococcaceae	Streptococcus
14_vRhyme_unbinned_21	11737	1	17	K00390(1)	lysogenic_scaffold	Low-quality	Genome-fragment	15.66	AAI-based (high-confidence)	RS_GCF_003043945.1	d__Bacteria;p__Bacteroidota;c__Bacteroidia;o__Bacteroidales;f__Bacteroidaceae;g__Prevotella;s__Prevotella sp003043945	CRISPR	97.9	iPHoP-RF;70.90	65.95	d__Bacteria;p__Bacteroidota;c__Bacteroidia;o__Bacteroidales;f__Bacteroidaceae;g__Prevotella	99.4	CRISPR;97.90 iPHoP-RF;96.10 blast;93.20 RaFAH;87.40	Duplodnaviria;Heunggongvirae;Uroviricota;Caudoviricetes;NA;NA;NA;NA	marker VOG HMM searching	106.295	106.295	0.57823	0.57823	8.5641	vRhyme_unbinned_21	UnclusteredGenus_17	Yes	No	Yes	Bacteroidaceae	Prevotella
14_vRhyme_unbinned_22	12404	1	10		lytic_scaffold	Not-determined	Genome-fragment			RS_GCF_002959895.1	d__Bacteria;p__Firmicutes_C;c__Negativicutes;o__Veillonellales;f__Veillonellaceae;g__Veillonella;s__Veillonella infantium	blast	93.2	None	6.67	d__Bacteria;p__Firmicutes_C;c__Negativicutes;o__Veillonellales;f__Veillonellaceae;g__Veillonella	96.9	blast;93.20 RaFAH;84.10			105.709	105.709	0.575043	0.575043	8.5169	vRhyme_unbinned_22	UnclusteredGenus_5	Yes	Yes	Yes	Veillonellaceae	Veillonella
14_vRhyme_unbinned_23	27216	1	32		lytic_scaffold	Low-quality	Genome-fragment	32.24	AAI-based (high-confidence)	RS_GCF_000144405.1	d__Bacteria;p__Bacteroidota;c__Bacteroidia;o__Bacteroidales;f__Bacteroidaceae;g__Prevotella;s__Prevotella melaninogenica	CRISPR	98.9	iPHoP-RF;97.10 blast;88.90	90.5	d__Bacteria;p__Bacteroidota;c__Bacteroidia;o__Bacteroidales;f__Bacteroidaceae;g__Prevotella	98.5	CRISPR;98.90 iPHoP-RF;97.10 blast;88.90			206.873	206.873	1.12536	1.12536	16.6676	vRhyme_unbinned_23	UnclusteredGenus_40	No	No		Bacteroidaceae	Prevotella
14_vRhyme_unbinned_24	6514	1	15		lytic_scaffold	Low-quality	Genome-fragment	4.04	HMM-based (lower-bound)	RS_GCF_000764555.1	d__Bacteria;p__Proteobacteria;c__Gammaproteobacteria;o__Francisellales;f__Francisellaceae;g__Francisella;s__Francisella sp000764555	iPHoP-RF	90.1	None							110.667	110.667	0.602016	0.602016	8.9164	vRhyme_unbinned_24	UnclusteredGenus_38	Yes	No	Yes	Francisellaceae	Francisella
14_vRhyme_unbinned_25	87445	1	78		lytic_scaffold	Complete	High-quality	100	DTR (high-confidence)	RS_GCF_001683355.1	d__Bacteria;p__Bacteroidota;c__Bacteroidia;o__Bacteroidales;f__Bacteroidaceae;g__Prevotella;s__Prevotella scopos	CRISPR	99.3	None	85.42	d__Bacteria;p__Bacteroidota;c__Bacteroidia;o__Bacteroidales;f__Bacteroidaceae;g__Prevotella	100	CRISPR;99.30 RaFAH;94.80	Duplodnaviria;Heunggongvirae;Uroviricota;Caudoviricetes;Crassvirales;Intestiviridae;Hacihdavirus;uncultured phage cr271_1	NCBI RefSeq viral protein searching	5709.62	5709.62	31.0596	31.0596	460.02	vRhyme_unbinned_25	UnclusteredGenus_24	Yes	No	No	Bacteroidaceae	Prevotella	Hacihdavirus
14_vRhyme_unbinned_26	5444	1	9		lytic_scaffold	Low-quality	Genome-fragment	13.72	AAI-based (high-confidence)	GB_GCA_900538355.1	d__Bacteria;p__Firmicutes_C;c__Negativicutes;o__Veillonellales;f__Veillonellaceae;g__Veillonella;s__Veillonella sp900538355	iPHoP-RF	92.8	None	96.73	d__Bacteria;p__Firmicutes_C;c__Negativicutes;o__Veillonellales;f__Veillonellaceae;g__Veillonella	90.3	iPHoP-RF;92.80 blast;91.20 CRISPR;52.90			94.1525	94.1525	0.512177	0.512177	7.5858	vRhyme_unbinned_26	UnclusteredGenus_32	Yes	No	No	Veillonellaceae	Veillonella
14_vRhyme_unbinned_27	8881	1	15		lytic_scaffold	Low-quality	Genome-fragment	12.81	HMM-based (lower-bound)	RS_GCF_000613785.1	d__Bacteria;p__Bacteroidota;c__Bacteroidia;o__Bacteroidales;f__Bacteroidaceae;g__Prevotella;s__Prevotella oulorum	CRISPR	94.2	blast;92.10 iPHoP-RF;86.70	78.71	d__Bacteria;p__Bacteroidota;c__Bacteroidia;o__Bacteroidales;f__Bacteroidaceae;g__Prevotella	100	RaFAH;97.10 CRISPR;94.20 blast;93.90 iPHoP-RF;88.90			104.994	104.994	0.571154	0.571154	8.4593	vRhyme_unbinned_27	UnclusteredGenus_28	Yes	Yes	No	Bacteroidaceae	Prevotella
14_vRhyme_unbinned_28	30308	1	43		lytic_scaffold	Low-quality	Genome-fragment	9.9	AAI-based (high-confidence)	3300006250_17	d__Bacteria;p__Firmicutes;c__Bacilli;o__Erysipelotrichales;f__Erysipelotrichaceae;g__Bulleidia;s__	blast	92.3	iPHoP-RF;65.30							213.497	213.497	1.16139	1.16139	17.2013	vRhyme_unbinned_28	UnclusteredGenus_59	Yes	Yes	No	Erysipelotrichaceae	Bulleidia
14_vRhyme_unbinned_29	15504	1	8		lytic_scaffold	Low-quality	Genome-fragment	20.34	AAI-based (high-confidence)	RS_GCF_003609775.1	d__Bacteria;p__Bacteroidota;c__Bacteroidia;o__Bacteroidales;f__Bacteroidaceae;g__Prevotella;s__Prevotella melaninogenica_A	CRISPR	97.5	blast;91.20 iPHoP-RF;91.10	72.76	d__Bacteria;p__Bacteroidota;c__Bacteroidia;o__Bacteroidales;f__Bacteroidaceae;g__Prevotella	99.6	CRISPR;97.50 blast;96.20 iPHoP-RF;96.10 RaFAH;91.80			115.153	115.153	0.626417	0.626417	9.2778	vRhyme_unbinned_29	UnclusteredGenus_58	Yes	Yes	No	Bacteroidaceae	Prevotella
14_vRhyme_unbinned_30	14281	1	24		lytic_scaffold	Low-quality	Genome-fragment	17.91	AAI-based (medium-confidence)	RS_GCF_000220255.1	d__Bacteria;p__Bacteroidota;c__Bacteroidia;o__Bacteroidales;f__Bacteroidaceae;g__Prevotella;s__Prevotella pallens	blast	94.9	iPHoP-RF;80.80	60.65	d__Bacteria;p__Bacteroidota;c__Bacteroidia;o__Bacteroidales;f__Bacteroidaceae;g__Prevotella	95.6	blast;94.90 iPHoP-RF;92.80 RaFAH;69.20 CRISPR;51.70			131.636	131.636	0.716081	0.716081	10.6058	vRhyme_unbinned_30	UnclusteredGenus_35	Yes	No	Yes	Bacteroidaceae	Prevotella
14_vRhyme_unbinned_31	25705	1	33		lysogenic_scaffold	Low-quality	Genome-fragment	38.74	AAI-based (high-confidence)						88.58	d__Bacteria;p__Firmicutes_C;c__Negativicutes;o__Veillonellales;f__Veillonellaceae;g__Veillonella	99.4	RaFAH;97.10 blast;87.00 iPHoP-RF;65.30			114.9	114.9	0.62504	0.62504	9.2574	vRhyme_unbinned_31	UnclusteredGenus_33	Yes	No	No	Veillonellaceae	Veillonella
14_vRhyme_unbinned_32	9755	1	21		lytic_scaffold	Not-determined	Genome-fragment														109.115	109.115	0.59357	0.59357	8.7913	vRhyme_unbinned_32	UnclusteredGenus_6	Yes	No	Yes
14_vRhyme_unbinned_33	9391	1	16		lytic_scaffold	Not-determined	Genome-fragment														102.818	102.818	0.559318	0.559318	8.284	vRhyme_unbinned_33	UnclusteredGenus_19	Yes	No	Yes
14_vRhyme_unbinned_34	5953	1	6		lytic_scaffold	Low-quality	Genome-fragment	9.96	AAI-based (high-confidence)										Duplodnaviria;Heunggongvirae;Uroviricota;Caudoviricetes;NA;NA;NA;Arthrobacter phage Qui	NCBI RefSeq viral protein searching	106.033	106.033	0.576805	0.576805	8.543	vRhyme_unbinned_34	UnclusteredGenus_27	No	No
14_vRhyme_unbinned_35	6131	1	9		lytic_scaffold	Low-quality	Genome-fragment	8.88	HMM-based (lower-bound)	RS_GCF_000599605.1	d__Bacteria;p__Bacteroidota;c__Bacteroidia;o__Bacteroidales;f__Bacteroidaceae;g__Prevotella;s__Prevotella sp000599605	iPHoP-RF	94.4	blast;92.60	73.04	d__Bacteria;p__Bacteroidota;c__Bacteroidia;o__Bacteroidales;f__Bacteroidaceae;g__Prevotella	92.2	iPHoP-RF;94.40 blast;92.60			91.7372	91.7372	0.499038	0.499038	7.3912	vRhyme_unbinned_35	UnclusteredGenus_49	Yes	No	No	Bacteroidaceae	Prevotella
14_vRhyme_unbinned_36	8014	1	9		lytic_scaffold	Low-quality	Genome-fragment	3.46	AAI-based (high-confidence)						65.94	d__Bacteria;p__Firmicutes_C;c__Negativicutes;o__Veillonellales;f__Veillonellaceae;g__F0422	93.9	RaFAH;95.70			99.9078	99.9078	0.543485	0.543485	8.0495	vRhyme_unbinned_36	UnclusteredGenus_21	No	No		Veillonellaceae	F0422
14_vRhyme_unbinned_37	28989	1	35		lytic_scaffold	Low-quality	Genome-fragment	12.61	AAI-based (high-confidence)	GB_GCA_013333255.2	d__Bacteria;p__Bacteroidota;c__Bacteroidia;o__Flavobacteriales;f__Weeksellaceae;g__JABCPE02;s__JABCPE02 sp013333255	blast	92.1	iPHoP-RF;72.60	3.43	d__Bacteria;p__Firmicutes;c__Bacilli;o__Lactobacillales;f__Streptococcaceae;g__Streptococcus	94.6	RaFAH;96.20			229.085	229.085	1.24619	1.24619	18.4572	vRhyme_unbinned_37	UnclusteredGenus_48	Yes	No	No	Streptococcaceae	Streptococcus
14_vRhyme_unbinned_38	7302	1	9		lytic_scaffold	Low-quality	Genome-fragment	17.3	AAI-based (high-confidence)												83.0192	83.0192	0.451613	0.451613	6.6888	vRhyme_unbinned_38	VC_435_0	Yes	No	No
14_vRhyme_unbinned_39	6346	1	10		lytic_scaffold	Not-determined	Genome-fragment														114.792	114.792	0.624452	0.624452	9.2487	vRhyme_unbinned_39	UnclusteredGenus_8	Yes	No	Yes
14_vRhyme_unbinned_40	5015	1	9		integrated_prophage	Low-quality	Genome-fragment	14.4	AAI-based (high-confidence)	RS_GCF_000425005.1	d__Bacteria;p__Firmicutes;c__Bacilli;o__Erysipelotrichales;f__Erysipelotrichaceae;g__Bulleidia;s__Bulleidia moorei	blast	91.9	iPHoP-RF;85.70							173.763	173.763	0.94525	0.94525	14	vRhyme_unbinned_40	UnclusteredGenus_25	Yes	Yes	Yes	Erysipelotrichaceae	Bulleidia
14_vRhyme_unbinned_41	7757	1	17		lytic_scaffold	Low-quality	Genome-fragment	9.15	AAI-based (medium-confidence)	3300011981_7	d__Bacteria;p__Bacteroidota;c__Bacteroidia;o__Bacteroidales;f__Bacteroidaceae;g__Prevotella;s__	iPHoP-RF	95.4	None	19.71	d__Bacteria;p__Bacteroidota;c__Bacteroidia;o__Bacteroidales;f__Bacteroidaceae;g__Prevotella	99	iPHoP-RF;95.40 blast;91.80 RaFAH;91.00 CRISPR;86.70			159.582	159.582	0.868104	0.868104	12.8574	vRhyme_unbinned_41	VC_810_0	Yes	No	Yes	Bacteroidaceae	Prevotella
14_vRhyme_unbinned_42	17756	1	17		lytic_scaffold	Low-quality	Genome-fragment	26.85	AAI-based (high-confidence)	RS_GCF_000599605.1	d__Bacteria;p__Bacteroidota;c__Bacteroidia;o__Bacteroidales;f__Bacteroidaceae;g__Prevotella;s__Prevotella sp000599605	CRISPR	97.6	None	53.43	d__Bacteria;p__Bacteroidota;c__Bacteroidia;o__Bacteroidales;f__Bacteroidaceae;g__Prevotella	99.4	CRISPR;97.60 blast;96.00 iPHoP-RF;93.40 RaFAH;90.40			108.84	108.84	0.592078	0.592078	8.7692	vRhyme_unbinned_42	UnclusteredGenus_56	Yes	No	No	Bacteroidaceae	Prevotella
14_vRhyme_unbinned_43	33542	1	39		lytic_scaffold	Complete	High-quality	100	DTR (medium-confidence)	RS_GCF_011612265.1	d__Bacteria;p__Actinobacteriota;c__Actinomycetia;o__Mycobacteriales;f__Mycobacteriaceae;g__Corynebacterium;s__Corynebacterium matruchotii	CRISPR	90.2	iPHoP-RF;86.30					Duplodnaviria;Heunggongvirae;Uroviricota;Caudoviricetes;NA;NA;NA;NA	marker VOG HMM searching	186.776	186.776	1.01604	1.01604	15.0484	vRhyme_unbinned_43	VC_290_0	No	No		Mycobacteriaceae	Corynebacterium
14_vRhyme_unbinned_44	7085	1	8		lytic_scaffold	Low-quality	Genome-fragment	3.08	AAI-based (high-confidence)												234.206	234.206	1.27405	1.27405	18.8698	vRhyme_unbinned_44	UnclusteredGenus_52	Yes	No	Yes
14_vRhyme_unbinned_45	6633	1	5		lytic_scaffold	Low-quality	Genome-fragment	15	AAI-based (medium-confidence)	RS_GCF_000144405.1	d__Bacteria;p__Bacteroidota;c__Bacteroidia;o__Bacteroidales;f__Bacteroidaceae;g__Prevotella;s__Prevotella melaninogenica	CRISPR	98.9	blast;96.10 iPHoP-RF;89.50	98	d__Bacteria;p__Bacteroidota;c__Bacteroidia;o__Bacteroidales;f__Bacteroidaceae;g__Prevotella	99.1	CRISPR;98.90 blast;96.10 iPHoP-RF;91.80 RaFAH;69.60			200.13	200.13	1.08868	1.08868	16.1243	vRhyme_unbinned_45	VC_812_0	No	No		Bacteroidaceae	Prevotella
14_vRhyme_unbinned_46	96315	1	123		lytic_scaffold	Low-quality	Genome-fragment	41.91	AAI-based (high-confidence)												206.252	206.252	1.12198	1.12198	16.6176	vRhyme_unbinned_46	VC_496_0	Yes	No	No
14_vRhyme_unbinned_47	5884	1	8		lytic_scaffold	Low-quality	Genome-fragment	17.94	AAI-based (high-confidence)	RS_GCF_001553855.1	d__Bacteria;p__Firmicutes;c__Bacilli;o__Lactobacillales;f__Streptococcaceae;g__Streptococcus;s__Streptococcus gordonii	CRISPR	97.2	iPHoP-RF;91.80	97.29	d__Bacteria;p__Firmicutes;c__Bacilli;o__Lactobacillales;f__Streptococcaceae;g__Streptococcus	100	RaFAH;97.70 CRISPR;97.20 iPHoP-RF;97.10 blast;93.90	Duplodnaviria;Heunggongvirae;Uroviricota;Caudoviricetes;NA;NA;NA;Streptococcus phage PH10	NCBI RefSeq viral protein searching	151.641	151.641	0.824906	0.824906	12.2176	vRhyme_unbinned_47	UnclusteredGenus_22	Yes	Yes	No	Streptococcaceae	Streptococcus
14_vRhyme_unbinned_48	6568	1	15		lysogenic_scaffold	Low-quality	Genome-fragment	4.89	HMM-based (lower-bound)	RS_GCF_002243385.1	d__Bacteria;p__Firmicutes_A;c__Clostridia;o__Peptostreptococcales;f__Anaerovoracaceae;g__Mogibacterium;s__Mogibacterium pumilum	CRISPR	96.6	iPHoP-RF;71.30	8.25	d__Bacteria;p__Firmicutes_A;c__Clostridia;o__Peptostreptococcales;f__Anaerovoracaceae;g__Mogibacterium	95.2	CRISPR;96.60 blast;93.90 iPHoP-RF;75.00			89.8605	89.8605	0.488829	0.488829	7.24	vRhyme_unbinned_48	UnclusteredGenus_15	Yes	No	Yes	Anaerovoracaceae	Mogibacterium
14_vRhyme_unbinned_49	10924	1	17	K01939(1)	lytic_scaffold	Low-quality	Genome-fragment	4.76	AAI-based (medium-confidence)	RS_GCF_001458595.1	d__Bacteria;p__Firmicutes_A;c__Clostridia;o__Clostridiales;f__Clostridiaceae;g__Clostridium;s__Clostridium neonatale	iPHoP-RF	92.1	None							98.1875	98.1875	0.534127	0.534127	7.9109	vRhyme_unbinned_49	UnclusteredGenus_34	Yes	No	No	Clostridiaceae	Clostridium
14_vRhyme_unbinned_50	13705	1	19		lysogenic_scaffold	Low-quality	Genome-fragment	37.9	AAI-based (high-confidence)	3300006250_17	d__Bacteria;p__Firmicutes;c__Bacilli;o__Erysipelotrichales;f__Erysipelotrichaceae;g__Bulleidia;s__	blast	92.1	None							103.388	103.388	0.562417	0.562417	8.3299	vRhyme_unbinned_50	UnclusteredGenus_54	No	No		Erysipelotrichaceae	Bulleidia
14_vRhyme_unbinned_51	11114	1	6		lytic_scaffold	Low-quality	Genome-fragment	25.4	HMM-based (lower-bound)	RS_GCF_002959915.1	d__Bacteria;p__Firmicutes_C;c__Negativicutes;o__Veillonellales;f__Veillonellaceae;g__Veillonella;s__Veillonella atypica	blast	93.8	iPHoP-RF;69.50	7.83	d__Bacteria;p__Firmicutes_C;c__Negativicutes;o__Veillonellales;f__Veillonellaceae;g__Veillonella	91.5	blast;93.80 iPHoP-RF;71.10			102.122	102.122	0.55553	0.55553	8.2279	vRhyme_unbinned_51	UnclusteredGenus_53	Yes	Yes	Yes	Veillonellaceae	Veillonella
14_vRhyme_unbinned_52	5508	1	11		lytic_scaffold	Low-quality	Genome-fragment	2.7	HMM-based (lower-bound)												100.167	100.167	0.544896	0.544896	8.0704	vRhyme_unbinned_52	UnclusteredGenus_55	No	No
14_vRhyme_unbinned_53	16556	1	23		lytic_scaffold	Low-quality	Genome-fragment	44.79	AAI-based (high-confidence)	RS_GCF_000425005.1	d__Bacteria;p__Firmicutes;c__Bacilli;o__Erysipelotrichales;f__Erysipelotrichaceae;g__Bulleidia;s__Bulleidia moorei	CRISPR	98.1	blast;90.70 iPHoP-RF;64.50	79.26	d__Bacteria;p__Firmicutes;c__Bacilli;o__Erysipelotrichales;f__Erysipelotrichaceae;g__Bulleidia	99.3	CRISPR;98.10 blast;93.80 RaFAH;84.80 iPHoP-RF;80.60			137.052	137.052	0.745546	0.745546	11.0422	vRhyme_unbinned_53	UnclusteredGenus_29	Yes	Yes	No	Erysipelotrichaceae	Bulleidia
14_vRhyme_unbinned_54	6605	1	10		lytic_scaffold	Low-quality	Genome-fragment	2.85	AAI-based (high-confidence)	RS_GCF_003035445.1	d__Bacteria;p__Firmicutes;c__Bacilli;o__Staphylococcales;f__Staphylococcaceae;g__Staphylococcus;s__Staphylococcus devriesei_A	iPHoP-RF	90.5	None							94.9344	94.9344	0.516431	0.516431	7.6488	vRhyme_unbinned_54	UnclusteredGenus_26	No	No		Staphylococcaceae	Staphylococcus
14_vRhyme_unbinned_55	8168	1	20		lysogenic_scaffold	Not-determined	Genome-fragment														110.906	110.906	0.603313	0.603313	8.9356	vRhyme_unbinned_55	UnclusteredGenus_9	Yes	No	Yes
14_vRhyme_unbinned_56	112871	1	164	K06920(1);K01495(1);K10026(1);K01737(1)	lytic_scaffold	Medium-quality	Genome-fragment	83.66	AAI-based (high-confidence)												259.482	259.482	1.41155	1.41155	20.9063	vRhyme_unbinned_56	VC_496_0	No	No
14_vRhyme_unbinned_57	9619	1	21		lytic_scaffold	Low-quality	Genome-fragment	27.64	AAI-based (high-confidence)	GB_GCA_900554555.1	d__Bacteria;p__Firmicutes;c__Bacilli;o__Erysipelotrichales;f__Erysipelotrichaceae;g__Bulleidia;s__Bulleidia sp900554555	CRISPR	98.5	iPHoP-RF;50.20	10.29	d__Bacteria;p__Firmicutes;c__Bacilli;o__Erysipelotrichales;f__Erysipelotrichaceae;g__Bulleidia	97.9	CRISPR;98.50 blast;93.90 iPHoP-RF;66.80			114.855	114.855	0.624797	0.624797	9.2538	vRhyme_unbinned_57	UnclusteredGenus_47	Yes	No	Yes	Erysipelotrichaceae	Bulleidia
14_vRhyme_unbinned_58	6732	1	14		lytic_scaffold	Low-quality	Genome-fragment	19.99	AAI-based (high-confidence)	3300011986_41	d__Bacteria;p__Patescibacteria;c__Saccharimonadia;o__Saccharimonadales;f__Saccharimonadaceae;g__TM7x;s__	blast	91.5	iPHoP-RF;79.50 CRISPR;76.60							550.788	550.788	2.99621	2.99621	44.3766	vRhyme_unbinned_58	UnclusteredGenus_41	Yes	No	No	Saccharimonadaceae	TM7x
14_vRhyme_unbinned_59	14392	1	20		lytic_scaffold	Low-quality	Genome-fragment	21.06	AAI-based (high-confidence)	RS_GCF_000144405.1	d__Bacteria;p__Bacteroidota;c__Bacteroidia;o__Bacteroidales;f__Bacteroidaceae;g__Prevotella;s__Prevotella melaninogenica	CRISPR	98.1	blast;94.10 iPHoP-RF;84.20	38.38	d__Bacteria;p__Bacteroidota;c__Bacteroidia;o__Bacteroidales;f__Bacteroidaceae;g__Prevotella	99	CRISPR;98.10 blast;96.00 iPHoP-RF;94.40 RaFAH;79.60			101.698	101.698	0.553221	0.553221	8.1937	vRhyme_unbinned_59	UnclusteredGenus_4	No	No		Bacteroidaceae	Prevotella
14_vRhyme_unbinned_60	37567	1	43	K00390(1)	lytic_scaffold	Low-quality	Genome-fragment	44.5	AAI-based (high-confidence)	RS_GCF_001683355.1	d__Bacteria;p__Bacteroidota;c__Bacteroidia;o__Bacteroidales;f__Bacteroidaceae;g__Prevotella;s__Prevotella scopos	CRISPR	98.3	iPHoP-RF;94.70	93.72	d__Bacteria;p__Bacteroidota;c__Bacteroidia;o__Bacteroidales;f__Bacteroidaceae;g__Prevotella	100	RaFAH;98.60 CRISPR;98.30 iPHoP-RF;94.70 blast;93.90			221.639	221.639	1.20569	1.20569	17.8573	vRhyme_unbinned_60	VC_811_0	No	No		Bacteroidaceae	Prevotella
14_vRhyme_unbinned_61	5602	1	8		lytic_scaffold	Low-quality	Genome-fragment	9.46	AAI-based (high-confidence)	RS_GCF_000430525.1	d__Bacteria;p__Bacteroidota;c__Bacteroidia;o__Bacteroidales;f__Bacteroidaceae;g__Prevotella;s__Prevotella corporis	iPHoP-RF	95.7	None	92.86	d__Bacteria;p__Bacteroidota;c__Bacteroidia;o__Bacteroidales;f__Bacteroidaceae;g__Prevotella	93.9	iPHoP-RF;95.70 blast;93.50 CRISPR;78.10			106.182	106.182	0.577615	0.577615	8.555	vRhyme_unbinned_61	UnclusteredGenus_46	Yes	No	No	Bacteroidaceae	Prevotella
14_vRhyme_unbinned_62	17389	1	29		lysogenic_scaffold	Low-quality	Genome-fragment	43.06	AAI-based (high-confidence)	RS_GCF_902810435.1	d__Bacteria;p__Firmicutes_C;c__Negativicutes;o__Veillonellales;f__Veillonellaceae;g__Veillonella;s__Veillonella parvula_A	blast	94.8	iPHoP-RF;87.90	59.88	d__Bacteria;p__Firmicutes_C;c__Negativicutes;o__Veillonellales;f__Veillonellaceae;g__Veillonella	100	RaFAH;95.10 blast;94.80 iPHoP-RF;93.70 CRISPR;92.40			105.625	105.625	0.574584	0.574584	8.5101	vRhyme_unbinned_62	VC_361_0	Yes	No	Yes	Veillonellaceae	Veillonella
14_vRhyme_unbinned_63	19256	1	23		lysogenic_scaffold	Medium-quality	Genome-fragment	59.8	AAI-based (high-confidence)	RS_GCF_902363395.1	d__Bacteria;p__Firmicutes;c__Bacilli;o__Lactobacillales;f__Streptococcaceae;g__Streptococcus;s__Streptococcus sp902363395	CRISPR	97.7	iPHoP-RF;84.80	74.28	d__Bacteria;p__Firmicutes;c__Bacilli;o__Lactobacillales;f__Streptococcaceae;g__Streptococcus	100	RaFAH;99.80 CRISPR;97.70 blast;93.90 iPHoP-RF;92.10	Duplodnaviria;Heunggongvirae;Uroviricota;Caudoviricetes;NA;NA;Jarrellvirus;NA	vContact2 clustering	126.472	126.472	0.687994	0.687994	10.1898	vRhyme_unbinned_63	VC_59_0	Yes	Yes	No	Streptococcaceae	Streptococcus	Jarrellvirus
14_vRhyme_unbinned_64	9227	1	11		lytic_scaffold	Low-quality	Genome-fragment	24.38	AAI-based (high-confidence)	RS_GCF_000165735.1	d__Bacteria;p__Firmicutes_C;c__Negativicutes;o__Veillonellales;f__Megasphaeraceae;g__Anaeroglobus;s__Anaeroglobus micronuciformis	blast	94.2	iPHoP-RF;68.90	28.04	d__Bacteria;p__Firmicutes_C;c__Negativicutes;o__Veillonellales;f__Megasphaeraceae;g__Anaeroglobus	92	blast;94.20 iPHoP-RF;68.90			75.6343	75.6343	0.41144	0.41144	6.0938	vRhyme_unbinned_64	VC_423_0	Yes	No	No	Megasphaeraceae	Anaeroglobus
14_vRhyme_unbinned_65	13305	1	16		lytic_scaffold	Low-quality	Genome-fragment	20.24	AAI-based (high-confidence)												108.808	108.808	0.591902	0.591902	8.7666	vRhyme_unbinned_65	UnclusteredGenus_37	Yes	No	No
14_vRhyme_unbinned_66	16400	1	12		lytic_scaffold	Low-quality	Genome-fragment	12.16	AAI-based (high-confidence)												267.748	267.748	1.45652	1.45652	21.5723	vRhyme_unbinned_66	UnclusteredGenus_42	No	No
14_vRhyme_unbinned_67	6422	1	9		lytic_scaffold	Low-quality	Genome-fragment	1.66	AAI-based (high-confidence)	2189573022_9	d__Bacteria;p__Firmicutes_A;c__Clostridia;o__Clostridiales;f__Clostridiaceae;g__Clostridium;s__	iPHoP-RF	91.4	None							105.843	105.843	0.575772	0.575772	8.5277	vRhyme_unbinned_67	UnclusteredGenus_7	Yes	No	No	Clostridiaceae	Clostridium
14_vRhyme_unbinned_68	30884	1	42		lytic_scaffold	Low-quality	Genome-fragment	5.42	AAI-based (medium-confidence)	3300006259_5	d__Bacteria;p__Firmicutes;c__Bacilli;o__Staphylococcales;f__Gemellaceae;g__Gemella;s__	blast	92.6	None	5.3	d__Bacteria;p__Firmicutes;c__Bacilli;o__Staphylococcales;f__Gemellaceae;g__Gemella	90.1	blast;92.60			110.691	110.691	0.602145	0.602145	8.9183	vRhyme_unbinned_68	UnclusteredGenus_12	Yes	No	No	Gemellaceae	Gemella
14_vRhyme_unbinned_69	25249	1	30		lytic_scaffold	Low-quality	Genome-fragment	42.19	AAI-based (medium-confidence)										Duplodnaviria;Heunggongvirae;Uroviricota;Caudoviricetes;NA;NA;NA;NA	marker VOG HMM searching	142.341	142.341	0.774315	0.774315	11.4683	vRhyme_unbinned_69	UnclusteredGenus_50	Yes	No	No
14_vRhyme_unbinned_70	12320	1	16		lytic_scaffold	Low-quality	Genome-fragment	27.99	AAI-based (high-confidence)	RS_GCF_000220235.1	d__Bacteria;p__Bacteroidota;c__Bacteroidia;o__Bacteroidales;f__Bacteroidaceae;g__Prevotella;s__Prevotella nigrescens	CRISPR	99	blast;95.90 iPHoP-RF;54.40	65.03	d__Bacteria;p__Bacteroidota;c__Bacteroidia;o__Bacteroidales;f__Bacteroidaceae;g__Prevotella	99.9	CRISPR;99.00 blast;96.50 RaFAH;88.60 iPHoP-RF;84.20			301.187	301.187	1.63842	1.63842	24.2664	vRhyme_unbinned_70	VC_812_0	No	No		Bacteroidaceae	Prevotella
14_vRhyme_unbinned_71	27556	1	26		lytic_scaffold	Low-quality	Genome-fragment	32.33	AAI-based (medium-confidence)	RS_GCF_000262545.1	d__Bacteria;p__Bacteroidota;c__Bacteroidia;o__Bacteroidales;f__Bacteroidaceae;g__Prevotella;s__Prevotella bivia	iPHoP-RF	96.1	None	83.43	d__Bacteria;p__Bacteroidota;c__Bacteroidia;o__Bacteroidales;f__Bacteroidaceae;g__Prevotella	95.2	iPHoP-RF;96.10 RaFAH;56.00			133.473	133.473	0.726074	0.726074	10.7538	vRhyme_unbinned_71	UnclusteredGenus_10	Yes	No	Yes	Bacteroidaceae	Prevotella
14_vRhyme_unbinned_72	32904	1	42	K00789(1)	lytic_scaffold	Low-quality	Genome-fragment	14.32	AAI-based (high-confidence)												232.366	232.366	1.26404	1.26404	18.7216	vRhyme_unbinned_72	UnclusteredGenus_57	Yes	Yes	Yes
14_vRhyme_unbinned_73	8706	1	15		lytic_scaffold	Low-quality	Genome-fragment	11.97	AAI-based (medium-confidence)	RS_GCF_001683355.1	d__Bacteria;p__Bacteroidota;c__Bacteroidia;o__Bacteroidales;f__Bacteroidaceae;g__Prevotella;s__Prevotella scopos	CRISPR	97.7	iPHoP-RF;95.10	49.9	d__Bacteria;p__Bacteroidota;c__Bacteroidia;o__Bacteroidales;f__Bacteroidaceae;g__Prevotella	96.7	CRISPR;97.70 iPHoP-RF;95.70 blast;92.00			119.295	119.295	0.648948	0.648948	9.6115	vRhyme_unbinned_73	UnclusteredGenus_31	Yes	No	No	Bacteroidaceae	Prevotella
14_vRhyme_unbinned_74	15745	1	19		lytic_scaffold	Low-quality	Genome-fragment	45.24	AAI-based (high-confidence)	GB_GCA_900554555.1	d__Bacteria;p__Firmicutes;c__Bacilli;o__Erysipelotrichales;f__Erysipelotrichaceae;g__Bulleidia;s__Bulleidia sp900554555	CRISPR	99	None	27.13	d__Bacteria;p__Firmicutes;c__Bacilli;o__Erysipelotrichales;f__Erysipelotrichaceae;g__Bulleidia	98.7	CRISPR;99.00	Duplodnaviria;Heunggongvirae;Uroviricota;Caudoviricetes;NA;NA;NA;NA	marker VOG HMM searching	115.257	115.257	0.626984	0.626984	9.2862	vRhyme_unbinned_74	UnclusteredGenus_23	Yes	No	No	Erysipelotrichaceae	Bulleidia
15_vRhyme_bin_1	27999	4	38		lysogenic_virus	Medium-quality	Genome-fragment	80.66	AAI-based (high-confidence)	3300006459_6	d__Bacteria;p__Actinobacteriota;c__Actinomycetia;o__Actinomycetales;f__Actinomycetaceae;g__Pauljensenia;s__	CRISPR	99.6	iPHoP-RF;90.10	90.89	d__Bacteria;p__Actinobacteriota;c__Actinomycetia;o__Actinomycetales;f__Actinomycetaceae;g__Pauljensenia	100	CRISPR;99.60 RaFAH;96.70 iPHoP-RF;95.40 blast;93.60	Duplodnaviria;Heunggongvirae;Uroviricota;Caudoviricetes;NA;NA;NA;NA	marker VOG HMM searching	808.156	808.156	18.4183	18.4183	22.7203	vRhyme_bin_1	VC_800_0	Yes	No	Yes	Actinomycetaceae	Pauljensenia
15_vRhyme_bin_2	35044	3	51		lytic_virus	Medium-quality	Genome-fragment	87.55	AAI-based (medium-confidence)	RS_GCF_000144405.1	d__Bacteria;p__Bacteroidota;c__Bacteroidia;o__Bacteroidales;f__Bacteroidaceae;g__Prevotella;s__Prevotella melaninogenica	CRISPR	98.3	blast;96.50 iPHoP-RF;96.10	99.82	d__Bacteria;p__Bacteroidota;c__Bacteroidia;o__Bacteroidales;f__Bacteroidaceae;g__Prevotella	100	CRISPR;98.30 blast;96.50 iPHoP-RF;96.40 RaFAH;96.00			257.86	257.86	5.87677	5.87677	7.2494	vRhyme_bin_2	VC_168_0	No	No		Bacteroidaceae	Prevotella
15_vRhyme_bin_3	43410	2	59		lytic_virus	High-quality	High-quality	100	AAI-based (high-confidence)										Duplodnaviria;Heunggongvirae;Uroviricota;Caudoviricetes;NA;NA;NA;NA	marker VOG HMM searching	505.59	505.59	11.5227	11.5227	14.214	vRhyme_bin_3	UnclusteredGenus_6	No	No
15_vRhyme_bin_4	50142	2	55		lysogenic_virus	Medium-quality	Genome-fragment	88.95	AAI-based (medium-confidence)	RS_GCF_000144405.1	d__Bacteria;p__Bacteroidota;c__Bacteroidia;o__Bacteroidales;f__Bacteroidaceae;g__Prevotella;s__Prevotella melaninogenica	CRISPR	99.6	blast;97.10 iPHoP-RF;95.40	91.14	d__Bacteria;p__Bacteroidota;c__Bacteroidia;o__Bacteroidales;f__Bacteroidaceae;g__Prevotella	99.9	CRISPR;99.60 blast;97.10 iPHoP-RF;97.10 RaFAH;77.70			1104.58	1104.58	25.1739	25.1739	31.0537	vRhyme_bin_4	UnclusteredGenus_1	No	No		Bacteroidaceae	Prevotella
15_vRhyme_bin_5	21563	2	22		lytic_virus	Medium-quality	Genome-fragment	55.52	AAI-based (medium-confidence)										Duplodnaviria;Heunggongvirae;Uroviricota;Caudoviricetes;NA;NA;NA;NA	marker VOG HMM searching	315.359	315.359	7.18719	7.18719	8.8659	vRhyme_bin_5	UnclusteredGenus_4	No	No
15_vRhyme_bin_6	10440	2	13		lytic_virus	Low-quality	Genome-fragment	32.89	AAI-based (high-confidence)										Duplodnaviria;Heunggongvirae;Uroviricota;Caudoviricetes;NA;NA;NA;Microbacterium phage Footloose	NCBI RefSeq viral protein searching	242.089	242.089	5.51732	5.51732	6.806	vRhyme_bin_6	VC_800_0	Yes	No	Yes
15_vRhyme_bin_7	14000	2	21		lysogenic_virus	Low-quality	Genome-fragment	36.14	AAI-based (high-confidence)	RS_GCF_002959915.1	d__Bacteria;p__Firmicutes_C;c__Negativicutes;o__Veillonellales;f__Veillonellaceae;g__Veillonella;s__Veillonella atypica	CRISPR	93.4	blast;92.80 iPHoP-RF;77.50	90.92	d__Bacteria;p__Firmicutes_C;c__Negativicutes;o__Veillonellales;f__Veillonellaceae;g__Veillonella	91	CRISPR;93.40 blast;92.80 iPHoP-RF;78.00			299.893	299.893	6.83472	6.83472	8.4311	vRhyme_bin_7	UnclusteredGenus_5	Yes	Yes	No	Veillonellaceae	Veillonella
15_vRhyme_unbinned_1	9731	1	13		lytic_scaffold	Low-quality	Genome-fragment	24.44	AAI-based (high-confidence)	RS_GCF_002959915.1	d__Bacteria;p__Firmicutes_C;c__Negativicutes;o__Veillonellales;f__Veillonellaceae;g__Veillonella;s__Veillonella atypica	blast	94.9	iPHoP-RF;71.50 CRISPR;54.90	98.66	d__Bacteria;p__Firmicutes_C;c__Negativicutes;o__Veillonellales;f__Veillonellaceae;g__Veillonella	93.2	blast;94.90 iPHoP-RF;71.50 CRISPR;55.30 RaFAH;53.10	Duplodnaviria;Heunggongvirae;Uroviricota;Caudoviricetes;NA;NA;NA;NA	marker VOG HMM searching	325.368	325.368	7.41531	7.41531	9.1473	vRhyme_unbinned_1	UnclusteredGenus_2	Yes	No	No	Veillonellaceae	Veillonella
15_vRhyme_unbinned_2	9939	1	15		lysogenic_scaffold	Low-quality	Genome-fragment	29.24	AAI-based (high-confidence)	RS_GCF_000175615.1	d__Bacteria;p__Actinobacteriota;c__Actinomycetia;o__Actinomycetales;f__Micrococcaceae;g__Rothia;s__Rothia mucilaginosa	blast	93.3	iPHoP-RF;75.00	51.11	d__Bacteria;p__Actinobacteriota;c__Actinomycetia;o__Actinomycetales;f__Micrococcaceae;g__Rothia	90.9	blast;93.30 iPHoP-RF;75.00			246.962	246.962	5.62838	5.62838	6.943	vRhyme_unbinned_2	UnclusteredGenus_3	Yes	No	Yes	Micrococcaceae	Rothia
15_vRhyme_unbinned_3	8250	1	11		lytic_scaffold	Low-quality	Genome-fragment	24.08	AAI-based (high-confidence)	RS_GCF_001808955.1	d__Bacteria;p__Actinobacteriota;c__Actinomycetia;o__Actinomycetales;f__Micrococcaceae;g__Rothia;s__Rothia sp001808955	blast	93.3	iPHoP-RF;71.90	95.5	d__Bacteria;p__Actinobacteriota;c__Actinomycetia;o__Actinomycetales;f__Micrococcaceae;g__Rothia	100	RaFAH;99.40 blast;93.30 iPHoP-RF;90.80	Duplodnaviria;Heunggongvirae;Uroviricota;Caudoviricetes;NA;NA;NA;Rothia phage Spartoi	NCBI RefSeq viral protein searching	281.937	281.937	6.4255	6.4255	7.9263	vRhyme_unbinned_3	UnclusteredGenus_7	No	No		Micrococcaceae	Rothia
16_vRhyme_bin_1	254721	19	237		lytic_virus	High-quality	High-quality	100	AAI-based (high-confidence)	RS_GCF_002763915.1	d__Bacteria;p__Fusobacteriota;c__Fusobacteriia;o__Fusobacteriales;f__Fusobacteriaceae;g__Fusobacterium;s__Fusobacterium periodonticum_D	CRISPR	98.9	None	14.4	d__Bacteria;p__Fusobacteriota;c__Fusobacteriia;o__Fusobacteriales;f__Fusobacteriaceae;g__Fusobacterium	98.5	CRISPR;98.90			115.216	115.216	0.53332	0.53332	8.04247	vRhyme_bin_1	UnclusteredGenus_1	Yes	Yes	No	Fusobacteriaceae	Fusobacterium
16_vRhyme_bin_2	213622	23	313		lysogenic_virus	Medium-quality	Genome-fragment	83.47	AAI-based (high-confidence)	RS_GCF_000220235.1	d__Bacteria;p__Bacteroidota;c__Bacteroidia;o__Bacteroidales;f__Bacteroidaceae;g__Prevotella;s__Prevotella nigrescens	CRISPR	99	None	33.51	d__Bacteria;p__Firmicutes;c__Bacilli;o__Lactobacillales;f__Streptococcaceae;g__Streptococcus	98.8	blast;96.00 RaFAH;88.40	Duplodnaviria;Heunggongvirae;Uroviricota;Caudoviricetes;NA;NA;NA;NA	marker VOG HMM searching	105.86	105.86	0.490011	0.490011	7.38936	vRhyme_bin_2	UnclusteredGenus_14	Yes	No	No	Bacteroidaceae	Prevotella
16_vRhyme_bin_4	16038	2	13		lytic_virus	Low-quality	Genome-fragment	26.25	AAI-based (high-confidence)						88.11	d__Bacteria;p__Firmicutes;c__Bacilli;o__Lactobacillales;f__Streptococcaceae;g__Streptococcus	99.9	RaFAH;99.60 iPHoP-RF;77.10	Duplodnaviria;Heunggongvirae;Uroviricota;Caudoviricetes;NA;NA;NA;NA	marker VOG HMM searching	126.832	126.832	0.587086	0.587086	8.85325	vRhyme_bin_4	VC_431_0	Yes	No	No	Streptococcaceae	Streptococcus
16_vRhyme_bin_5	143844	10	189		lytic_virus	High-quality	High-quality	100	AAI-based (high-confidence)	RS_GCF_000467895.1	d__Bacteria;p__Bacteroidota;c__Bacteroidia;o__Bacteroidales;f__Bacteroidaceae;g__Prevotella;s__Prevotella sp000467895	CRISPR	99	None	81.68	d__Bacteria;p__Bacteroidota;c__Bacteroidia;o__Bacteroidales;f__Bacteroidaceae;g__Prevotella	98.7	CRISPR;99.00 blast;91.90 iPHoP-RF;65.10	Duplodnaviria;Heunggongvirae;Uroviricota;Caudoviricetes;NA;NA;NA;NA	marker VOG HMM searching	172.283	172.283	0.797473	0.797473	12.0259	vRhyme_bin_5	UnclusteredGenus_39	No	No		Bacteroidaceae	Prevotella
16_vRhyme_bin_7	197203	9	273	K06167(1)	lytic_virus	High-quality	High-quality	99.75	HMM-based (lower-bound)										Duplodnaviria;Heunggongvirae;Uroviricota;Caudoviricetes;NA;NA;NA;NA	marker VOG HMM searching	183.933	183.933	0.851397	0.851397	12.8391	vRhyme_bin_7	UnclusteredGenus_43	Yes	No	No
16_vRhyme_bin_8	23288	3	25		lytic_virus	Low-quality	Genome-fragment	18.3	AAI-based (high-confidence)	RS_GCF_000160675.1	d__Bacteria;p__Firmicutes;c__Bacilli;o__Lactobacillales;f__Aerococcaceae;g__Granulicatella;s__Granulicatella adiacens	blast	91	None					Duplodnaviria;Heunggongvirae;Uroviricota;Caudoviricetes;NA;NA;Lightbulbvirus;Cellulophaga phage phi4:1	NCBI RefSeq viral protein searching	312.056	312.056	1.44446	1.44446	21.7825	vRhyme_bin_8	VC_163_0	Yes	No	No	Aerococcaceae	Granulicatella	Lightbulbvirus
16_vRhyme_bin_9	18631	3	36		lytic_virus	Medium-quality	Genome-fragment	76.19	AAI-based (high-confidence)	RS_GCF_000220255.1	d__Bacteria;p__Bacteroidota;c__Bacteroidia;o__Bacteroidales;f__Bacteroidaceae;g__Prevotella;s__Prevotella pallens	blast	96.5	CRISPR;93.50 iPHoP-RF;92.80	63.8	d__Bacteria;p__Bacteroidota;c__Bacteroidia;o__Bacteroidales;f__Bacteroidaceae;g__Prevotella	99	blast;96.50 iPHoP-RF;94.10 CRISPR;93.50 RaFAH;89.10	Duplodnaviria;Heunggongvirae;Uroviricota;Caudoviricetes;NA;NA;NA;NA	marker VOG HMM searching	102.594	102.594	0.474894	0.474894	7.1614	vRhyme_bin_9	UnclusteredGenus_8	Yes	No	No	Bacteroidaceae	Prevotella
16_vRhyme_bin_10	23777	4	41		lytic_virus	Medium-quality	Genome-fragment	69.1	AAI-based (medium-confidence)	RS_GCF_003351665.1	d__Bacteria;p__Proteobacteria;c__Gammaproteobacteria;o__Burkholderiales;f__Neisseriaceae;g__Neisseria;s__Neisseria perflava	blast	96.6	CRISPR;92.20 iPHoP-RF;81.90	72.46	d__Bacteria;p__Proteobacteria;c__Gammaproteobacteria;o__Burkholderiales;f__Neisseriaceae;g__Neisseria	95.2	blast;96.60 CRISPR;96.10 iPHoP-RF;93.70			98.5003	98.5003	0.455944	0.455944	6.87563	vRhyme_bin_10	UnclusteredGenus_20	No	No		Neisseriaceae	Neisseria
16_vRhyme_bin_11	35206	4	44		lytic_virus	High-quality	High-quality	100	AAI-based (high-confidence)	GB_GCA_013333625.2	d__Bacteria;p__Patescibacteria;c__Saccharimonadia;o__Saccharimonadales;f__Saccharimonadaceae;g__Saccharimonas;s__Saccharimonas sp013333625	CRISPR	98.9	blast;62.60 iPHoP-RF;62.20	37.86	d__Bacteria;p__Patescibacteria;c__Saccharimonadia;o__Saccharimonadales;f__Saccharimonadaceae;g__Saccharimonas	98.5	CRISPR;98.90 blast;70.00 iPHoP-RF;64.00			95.5949	95.5949	0.442495	0.442495	6.67282	vRhyme_bin_11	UnclusteredGenus_48	Yes	No	No	Saccharimonadaceae	Saccharimonas
16_vRhyme_bin_12	23410	3	26		lytic_virus	Low-quality	Genome-fragment	40.33	HMM-based (lower-bound)										Duplodnaviria;Heunggongvirae;Uroviricota;Caudoviricetes;NA;NA;NA;NA	marker VOG HMM searching	112.723	112.723	0.521777	0.521777	7.8684	vRhyme_bin_12	UnclusteredGenus_19	Yes	No	No
16_vRhyme_bin_13	230174	3	221		lytic_virus	High-quality	High-quality	97.81	AAI-based (high-confidence)	GB_GCA_900550175.1	d__Bacteria;p__Firmicutes_C;c__Negativicutes;o__Veillonellales;f__Veillonellaceae;g__Veillonella;s__Veillonella sp900550175	CRISPR	98.5	iPHoP-RF;52.50	63.83	d__Bacteria;p__Firmicutes_C;c__Negativicutes;o__Veillonellales;f__Veillonellaceae;g__Veillonella	100	RaFAH;98.90 CRISPR;98.50 iPHoP-RF;57.10	Duplodnaviria;Heunggongvirae;Uroviricota;Caudoviricetes;NA;NA;NA;NA	marker VOG HMM searching	450.008	450.008	2.08302	2.08302	31.4119	vRhyme_bin_13	UnclusteredGenus_26	No	No		Veillonellaceae	Veillonella
16_vRhyme_bin_14	102349	2	94	K06920(1)	lytic_virus	Low-quality	Genome-fragment	42.09	AAI-based (high-confidence)	3300008636_16	d__Bacteria;p__Firmicutes_C;c__Negativicutes;o__Selenomonadales;f__Selenomonadaceae;g__Centipeda;s__	CRISPR	94.7	None	12.55	d__Bacteria;p__Firmicutes_C;c__Negativicutes;o__Selenomonadales;f__Selenomonadaceae;g__Centipeda	92.6	CRISPR;94.70	Duplodnaviria;Heunggongvirae;Uroviricota;Caudoviricetes;NA;NA;NA;NA	marker VOG HMM searching	390.061	390.061	1.80554	1.80554	27.2275	vRhyme_bin_14	UnclusteredGenus_27	No	No		Selenomonadaceae	Centipeda
16_vRhyme_bin_15	36974	4	54		lytic_virus	Medium-quality	Genome-fragment	66.76	AAI-based (high-confidence)	RS_GCF_000239695.1	d__Bacteria;p__Actinobacteriota;c__Actinomycetia;o__Actinomycetales;f__Actinomycetaceae;g__Actinomyces;s__Actinomyces graevenitzii	blast	91.6	iPHoP-RF;82.50	92.31	d__Bacteria;p__Actinobacteriota;c__Actinomycetia;o__Actinomycetales;f__Actinomycetaceae;g__Actinomyces	100	RaFAH;96.70 blast;91.60 CRISPR;82.90 iPHoP-RF;82.50			132.316	132.316	0.612472	0.612472	9.23607	vRhyme_bin_15	UnclusteredGenus_40	Yes	No	No	Actinomycetaceae	Actinomyces
16_vRhyme_bin_16	38130	3	44		lysogenic_virus	High-quality	High-quality	100	AAI-based (medium-confidence)	RS_GCF_900555675.1	d__Bacteria;p__Patescibacteria;c__Saccharimonadia;o__Saccharimonadales;f__Saccharimonadaceae;g__TM7x;s__TM7x sp900555675	CRISPR	99	iPHoP-RF;61.40	28.99	d__Bacteria;p__Patescibacteria;c__Saccharimonadia;o__Saccharimonadales;f__Saccharimonadaceae;g__TM7x	98.7	CRISPR;99.00 blast;91.10 iPHoP-RF;65.10	Duplodnaviria;Heunggongvirae;Uroviricota;Caudoviricetes;NA;NA;NA;NA	marker VOG HMM searching	163.462	163.462	0.756643	0.756643	11.4102	vRhyme_bin_16	UnclusteredGenus_7	Yes	No	No	Saccharimonadaceae	TM7x
16_vRhyme_bin_17	12146	2	16		lytic_virus	Low-quality	Genome-fragment	31.8	AAI-based (high-confidence)						35.14	d__Bacteria;p__Actinobacteriota;c__Actinomycetia;o__Actinomycetales;f__Micrococcaceae;g__Rothia	91.2	RaFAH;93.60	Duplodnaviria;Heunggongvirae;Uroviricota;Caudoviricetes;NA;NA;Luckybarnesvirus;Brevibacterium phage LuckyBarnes	NCBI RefSeq viral protein searching	95.1505	95.1505	0.440438	0.440438	6.6418	vRhyme_bin_17	UnclusteredGenus_6	Yes	No	No	Micrococcaceae	Rothia	Luckybarnesvirus
16_vRhyme_bin_18	12181	2	11		lytic_virus	Low-quality	Genome-fragment	24.84	AAI-based (high-confidence)	3300007124_16	d__Bacteria;p__Firmicutes;c__Bacilli;o__Lactobacillales;f__Aerococcaceae;g__Granulicatella;s__	blast	92.5	iPHoP-RF;89.80	30.18	d__Bacteria;p__Firmicutes;c__Bacilli;o__Lactobacillales;f__Aerococcaceae;g__Granulicatella	90	blast;92.50 iPHoP-RF;89.80	Duplodnaviria;Heunggongvirae;Uroviricota;Caudoviricetes;NA;NA;NA;NA	marker VOG HMM searching	108.994	108.994	0.504519	0.504519	7.60815	vRhyme_bin_18	VC_431_0	Yes	No	No	Aerococcaceae	Granulicatella
16_vRhyme_bin_19	25513	2	35		lytic_virus	Medium-quality	Genome-fragment	65.51	AAI-based (medium-confidence)	RS_GCF_000024225.1	d__Bacteria;p__Actinobacteriota;c__Coriobacteriia;o__Coriobacteriales;f__Atopobiaceae;g__Lancefieldella;s__Lancefieldella parvula	CRISPR	96.3	iPHoP-RF;76.40	23.27	d__Bacteria;p__Actinobacteriota;c__Coriobacteriia;o__Coriobacteriales;f__Atopobiaceae;g__Lancefieldella	94.7	CRISPR;96.30 blast;95.20 iPHoP-RF;83.60	Duplodnaviria;Heunggongvirae;Uroviricota;Caudoviricetes;NA;NA;Jarrellvirus;NA	vContact2 clustering	156.415	156.415	0.724022	0.724022	10.9183	vRhyme_bin_19	VC_360_0	Yes	No	No	Atopobiaceae	Lancefieldella	Jarrellvirus
16_vRhyme_unbinned_1	14454	1	24		lysogenic_scaffold	Low-quality	Genome-fragment	16.68	AAI-based (medium-confidence)	RS_GCF_001683355.1	d__Bacteria;p__Bacteroidota;c__Bacteroidia;o__Bacteroidales;f__Bacteroidaceae;g__Prevotella;s__Prevotella scopos	CRISPR	97.1	iPHoP-RF;94.10	35.55	d__Bacteria;p__Bacteroidota;c__Bacteroidia;o__Bacteroidales;f__Bacteroidaceae;g__Bacteroides	96	RaFAH;97.20			165.97	165.97	0.76825	0.76825	11.5852	vRhyme_unbinned_1	VC_804_0	Yes	No	Yes	Bacteroidaceae	Prevotella
16_vRhyme_unbinned_2	11222	1	15		lytic_scaffold	Low-quality	Genome-fragment	41.44	AAI-based (high-confidence)	3300006462_30	d__Bacteria;p__Patescibacteria;c__Saccharimonadia;o__Saccharimonadales;f__Saccharimonadaceae;g__UBA2866;s__	blast	92.3	iPHoP-RF;57.10							133.182	133.182	0.616479	0.616479	9.2965	vRhyme_unbinned_2	UnclusteredGenus_2	No	No		Saccharimonadaceae	UBA2866
16_vRhyme_unbinned_3	6476	1	13		lytic_scaffold	Low-quality	Genome-fragment	18.07	AAI-based (high-confidence)	RS_GCF_001189495.1	d__Bacteria;p__Firmicutes_A;c__Clostridia;o__Peptostreptococcales;f__Anaerovoracaceae;g__Eubacterium_B;s__Eubacterium_B sulci	blast	95.3	iPHoP-RF;55.40	16.96	d__Bacteria;p__Firmicutes_A;c__Clostridia;o__Peptostreptococcales;f__Anaerovoracaceae;g__Eubacterium_B	93.4	blast;95.30 iPHoP-RF;69.80 CRISPR;59.80	Duplodnaviria;Heunggongvirae;Uroviricota;Caudoviricetes;NA;NA;Leicestervirus;NA	vContact2 clustering	280.188	280.188	1.29695	1.29695	19.558	vRhyme_unbinned_3	VC_186_0	No	No		Anaerovoracaceae	Eubacterium_B	Leicestervirus
16_vRhyme_unbinned_4	11500	1	10		lytic_scaffold	Low-quality	Genome-fragment	14.45	AAI-based (high-confidence)	RS_GCF_001189495.1	d__Bacteria;p__Firmicutes_A;c__Clostridia;o__Peptostreptococcales;f__Anaerovoracaceae;g__Eubacterium_B;s__Eubacterium_B sulci	blast	96.6	iPHoP-RF;70.20	9.97	d__Bacteria;p__Firmicutes_A;c__Clostridia;o__Peptostreptococcales;f__Anaerovoracaceae;g__Eubacterium_B	95.2	blast;96.60 iPHoP-RF;70.20			207.485	207.485	0.960418	0.960418	14.4831	vRhyme_unbinned_4	UnclusteredGenus_35	Yes	Yes	No	Anaerovoracaceae	Eubacterium_B
16_vRhyme_unbinned_5	58105	1	73		lytic_scaffold	High-quality	High-quality	94.16	AAI-based (high-confidence)										Duplodnaviria;Heunggongvirae;Uroviricota;Caudoviricetes;NA;NA;NA;NA	marker VOG HMM searching	703.794	703.794	3.25776	3.25776	49.127	vRhyme_unbinned_5	UnclusteredGenus_45	No	No
16_vRhyme_unbinned_6	43046	1	56		lytic_scaffold	High-quality	High-quality	99.04	AAI-based (high-confidence)	RS_GCF_006546825.1	d__Bacteria;p__Actinobacteriota;c__Actinomycetia;o__Actinomycetales;f__Actinomycetaceae;g__Actinomyces;s__Actinomyces oris	blast	93.6	iPHoP-RF;80.30	65.24	d__Bacteria;p__Actinobacteriota;c__Actinomycetia;o__Actinomycetales;f__Actinomycetaceae;g__Actinomyces	98.5	blast;93.60 RaFAH;91.40 iPHoP-RF;84.50	Duplodnaviria;Heunggongvirae;Uroviricota;Caudoviricetes;NA;NA;NA;NA	marker VOG HMM searching	592.64	592.64	2.74324	2.74324	41.3681	vRhyme_unbinned_6	UnclusteredGenus_18	Yes	No	Yes	Actinomycetaceae	Actinomyces
16_vRhyme_unbinned_7	5225	1	7		lytic_scaffold	Low-quality	Genome-fragment	15.08	AAI-based (high-confidence)	RS_GCF_003942585.1	d__Bacteria;p__Firmicutes;c__Bacilli;o__Lactobacillales;f__Streptococcaceae;g__Streptococcus;s__Streptococcus oralis_BE	iPHoP-RF	97.1	None	78.91	d__Bacteria;p__Firmicutes;c__Bacilli;o__Lactobacillales;f__Streptococcaceae;g__Streptococcus	100	RaFAH;98.50 iPHoP-RF;97.10 blast;93.90 CRISPR;91.40	Duplodnaviria;Heunggongvirae;Uroviricota;Caudoviricetes;NA;NA;NA;Streptococcus phage SM1	NCBI RefSeq viral protein searching	72.895	72.895	0.337421	0.337421	5.0883	vRhyme_unbinned_7	UnclusteredGenus_33	Yes	Yes	No	Streptococcaceae	Streptococcus
16_vRhyme_unbinned_8	6118	1	8		lytic_scaffold	Low-quality	Genome-fragment	10.22	AAI-based (high-confidence)												100.328	100.328	0.464403	0.464403	7.0032	vRhyme_unbinned_8	UnclusteredGenus_13	Yes	No	Yes
16_vRhyme_unbinned_9	6689	1	17		lytic_scaffold	Low-quality	Genome-fragment	6.61	AAI-based (high-confidence)												124.668	124.668	0.577069	0.577069	8.7022	vRhyme_unbinned_9	UnclusteredGenus_4	Yes	No	No
16_vRhyme_unbinned_10	17108	1	28		lysogenic_scaffold	Low-quality	Genome-fragment	47.72	AAI-based (high-confidence)	RS_GCF_900450455.1	d__Bacteria;p__Firmicutes_A;c__Clostridia;o__Peptostreptococcales;f__Anaerovoracaceae;g__Eubacterium_B;s__Eubacterium_B infirmum	CRISPR	98.3	None	7.76	d__Bacteria;p__Firmicutes_A;c__Clostridia;o__Peptostreptococcales;f__Anaerovoracaceae;g__Eubacterium_B	97.6	CRISPR;98.30 blast;96.40 iPHoP-RF;88.20			253.586	253.586	1.17381	1.17381	17.7011	vRhyme_unbinned_10	UnclusteredGenus_5	No	No		Anaerovoracaceae	Eubacterium_B
16_vRhyme_unbinned_11	41522	1	62		lytic_scaffold	High-quality	High-quality	100	AAI-based (high-confidence)	RS_GCF_001189495.1	d__Bacteria;p__Firmicutes_A;c__Clostridia;o__Peptostreptococcales;f__Anaerovoracaceae;g__Eubacterium_B;s__Eubacterium_B sulci	blast	96.4	iPHoP-RF;89.20 CRISPR;77.30	62.59	d__Bacteria;p__Firmicutes_A;c__Clostridia;o__Peptostreptococcales;f__Anaerovoracaceae;g__Eubacterium_B	94.9	blast;96.40 iPHoP-RF;89.20 CRISPR;77.30			216.75	216.75	1.0033	1.0033	15.1298	vRhyme_unbinned_11	UnclusteredGenus_15	Yes	No	No	Anaerovoracaceae	Eubacterium_B
16_vRhyme_unbinned_12	19539	1	17		lytic_scaffold	Low-quality	Genome-fragment	23.11	AAI-based (high-confidence)	RS_GCF_000220255.1	d__Bacteria;p__Bacteroidota;c__Bacteroidia;o__Bacteroidales;f__Bacteroidaceae;g__Prevotella;s__Prevotella pallens	blast	97.7	iPHoP-RF;87.60	26.01	d__Bacteria;p__Bacteroidota;c__Bacteroidia;o__Bacteroidales;f__Bacteroidaceae;g__Prevotella	97.8	blast;97.70 iPHoP-RF;96.70 RaFAH;65.60			119.359	119.359	0.552494	0.552494	8.3316	vRhyme_unbinned_12	VC_621_0	Yes	No	No	Bacteroidaceae	Prevotella
16_vRhyme_unbinned_13	43763	1	57		lytic_scaffold	High-quality	High-quality	100	AAI-based (high-confidence)	3300007500_20	d__Bacteria;p__Proteobacteria;c__Gammaproteobacteria;o__Burkholderiales;f__Neisseriaceae;g__;s__	blast	91	None					Duplodnaviria;Heunggongvirae;Uroviricota;Caudoviricetes;NA;NA;NA;NA	marker VOG HMM searching	240.693	240.693	1.11413	1.11413	16.8011	vRhyme_unbinned_13	UnclusteredGenus_41	No	No		Neisseriaceae
16_vRhyme_unbinned_14	5382	1	14		lytic_scaffold	Low-quality	Genome-fragment	3.43	HMM-based (lower-bound)	RS_GCF_000613925.1	d__Bacteria;p__Bacteroidota;c__Bacteroidia;o__Bacteroidales;f__Bacteroidaceae;g__Prevotella;s__Prevotella histicola	blast	91.5	iPHoP-RF;73.00							197.523	197.523	0.914304	0.914304	13.7877	vRhyme_unbinned_14	UnclusteredGenus_12	Yes	No	Yes	Bacteroidaceae	Prevotella
16_vRhyme_unbinned_15	5108	1	15		lytic_scaffold	Low-quality	Genome-fragment	16.01	AAI-based (high-confidence)	3300011986_41	d__Bacteria;p__Patescibacteria;c__Saccharimonadia;o__Saccharimonadales;f__Saccharimonadaceae;g__TM7x;s__	blast	93.3	iPHoP-RF;81.60	4.39	d__Bacteria;p__Patescibacteria;c__Saccharimonadia;o__Saccharimonadales;f__Saccharimonadaceae;g__TM7x	90.9	blast;93.30 iPHoP-RF;82.80			123.334	123.334	0.570896	0.570896	8.6091	vRhyme_unbinned_15	UnclusteredGenus_23	Yes	No	No	Saccharimonadaceae	TM7x
16_vRhyme_unbinned_16	8865	1	12		lytic_scaffold	Low-quality	Genome-fragment	11.04	AAI-based (medium-confidence)												120.889	120.889	0.559576	0.559576	8.4384	vRhyme_unbinned_16	VC_805_0	No	No
16_vRhyme_unbinned_17	5316	1	11		lytic_scaffold	Low-quality	Genome-fragment	5.96	AAI-based (high-confidence)												133.687	133.687	0.61882	0.61882	9.3318	vRhyme_unbinned_17	UnclusteredGenus_37	Yes	No	No
16_vRhyme_unbinned_18	16266	1	24		lytic_scaffold	Low-quality	Genome-fragment	31.51	AAI-based (medium-confidence)												140.845	140.845	0.65195	0.65195	9.8314	vRhyme_unbinned_18	UnclusteredGenus_11	Yes	No	Yes
16_vRhyme_unbinned_19	28946	1	35	K12373(1)	lytic_scaffold	Low-quality	Genome-fragment	33.23	AAI-based (medium-confidence)	RS_GCF_000144405.1	d__Bacteria;p__Bacteroidota;c__Bacteroidia;o__Bacteroidales;f__Bacteroidaceae;g__Prevotella;s__Prevotella melaninogenica	CRISPR	98.9	blast;96.40 iPHoP-RF;94.10	42.31	d__Bacteria;p__Bacteroidota;c__Bacteroidia;o__Bacteroidales;f__Bacteroidaceae;g__Prevotella	99.1	CRISPR;98.90 blast;96.40 iPHoP-RF;95.70 RaFAH;69.80			180.625	180.625	0.836088	0.836088	12.6082	vRhyme_unbinned_19	VC_621_0	Yes	No	Yes	Bacteroidaceae	Prevotella
16_vRhyme_unbinned_20	6992	1	9		lysogenic_scaffold	Low-quality	Genome-fragment	18.11	HMM-based (lower-bound)	RS_GCF_000722775.1	d__Bacteria;p__Firmicutes;c__Bacilli;o__Lactobacillales;f__Streptococcaceae;g__Streptococcus;s__Streptococcus mitis_AV	blast	95.6	None	6.77	d__Bacteria;p__Firmicutes;c__Bacilli;o__Lactobacillales;f__Streptococcaceae;g__Streptococcus	93.8	blast;95.60			127.274	127.274	0.589132	0.589132	8.8841	vRhyme_unbinned_20	UnclusteredGenus_44	Yes	Yes	Yes	Streptococcaceae	Streptococcus
16_vRhyme_unbinned_21	10822	1	13		lytic_scaffold	Low-quality	Genome-fragment	3.83	AAI-based (high-confidence)	GB_GCA_900759325.1	d__Bacteria;p__Firmicutes_A;c__Clostridia;o__Peptostreptococcales;f__Peptostreptococcaceae;g__Peptostreptococcus;s__Peptostreptococcus sp900759325	blast	93.9	iPHoP-RF;52.20	14.12	d__Bacteria;p__Firmicutes_A;c__Clostridia;o__Peptostreptococcales;f__Peptostreptococcaceae;g__Peptostreptococcus	91.6	blast;93.90 iPHoP-RF;52.20			122.159	122.159	0.565458	0.565458	8.5271	vRhyme_unbinned_21	UnclusteredGenus_47	Yes	No	No	Peptostreptococcaceae	Peptostreptococcus
16_vRhyme_unbinned_22	6054	1	10		lysogenic_scaffold	Low-quality	Genome-fragment	19.17	AAI-based (high-confidence)	GB_GCA_013333845.2	d__Bacteria;p__Patescibacteria;c__Saccharimonadia;o__Saccharimonadales;f__Saccharimonadaceae;g__Saccharimonas;s__Saccharimonas sp013333845	CRISPR	98.3	None	10.7	d__Bacteria;p__Patescibacteria;c__Saccharimonadia;o__Saccharimonadales;f__Saccharimonadaceae;g__Saccharimonas	97.6	CRISPR;98.30			141.343	141.343	0.654258	0.654258	9.8662	vRhyme_unbinned_22	UnclusteredGenus_34	Yes	No	Yes	Saccharimonadaceae	Saccharimonas
16_vRhyme_unbinned_23	6669	1	14		lytic_scaffold	Low-quality	Genome-fragment	8.21	HMM-based (lower-bound)	RS_GCF_001683355.1	d__Bacteria;p__Bacteroidota;c__Bacteroidia;o__Bacteroidales;f__Bacteroidaceae;g__Prevotella;s__Prevotella scopos	CRISPR	98.3	iPHoP-RF;79.30	31.76	d__Bacteria;p__Bacteroidota;c__Bacteroidia;o__Bacteroidales;f__Bacteroidaceae;g__Prevotella	97.6	CRISPR;98.30 iPHoP-RF;94.70 blast;93.20			182.321	182.321	0.843939	0.843939	12.7266	vRhyme_unbinned_23	UnclusteredGenus_21	Yes	No	No	Bacteroidaceae	Prevotella
16_vRhyme_unbinned_24	81531	1	90		lytic_scaffold	High-quality	High-quality	100	AAI-based (high-confidence)												1198.44	1198.44	5.5474	5.5474	83.6547	vRhyme_unbinned_24	VC_221_2	No	No
16_vRhyme_unbinned_25	6470	1	8		lytic_scaffold	Low-quality	Genome-fragment	7.27	AAI-based (high-confidence)										Duplodnaviria;Heunggongvirae;Uroviricota;Caudoviricetes;NA;NA;NA;NA	marker VOG HMM searching	125.007	125.007	0.578641	0.578641	8.7259	vRhyme_unbinned_25	UnclusteredGenus_42	Yes	No	No
16_vRhyme_unbinned_26	10574	1	8		lytic_scaffold	Low-quality	Genome-fragment	16.29	AAI-based (high-confidence)	RS_GCF_000785515.1	d__Bacteria;p__Firmicutes;c__Bacilli;o__Lactobacillales;f__Streptococcaceae;g__Streptococcus;s__Streptococcus salivarius	CRISPR	95.6	iPHoP-RF;83.90	99.01	d__Bacteria;p__Firmicutes;c__Bacilli;o__Lactobacillales;f__Streptococcaceae;g__Streptococcus	98.2	CRISPR;95.60 RaFAH;84.90 iPHoP-RF;83.90			111.952	111.952	0.51821	0.51821	7.8146	vRhyme_unbinned_26	UnclusteredGenus_9	Yes	No	Yes	Streptococcaceae	Streptococcus
16_vRhyme_unbinned_27	11242	1	7		lytic_scaffold	Low-quality	Genome-fragment	6.33	AAI-based (high-confidence)												121.932	121.932	0.564403	0.564403	8.5112	vRhyme_unbinned_27	UnclusteredGenus_30	Yes	No	No
16_vRhyme_unbinned_28	8266	1	5		lytic_scaffold	Low-quality	Genome-fragment	13.63	AAI-based (high-confidence)												67.2047	67.2047	0.311081	0.311081	4.6911	vRhyme_unbinned_28	UnclusteredGenus_16	Yes	No	No
16_vRhyme_unbinned_29	5821	1	11		lysogenic_scaffold	Low-quality	Genome-fragment	7.06	AAI-based (medium-confidence)	RS_GCF_000220235.1	d__Bacteria;p__Bacteroidota;c__Bacteroidia;o__Bacteroidales;f__Bacteroidaceae;g__Prevotella;s__Prevotella nigrescens	CRISPR	95.2	iPHoP-RF;77.10	47.49	d__Bacteria;p__Bacteroidota;c__Bacteroidia;o__Bacteroidales;f__Bacteroidaceae;g__Bacteroides	99.1	RaFAH;99.30			124.301	124.301	0.575372	0.575372	8.6766	vRhyme_unbinned_29	VC_804_0	Yes	No	Yes	Bacteroidaceae	Bacteroides
16_vRhyme_unbinned_30	6725	1	6		lytic_scaffold	Low-quality	Genome-fragment	18.77	AAI-based (high-confidence)	RS_GCF_001189495.1	d__Bacteria;p__Firmicutes_A;c__Clostridia;o__Peptostreptococcales;f__Anaerovoracaceae;g__Eubacterium_B;s__Eubacterium_B sulci	CRISPR	96.1	blast;91.90 iPHoP-RF;83.60	20.33	d__Bacteria;p__Firmicutes_A;c__Clostridia;o__Peptostreptococcales;f__Anaerovoracaceae;g__Eubacterium_B	94.5	CRISPR;96.10 blast;91.90 iPHoP-RF;83.60			268.906	268.906	1.24473	1.24473	18.7705	vRhyme_unbinned_30	UnclusteredGenus_32	No	No		Anaerovoracaceae	Eubacterium_B
16_vRhyme_unbinned_31	147896	1	144		lytic_scaffold	Medium-quality	Genome-fragment	60.23	AAI-based (high-confidence)	3300008147_8	d__Bacteria;p__Firmicutes_A;c__Clostridia;o__Lachnospirales;f__Lachnospiraceae;g__Stomatobaculum;s__	blast	91.7	iPHoP-RF;52.00							407.919	407.919	1.8882	1.8882	28.474	vRhyme_unbinned_31	UnclusteredGenus_3	Yes	No	No	Lachnospiraceae	Stomatobaculum
16_vRhyme_unbinned_32	9585	1	10		lytic_scaffold	Low-quality	Genome-fragment	11.99	AAI-based (high-confidence)												171.534	171.534	0.794006	0.794006	11.9736	vRhyme_unbinned_32	VC_805_0	Yes	No	No
16_vRhyme_unbinned_33	6200	1	8		lytic_scaffold	Low-quality	Genome-fragment	15.43	AAI-based (high-confidence)												72.2203	72.2203	0.334297	0.334297	5.0412	vRhyme_unbinned_33	UnclusteredGenus_22	Yes	No	Yes
16_vRhyme_unbinned_34	10131	1	14		lytic_scaffold	Low-quality	Genome-fragment	17.41	HMM-based (lower-bound)	RS_GCF_013410305.1	d__Bacteria;p__Actinobacteriota;c__Actinomycetia;o__Mycobacteriales;f__Mycobacteriaceae;g__Corynebacterium;s__Corynebacterium durum	CRISPR	93.3	None	7.52	d__Bacteria;p__Actinobacteriota;c__Actinomycetia;o__Mycobacteriales;f__Mycobacteriaceae;g__Corynebacterium	90.9	CRISPR;93.30 iPHoP-RF;74.80	Duplodnaviria;Heunggongvirae;Uroviricota;Caudoviricetes;NA;NA;NA;NA	marker VOG HMM searching	117.493	117.493	0.54386	0.54386	8.2014	vRhyme_unbinned_34	UnclusteredGenus_38	Yes	No	Yes	Mycobacteriaceae	Corynebacterium
16_vRhyme_unbinned_35	12797	1	13		lytic_scaffold	Low-quality	Genome-fragment	4.75	AAI-based (high-confidence)	GB_GCA_902551185.1	d__Bacteria;p__Proteobacteria;c__Gammaproteobacteria;o__SAR86;f__D2472;g__SAR86A;s__SAR86A sp902551185	iPHoP-RF	90.8	None					Duplodnaviria;Heunggongvirae;Uroviricota;Caudoviricetes;NA;NA;NA;NA	marker VOG HMM searching	123.704	123.704	0.572606	0.572606	8.6349	vRhyme_unbinned_35	UnclusteredGenus_29	No	No		D2472	SAR86A
16_vRhyme_unbinned_36	22605	1	39		lytic_scaffold	Low-quality	Genome-fragment	34.82	AAI-based (high-confidence)	RS_GCF_000785515.1	d__Bacteria;p__Firmicutes;c__Bacilli;o__Lactobacillales;f__Streptococcaceae;g__Streptococcus;s__Streptococcus salivarius	CRISPR	98.6	iPHoP-RF;96.10	87.34	d__Bacteria;p__Firmicutes;c__Bacilli;o__Lactobacillales;f__Streptococcaceae;g__Streptococcus	100	RaFAH;99.70 CRISPR;98.60 iPHoP-RF;97.10			122.94	122.94	0.569072	0.569072	8.5816	vRhyme_unbinned_36	UnclusteredGenus_17	Yes	No	No	Streptococcaceae	Streptococcus
16_vRhyme_unbinned_37	7037	1	7		lytic_scaffold	Low-quality	Genome-fragment	11.58	AAI-based (high-confidence)						97.81	d__Bacteria;p__Firmicutes;c__Bacilli;o__Lactobacillales;f__Streptococcaceae;g__Streptococcus	99.6	RaFAH;99.60	Duplodnaviria;Heunggongvirae;Uroviricota;Caudoviricetes;NA;NA;NA;NA	marker VOG HMM searching	92.8956	92.8956	0.43	0.43	6.4844	vRhyme_unbinned_37	UnclusteredGenus_28	No	No		Streptococcaceae	Streptococcus
16_vRhyme_unbinned_38	58428	1	70		lytic_scaffold	Complete	High-quality	100	DTR (high-confidence)	3300007919_2	d__Bacteria;p__Firmicutes;c__Bacilli;o__Lactobacillales;f__Streptococcaceae;g__Streptococcus;s__	CRISPR	98.9	iPHoP-RF;54.40	88.65	d__Bacteria;p__Firmicutes;c__Bacilli;o__Lactobacillales;f__Streptococcaceae;g__Streptococcus	100	CRISPR;98.90 RaFAH;97.70 iPHoP-RF;59.80	Duplodnaviria;Heunggongvirae;Uroviricota;Caudoviricetes;NA;NA;NA;NA	marker VOG HMM searching	7771.49	7771.49	35.9731	35.9731	542.474	vRhyme_unbinned_38	UnclusteredGenus_24	Yes	Yes	No	Streptococcaceae	Streptococcus
16_vRhyme_unbinned_39	118832	1	163		lysogenic_scaffold	Complete	High-quality	100	DTR (high-confidence)	RS_GCF_000160075.2	d__Bacteria;p__Firmicutes;c__Bacilli;o__Lactobacillales;f__Aerococcaceae;g__Abiotrophia;s__Abiotrophia defectiva	CRISPR	99	blast;90.90 iPHoP-RF;57.10	10.43	d__Bacteria;p__Firmicutes;c__Bacilli;o__Lactobacillales;f__Aerococcaceae;g__Abiotrophia	98.7	CRISPR;99.00 blast;90.90 iPHoP-RF;57.10	Duplodnaviria;Heunggongvirae;Uroviricota;Caudoviricetes;NA;NA;NA;NA	marker VOG HMM searching	2714.18	2714.18	12.5635	12.5635	189.458	vRhyme_unbinned_39	UnclusteredGenus_10	Yes	No	No	Aerococcaceae	Abiotrophia
16_vRhyme_unbinned_40	8792	1	12		lytic_scaffold	Low-quality	Genome-fragment	30.34	AAI-based (high-confidence)	RS_GCF_900556885.1	d__Bacteria;p__Patescibacteria;c__Saccharimonadia;o__Saccharimonadales;f__Saccharimonadaceae;g__TM7x;s__TM7x sp900556885	CRISPR	97.7	iPHoP-RF;94.40	10.06	d__Bacteria;p__Patescibacteria;c__Saccharimonadia;o__Saccharimonadales;f__Saccharimonadaceae;g__TM7x	96.7	CRISPR;97.70 iPHoP-RF;95.10 blast;93.60			135.024	135.024	0.625007	0.625007	9.4251	vRhyme_unbinned_40	UnclusteredGenus_31	Yes	No	No	Saccharimonadaceae	TM7x
16_vRhyme_unbinned_41	8246	1	21		lytic_scaffold	Low-quality	Genome-fragment	20.52	AAI-based (high-confidence)												63.8668	63.8668	0.29563	0.29563	4.4581	vRhyme_unbinned_41	UnclusteredGenus_36	Yes	No	Yes
16_vRhyme_unbinned_42	5012	1	9		lysogenic_scaffold	Low-quality	Genome-fragment	6.58	AAI-based (high-confidence)	3300006459_15	d__Bacteria;p__Proteobacteria;c__Gammaproteobacteria;o__Enterobacterales;f__Pasteurellaceae;g__Haemophilus_D;s__	CRISPR	97.7	iPHoP-RF;95.70 blast;94.20	41.44	d__Bacteria;p__Proteobacteria;c__Gammaproteobacteria;o__Enterobacterales;f__Pasteurellaceae;g__Haemophilus_D	96.7	CRISPR;97.70 iPHoP-RF;96.40 blast;95.00			65.8724	65.8724	0.304914	0.304914	4.5981	vRhyme_unbinned_42	UnclusteredGenus_46	Yes	Yes	Yes	Pasteurellaceae	Haemophilus_D
16_vRhyme_unbinned_43	6526	1	10		lytic_scaffold	Low-quality	Genome-fragment	3.7	AAI-based (high-confidence)												123.195	123.195	0.570252	0.570252	8.5994	vRhyme_unbinned_43	UnclusteredGenus_25	No	No
17_vRhyme_bin_1	48622	7	47		lytic_virus	Low-quality	Genome-fragment	26.21	AAI-based (high-confidence)	RS_GCF_000379965.1	d__Bacteria;p__Bacteroidota;c__Bacteroidia;o__Bacteroidales;f__Bacteroidaceae;g__Prevotella;s__Prevotella nanceiensis	blast	93.2	iPHoP-RF;63.30	67.77	d__Bacteria;p__Bacteroidota;c__Bacteroidia;o__Bacteroidales;f__Bacteroidaceae;g__Prevotella	90.8	blast;93.20 iPHoP-RF;70.60	Duplodnaviria;Heunggongvirae;Uroviricota;Caudoviricetes;NA;NA;Takahashivirus;NA	vContact2 clustering	74.6332	74.6332	0.654836	0.654836	6.30047	vRhyme_bin_1	VC_377_0	Yes	No	No	Bacteroidaceae	Prevotella	Takahashivirus
17_vRhyme_bin_2	25629	3	33		lytic_virus	Medium-quality	Genome-fragment	75.08	AAI-based (high-confidence)	RS_GCF_002959775.1	d__Bacteria;p__Firmicutes_C;c__Negativicutes;o__Veillonellales;f__Veillonellaceae;g__Veillonella;s__Veillonella rogosae	blast	91.9	iPHoP-RF;68.40	63.41	d__Bacteria;p__Firmicutes_C;c__Negativicutes;o__Veillonellales;f__Veillonellaceae;g__Veillonella	97.5	blast;91.90 RaFAH;88.70 iPHoP-RF;68.40			109.821	109.821	0.96358	0.96358	9.27103	vRhyme_bin_2	VC_449_0	Yes	No	No	Veillonellaceae	Veillonella
17_vRhyme_bin_3	48735	4	69		lysogenic_virus	High-quality	High-quality	100	AAI-based (high-confidence)	RS_GCF_002998925.1	d__Bacteria;p__Firmicutes_A;c__Clostridia;o__Peptostreptococcales;f__Anaerovoracaceae;g__Mogibacterium;s__Mogibacterium diversum	blast	96.8	iPHoP-RF;81.60 CRISPR;72.00	81.2	d__Bacteria;p__Firmicutes_A;c__Clostridia;o__Peptostreptococcales;f__Anaerovoracaceae;g__Mogibacterium	97.2	blast;96.80 iPHoP-RF;92.10 CRISPR;72.00 RaFAH;69.20	Duplodnaviria;Heunggongvirae;Uroviricota;Caudoviricetes;NA;NA;NA;NA	marker VOG HMM searching	92.5009	92.5009	0.811609	0.811609	7.80885	vRhyme_bin_3	VC_807_0	Yes	Yes	No	Anaerovoracaceae	Mogibacterium
17_vRhyme_bin_4	27532	2	36		lytic_virus	Medium-quality	Genome-fragment	75.52	AAI-based (high-confidence)	RS_GCF_000024945.1	d__Bacteria;p__Firmicutes_C;c__Negativicutes;o__Veillonellales;f__Veillonellaceae;g__Veillonella;s__Veillonella parvula	CRISPR	98.1	blast;95.80 iPHoP-RF;86.70	82.37	d__Bacteria;p__Firmicutes_C;c__Negativicutes;o__Veillonellales;f__Veillonellaceae;g__Veillonella	100	RaFAH;99.20 CRISPR;98.10 blast;96.50 iPHoP-RF;88.50			289.399	289.399	2.5392	2.5392	24.4308	vRhyme_bin_4	VC_807_0	Yes	No	No	Veillonellaceae	Veillonella
17_vRhyme_bin_5	41293	4	67		lysogenic_virus	High-quality	High-quality	100	AAI-based (high-confidence)	RS_GCF_000210895.1	d__Bacteria;p__Proteobacteria;c__Gammaproteobacteria;o__Enterobacterales;f__Pasteurellaceae;g__Haemophilus_D;s__Haemophilus_D parainfluenzae_A	CRISPR	99	iPHoP-RF;78.30	85.49	d__Bacteria;p__Proteobacteria;c__Gammaproteobacteria;o__Enterobacterales;f__Pasteurellaceae;g__Haemophilus	98.7	RaFAH;93.50 blast;90.50 iPHoP-RF;59.50			86.6261	86.6261	0.760062	0.760062	7.3129	vRhyme_bin_5	UnclusteredGenus_16	Yes	Yes	No	Pasteurellaceae	Haemophilus_D
17_vRhyme_bin_6	22749	3	28		lytic_virus	Medium-quality	Genome-fragment	57.78	AAI-based (medium-confidence)	RS_GCF_900187995.1	d__Bacteria;p__Bacteroidota;c__Bacteroidia;o__Bacteroidales;f__Bacteroidaceae;g__Prevotella;s__Prevotella jejuni	CRISPR	98.1	iPHoP-RF;85.70	75.07	d__Bacteria;p__Bacteroidota;c__Bacteroidia;o__Bacteroidales;f__Bacteroidaceae;g__Prevotella	99	CRISPR;98.10 iPHoP-RF;96.40 blast;93.20 RaFAH;78.70			73.2587	73.2587	0.642776	0.642776	6.18443	vRhyme_bin_6	VC_169_0	No	No		Bacteroidaceae	Prevotella
17_vRhyme_unbinned_1	5093	1	15		lytic_scaffold	Low-quality	Genome-fragment	7.82	HMM-based (lower-bound)												67.7287	67.7287	0.594256	0.594256	5.7176	vRhyme_unbinned_1	UnclusteredGenus_9	Yes	No	No
17_vRhyme_unbinned_2	14695	1	23	K06167(1);K00390(1)	lytic_scaffold	Low-quality	Genome-fragment	22.49	AAI-based (medium-confidence)	RS_GCF_000144405.1	d__Bacteria;p__Bacteroidota;c__Bacteroidia;o__Bacteroidales;f__Bacteroidaceae;g__Prevotella;s__Prevotella melaninogenica	blast	94.6	iPHoP-RF;90.80	62.81	d__Bacteria;p__Bacteroidota;c__Bacteroidia;o__Bacteroidales;f__Bacteroidaceae;g__Prevotella	98.1	blast;94.60 iPHoP-RF;92.40 RaFAH;87.10			216.191	216.191	1.89688	1.89688	18.2507	vRhyme_unbinned_2	UnclusteredGenus_21	Yes	No	No	Bacteroidaceae	Prevotella
17_vRhyme_unbinned_3	16638	1	21		lytic_scaffold	Low-quality	Genome-fragment	41.16	AAI-based (high-confidence)	RS_GCF_001078375.1	d__Bacteria;p__Firmicutes_C;c__Negativicutes;o__Veillonellales;f__Veillonellaceae;g__Veillonella;s__Veillonella tobetsuensis	CRISPR	97.3	iPHoP-RF;63.30	98.59	d__Bacteria;p__Firmicutes_C;c__Negativicutes;o__Veillonellales;f__Veillonellaceae;g__Veillonella	100	RaFAH;99.20 CRISPR;97.30 blast;92.30 iPHoP-RF;91.10	Duplodnaviria;Heunggongvirae;Uroviricota;Caudoviricetes;NA;NA;NA;NA	marker VOG HMM searching	224.199	224.199	1.96714	1.96714	18.9267	vRhyme_unbinned_3	VC_449_0	No	No		Veillonellaceae	Veillonella
17_vRhyme_unbinned_4	6835	1	4		lytic_scaffold	Not-determined	Genome-fragment			RS_GCF_900187995.1	d__Bacteria;p__Bacteroidota;c__Bacteroidia;o__Bacteroidales;f__Bacteroidaceae;g__Prevotella;s__Prevotella jejuni	CRISPR	98.8	None	30.48	d__Bacteria;p__Bacteroidota;c__Bacteroidia;o__Bacteroidales;f__Bacteroidaceae;g__Prevotella	98.7	CRISPR;98.80 RaFAH;59.20			94.9986	94.9986	0.833523	0.833523	8.0197	vRhyme_unbinned_4	UnclusteredGenus_5	Yes	No	No	Bacteroidaceae	Prevotella
17_vRhyme_unbinned_5	17018	1	18		lytic_scaffold	Low-quality	Genome-fragment	49.73	AAI-based (high-confidence)	RS_GCF_002101845.1	d__Bacteria;p__Actinobacteriota;c__Actinomycetia;o__Mycobacteriales;f__Mycobacteriaceae;g__Mycobacterium;s__Mycobacterium riyadhense	CRISPR	96.5	None	81.66	d__Bacteria;p__Actinobacteriota;c__Actinomycetia;o__Mycobacteriales;f__Mycobacteriaceae;g__Mycobacterium	95	CRISPR;96.50			292.918	292.918	2.57008	2.57008	24.7279	vRhyme_unbinned_5	VC_810_0	Yes	No	Yes	Mycobacteriaceae	Mycobacterium
17_vRhyme_unbinned_6	12905	1	18	K06167(1)	lysogenic_scaffold	Low-quality	Genome-fragment	35.33	AAI-based (high-confidence)	3300006250_17	d__Bacteria;p__Firmicutes;c__Bacilli;o__Erysipelotrichales;f__Erysipelotrichaceae;g__Bulleidia;s__	blast	94.6	iPHoP-RF;72.40 CRISPR;61.30	25.36	d__Bacteria;p__Firmicutes;c__Bacilli;o__Erysipelotrichales;f__Erysipelotrichaceae;g__Bulleidia	92.5	blast;94.60 iPHoP-RF;78.50 CRISPR;61.30			264.678	264.678	2.3223	2.3223	22.3439	vRhyme_unbinned_6	UnclusteredGenus_6	Yes	No	No	Erysipelotrichaceae	Bulleidia
17_vRhyme_unbinned_7	38626	1	52		lysogenic_scaffold	High-quality	High-quality	100	AAI-based (high-confidence)	RS_GCF_900450455.1	d__Bacteria;p__Firmicutes_A;c__Clostridia;o__Peptostreptococcales;f__Anaerovoracaceae;g__Eubacterium_B;s__Eubacterium_B infirmum	CRISPR	98.7	iPHoP-RF;81.90	41.3	d__Bacteria;p__Firmicutes_A;c__Clostridia;o__Peptostreptococcales;f__Anaerovoracaceae;g__Eubacterium_B	98.2	CRISPR;98.70 blast;96.80 iPHoP-RF;93.70	Duplodnaviria;Heunggongvirae;Uroviricota;Caudoviricetes;NA;NA;Leicestervirus;NA	vContact2 clustering	182.511	182.511	1.60136	1.60136	15.4074	vRhyme_unbinned_7	VC_186_0	No	No		Anaerovoracaceae	Eubacterium_B	Leicestervirus
17_vRhyme_unbinned_8	5482	1	11		lytic_scaffold	Low-quality	Genome-fragment	8.62	AAI-based (high-confidence)	RS_GCF_000144405.1	d__Bacteria;p__Bacteroidota;c__Bacteroidia;o__Bacteroidales;f__Bacteroidaceae;g__Prevotella;s__Prevotella melaninogenica	blast	93.8	iPHoP-RF;90.80	86.49	d__Bacteria;p__Bacteroidota;c__Bacteroidia;o__Bacteroidales;f__Bacteroidaceae;g__Prevotella	100	RaFAH;99.60 blast;93.80 iPHoP-RF;92.40			215.703	215.703	1.89259	1.89259	18.2095	vRhyme_unbinned_8	UnclusteredGenus_22	No	No		Bacteroidaceae	Prevotella
17_vRhyme_unbinned_9	40850	1	59		lytic_scaffold	High-quality	High-quality	98.57	AAI-based (high-confidence)										Duplodnaviria;Heunggongvirae;Uroviricota;Caudoviricetes;NA;NA;NA;NA	marker VOG HMM searching	284.729	284.729	2.49823	2.49823	24.0366	vRhyme_unbinned_9	UnclusteredGenus_20	Yes	No	Yes
17_vRhyme_unbinned_10	140908	1	185	K05396(1)	lytic_scaffold	Medium-quality	Genome-fragment	67.83	HMM-based (lower-bound)	GB_GCA_002455275.1	d__Bacteria;p__Patescibacteria;c__Saccharimonadia;o__Saccharimonadales;f__Saccharimonadaceae;g__UBA1020;s__UBA1020 sp002455275	iPHoP-RF	91.4	None	41.72	d__Bacteria;p__Campylobacterota;c__Campylobacteria;o__Campylobacterales;f__Campylobacteraceae;g__Campylobacter_D	90.2	RaFAH;92.70	Duplodnaviria;Heunggongvirae;Uroviricota;Caudoviricetes;NA;NA;NA;NA	marker VOG HMM searching	228.885	228.885	2.00825	2.00825	19.3223	vRhyme_unbinned_10	UnclusteredGenus_18	Yes	Yes	No	Saccharimonadaceae	UBA1020
17_vRhyme_unbinned_11	225494	1	249		lytic_scaffold	High-quality	High-quality	97.35	AAI-based (high-confidence)	RS_GCF_013393365.1	d__Bacteria;p__Firmicutes_C;c__Negativicutes;o__Veillonellales;f__Veillonellaceae;g__Veillonella;s__Veillonella dispar_A	blast	90.4	iPHoP-RF;73.20	70.99	d__Bacteria;p__Firmicutes_C;c__Negativicutes;o__Veillonellales;f__Veillonellaceae;g__Veillonella	100	RaFAH;99.10 blast;90.40 CRISPR;83.30 iPHoP-RF;73.20			335.942	335.942	2.94757	2.94757	28.3599	vRhyme_unbinned_11	UnclusteredGenus_1	No	No		Veillonellaceae	Veillonella
17_vRhyme_unbinned_12	29134	1	10		lytic_scaffold	Low-quality	Genome-fragment	45.24	AAI-based (high-confidence)	RS_GCF_000144405.1	d__Bacteria;p__Bacteroidota;c__Bacteroidia;o__Bacteroidales;f__Bacteroidaceae;g__Prevotella;s__Prevotella melaninogenica	blast	95.4	iPHoP-RF;77.30	97.09	d__Bacteria;p__Bacteroidota;c__Bacteroidia;o__Bacteroidales;f__Bacteroidaceae;g__Prevotella	93.5	blast;95.40 iPHoP-RF;89.20	Duplodnaviria;Heunggongvirae;Uroviricota;Caudoviricetes;NA;NA;NA;NA	marker VOG HMM searching	241.014	241.014	2.11467	2.11467	20.3462	vRhyme_unbinned_12	UnclusteredGenus_4	Yes	No	No	Bacteroidaceae	Prevotella
17_vRhyme_unbinned_13	12649	1	24		lytic_scaffold	Low-quality	Genome-fragment	10.16	HMM-based (lower-bound)	RS_GCF_000220235.1	d__Bacteria;p__Bacteroidota;c__Bacteroidia;o__Bacteroidales;f__Bacteroidaceae;g__Prevotella;s__Prevotella nigrescens	CRISPR	98.9	blast;93.60 iPHoP-RF;91.40	18.11	d__Bacteria;p__Bacteroidota;c__Bacteroidia;o__Bacteroidales;f__Bacteroidaceae;g__Prevotella	98.5	CRISPR;98.90 blast;93.60 iPHoP-RF;92.80			246.012	246.012	2.15852	2.15852	20.7681	vRhyme_unbinned_13	UnclusteredGenus_15	No	No		Bacteroidaceae	Prevotella
17_vRhyme_unbinned_14	7613	1	9		lytic_scaffold	Not-determined	Genome-fragment			3300006250_17	d__Bacteria;p__Firmicutes;c__Bacilli;o__Erysipelotrichales;f__Erysipelotrichaceae;g__Bulleidia;s__	blast	96.4	iPHoP-RF;63.30	25.6	d__Bacteria;p__Firmicutes;c__Bacilli;o__Erysipelotrichales;f__Erysipelotrichaceae;g__Bulleidia	94.9	blast;96.40 iPHoP-RF;63.30			756.161	756.161	6.63461	6.63461	63.8345	vRhyme_unbinned_14	UnclusteredGenus_10	No	No		Erysipelotrichaceae	Bulleidia
17_vRhyme_unbinned_15	6113	1	5		lytic_scaffold	Low-quality	Genome-fragment	2.75	HMM-based (lower-bound)	RS_GCF_003609775.1	d__Bacteria;p__Bacteroidota;c__Bacteroidia;o__Bacteroidales;f__Bacteroidaceae;g__Prevotella;s__Prevotella melaninogenica_A	blast	93.8	iPHoP-RF;85.40	11.42	d__Bacteria;p__Bacteroidota;c__Bacteroidia;o__Bacteroidales;f__Bacteroidaceae;g__Prevotella	91.5	blast;93.80 iPHoP-RF;87.30			163.032	163.032	1.43045	1.43045	13.763	vRhyme_unbinned_15	UnclusteredGenus_13	Yes	Yes	No	Bacteroidaceae	Prevotella
17_vRhyme_unbinned_16	23941	1	31		lytic_scaffold	Medium-quality	Genome-fragment	59.09	AAI-based (medium-confidence)	3300006250_17	d__Bacteria;p__Firmicutes;c__Bacilli;o__Erysipelotrichales;f__Erysipelotrichaceae;g__Bulleidia;s__	blast	93.7	iPHoP-RF;65.30	35.38	d__Bacteria;p__Firmicutes;c__Bacilli;o__Erysipelotrichales;f__Erysipelotrichaceae;g__Bulleidia	91.4	blast;93.70 iPHoP-RF;65.30	Duplodnaviria;Heunggongvirae;Uroviricota;Caudoviricetes;NA;NA;NA;NA	marker VOG HMM searching	294.234	294.234	2.58163	2.58163	24.839	vRhyme_unbinned_16	VC_21_0	Yes	No	No	Erysipelotrichaceae	Bulleidia
17_vRhyme_unbinned_17	8345	1	15		lytic_scaffold	Not-determined	Genome-fragment			3300006250_17	d__Bacteria;p__Firmicutes;c__Bacilli;o__Erysipelotrichales;f__Erysipelotrichaceae;g__Bulleidia;s__	blast	96.1	iPHoP-RF;53.00	22.34	d__Bacteria;p__Firmicutes;c__Bacilli;o__Erysipelotrichales;f__Erysipelotrichaceae;g__Bulleidia	94.5	blast;96.10 iPHoP-RF;53.00			534.046	534.046	4.68575	4.68575	45.0837	vRhyme_unbinned_17	VC_808_0	Yes	Yes	Yes	Erysipelotrichaceae	Bulleidia
17_vRhyme_unbinned_18	14687	1	20	K00390(1)	lytic_scaffold	Low-quality	Genome-fragment	31.16	AAI-based (medium-confidence)	RS_GCF_000220235.1	d__Bacteria;p__Bacteroidota;c__Bacteroidia;o__Bacteroidales;f__Bacteroidaceae;g__Prevotella;s__Prevotella nigrescens	CRISPR	99	iPHoP-RF;65.60	68.42	d__Bacteria;p__Bacteroidota;c__Bacteroidia;o__Bacteroidales;f__Bacteroidaceae;g__Prevotella	98.7	CRISPR;99.00 blast;98.10 iPHoP-RF;92.10			300.127	300.127	2.63334	2.63334	25.3365	vRhyme_unbinned_18	UnclusteredGenus_24	No	No		Bacteroidaceae	Prevotella
17_vRhyme_unbinned_19	14623	1	22		lytic_scaffold	High-quality	High-quality	99.27	AAI-based (high-confidence)										Duplodnaviria;Heunggongvirae;Uroviricota;Caudoviricetes;NA;NA;Decurrovirus;NA	vContact2 clustering	789.89	789.89	6.93054	6.93054	66.6818	vRhyme_unbinned_19	VC_487_0	Yes	Yes	No			Decurrovirus
17_vRhyme_unbinned_20	10452	1	9		lytic_scaffold	Low-quality	Genome-fragment	12.38	AAI-based (high-confidence)	RS_GCF_000144405.1	d__Bacteria;p__Bacteroidota;c__Bacteroidia;o__Bacteroidales;f__Bacteroidaceae;g__Prevotella;s__Prevotella melaninogenica	CRISPR	97.3	blast;96.60 iPHoP-RF;90.10	71.59	d__Bacteria;p__Bacteroidota;c__Bacteroidia;o__Bacteroidales;f__Bacteroidaceae;g__Prevotella	99.9	CRISPR;97.30 blast;96.60 RaFAH;96.30 iPHoP-RF;96.10			224.421	224.421	1.96908	1.96908	18.9454	vRhyme_unbinned_20	VC_809_0	Yes	Yes	No	Bacteroidaceae	Prevotella
17_vRhyme_unbinned_21	33926	1	52		lytic_scaffold	High-quality	High-quality	97.47	AAI-based (high-confidence)	3300006250_17	d__Bacteria;p__Firmicutes;c__Bacilli;o__Erysipelotrichales;f__Erysipelotrichaceae;g__Bulleidia;s__	CRISPR	99	blast;93.80 iPHoP-RF;77.80	27.23	d__Bacteria;p__Firmicutes;c__Bacilli;o__Erysipelotrichales;f__Erysipelotrichaceae;g__Bulleidia	99.7	CRISPR;99.00 blast;93.80 RaFAH;83.00 iPHoP-RF;77.80	Duplodnaviria;Heunggongvirae;Uroviricota;Caudoviricetes;NA;NA;NA;NA	marker VOG HMM searching	318.383	318.383	2.79351	2.79351	26.8776	vRhyme_unbinned_21	UnclusteredGenus_3	Yes	Yes	No	Erysipelotrichaceae	Bulleidia
17_vRhyme_unbinned_22	12407	1	18		lytic_scaffold	Low-quality	Genome-fragment	37.31	AAI-based (medium-confidence)	RS_GCF_900187995.1	d__Bacteria;p__Bacteroidota;c__Bacteroidia;o__Bacteroidales;f__Bacteroidaceae;g__Prevotella;s__Prevotella jejuni	CRISPR	98.9	iPHoP-RF;71.30	16.65	d__Bacteria;p__Bacteroidota;c__Bacteroidia;o__Bacteroidales;f__Bacteroidaceae;g__Prevotella	98.5	CRISPR;98.90 iPHoP-RF;71.30	Duplodnaviria;Heunggongvirae;Uroviricota;Caudoviricetes;NA;NA;NA;NA	marker VOG HMM searching	79.7343	79.7343	0.699593	0.699593	6.7311	vRhyme_unbinned_22	UnclusteredGenus_12	Yes	No	No	Bacteroidaceae	Prevotella
17_vRhyme_unbinned_23	20814	1	20		lytic_scaffold	Low-quality	Genome-fragment	9.38	HMM-based (lower-bound)	RS_GCF_000144405.1	d__Bacteria;p__Bacteroidota;c__Bacteroidia;o__Bacteroidales;f__Bacteroidaceae;g__Prevotella;s__Prevotella melaninogenica	blast	96.6	iPHoP-RF;89.20	2.02	d__Bacteria;p__Bacteroidota;c__Bacteroidia;o__Bacteroidales;f__Bacteroidaceae;g__Prevotella	95.2	blast;96.60 iPHoP-RF;93.40			706.713	706.713	6.20074	6.20074	59.6601	vRhyme_unbinned_23	UnclusteredGenus_17	No	No		Bacteroidaceae	Prevotella
17_vRhyme_unbinned_24	9321	1	16		lytic_scaffold	Low-quality	Genome-fragment	13.12	AAI-based (high-confidence)	RS_GCF_000220235.1	d__Bacteria;p__Bacteroidota;c__Bacteroidia;o__Bacteroidales;f__Bacteroidaceae;g__Prevotella;s__Prevotella nigrescens	CRISPR	97.4	iPHoP-RF;86.70	56.04	d__Bacteria;p__Bacteroidota;c__Bacteroidia;o__Bacteroidales;f__Bacteroidaceae;g__Prevotella	99.9	CRISPR;97.40 iPHoP-RF;96.40 RaFAH;95.70 blast;93.30			166.627	166.627	1.46199	1.46199	14.0665	vRhyme_unbinned_24	UnclusteredGenus_7	Yes	Yes	Yes	Bacteroidaceae	Prevotella
17_vRhyme_unbinned_25	23820	1	23	K01613(1);K17103(1)	integrated_prophage	Medium-quality	Genome-fragment	55.01	AAI-based (high-confidence)	RS_GCF_900155655.1	d__Bacteria;p__Bacteroidota;c__Bacteroidia;o__Bacteroidales;f__Bacteroidaceae;g__Prevotella;s__Prevotella ihumii	CRISPR	99.5	None	88.23	d__Bacteria;p__Bacteroidota;c__Bacteroidia;o__Bacteroidales;f__Bacteroidaceae;g__Prevotella	100	CRISPR;99.50 blast;98.40 RaFAH;96.20 iPHoP-RF;87.00			330.509	330.509	2.89991	2.89991	27.9013	vRhyme_unbinned_25	UnclusteredGenus_2	Yes	Yes	No	Bacteroidaceae	Prevotella
17_vRhyme_unbinned_26	183833	1	207		lytic_scaffold	High-quality	High-quality	98.53	AAI-based (high-confidence)	RS_GCF_001553035.1	d__Bacteria;p__Firmicutes;c__Bacilli;o__Staphylococcales;f__Gemellaceae;g__Gemella;s__Gemella haemolysans_B	blast	91.2	None	88.46	d__Bacteria;p__Proteobacteria;c__Gammaproteobacteria;o__Burkholderiales;f__Neisseriaceae;g__Neisseria	96.4	CRISPR;90.90 RaFAH;86.50	Duplodnaviria;Heunggongvirae;Uroviricota;Caudoviricetes;NA;NA;NA;NA	marker VOG HMM searching	206.272	206.272	1.80984	1.80984	17.4133	vRhyme_unbinned_26	VC_670_1	No	No		Neisseriaceae	Neisseria
17_vRhyme_unbinned_27	8942	1	17		lytic_scaffold	Not-determined	Genome-fragment			3300006250_17	d__Bacteria;p__Firmicutes;c__Bacilli;o__Erysipelotrichales;f__Erysipelotrichaceae;g__Bulleidia;s__	blast	96.2	iPHoP-RF;61.70	23.25	d__Bacteria;p__Firmicutes;c__Bacilli;o__Erysipelotrichales;f__Erysipelotrichaceae;g__Bulleidia	94.6	blast;96.20 iPHoP-RF;70.20			570.063	570.063	5.00176	5.00176	48.1242	vRhyme_unbinned_27	VC_808_0	Yes	Yes	Yes	Erysipelotrichaceae	Bulleidia
17_vRhyme_unbinned_28	31621	1	40	K00390(1)	lysogenic_scaffold	Medium-quality	Genome-fragment	55.18	AAI-based (medium-confidence)	RS_GCF_001683355.1	d__Bacteria;p__Bacteroidota;c__Bacteroidia;o__Bacteroidales;f__Bacteroidaceae;g__Prevotella;s__Prevotella scopos	CRISPR	99	iPHoP-RF;93.10	80.25	d__Bacteria;p__Bacteroidota;c__Bacteroidia;o__Bacteroidales;f__Bacteroidaceae;g__Prevotella	100	CRISPR;99.00 iPHoP-RF;97.10 RaFAH;93.70 blast;93.70	Duplodnaviria;Heunggongvirae;Uroviricota;Caudoviricetes;NA;NA;NA;NA	marker VOG HMM searching	211.604	211.604	1.85662	1.85662	17.8634	vRhyme_unbinned_28	VC_809_0	Yes	No	No	Bacteroidaceae	Prevotella
17_vRhyme_unbinned_29	12948	1	20		lytic_scaffold	Low-quality	Genome-fragment	22.34	AAI-based (high-confidence)	RS_GCF_000184945.1	d__Bacteria;p__Bacteroidota;c__Bacteroidia;o__Bacteroidales;f__Bacteroidaceae;g__Prevotella;s__Prevotella buccae	CRISPR	96.5	iPHoP-RF;89.50	42.98	d__Bacteria;p__Bacteroidota;c__Bacteroidia;o__Bacteroidales;f__Bacteroidaceae;g__Prevotella	98.4	CRISPR;96.50 blast;95.30 iPHoP-RF;95.10 RaFAH;82.60			197.31	197.31	1.73121	1.73121	16.6567	vRhyme_unbinned_29	UnclusteredGenus_23	Yes	No	No	Bacteroidaceae	Prevotella
17_vRhyme_unbinned_30	6275	1	14		lytic_scaffold	Low-quality	Genome-fragment	18.33	AAI-based (high-confidence)												259.819	259.819	2.27967	2.27967	21.9337	vRhyme_unbinned_30	UnclusteredGenus_14	Yes	No	Yes
17_vRhyme_unbinned_31	6501	1	8		lytic_scaffold	Low-quality	Genome-fragment	10.01	AAI-based (high-confidence)	RS_GCF_000688375.1	d__Bacteria;p__Bacteroidota;c__Bacteroidia;o__Bacteroidales;f__Bacteroidaceae;g__Prevotella;s__Prevotella sp000688375	blast	92.5	iPHoP-RF;85.70	86.29	d__Bacteria;p__Bacteroidota;c__Bacteroidia;o__Bacteroidales;f__Bacteroidaceae;g__Prevotella	98.4	blast;92.50 RaFAH;92.00 iPHoP-RF;88.90			49.2945	49.2945	0.432513	0.432513	4.1614	vRhyme_unbinned_31	UnclusteredGenus_11	Yes	No	No	Bacteroidaceae	Prevotella
17_vRhyme_unbinned_32	6442	1	7		lytic_scaffold	Low-quality	Genome-fragment	18.32	AAI-based (high-confidence)						94.69	d__Bacteria;p__Actinobacteriota;c__Actinomycetia;o__Actinomycetales;f__Actinomycetaceae;g__Actinomyces	92	RaFAH;92.40 CRISPR;62.00	Duplodnaviria;Heunggongvirae;Uroviricota;Caudoviricetes;NA;NA;NA;Microbacterium phage Footloose	NCBI RefSeq viral protein searching	229.268	229.268	2.01161	2.01161	19.3546	vRhyme_unbinned_32	UnclusteredGenus_19	Yes	No	Yes	Actinomycetaceae	Actinomyces
17_vRhyme_unbinned_33	33839	1	42		lytic_scaffold	High-quality	High-quality	96.88	AAI-based (high-confidence)	GB_GCA_014647675.1	d__Bacteria;p__Actinobacteriota;c__Actinomycetia;o__Streptomycetales;f__Streptomycetaceae;g__Streptomyces;s__Streptomyces flaveus	iPHoP-RF	90.8	None	35.95	d__Bacteria;p__Actinobacteriota;c__Actinomycetia;o__Actinomycetales;f__Actinomycetaceae;g__Actinomyces	92.9	RaFAH;94.90	Duplodnaviria;Heunggongvirae;Uroviricota;Caudoviricetes;NA;NA;NA;NA	marker VOG HMM searching	886.511	886.511	7.7783	7.7783	74.8385	vRhyme_unbinned_33	VC_810_0	Yes	No	Yes	Actinomycetaceae	Actinomyces
17_vRhyme_unbinned_34	5837	1	7		lysogenic_scaffold	Not-determined	Genome-fragment			RS_GCF_000613925.1	d__Bacteria;p__Bacteroidota;c__Bacteroidia;o__Bacteroidales;f__Bacteroidaceae;g__Prevotella;s__Prevotella histicola	blast	95.5	iPHoP-RF;89.80	12.76	d__Bacteria;p__Bacteroidota;c__Bacteroidia;o__Bacteroidales;f__Bacteroidaceae;g__Bacteroides	95.4	RaFAH;96.80			242.074	242.074	2.12397	2.12397	20.4357	vRhyme_unbinned_34	UnclusteredGenus_8	Yes	Yes	Yes	Bacteroidaceae	Prevotella
17_vRhyme_unbinned_35	34843	1	50		lysogenic_scaffold	Medium-quality	Genome-fragment	79.58	AAI-based (medium-confidence)	RS_GCF_000525775.1	d__Bacteria;p__Firmicutes_A;c__Clostridia;o__Peptostreptococcales;f__Anaerovoracaceae;g__Mogibacterium;s__Mogibacterium timidum	CRISPR	96.3	iPHoP-RF;64.80	34.33	d__Bacteria;p__Firmicutes_A;c__Clostridia;o__Peptostreptococcales;f__Anaerovoracaceae;g__Mogibacterium	94.7	CRISPR;96.30 blast;96.30 iPHoP-RF;74.80	Duplodnaviria;Heunggongvirae;Uroviricota;Caudoviricetes;NA;NA;NA;NA	marker VOG HMM searching	259.391	259.391	2.27592	2.27592	21.8976	vRhyme_unbinned_35	VC_21_0	Yes	No	No	Anaerovoracaceae	Mogibacterium
18_vRhyme_bin_1	33994	3	45		lysogenic_virus	High-quality	High-quality	100	AAI-based (medium-confidence)	RS_GCF_900555425.1	d__Bacteria;p__Patescibacteria;c__Saccharimonadia;o__Saccharimonadales;f__Saccharimonadaceae;g__TM7x;s__TM7x sp900555425	CRISPR	99	iPHoP-RF;95.40	6.59	d__Bacteria;p__Patescibacteria;c__Saccharimonadia;o__Saccharimonadales;f__Saccharimonadaceae;g__TM7x	98.7	CRISPR;99.00 iPHoP-RF;96.40 blast;95.10	Duplodnaviria;Heunggongvirae;Uroviricota;Caudoviricetes;NA;NA;NA;NA	marker VOG HMM searching	554.659	554.659	4.66526	4.66526	36.1859	vRhyme_bin_1	UnclusteredGenus_14	Yes	No	Yes	Saccharimonadaceae	TM7x
18_vRhyme_bin_2	230838	15	306	K02536(1);K23144(1);K01916(1);K08281(1)	lytic_virus	Medium-quality	Genome-fragment	78.43	AAI-based (high-confidence)	RS_GCF_000220235.1	d__Bacteria;p__Bacteroidota;c__Bacteroidia;o__Bacteroidales;f__Bacteroidaceae;g__Prevotella;s__Prevotella nigrescens	CRISPR	98.5	iPHoP-RF;56.80	43.43	d__Bacteria;p__Bacteroidota;c__Bacteroidia;o__Bacteroidales;f__Bacteroidaceae;g__Prevotella	97.9	CRISPR;98.50 blast;89.20 iPHoP-RF;71.50	Duplodnaviria;Heunggongvirae;Uroviricota;Caudoviricetes;NA;NA;NA;NA	marker VOG HMM searching	195.966	195.966	1.64828	1.64828	12.7848	vRhyme_bin_2	VC_548_1	Yes	No	No	Bacteroidaceae	Prevotella
18_vRhyme_bin_3	109220	11	151		lytic_virus	Low-quality	Genome-fragment	38.19	AAI-based (high-confidence)	RS_GCF_000220235.1	d__Bacteria;p__Bacteroidota;c__Bacteroidia;o__Bacteroidales;f__Bacteroidaceae;g__Prevotella;s__Prevotella nigrescens	CRISPR	99.2	blast;93.40 iPHoP-RF;71.50	98.46	d__Bacteria;p__Bacteroidota;c__Bacteroidia;o__Bacteroidales;f__Bacteroidaceae;g__Prevotella	99	CRISPR;99.20 blast;96.90 iPHoP-RF;71.50			154.344	154.344	1.2982	1.2982	10.0694	vRhyme_bin_3	VC_548_0	Yes	Yes	No	Bacteroidaceae	Prevotella
18_vRhyme_bin_4	23395	3	27		lytic_virus	Medium-quality	Genome-fragment	74.57	AAI-based (high-confidence)	RS_GCF_003287285.1	d__Bacteria;p__Actinobacteriota;c__Actinomycetia;o__Jiangellales;f__Jiangellaceae;g__Phytoactinopolyspora;s__Phytoactinopolyspora halophila	CRISPR	98.2	None	52.03	d__Bacteria;p__Actinobacteriota;c__Actinomycetia;o__Jiangellales;f__Jiangellaceae;g__Phytoactinopolyspora	97.5	CRISPR;98.20	Duplodnaviria;Heunggongvirae;Uroviricota;Caudoviricetes;NA;NA;NA;NA	marker VOG HMM searching	117.109	117.109	0.985012	0.985012	7.6402	vRhyme_bin_4	UnclusteredGenus_6	Yes	No	Yes	Jiangellaceae	Phytoactinopolyspora
18_vRhyme_bin_5	16300	2	25		lytic_virus	Low-quality	Genome-fragment	28.18	AAI-based (high-confidence)												129.802	129.802	1.09177	1.09177	8.4683	vRhyme_bin_5	UnclusteredGenus_9	No	No
18_vRhyme_bin_6	39973	2	55		lytic_virus	Medium-quality	Genome-fragment	68.47	AAI-based (medium-confidence)	3300006459_6	d__Bacteria;p__Actinobacteriota;c__Actinomycetia;o__Actinomycetales;f__Actinomycetaceae;g__Pauljensenia;s__	CRISPR	98.3	iPHoP-RF;64.80	89.38	d__Bacteria;p__Actinobacteriota;c__Actinomycetia;o__Actinomycetales;f__Actinomycetaceae;g__Pauljensenia	97.6	CRISPR;98.30 iPHoP-RF;64.80	Duplodnaviria;Heunggongvirae;Uroviricota;Caudoviricetes;NA;NA;NA;NA	marker VOG HMM searching	331.932	331.932	2.7919	2.7919	21.6552	vRhyme_bin_6	UnclusteredGenus_20	Yes	No	No	Actinomycetaceae	Pauljensenia
18_vRhyme_bin_7	13694	2	13		lytic_virus	Low-quality	Genome-fragment	8.27	AAI-based (high-confidence)	RS_GCF_000220255.1	d__Bacteria;p__Bacteroidota;c__Bacteroidia;o__Bacteroidales;f__Bacteroidaceae;g__Prevotella;s__Prevotella pallens	blast	93.7	None	5.47	d__Bacteria;p__Bacteroidota;c__Bacteroidia;o__Bacteroidales;f__Bacteroidaceae;g__Prevotella	91.4	blast;93.70			107.28	107.28	0.902339	0.902339	6.99895	vRhyme_bin_7	UnclusteredGenus_13	Yes	No	No	Bacteroidaceae	Prevotella
18_vRhyme_bin_8	14457	2	24		lytic_virus	Low-quality	Genome-fragment	35.67	AAI-based (high-confidence)	3300008714_3	d__Bacteria;p__Bacteroidota;c__Bacteroidia;o__Bacteroidales;f__Porphyromonadaceae;g__Porphyromonas;s__	iPHoP-RF	93.1	blast;92.70	55.68	d__Bacteria;p__Bacteroidota;c__Bacteroidia;o__Bacteroidales;f__Porphyromonadaceae;g__Porphyromonas	90.7	iPHoP-RF;93.10 blast;92.70			112.617	112.617	0.947231	0.947231	7.34715	vRhyme_bin_8	UnclusteredGenus_1	Yes	No	No	Porphyromonadaceae	Porphyromonas
18_vRhyme_bin_9	35089	3	51		lysogenic_virus	High-quality	High-quality	100	AAI-based (high-confidence)	GB_GCA_900554555.1	d__Bacteria;p__Firmicutes;c__Bacilli;o__Erysipelotrichales;f__Erysipelotrichaceae;g__Bulleidia;s__Bulleidia sp900554555	CRISPR	98.9	blast;91.10 iPHoP-RF;64.30	94.77	d__Bacteria;p__Firmicutes;c__Bacilli;o__Erysipelotrichales;f__Erysipelotrichaceae;g__Bulleidia	100	CRISPR;98.90 RaFAH;97.10 blast;94.50 iPHoP-RF;65.10	Duplodnaviria;Heunggongvirae;Uroviricota;Caudoviricetes;NA;NA;Jarrellvirus;NA	vContact2 clustering	447.822	447.822	3.76666	3.76666	29.2159	vRhyme_bin_9	VC_358_0	Yes	Yes	No	Erysipelotrichaceae	Bulleidia	Jarrellvirus
18_vRhyme_bin_10	14091	2	17		lytic_virus	Low-quality	Genome-fragment	9.36	HMM-based (lower-bound)												108.384	108.384	0.911622	0.911622	7.07095	vRhyme_bin_10	UnclusteredGenus_12	No	No
18_vRhyme_bin_11	20354	2	32	K00390(1)	lytic_virus	Low-quality	Genome-fragment	31.83	AAI-based (medium-confidence)	RS_GCF_000220255.1	d__Bacteria;p__Bacteroidota;c__Bacteroidia;o__Bacteroidales;f__Bacteroidaceae;g__Prevotella;s__Prevotella pallens	CRISPR	98.8	blast;97.30 iPHoP-RF;87.90	41.72	d__Bacteria;p__Bacteroidota;c__Bacteroidia;o__Bacteroidales;f__Bacteroidaceae;g__Prevotella	99.9	CRISPR;98.80 blast;97.30 RaFAH;91.40 iPHoP-RF;88.50			320.585	320.585	2.69646	2.69646	20.915	vRhyme_bin_11	UnclusteredGenus_11	No	No		Bacteroidaceae	Prevotella
18_vRhyme_unbinned_1	14031	1	18		lytic_scaffold	Low-quality	Genome-fragment	46.79	HMM-based (lower-bound)												203.078	203.078	1.7081	1.7081	13.2488	vRhyme_unbinned_1	UnclusteredGenus_17	Yes	No	Yes
18_vRhyme_unbinned_2	8382	1	17		lysogenic_scaffold	Low-quality	Genome-fragment	25.96	AAI-based (high-confidence)	3300011986_41	d__Bacteria;p__Patescibacteria;c__Saccharimonadia;o__Saccharimonadales;f__Saccharimonadaceae;g__TM7x;s__	CRISPR	98.9	blast;92.10 iPHoP-RF;80.80	4.87	d__Bacteria;p__Patescibacteria;c__Saccharimonadia;o__Saccharimonadales;f__Saccharimonadaceae;g__TM7x	98.5	CRISPR;98.90 iPHoP-RF;93.70 blast;92.90			129.149	129.149	1.08628	1.08628	8.4257	vRhyme_unbinned_2	UnclusteredGenus_15	Yes	Yes	No	Saccharimonadaceae	TM7x
18_vRhyme_unbinned_3	5421	1	9		lytic_scaffold	Low-quality	Genome-fragment	4.05	AAI-based (high-confidence)	RS_GCF_000498755.1	d__Bacteria;p__Firmicutes_A;c__Clostridia;o__Peptostreptococcales;f__Peptostreptococcaceae;g__Clostridioides_A;s__Clostridioides_A mangenotii_A	iPHoP-RF	91.4	None							222.761	222.761	1.87365	1.87365	14.5329	vRhyme_unbinned_3	VC_803_0	No	No		Peptostreptococcaceae	Clostridioides_A
18_vRhyme_unbinned_4	6018	1	10		lytic_scaffold	Low-quality	Genome-fragment	5.87	AAI-based (high-confidence)												267.937	267.937	2.25363	2.25363	17.4802	vRhyme_unbinned_4	VC_805_0	No	No
18_vRhyme_unbinned_5	21173	1	19		lytic_scaffold	Low-quality	Genome-fragment	33.45	AAI-based (medium-confidence)	RS_GCF_000220255.1	d__Bacteria;p__Bacteroidota;c__Bacteroidia;o__Bacteroidales;f__Bacteroidaceae;g__Prevotella;s__Prevotella pallens	blast	98.6	iPHoP-RF;72.80	97.42	d__Bacteria;p__Bacteroidota;c__Bacteroidia;o__Bacteroidales;f__Bacteroidaceae;g__Prevotella	100	blast;98.60 RaFAH;96.60 iPHoP-RF;85.70	Duplodnaviria;Heunggongvirae;Uroviricota;Caudoviricetes;NA;NA;NA;NA	marker VOG HMM searching	225.155	225.155	1.89379	1.89379	14.6891	vRhyme_unbinned_5	UnclusteredGenus_7	No	No		Bacteroidaceae	Prevotella
18_vRhyme_unbinned_6	7907	1	13		lytic_scaffold	Low-quality	Genome-fragment	4.25	HMM-based (lower-bound)												437.957	437.957	3.68368	3.68368	28.5723	vRhyme_unbinned_6	VC_802_0	Yes	No	No
18_vRhyme_unbinned_7	5339	1	10		lytic_scaffold	Low-quality	Genome-fragment	5.23	AAI-based (high-confidence)												490.872	490.872	4.12876	4.12876	32.0245	vRhyme_unbinned_7	VC_805_0	Yes	Yes	No
18_vRhyme_unbinned_8	97987	1	104		lytic_scaffold	High-quality	High-quality	100	AAI-based (high-confidence)										Duplodnaviria;Heunggongvirae;Uroviricota;Caudoviricetes;NA;NA;NA;NA	marker VOG HMM searching	466.182	466.182	3.92108	3.92108	30.4137	vRhyme_unbinned_8	UnclusteredGenus_23	Yes	No	No
18_vRhyme_unbinned_9	9163	1	18		lytic_scaffold	Low-quality	Genome-fragment	9.22	AAI-based (high-confidence)	RS_GCF_900187995.1	d__Bacteria;p__Bacteroidota;c__Bacteroidia;o__Bacteroidales;f__Bacteroidaceae;g__Prevotella;s__Prevotella jejuni	CRISPR	97	None	71.71	d__Bacteria;p__Bacteroidota;c__Bacteroidia;o__Bacteroidales;f__Bacteroidaceae;g__Prevotella	95.7	CRISPR;97.00 iPHoP-RF;54.60	Duplodnaviria;Heunggongvirae;Uroviricota;Caudoviricetes;Crassvirales;Suoliviridae;Bohxovirus;uncultured phage cr61_1	NCBI RefSeq viral protein searching	261.124	261.124	2.19633	2.19633	17.0357	vRhyme_unbinned_9	VC_804_0	Yes	No	No	Bacteroidaceae	Prevotella	Bohxovirus
18_vRhyme_unbinned_10	15980	1	17		lytic_scaffold	Low-quality	Genome-fragment	7.2	HMM-based (lower-bound)	3300011981_7	d__Bacteria;p__Bacteroidota;c__Bacteroidia;o__Bacteroidales;f__Bacteroidaceae;g__Prevotella;s__	blast	93.9	iPHoP-RF;93.70	1.93	d__Bacteria;p__Bacteroidota;c__Bacteroidia;o__Bacteroidales;f__Bacteroidaceae;g__Prevotella	91.6	blast;93.90 iPHoP-RF;93.70			964.907	964.907	8.11589	8.11589	62.9505	vRhyme_unbinned_10	UnclusteredGenus_19	No	No		Bacteroidaceae	Prevotella
18_vRhyme_unbinned_11	5324	1	10		lytic_scaffold	Not-determined	Genome-fragment			RS_GCF_900556355.1	d__Bacteria;p__Patescibacteria;c__Saccharimonadia;o__Saccharimonadales;f__Saccharimonadaceae;g__TM7x;s__TM7x sp900556355	CRISPR	98.5	iPHoP-RF;73.90		d__Bacteria;p__Patescibacteria;c__Saccharimonadia;o__Saccharimonadales;f__Saccharimonadaceae;g__TM7x	97.9	CRISPR;98.50 blast;94.10 iPHoP-RF;92.80			163.641	163.641	1.37639	1.37639	10.6759	vRhyme_unbinned_11	UnclusteredGenus_2	Yes	Yes	No	Saccharimonadaceae	TM7x
18_vRhyme_unbinned_12	5887	1	8		lytic_scaffold	Low-quality	Genome-fragment	9.82	AAI-based (high-confidence)										Duplodnaviria;Heunggongvirae;Uroviricota;Caudoviricetes;NA;NA;NA;NA	marker VOG HMM searching	98.7646	98.7646	0.830715	0.830715	6.4434	vRhyme_unbinned_12	UnclusteredGenus_3	Yes	No	No
18_vRhyme_unbinned_13	8170	1	8		lytic_scaffold	Low-quality	Genome-fragment	4.21	AAI-based (medium-confidence)												79.8391	79.8391	0.671531	0.671531	5.2087	vRhyme_unbinned_13	UnclusteredGenus_10	Yes	No	Yes
18_vRhyme_unbinned_14	7339	1	10		lytic_scaffold	Low-quality	Genome-fragment	22.75	AAI-based (high-confidence)	3300011986_41	d__Bacteria;p__Patescibacteria;c__Saccharimonadia;o__Saccharimonadales;f__Saccharimonadaceae;g__TM7x;s__	blast	91.8	iPHoP-RF;62.20							162.167	162.167	1.364	1.364	10.5798	vRhyme_unbinned_14	UnclusteredGenus_8	No	No		Saccharimonadaceae	TM7x
18_vRhyme_unbinned_15	6077	1	6	K01491(1)	lytic_scaffold	Low-quality	Genome-fragment	4.64	AAI-based (high-confidence)	RS_GCF_002763915.1	d__Bacteria;p__Fusobacteriota;c__Fusobacteriia;o__Fusobacteriales;f__Fusobacteriaceae;g__Fusobacterium;s__Fusobacterium periodonticum_D	blast	93.9	None	51.52	d__Bacteria;p__Fusobacteriota;c__Fusobacteriia;o__Fusobacteriales;f__Fusobacteriaceae;g__Fusobacterium	91.6	blast;93.90	Duplodnaviria;Heunggongvirae;Uroviricota;Caudoviricetes;NA;NA;Latrobevirus;Fusobacterium phage Fnu1	NCBI RefSeq viral protein searching	92.0555	92.0555	0.774284	0.774284	6.0057	vRhyme_unbinned_15	VC_492_0	Yes	No	No	Fusobacteriaceae	Fusobacterium	Latrobevirus
18_vRhyme_unbinned_16	41656	1	57		lysogenic_scaffold	Complete	High-quality	100	DTR (high-confidence)	RS_GCF_000024945.1	d__Bacteria;p__Firmicutes_C;c__Negativicutes;o__Veillonellales;f__Veillonellaceae;g__Veillonella;s__Veillonella parvula	CRISPR	98.9	blast;89.90 iPHoP-RF;76.40	84.69	d__Bacteria;p__Firmicutes_C;c__Negativicutes;o__Veillonellales;f__Veillonellaceae;g__Veillonella	100	RaFAH;99.70 CRISPR;98.90 blast;95.60 iPHoP-RF;77.10	Duplodnaviria;Heunggongvirae;Uroviricota;Caudoviricetes;NA;NA;NA;NA	marker VOG HMM searching	1214.53	1214.53	10.2154	10.2154	79.2356	vRhyme_unbinned_16	UnclusteredGenus_21	Yes	Yes	No	Veillonellaceae	Veillonella
18_vRhyme_unbinned_17	5436	1	5		lytic_scaffold	Low-quality	Genome-fragment	5.46	AAI-based (high-confidence)												453.61	453.61	3.81534	3.81534	29.5935	vRhyme_unbinned_17	VC_548_0	No	No
18_vRhyme_unbinned_18	25320	1	36		lytic_scaffold	Low-quality	Genome-fragment	25.07	AAI-based (high-confidence)												473.337	473.337	3.98127	3.98127	30.8805	vRhyme_unbinned_18	VC_802_0	Yes	No	No
18_vRhyme_unbinned_19	16023	1	21		lytic_scaffold	Low-quality	Genome-fragment	12.16	AAI-based (medium-confidence)	RS_GCF_902362365.1	d__Bacteria;p__Firmicutes_A;c__Clostridia;o__Peptostreptococcales;f__Peptostreptococcaceae;g__GCA-900066495;s__GCA-900066495 sp902362365	iPHoP-RF	96.7	None	78.04	d__Bacteria;p__Firmicutes_A;c__Clostridia;o__Peptostreptococcales;f__Peptostreptococcaceae;g__GCA-900066495	95.3	iPHoP-RF;96.70			399.643	399.643	3.36142	3.36142	26.0727	vRhyme_unbinned_19	VC_803_0	Yes	Yes	No	Peptostreptococcaceae	GCA-900066495
18_vRhyme_unbinned_20	7239	1	8		lytic_scaffold	Low-quality	Genome-fragment	22.65	AAI-based (high-confidence)	RS_GCF_000024225.1	d__Bacteria;p__Actinobacteriota;c__Coriobacteriia;o__Coriobacteriales;f__Atopobiaceae;g__Lancefieldella;s__Lancefieldella parvula	CRISPR	98.5	iPHoP-RF;66.00	94.46	d__Bacteria;p__Actinobacteriota;c__Coriobacteriia;o__Coriobacteriales;f__Atopobiaceae;g__Lancefieldella	97.9	CRISPR;98.50 blast;92.60 iPHoP-RF;89.50			79.0466	79.0466	0.664866	0.664866	5.157	vRhyme_unbinned_20	UnclusteredGenus_4	Yes	No	No	Atopobiaceae	Lancefieldella
18_vRhyme_unbinned_21	6849	1	4		lysogenic_scaffold	Not-determined	Genome-fragment			RS_GCF_000565015.1	d__Bacteria;p__Bacteroidota;c__Bacteroidia;o__Bacteroidales;f__Porphyromonadaceae;g__Porphyromonas;s__Porphyromonas catoniae	blast	95.5	iPHoP-RF;68.90	17.82	d__Bacteria;p__Bacteroidota;c__Bacteroidia;o__Bacteroidales;f__Porphyromonadaceae;g__Porphyromonas	93.6	blast;95.50 iPHoP-RF;68.90	Duplodnaviria;Heunggongvirae;Uroviricota;Caudoviricetes;NA;Duneviridae;Ingelinevirus;Cellulophaga phage Ingeline_1	NCBI RefSeq viral protein searching	163.385	163.385	1.37424	1.37424	10.6592	vRhyme_unbinned_21	UnclusteredGenus_5	No	No		Porphyromonadaceae	Porphyromonas	Ingelinevirus
18_vRhyme_unbinned_22	32564	1	54		lytic_scaffold	Low-quality	Genome-fragment	32.98	AAI-based (medium-confidence)												259.7	259.7	2.18435	2.18435	16.9428	vRhyme_unbinned_22	VC_802_0	Yes	No	No
18_vRhyme_unbinned_23	43538	1	57		lytic_scaffold	High-quality	High-quality	100	AAI-based (high-confidence)										Duplodnaviria;Heunggongvirae;Uroviricota;Caudoviricetes;NA;NA;NA;NA	marker VOG HMM searching	269.307	269.307	2.26516	2.26516	17.5696	vRhyme_unbinned_23	UnclusteredGenus_16	No	No
18_vRhyme_unbinned_24	8786	1	11		lytic_scaffold	Low-quality	Genome-fragment	7.15	AAI-based (medium-confidence)												227.43	227.43	1.91292	1.91292	14.8375	vRhyme_unbinned_24	VC_803_0	Yes	Yes	No
18_vRhyme_unbinned_25	35452	1	54		lysogenic_scaffold	High-quality	High-quality	98.43	AAI-based (high-confidence)	RS_GCF_000278725.1	d__Bacteria;p__Actinobacteriota;c__Actinomycetia;o__Actinomycetales;f__Actinomycetaceae;g__Pauljensenia;s__Pauljensenia sp000278725	CRISPR	98.9	iPHoP-RF;60.60	84.16	d__Bacteria;p__Actinobacteriota;c__Actinomycetia;o__Actinomycetales;f__Actinomycetaceae;g__Pauljensenia	99.9	CRISPR;98.90 blast;95.30 RaFAH;91.80 iPHoP-RF;89.50	Duplodnaviria;Heunggongvirae;Uroviricota;Caudoviricetes;NA;NA;NA;NA	marker VOG HMM searching	935.217	935.217	7.86616	7.86616	61.0135	vRhyme_unbinned_25	UnclusteredGenus_18	Yes	Yes	No	Actinomycetaceae	Pauljensenia
18_vRhyme_unbinned_26	5102	1	12		lytic_scaffold	Low-quality	Genome-fragment	11.76	AAI-based (high-confidence)												118.365	118.365	0.995571	0.995571	7.7221	vRhyme_unbinned_26	UnclusteredGenus_22	Yes	No	No
18_vRhyme_unbinned_27	20162	1	32		lytic_scaffold	Low-quality	Genome-fragment	20.34	AAI-based (high-confidence)	RS_GCF_000144405.1	d__Bacteria;p__Bacteroidota;c__Bacteroidia;o__Bacteroidales;f__Bacteroidaceae;g__Prevotella;s__Prevotella melaninogenica	iPHoP-RF	95.7	CRISPR;69.10	64.9	d__Bacteria;p__Bacteroidota;c__Bacteroidia;o__Bacteroidales;f__Bacteroidaceae;g__Prevotella	93.9	iPHoP-RF;95.70 CRISPR;69.10	Duplodnaviria;Heunggongvirae;Uroviricota;Caudoviricetes;Crassvirales;Suoliviridae;Bohxovirus;uncultured phage cr61_1	NCBI RefSeq viral protein searching	449.458	449.458	3.78041	3.78041	29.3226	vRhyme_unbinned_27	VC_804_0	Yes	No	No	Bacteroidaceae	Prevotella	Bohxovirus
19_vRhyme_bin_1	29506	4	51		lytic_virus	Medium-quality	Genome-fragment	56.01	AAI-based (medium-confidence)	RS_GCF_014054985.1	d__Bacteria;p__Proteobacteria;c__Gammaproteobacteria;o__Burkholderiales;f__Neisseriaceae;g__Kingella_B;s__Kingella_B oralis	CRISPR	97.9	iPHoP-RF;61.40	45.54	d__Bacteria;p__Proteobacteria;c__Gammaproteobacteria;o__Burkholderiales;f__Neisseriaceae;g__Neisseria	98.4	CRISPR;97.10 RaFAH;78.80 iPHoP-RF;76.10			98.5442	98.5442	1.04682	1.04682	7.62892	vRhyme_bin_1	UnclusteredGenus_23	No	No		Neisseriaceae	Neisseria
19_vRhyme_bin_2	39836	4	54		lytic_virus	High-quality	High-quality	100	AAI-based (high-confidence)	3300007500_20	d__Bacteria;p__Proteobacteria;c__Gammaproteobacteria;o__Burkholderiales;f__Neisseriaceae;g__;s__	blast	90.8	None					Duplodnaviria;Heunggongvirae;Uroviricota;Caudoviricetes;NA;NA;NA;NA	marker VOG HMM searching	106.16	106.16	1.12773	1.12773	8.21852	vRhyme_bin_2	UnclusteredGenus_20	No	No		Neisseriaceae
19_vRhyme_bin_4	227921	8	225		lytic_virus	High-quality	High-quality	100	AAI-based (high-confidence)	RS_GCF_013393365.1	d__Bacteria;p__Firmicutes_C;c__Negativicutes;o__Veillonellales;f__Veillonellaceae;g__Veillonella;s__Veillonella dispar_A	CRISPR	98.1	blast;90.90 iPHoP-RF;50.40	66.11	d__Bacteria;p__Firmicutes_C;c__Negativicutes;o__Veillonellales;f__Veillonellaceae;g__Veillonella	99.7	CRISPR;98.10 RaFAH;93.10 blast;90.90 iPHoP-RF;50.70	Duplodnaviria;Heunggongvirae;Uroviricota;Caudoviricetes;NA;NA;NA;NA	marker VOG HMM searching	122.071	122.071	1.29674	1.29674	9.45025	vRhyme_bin_4	UnclusteredGenus_9	No	No		Veillonellaceae	Veillonella
19_vRhyme_bin_5	30001	2	32		lysogenic_virus	Medium-quality	Genome-fragment	75.12	AAI-based (high-confidence)	RS_GCF_002959775.1	d__Bacteria;p__Firmicutes_C;c__Negativicutes;o__Veillonellales;f__Veillonellaceae;g__Veillonella;s__Veillonella rogosae	CRISPR	98.8	blast;90.30 iPHoP-RF;55.20	87.75	d__Bacteria;p__Firmicutes_C;c__Negativicutes;o__Veillonellales;f__Veillonellaceae;g__Veillonella	100	CRISPR;98.80 RaFAH;95.80 blast;95.70 iPHoP-RF;74.60	Duplodnaviria;Heunggongvirae;Uroviricota;Caudoviricetes;NA;NA;NA;NA	marker VOG HMM searching	205.696	205.696	2.18508	2.18508	15.9242	vRhyme_bin_5	UnclusteredGenus_15	Yes	Yes	No	Veillonellaceae	Veillonella
19_vRhyme_bin_6	26788	3	44		lytic_virus	Medium-quality	Genome-fragment	73.33	AAI-based (high-confidence)												85.6129	85.6129	0.909456	0.909456	6.62783	vRhyme_bin_6	UnclusteredGenus_2	Yes	No	Yes
19_vRhyme_bin_7	29939	2	36		lytic_virus	Low-quality	Genome-fragment	13.94	HMM-based (lower-bound)	RS_GCF_000144405.1	d__Bacteria;p__Bacteroidota;c__Bacteroidia;o__Bacteroidales;f__Bacteroidaceae;g__Prevotella;s__Prevotella melaninogenica	blast	95.9	iPHoP-RF;79.80	4.22	d__Bacteria;p__Bacteroidota;c__Bacteroidia;o__Bacteroidales;f__Bacteroidaceae;g__Prevotella	94.2	blast;95.90 iPHoP-RF;79.80			557.822	557.822	5.92568	5.92568	43.1846	vRhyme_bin_7	UnclusteredGenus_28	No	No		Bacteroidaceae	Prevotella
19_vRhyme_bin_8	41955	3	49		lytic_virus	Medium-quality	Genome-fragment	76.45	AAI-based (high-confidence)	RS_GCF_900637025.1	d__Bacteria;p__Firmicutes;c__Bacilli;o__Lactobacillales;f__Streptococcaceae;g__Streptococcus;s__Streptococcus oralis	CRISPR	98.6	iPHoP-RF;70.00	87.39	d__Bacteria;p__Firmicutes;c__Bacilli;o__Lactobacillales;f__Streptococcaceae;g__Streptococcus	100	RaFAH;99.20 CRISPR;98.60 iPHoP-RF;71.30	Duplodnaviria;Heunggongvirae;Uroviricota;Caudoviricetes;NA;NA;NA;NA	marker VOG HMM searching	113.224	113.224	1.20276	1.20276	8.76537	vRhyme_bin_8	UnclusteredGenus_14	No	No		Streptococcaceae	Streptococcus
19_vRhyme_unbinned_1	17732	1	23		lytic_scaffold	Complete	High-quality	100	ITR (high-confidence)						62.66	d__Bacteria;p__Actinobacteriota;c__Actinomycetia;o__Actinomycetales;f__Actinomycetaceae;g__Actinomyces	99.7	RaFAH;99.50 CRISPR;68.90	Duplodnaviria;Heunggongvirae;Uroviricota;Caudoviricetes;NA;NA;Dybvigvirus;Actinomyces phage Av-1	NCBI RefSeq viral protein searching	132.055	132.055	1.4028	1.4028	10.2232	vRhyme_unbinned_1	VC_311_0	Yes	No	Yes	Actinomycetaceae	Actinomyces	Dybvigvirus
19_vRhyme_unbinned_2	11713	1	9		integrated_prophage	Low-quality	Genome-fragment	5.51	AAI-based (high-confidence)	RS_GCF_900555265.1	d__Bacteria;p__Patescibacteria;c__Saccharimonadia;o__Saccharimonadales;f__Saccharimonadaceae;g__TM7x;s__TM7x sp900555265	blast	96.5	iPHoP-RF;86.70	13.72	d__Bacteria;p__Patescibacteria;c__Saccharimonadia;o__Saccharimonadales;f__Saccharimonadaceae;g__TM7x	95	blast;96.50 iPHoP-RF;92.80			415.354	415.354	4.41226	4.41226	32.1552	vRhyme_unbinned_2	UnclusteredGenus_11	Yes	Yes	No	Saccharimonadaceae	TM7x
19_vRhyme_unbinned_3	34330	1	36	K00075(1);K06167(1)	lytic_scaffold	Medium-quality	Genome-fragment	89.47	AAI-based (medium-confidence)	RS_GCF_000144405.1	d__Bacteria;p__Bacteroidota;c__Bacteroidia;o__Bacteroidales;f__Bacteroidaceae;g__Prevotella;s__Prevotella melaninogenica	CRISPR	99	blast;96.70 iPHoP-RF;84.50	87.53	d__Bacteria;p__Bacteroidota;c__Bacteroidia;o__Bacteroidales;f__Bacteroidaceae;g__Prevotella	100	CRISPR;99.00 blast;96.70 RaFAH;95.60 iPHoP-RF;84.80	Duplodnaviria;Heunggongvirae;Uroviricota;Caudoviricetes;NA;NA;NA;NA	marker VOG HMM searching	486.705	486.705	5.17021	5.17021	37.6789	vRhyme_unbinned_3	VC_804_0	Yes	Yes	No	Bacteroidaceae	Prevotella
19_vRhyme_unbinned_4	17001	1	18		lytic_scaffold	Low-quality	Genome-fragment	28.42	AAI-based (medium-confidence)	RS_GCF_000144405.1	d__Bacteria;p__Bacteroidota;c__Bacteroidia;o__Bacteroidales;f__Bacteroidaceae;g__Prevotella;s__Prevotella melaninogenica	CRISPR	97	blast;93.90 iPHoP-RF;89.80	74.72	d__Bacteria;p__Bacteroidota;c__Bacteroidia;o__Bacteroidales;f__Bacteroidaceae;g__Prevotella	99.1	CRISPR;97.00 blast;93.90 iPHoP-RF;92.80 RaFAH;88.60			109.035	109.035	1.15827	1.15827	8.4411	vRhyme_unbinned_4	UnclusteredGenus_5	Yes	No	No	Bacteroidaceae	Prevotella
19_vRhyme_unbinned_5	6735	1	13	K00390(1)	lysogenic_scaffold	Low-quality	Genome-fragment	9.13	AAI-based (high-confidence)	RS_GCF_001683355.1	d__Bacteria;p__Bacteroidota;c__Bacteroidia;o__Bacteroidales;f__Bacteroidaceae;g__Prevotella;s__Prevotella scopos	iPHoP-RF	95.7	None	53.32	d__Bacteria;p__Bacteroidota;c__Bacteroidia;o__Bacteroidales;f__Bacteroidaceae;g__Prevotella	93.9	iPHoP-RF;95.70 blast;93.90			93.3964	93.3964	0.992139	0.992139	7.2304	vRhyme_unbinned_5	UnclusteredGenus_7	Yes	No	Yes	Bacteroidaceae	Prevotella
19_vRhyme_unbinned_6	7703	1	12		lytic_scaffold	Low-quality	Genome-fragment	2.5	HMM-based (lower-bound)	RS_GCF_900187995.1	d__Bacteria;p__Bacteroidota;c__Bacteroidia;o__Bacteroidales;f__Bacteroidaceae;g__Prevotella;s__Prevotella jejuni	CRISPR	97.6	iPHoP-RF;77.10	10.53	d__Bacteria;p__Bacteroidota;c__Bacteroidia;o__Bacteroidales;f__Bacteroidaceae;g__Prevotella	96.6	CRISPR;97.60 blast;93.40 iPHoP-RF;92.10			393.793	393.793	4.18322	4.18322	30.486	vRhyme_unbinned_6	UnclusteredGenus_4	Yes	Yes	No	Bacteroidaceae	Prevotella
19_vRhyme_unbinned_7	7970	1	12		lytic_scaffold	Low-quality	Genome-fragment	16.89	AAI-based (high-confidence)	RS_GCF_000163055.2	d__Bacteria;p__Bacteroidota;c__Bacteroidia;o__Bacteroidales;f__Bacteroidaceae;g__Prevotella;s__Prevotella sp000163055	blast	93.8	iPHoP-RF;74.30	95.76	d__Bacteria;p__Bacteroidota;c__Bacteroidia;o__Bacteroidales;f__Bacteroidaceae;g__Prevotella	96.9	blast;93.80 RaFAH;81.90 iPHoP-RF;76.40 CRISPR;67.10			128.435	128.435	1.36436	1.36436	9.943	vRhyme_unbinned_7	UnclusteredGenus_18	Yes	No	No	Bacteroidaceae	Prevotella
19_vRhyme_unbinned_8	95761	1	101	K03148(1)	lytic_scaffold	Complete	High-quality	100	DTR (high-confidence)												290.449	290.449	3.08541	3.08541	22.4855	vRhyme_unbinned_8	VC_163_0	Yes	No	No
19_vRhyme_unbinned_9	11902	1	20		lytic_scaffold	Low-quality	Genome-fragment	25.24	AAI-based (high-confidence)	RS_GCF_000379965.1	d__Bacteria;p__Bacteroidota;c__Bacteroidia;o__Bacteroidales;f__Bacteroidaceae;g__Prevotella;s__Prevotella nanceiensis	blast	93.4	iPHoP-RF;91.10 CRISPR;90.70	73.11	d__Bacteria;p__Bacteroidota;c__Bacteroidia;o__Bacteroidales;f__Bacteroidaceae;g__Prevotella	95.6	blast;93.40 iPHoP-RF;91.10 CRISPR;90.70 RaFAH;76.40			134.685	134.685	1.43074	1.43074	10.4268	vRhyme_unbinned_9	UnclusteredGenus_22	Yes	No	No	Bacteroidaceae	Prevotella
19_vRhyme_unbinned_10	5937	1	8		lytic_scaffold	Low-quality	Genome-fragment	9.44	AAI-based (high-confidence)	RS_GCF_000688375.1	d__Bacteria;p__Bacteroidota;c__Bacteroidia;o__Bacteroidales;f__Bacteroidaceae;g__Prevotella;s__Prevotella sp000688375	iPHoP-RF	94.7	blast;83.00	74.49	d__Bacteria;p__Bacteroidota;c__Bacteroidia;o__Bacteroidales;f__Bacteroidaceae;g__Prevotella	93.6	iPHoP-RF;94.70 blast;93.90 CRISPR;67.30 RaFAH;57.40	Duplodnaviria;Heunggongvirae;Uroviricota;Caudoviricetes;NA;NA;NA;NA	marker VOG HMM searching	103.637	103.637	1.10092	1.10092	8.0232	vRhyme_unbinned_10	UnclusteredGenus_10	Yes	No	Yes	Bacteroidaceae	Prevotella
19_vRhyme_unbinned_11	55850	1	47	K06167(1)	lytic_scaffold	Medium-quality	Genome-fragment	88.2	AAI-based (high-confidence)	RS_GCF_001683355.1	d__Bacteria;p__Bacteroidota;c__Bacteroidia;o__Bacteroidales;f__Bacteroidaceae;g__Prevotella;s__Prevotella scopos	CRISPR	98.7	iPHoP-RF;96.40	97.74	d__Bacteria;p__Bacteroidota;c__Bacteroidia;o__Bacteroidales;f__Bacteroidaceae;g__Prevotella	99.7	CRISPR;98.70 iPHoP-RF;97.10 blast;94.00 RaFAH;88.30	Duplodnaviria;Heunggongvirae;Uroviricota;Caudoviricetes;NA;NA;NA;NA	marker VOG HMM searching	416.448	416.448	4.42388	4.42388	32.2399	vRhyme_unbinned_11	VC_802_0	Yes	No	No	Bacteroidaceae	Prevotella
19_vRhyme_unbinned_12	17509	1	26	K00390(1)	lytic_scaffold	Low-quality	Genome-fragment	33.56	AAI-based (high-confidence)	RS_GCF_000613925.1	d__Bacteria;p__Bacteroidota;c__Bacteroidia;o__Bacteroidales;f__Bacteroidaceae;g__Prevotella;s__Prevotella histicola	blast	96.3	iPHoP-RF;86.70 CRISPR;67.70	40.52	d__Bacteria;p__Bacteroidota;c__Bacteroidia;o__Bacteroidales;f__Bacteroidaceae;g__Prevotella	98.8	blast;96.30 CRISPR;96.00 iPHoP-RF;95.70 RaFAH;87.60			105.181	105.181	1.11732	1.11732	8.1427	vRhyme_unbinned_12	UnclusteredGenus_16	Yes	Yes	Yes	Bacteroidaceae	Prevotella
19_vRhyme_unbinned_13	10148	1	21		lytic_scaffold	Low-quality	Genome-fragment	24.31	AAI-based (medium-confidence)	RS_GCF_014202695.1	d__Bacteria;p__Firmicutes_A;c__Clostridia;o__Lachnospirales;f__Lachnospiraceae;g__Oribacterium;s__Oribacterium sinus	blast	92.6	iPHoP-RF;66.30	8.05	d__Bacteria;p__Firmicutes_A;c__Clostridia;o__Lachnospirales;f__Lachnospiraceae;g__Oribacterium	90.1	blast;92.60 iPHoP-RF;66.30			141.172	141.172	1.49965	1.49965	10.929	vRhyme_unbinned_13	UnclusteredGenus_26	Yes	Yes	Yes	Lachnospiraceae	Oribacterium
19_vRhyme_unbinned_14	5389	1	6		lysogenic_scaffold	Low-quality	Genome-fragment	2.91	HMM-based (lower-bound)	RS_GCF_001262015.1	d__Bacteria;p__Bacteroidota;c__Bacteroidia;o__Bacteroidales;f__Bacteroidaceae;g__Prevotella;s__Prevotella fusca	blast	93	iPHoP-RF;79.80	83.63	d__Bacteria;p__Bacteroidota;c__Bacteroidia;o__Bacteroidales;f__Bacteroidaceae;g__Prevotella	90.6	blast;93.00 iPHoP-RF;79.80	Duplodnaviria;Heunggongvirae;Uroviricota;Caudoviricetes;NA;NA;Saphexavirus;Enterococcus phage BC611	NCBI RefSeq viral protein searching	406.387	406.387	4.317	4.317	31.461	vRhyme_unbinned_14	UnclusteredGenus_13	Yes	Yes	Yes	Bacteroidaceae	Prevotella	Saphexavirus
19_vRhyme_unbinned_15	35563	1	51		integrated_prophage	Medium-quality	Genome-fragment	85.14	AAI-based (high-confidence)	RS_GCF_900555425.1	d__Bacteria;p__Patescibacteria;c__Saccharimonadia;o__Saccharimonadales;f__Saccharimonadaceae;g__TM7x;s__TM7x sp900555425	CRISPR	99	iPHoP-RF;95.70 blast;94.30	10.56	d__Bacteria;p__Patescibacteria;c__Saccharimonadia;o__Saccharimonadales;f__Saccharimonadaceae;g__TM7x	98.7	CRISPR;99.00 blast;95.90 iPHoP-RF;95.70	Duplodnaviria;Heunggongvirae;Uroviricota;Caudoviricetes;NA;NA;NA;NA	marker VOG HMM searching	415.354	415.354	4.41226	4.41226	32.1552	vRhyme_unbinned_15	UnclusteredGenus_27	Yes	Yes	No	Saccharimonadaceae	TM7x
19_vRhyme_unbinned_16	13818	1	21		lytic_scaffold	Medium-quality	Genome-fragment	68.78	HMM-based (lower-bound)												982.088	982.088	10.4326	10.4326	76.0296	vRhyme_unbinned_16	UnclusteredGenus_6	Yes	No	Yes
[truncated: 1,669 more rows]
