# Supplementary material for: The salivary virome during childhood dental caries
Source: mSphere. 2025 Jul 28;10(8):e00198-25. doi: 10.1128/msphere.00198-25 (PMC12379589; doi:10.1128/msphere.00198-25)
Supplement: Table S2 — ViWrap dereplication clusters. [file msphere.00198-25-s0003.xlsx]

## Sheet: RVS1_derep_cluster_summary
Supplemental Table S2: ViWrap Dereplication Clusters (based on anvi-dereplicate-genomes at a 95% ANI, 85% AF threshold)
cluster_id	cluster_size	cluster_rep	cluster_rep_completeness_value	cluster_rep_confidence	cluster_rep_confidence_method	cluster_rep_genome_size	cluster_rep_condition	cluster_genomes
1	1	41_vRhyme_unbinned_29	17.42	(medium-confidence)	AAI-based	10424	DEFAULT	41_vRhyme_unbinned_29
2	1	47_vRhyme_unbinned_4	2.64	(lower-bound)	HMM-based	6555	DEFAULT	47_vRhyme_unbinned_4
3	1	44_vRhyme_unbinned_80	18.54	(medium-confidence)	AAI-based	33124	DEFAULT	44_vRhyme_unbinned_80
4	1	41_vRhyme_unbinned_35				6857	DEFAULT	41_vRhyme_unbinned_35
5	1	18_vRhyme_bin_7	8.27	(high-confidence)	AAI-based	13694	DEFAULT	18_vRhyme_bin_7
6	1	41_vRhyme_unbinned_2	13.31	(high-confidence)	AAI-based	18528	DEFAULT	41_vRhyme_unbinned_2
7	1	35_vRhyme_bin_5	40.63	(high-confidence)	AAI-based	15240	DEFAULT	35_vRhyme_bin_5
8	1	38_vRhyme_unbinned_71	48.24	(high-confidence)	AAI-based	20137	DEFAULT	38_vRhyme_unbinned_71
9	1	1_vRhyme_unbinned_28	7.41	(medium-confidence)	AAI-based	24138	DEFAULT	1_vRhyme_unbinned_28
10	30	22A_vRhyme_bin_3	100	(high-confidence)	AAI-based	111854	SIZE	21_vRhyme_bin_18,49_vRhyme_bin_24,38_vRhyme_unbinned_60,40_vRhyme_unbinned_14,12_vRhyme_unbinned_40,27_vRhyme_unbinned_51,4_vRhyme_unbinned_38,28_vRhyme_unbinned_4,21_vRhyme_bin_15,22A_vRhyme_bin_3,27_vRhyme_unbinned_43,47_vRhyme_unbinned_10,40_vRhyme_unbinned_22,28_vRhyme_unbinned_67,37_vRhyme_bin_5,16_vRhyme_unbinned_30,10_vRhyme_bin_14,4_vRhyme_unbinned_1,47_vRhyme_unbinned_92,33_vRhyme_unbinn…
11	1	8_vRhyme_bin_10	75.68	(high-confidence)	AAI-based	31079	DEFAULT	8_vRhyme_bin_10
12	1	30_vRhyme_unbinned_58	10.45	(medium-confidence)	AAI-based	5072	DEFAULT	30_vRhyme_unbinned_58
13	1	8_vRhyme_unbinned_17	15.11	(high-confidence)	AAI-based	5746	DEFAULT	8_vRhyme_unbinned_17
14	1	46_vRhyme_unbinned_6	14.5	(high-confidence)	AAI-based	5074	DEFAULT	46_vRhyme_unbinned_6
15	1	6_vRhyme_bin_22	100	(high-confidence)	AAI-based	42673	DEFAULT	6_vRhyme_bin_22
16	1	41_vRhyme_unbinned_19	5.83	(lower-bound)	HMM-based	5046	DEFAULT	41_vRhyme_unbinned_19
17	1	21_vRhyme_unbinned_36	36.08	(high-confidence)	AAI-based	112643	DEFAULT	21_vRhyme_unbinned_36
18	1	43_vRhyme_bin_4	47.5	(medium-confidence)	AAI-based	102643	DEFAULT	43_vRhyme_bin_4
19	30	31A_vRhyme_bin_15	100	(high-confidence)	AAI-based	135628	SIZE	4_vRhyme_unbinned_33,19_vRhyme_bin_2,8_vRhyme_bin_18,42_vRhyme_unbinned_42,47_vRhyme_bin_29,31A_vRhyme_bin_15,25_vRhyme_bin_15,13_vRhyme_unbinned_22,28_vRhyme_unbinned_61,38_vRhyme_unbinned_87,26_vRhyme_unbinned_3,40_vRhyme_unbinned_1,6_vRhyme_bin_20,4_vRhyme_unbinned_22,7_vRhyme_unbinned_29,37_vRhyme_unbinned_12,26_vRhyme_unbinned_69,48_vRhyme_bin_31,34_vRhyme_unbinned_31,20_vRhyme_bin_7,29_vRhy…
20	1	16_vRhyme_bin_12	40.33	(lower-bound)	HMM-based	23410	DEFAULT	16_vRhyme_bin_12
21	1	33_vRhyme_unbinned_9	30.91	(high-confidence)	AAI-based	18524	DEFAULT	33_vRhyme_unbinned_9
22	15	20_vRhyme_bin_2	100	(high-confidence)	AAI-based	231592	SIZE	16_vRhyme_bin_5,12_vRhyme_unbinned_34,4_vRhyme_unbinned_35,20_vRhyme_bin_2,48_vRhyme_unbinned_19,41_vRhyme_unbinned_1,12_vRhyme_unbinned_23,27_vRhyme_unbinned_45,12_vRhyme_unbinned_15,30_vRhyme_unbinned_57,7_vRhyme_bin_1,12_vRhyme_unbinned_19,30_vRhyme_unbinned_43,17_vRhyme_unbinned_26,8_vRhyme_bin_2
23	1	28_vRhyme_bin_8	55.64	(high-confidence)	AAI-based	68050	DEFAULT	28_vRhyme_bin_8
24	1	8_vRhyme_bin_4	14.82	(high-confidence)	AAI-based	28202	DEFAULT	8_vRhyme_bin_4
25	1	17_vRhyme_unbinned_34				5837	DEFAULT	17_vRhyme_unbinned_34
26	1	33_vRhyme_unbinned_42				13062	DEFAULT	33_vRhyme_unbinned_42
27	1	16_vRhyme_bin_11	100	(high-confidence)	AAI-based	35206	DEFAULT	16_vRhyme_bin_11
28	1	8_vRhyme_unbinned_21	23.76	(medium-confidence)	AAI-based	24178	DEFAULT	8_vRhyme_unbinned_21
29	1	29_vRhyme_unbinned_26	97.65	(high-confidence)	AAI-based	78181	DEFAULT	29_vRhyme_unbinned_26
30	1	29_vRhyme_unbinned_10	10.76	(high-confidence)	AAI-based	5431	DEFAULT	29_vRhyme_unbinned_10
31	2	3_vRhyme_bin_7	100	(high-confidence)	AAI-based	36260	COMPLETENESS	31A_vRhyme_unbinned_18,3_vRhyme_bin_7
32	1	48_vRhyme_unbinned_31	23.76	(high-confidence)	AAI-based	11078	DEFAULT	48_vRhyme_unbinned_31
33	1	16_vRhyme_unbinned_39	100	(high-confidence)	DTR	118832	DEFAULT	16_vRhyme_unbinned_39
34	4	4_vRhyme_bin_8	95.74	(high-confidence)	AAI-based	36485	COMPLETENESS	3_vRhyme_unbinned_6,27_vRhyme_unbinned_53,4_vRhyme_bin_8,27_vRhyme_bin_16
35	1	44_vRhyme_unbinned_13	6.8	(high-confidence)	AAI-based	17488	DEFAULT	44_vRhyme_unbinned_13
36	1	26_vRhyme_unbinned_28	7.71	(lower-bound)	HMM-based	7962	DEFAULT	26_vRhyme_unbinned_28
37	14	12_vRhyme_unbinned_42	97.56	(high-confidence)	AAI-based	35328	COMPLETENESS	48_vRhyme_bin_12,14_vRhyme_unbinned_50,47_vRhyme_unbinned_39,13_vRhyme_bin_1,28_vRhyme_bin_1,35_vRhyme_unbinned_26,31A_vRhyme_unbinned_23,16_vRhyme_unbinned_35,48_vRhyme_unbinned_37,47_vRhyme_bin_9,12_vRhyme_unbinned_42,37_vRhyme_unbinned_18,47_vRhyme_unbinned_20,33_vRhyme_unbinned_25
38	1	41_vRhyme_unbinned_24	58.85	(lower-bound)	HMM-based	29945	DEFAULT	41_vRhyme_unbinned_24
39	11	48_vRhyme_bin_1	100	(high-confidence)	AAI-based	361059	SIZE	26_vRhyme_unbinned_65,16_vRhyme_bin_13,21_vRhyme_bin_4,10_vRhyme_bin_5,26_vRhyme_unbinned_24,10_vRhyme_bin_2,25_vRhyme_unbinned_16,30_vRhyme_unbinned_32,48_vRhyme_bin_1,26_vRhyme_unbinned_48,26_vRhyme_unbinned_60
40	1	26_vRhyme_unbinned_52	13.76	(medium-confidence)	AAI-based	7715	DEFAULT	26_vRhyme_unbinned_52
41	6	25_vRhyme_bin_16	100	(high-confidence)	AAI-based	60380	COMPLETENESS	7_vRhyme_unbinned_22,34_vRhyme_bin_6,25_vRhyme_bin_16,42_vRhyme_unbinned_37,7_vRhyme_bin_12,42_vRhyme_unbinned_12
42	1	18_vRhyme_unbinned_27	20.34	(high-confidence)	AAI-based	20162	DEFAULT	18_vRhyme_unbinned_27
43	1	10_vRhyme_unbinned_7	18.85	(medium-confidence)	AAI-based	7832	DEFAULT	10_vRhyme_unbinned_7
44	2	42_vRhyme_bin_4	100	(high-confidence)	AAI-based	347668	COMPLETENESS	1_vRhyme_bin_2,42_vRhyme_bin_4
45	1	33_vRhyme_unbinned_41	100	(high-confidence)	DTR	194817	DEFAULT	33_vRhyme_unbinned_41
46	1	44_vRhyme_unbinned_76	26.07	(high-confidence)	AAI-based	14709	DEFAULT	44_vRhyme_unbinned_76
47	1	44_vRhyme_unbinned_81				5709	DEFAULT	44_vRhyme_unbinned_81
48	1	47_vRhyme_unbinned_6	6.41	(lower-bound)	HMM-based	14707	DEFAULT	47_vRhyme_unbinned_6
49	1	43_vRhyme_unbinned_8	29.5	(high-confidence)	AAI-based	61105	DEFAULT	43_vRhyme_unbinned_8
50	1	35_vRhyme_unbinned_25	75.12	(high-confidence)	AAI-based	11065	DEFAULT	35_vRhyme_unbinned_25
51	1	47_vRhyme_unbinned_76	24.74	(high-confidence)	AAI-based	11025	DEFAULT	47_vRhyme_unbinned_76
52	1	44_vRhyme_unbinned_48	26.84	(high-confidence)	AAI-based	13439	DEFAULT	44_vRhyme_unbinned_48
53	1	42_vRhyme_unbinned_9	32.01	(high-confidence)	AAI-based	13279	DEFAULT	42_vRhyme_unbinned_9
54	1	30_vRhyme_unbinned_39	41.16	(medium-confidence)	AAI-based	17346	DEFAULT	30_vRhyme_unbinned_39
55	1	11_vRhyme_bin_12	100	(high-confidence)	DTR	34918	DEFAULT	11_vRhyme_bin_12
56	4	25_vRhyme_bin_13	100	(high-confidence)	AAI-based	134331	COMPLETENESS	8_vRhyme_unbinned_44,25_vRhyme_bin_13,8_vRhyme_unbinned_1,8_vRhyme_unbinned_36
57	2	27_vRhyme_unbinned_58	17.48	(medium-confidence)	AAI-based	10495	COMPLETENESS	27_vRhyme_unbinned_58,28_vRhyme_unbinned_2
58	9	35_vRhyme_bin_6	100	(high-confidence)	AAI-based	114008	SIZE	36_vRhyme_unbinned_5,31A_vRhyme_unbinned_2,35_vRhyme_unbinned_1,41_vRhyme_bin_15,31A_vRhyme_unbinned_22,5_vRhyme_bin_10,35_vRhyme_bin_6,36_vRhyme_bin_6,31A_vRhyme_bin_11
59	1	47_vRhyme_unbinned_81	77.11	(high-confidence)	AAI-based	28300	DEFAULT	47_vRhyme_unbinned_81
60	2	12_vRhyme_bin_11	45.81	(high-confidence)	AAI-based	23616	COMPLETENESS	26_vRhyme_unbinned_9,12_vRhyme_bin_11
61	2	30_vRhyme_unbinned_21	56.26	(high-confidence)	AAI-based	23228	COMPLETENESS	14_vRhyme_unbinned_16,30_vRhyme_unbinned_21
62	1	14_vRhyme_unbinned_31	38.74	(high-confidence)	AAI-based	25705	DEFAULT	14_vRhyme_unbinned_31
63	1	41_vRhyme_unbinned_36	50.22	(high-confidence)	AAI-based	17103	DEFAULT	41_vRhyme_unbinned_36
64	18	7_vRhyme_bin_7	100	(high-confidence)	AAI-based	360498	SIZE	38_vRhyme_unbinned_81,7_vRhyme_bin_7,21_vRhyme_unbinned_9,38_vRhyme_unbinned_29,47_vRhyme_bin_8,28_vRhyme_unbinned_38,38_vRhyme_unbinned_43,40_vRhyme_bin_3,38_vRhyme_unbinned_33,38_vRhyme_unbinned_35,21_vRhyme_unbinned_19,38_vRhyme_unbinned_21,38_vRhyme_unbinned_17,21_vRhyme_unbinned_12,17_vRhyme_unbinned_11,40_vRhyme_bin_2,47_vRhyme_bin_11,38_vRhyme_unbinned_5
65	1	26_vRhyme_unbinned_4	57.04	(medium-confidence)	AAI-based	34173	DEFAULT	26_vRhyme_unbinned_4
66	1	39_vRhyme_bin_11	100	(high-confidence)	AAI-based	34640	DEFAULT	39_vRhyme_bin_11
67	1	16_vRhyme_bin_9	76.19	(high-confidence)	AAI-based	18631	DEFAULT	16_vRhyme_bin_9
68	1	43_vRhyme_unbinned_24	12.26	(high-confidence)	AAI-based	5065	DEFAULT	43_vRhyme_unbinned_24
69	1	39_vRhyme_unbinned_30	12.85	(high-confidence)	AAI-based	5423	DEFAULT	39_vRhyme_unbinned_30
70	3	22A_vRhyme_unbinned_2	66.48	(high-confidence)	AAI-based	39809	COMPLETENESS	42_vRhyme_unbinned_20,42_vRhyme_unbinned_18,22A_vRhyme_unbinned_2
71	1	38_vRhyme_unbinned_69				11355	DEFAULT	38_vRhyme_unbinned_69
72	5	28_vRhyme_bin_17	90.76	(high-confidence)	AAI-based	36963	COMPLETENESS	28_vRhyme_bin_17,6_vRhyme_unbinned_7,27_vRhyme_bin_11,38_vRhyme_unbinned_44,31A_vRhyme_unbinned_15
73	1	31A_vRhyme_bin_4	98.63	(high-confidence)	AAI-based	252395	DEFAULT	31A_vRhyme_bin_4
74	3	27_vRhyme_unbinned_31	100	(high-confidence)	Provirus	42979	SIZE	48_vRhyme_unbinned_40,28_vRhyme_unbinned_55,27_vRhyme_unbinned_31
75	8	16_vRhyme_unbinned_11	100	(high-confidence)	AAI-based	41522	SIZE	33_vRhyme_unbinned_34,33_vRhyme_unbinned_11,37_vRhyme_unbinned_7,16_vRhyme_unbinned_11,1_vRhyme_unbinned_12,41_vRhyme_bin_1,11_vRhyme_unbinned_7,11_vRhyme_unbinned_20
76	1	16_vRhyme_bin_18	24.84	(high-confidence)	AAI-based	12181	DEFAULT	16_vRhyme_bin_18
77	1	31A_vRhyme_bin_12	71.35	(medium-confidence)	AAI-based	28806	DEFAULT	31A_vRhyme_bin_12
78	3	3_vRhyme_bin_15	100	(high-confidence)	AAI-based	62569	COMPLETENESS	3_vRhyme_bin_15,34_vRhyme_unbinned_14,28_vRhyme_unbinned_78
79	1	25_vRhyme_unbinned_2	69.23	(medium-confidence)	AAI-based	27618	DEFAULT	25_vRhyme_unbinned_2
80	1	47_vRhyme_unbinned_74	19.95	(medium-confidence)	AAI-based	26279	DEFAULT	47_vRhyme_unbinned_74
81	1	7_vRhyme_unbinned_12	29.87	(high-confidence)	AAI-based	12606	DEFAULT	7_vRhyme_unbinned_12
82	1	28_vRhyme_unbinned_58	8.65	(high-confidence)	AAI-based	15443	DEFAULT	28_vRhyme_unbinned_58
83	1	35_vRhyme_bin_1	55.28	(high-confidence)	AAI-based	121228	DEFAULT	35_vRhyme_bin_1
84	4	27_vRhyme_bin_14	100	(high-confidence)	AAI-based	45080	COMPLETENESS	43_vRhyme_unbinned_2,28_vRhyme_unbinned_45,28_vRhyme_unbinned_26,27_vRhyme_bin_14
85	1	44_vRhyme_unbinned_21	11.7	(high-confidence)	AAI-based	30039	DEFAULT	44_vRhyme_unbinned_21
86	1	42_vRhyme_unbinned_1	56.53	(high-confidence)	AAI-based	17312	DEFAULT	42_vRhyme_unbinned_1
87	1	17_vRhyme_unbinned_35	79.58	(medium-confidence)	AAI-based	34843	DEFAULT	17_vRhyme_unbinned_35
88	1	31A_vRhyme_unbinned_29	21.01	(high-confidence)	AAI-based	6344	DEFAULT	31A_vRhyme_unbinned_29
89	1	27_vRhyme_unbinned_50	20.77	(high-confidence)	AAI-based	7941	DEFAULT	27_vRhyme_unbinned_50
90	2	44_vRhyme_unbinned_55	25.34	(medium-confidence)	AAI-based	7620	COMPLETENESS	49_vRhyme_unbinned_26,44_vRhyme_unbinned_55
91	1	44_vRhyme_unbinned_57	29.26	(high-confidence)	AAI-based	12086	DEFAULT	44_vRhyme_unbinned_57
92	1	4_vRhyme_unbinned_18	28.12	(high-confidence)	AAI-based	8831	DEFAULT	4_vRhyme_unbinned_18
93	2	38_vRhyme_unbinned_52	17.72	(high-confidence)	AAI-based	7614	COMPLETENESS	38_vRhyme_unbinned_52,37_vRhyme_unbinned_1
94	2	4_vRhyme_bin_9	99.74	(high-confidence)	AAI-based	38044	COMPLETENESS	4_vRhyme_bin_9,27_vRhyme_unbinned_34
95	4	49_vRhyme_unbinned_50	22	(lower-bound)	HMM-based	10872	COMPLETENESS	49_vRhyme_unbinned_50,11_vRhyme_unbinned_4,33_vRhyme_unbinned_21,22A_vRhyme_unbinned_5
96	1	28_vRhyme_unbinned_15	25.39	(high-confidence)	AAI-based	8224	DEFAULT	28_vRhyme_unbinned_15
97	1	43_vRhyme_unbinned_13	93.63	(medium-confidence)	AAI-based	116998	DEFAULT	43_vRhyme_unbinned_13
98	1	21_vRhyme_bin_12	51.4	(lower-bound)	HMM-based	21316	DEFAULT	21_vRhyme_bin_12
99	1	44_vRhyme_unbinned_36	100	(high-confidence)	DTR	240756	DEFAULT	44_vRhyme_unbinned_36
100	1	8_vRhyme_unbinned_35	100	(high-confidence)	DTR	41988	DEFAULT	8_vRhyme_unbinned_35
101	2	43_vRhyme_unbinned_26	82.83	(high-confidence)	AAI-based	225630	COMPLETENESS	21_vRhyme_bin_1,43_vRhyme_unbinned_26
102	1	28_vRhyme_unbinned_25	75.44	(medium-confidence)	AAI-based	25400	DEFAULT	28_vRhyme_unbinned_25
103	1	30_vRhyme_bin_2	54.49	(high-confidence)	AAI-based	117050	DEFAULT	30_vRhyme_bin_2
104	7	22A_vRhyme_unbinned_17	91.38	(high-confidence)	AAI-based	58023	COMPLETENESS	18_vRhyme_unbinned_5,30_vRhyme_unbinned_30,40_vRhyme_unbinned_28,4_vRhyme_bin_5,22A_vRhyme_unbinned_17,41_vRhyme_bin_17,49_vRhyme_unbinned_42
105	1	49_vRhyme_unbinned_70	68.16	(high-confidence)	AAI-based	8446	DEFAULT	49_vRhyme_unbinned_70
106	1	47_vRhyme_unbinned_105	4.51	(high-confidence)	AAI-based	5237	DEFAULT	47_vRhyme_unbinned_105
107	1	26_vRhyme_unbinned_36	32.3	(high-confidence)	AAI-based	14029	DEFAULT	26_vRhyme_unbinned_36
108	1	14_vRhyme_unbinned_51	25.4	(lower-bound)	HMM-based	11114	DEFAULT	14_vRhyme_unbinned_51
109	1	38_vRhyme_unbinned_7	98.88	(high-confidence)	AAI-based	38355	DEFAULT	38_vRhyme_unbinned_7
110	1	49_vRhyme_unbinned_62	100	(high-confidence)	DTR	174909	DEFAULT	49_vRhyme_unbinned_62
111	1	49_vRhyme_unbinned_4				14341	DEFAULT	49_vRhyme_unbinned_4
112	1	44_vRhyme_bin_19	100	(high-confidence)	AAI-based	38123	DEFAULT	44_vRhyme_bin_19
113	5	11_vRhyme_bin_7	100	(high-confidence)	DTR	30038	COMPLETENESS	7_vRhyme_unbinned_4,27_vRhyme_unbinned_13,28_vRhyme_unbinned_10,18_vRhyme_unbinned_14,11_vRhyme_bin_7
114	1	44_vRhyme_unbinned_27	82.22	(high-confidence)	AAI-based	6010	DEFAULT	44_vRhyme_unbinned_27
115	1	30_vRhyme_unbinned_7				5694	DEFAULT	30_vRhyme_unbinned_7
116	1	41_vRhyme_bin_12	44.61	(medium-confidence)	AAI-based	25802	DEFAULT	41_vRhyme_bin_12
117	1	8_vRhyme_unbinned_19	7.19	(lower-bound)	HMM-based	6807	DEFAULT	8_vRhyme_unbinned_19
118	1	49_vRhyme_unbinned_22	96.63	(high-confidence)	AAI-based	27287	DEFAULT	49_vRhyme_unbinned_22
119	1	35_vRhyme_unbinned_13	40.64	(high-confidence)	AAI-based	14517	DEFAULT	35_vRhyme_unbinned_13
120	2	47_vRhyme_bin_21	45.61	(high-confidence)	AAI-based	107252	COMPLETENESS	48_vRhyme_unbinned_16,47_vRhyme_bin_21
121	2	11_vRhyme_unbinned_18	81.01	(high-confidence)	AAI-based	31199	COMPLETENESS	11_vRhyme_unbinned_18,28_vRhyme_unbinned_19
122	1	25_vRhyme_unbinned_9	11.53	(medium-confidence)	AAI-based	7220	DEFAULT	25_vRhyme_unbinned_9
123	3	30_vRhyme_unbinned_4	46.63	(high-confidence)	AAI-based	18568	COMPLETENESS	30_vRhyme_unbinned_4,42_vRhyme_unbinned_38,12_vRhyme_unbinned_45
124	3	30_vRhyme_bin_5	90.98	(high-confidence)	AAI-based	200091	COMPLETENESS	14_vRhyme_bin_3,30_vRhyme_bin_5,14_vRhyme_unbinned_2
125	1	48_vRhyme_unbinned_14	11.31	(medium-confidence)	AAI-based	5309	DEFAULT	48_vRhyme_unbinned_14
126	2	48_vRhyme_unbinned_48	100	(high-confidence)	AAI-based	61633	SIZE	47_vRhyme_unbinned_95,48_vRhyme_unbinned_48
127	1	26_vRhyme_unbinned_7	5.93	(high-confidence)	AAI-based	14035	DEFAULT	26_vRhyme_unbinned_7
128	2	21_vRhyme_bin_9	63.93	(high-confidence)	AAI-based	153967	COMPLETENESS	21_vRhyme_bin_9,16_vRhyme_bin_14
129	4	7_vRhyme_bin_2	100	(medium-confidence)	AAI-based	218530	COMPLETENESS	47_vRhyme_unbinned_47,7_vRhyme_bin_2,47_vRhyme_unbinned_25,43_vRhyme_unbinned_15
130	4	40_vRhyme_bin_11	100	(high-confidence)	AAI-based	137706	COMPLETENESS	41_vRhyme_unbinned_53,40_vRhyme_bin_11,41_vRhyme_unbinned_49,41_vRhyme_unbinned_14
131	1	47_vRhyme_unbinned_52	12.43	(high-confidence)	AAI-based	5213	DEFAULT	47_vRhyme_unbinned_52
132	4	25_vRhyme_unbinned_11	48.44	(lower-bound)	HMM-based	54632	COMPLETENESS	41_vRhyme_unbinned_60,25_vRhyme_unbinned_11,47_vRhyme_unbinned_116,27_vRhyme_unbinned_46
133	4	27_vRhyme_unbinned_10	100	(high-confidence)	AAI-based	60769	COMPLETENESS	27_vRhyme_unbinned_10,26_vRhyme_unbinned_64,28_vRhyme_unbinned_63,28_vRhyme_unbinned_59
134	1	27_vRhyme_unbinned_29	12.76	(high-confidence)	AAI-based	5276	DEFAULT	27_vRhyme_unbinned_29
135	1	8_vRhyme_unbinned_40	52.07	(high-confidence)	AAI-based	18043	DEFAULT	8_vRhyme_unbinned_40
136	1	26_vRhyme_bin_12	71.92	(high-confidence)	AAI-based	20218	DEFAULT	26_vRhyme_bin_12
137	1	26_vRhyme_unbinned_75	2.79	(high-confidence)	AAI-based	6612	DEFAULT	26_vRhyme_unbinned_75
138	1	47_vRhyme_unbinned_86	7.97	(high-confidence)	AAI-based	19736	DEFAULT	47_vRhyme_unbinned_86
139	3	33_vRhyme_bin_3	33.78	(high-confidence)	AAI-based	69627	COMPLETENESS	11_vRhyme_unbinned_15,17_vRhyme_unbinned_14,33_vRhyme_bin_3
140	2	36_vRhyme_bin_5	86.56	(high-confidence)	AAI-based	56477	COMPLETENESS	36_vRhyme_bin_5,35_vRhyme_unbinned_16
141	1	18_vRhyme_unbinned_9	9.22	(high-confidence)	AAI-based	9163	DEFAULT	18_vRhyme_unbinned_9
142	1	49_vRhyme_unbinned_10	100	(high-confidence)	DTR	62193	DEFAULT	49_vRhyme_unbinned_10
143	4	40_vRhyme_bin_1	100	(medium-confidence)	AAI-based	45975	COMPLETENESS	47_vRhyme_unbinned_59,29_vRhyme_unbinned_25,40_vRhyme_bin_1,47_vRhyme_unbinned_37
144	1	48_vRhyme_unbinned_52	4.6	(high-confidence)	AAI-based	10667	DEFAULT	48_vRhyme_unbinned_52
145	5	19_vRhyme_unbinned_3	89.47	(medium-confidence)	AAI-based	34330	COMPLETENESS	48_vRhyme_bin_27,19_vRhyme_unbinned_3,30_vRhyme_unbinned_17,12_vRhyme_unbinned_2,19_vRhyme_unbinned_31
146	1	48_vRhyme_unbinned_45	12.55	(high-confidence)	AAI-based	39176	DEFAULT	48_vRhyme_unbinned_45
147	1	21_vRhyme_unbinned_31	20.89	(high-confidence)	AAI-based	8402	DEFAULT	21_vRhyme_unbinned_31
148	2	47_vRhyme_unbinned_121	5.3	(lower-bound)	HMM-based	13177	COMPLETENESS	48_vRhyme_unbinned_1,47_vRhyme_unbinned_121
149	1	33_vRhyme_bin_9	65.21	(high-confidence)	AAI-based	73048	DEFAULT	33_vRhyme_bin_9
150	1	9_vRhyme_unbinned_12	38.16	(high-confidence)	AAI-based	16469	DEFAULT	9_vRhyme_unbinned_12
151	7	21_vRhyme_unbinned_5	100	(high-confidence)	AAI-based	43622	SIZE	14_vRhyme_unbinned_34,49_vRhyme_unbinned_56,21_vRhyme_unbinned_5,15_vRhyme_bin_3,9_vRhyme_unbinned_15,18_vRhyme_unbinned_23,38_vRhyme_unbinned_78
152	1	42_vRhyme_unbinned_39	100	(high-confidence)	AAI-based	51647	DEFAULT	42_vRhyme_unbinned_39
153	1	20_vRhyme_unbinned_5	4.59	(lower-bound)	HMM-based	7185	DEFAULT	20_vRhyme_unbinned_5
154	1	29_vRhyme_unbinned_31				6675	DEFAULT	29_vRhyme_unbinned_31
155	1	7_vRhyme_unbinned_24	3.28	(lower-bound)	HMM-based	5830	DEFAULT	7_vRhyme_unbinned_24
156	1	44_vRhyme_bin_16	76.45	(high-confidence)	AAI-based	36296	DEFAULT	44_vRhyme_bin_16
157	1	47_vRhyme_unbinned_126	35.02	(high-confidence)	AAI-based	11271	DEFAULT	47_vRhyme_unbinned_126
158	15	25_vRhyme_bin_8	100	(high-confidence)	AAI-based	62354	SIZE	49_vRhyme_unbinned_9,47_vRhyme_unbinned_96,34_vRhyme_unbinned_26,43_vRhyme_unbinned_17,15_vRhyme_bin_2,22A_vRhyme_unbinned_1,39_vRhyme_bin_9,44_vRhyme_bin_15,48_vRhyme_unbinned_58,43_vRhyme_unbinned_21,17_vRhyme_bin_6,25_vRhyme_bin_8,37_vRhyme_unbinned_16,19_vRhyme_unbinned_19,38_vRhyme_bin_11
159	1	8_vRhyme_unbinned_10	10.17	(medium-confidence)	AAI-based	10377	DEFAULT	8_vRhyme_unbinned_10
160	1	44_vRhyme_unbinned_14	98.61	(high-confidence)	AAI-based	36356	DEFAULT	44_vRhyme_unbinned_14
161	1	16_vRhyme_unbinned_6	99.04	(high-confidence)	AAI-based	43046	DEFAULT	16_vRhyme_unbinned_6
162	1	39_vRhyme_unbinned_13	33.62	(high-confidence)	AAI-based	11910	DEFAULT	39_vRhyme_unbinned_13
163	1	41_vRhyme_unbinned_6	100	(high-confidence)	DTR	33839	DEFAULT	41_vRhyme_unbinned_6
164	10	13_vRhyme_unbinned_15	100	(medium-confidence)	DTR	33552	SIZE	43_vRhyme_unbinned_20,5_vRhyme_unbinned_9,8_vRhyme_unbinned_37,15_vRhyme_bin_5,13_vRhyme_unbinned_15,37_vRhyme_unbinned_13,26_vRhyme_unbinned_25,14_vRhyme_unbinned_43,7_vRhyme_unbinned_26,4_vRhyme_bin_7
165	1	14_vRhyme_unbinned_35	8.88	(lower-bound)	HMM-based	6131	DEFAULT	14_vRhyme_unbinned_35
166	1	19_vRhyme_unbinned_28	57.5	(medium-confidence)	AAI-based	24169	DEFAULT	19_vRhyme_unbinned_28
167	1	44_vRhyme_unbinned_24				6302	DEFAULT	44_vRhyme_unbinned_24
168	1	39_vRhyme_bin_2	72.26	(medium-confidence)	AAI-based	156452	DEFAULT	39_vRhyme_bin_2
169	1	7_vRhyme_bin_19	18.8	(high-confidence)	AAI-based	12029	DEFAULT	7_vRhyme_bin_19
170	7	11_vRhyme_bin_6	100	(high-confidence)	AAI-based	104685	SIZE	31A_vRhyme_unbinned_7,14_vRhyme_unbinned_10,8_vRhyme_unbinned_8,27_vRhyme_unbinned_40,48_vRhyme_unbinned_27,34_vRhyme_bin_12,11_vRhyme_bin_6
171	1	35_vRhyme_bin_3				12223	DEFAULT	35_vRhyme_bin_3
172	1	47_vRhyme_unbinned_90	98.58	(high-confidence)	AAI-based	40787	DEFAULT	47_vRhyme_unbinned_90
173	1	49_vRhyme_unbinned_45	12.35	(medium-confidence)	AAI-based	5887	DEFAULT	49_vRhyme_unbinned_45
174	1	40_vRhyme_unbinned_34	14.11	(high-confidence)	AAI-based	6755	DEFAULT	40_vRhyme_unbinned_34
175	4	36_vRhyme_bin_8	100	(high-confidence)	Provirus	38138	COMPLETENESS	6_vRhyme_bin_19,47_vRhyme_unbinned_110,35_vRhyme_bin_8,36_vRhyme_bin_8
176	1	38_vRhyme_unbinned_72	9.71	(lower-bound)	HMM-based	7844	DEFAULT	38_vRhyme_unbinned_72
177	1	18_vRhyme_unbinned_15	4.64	(high-confidence)	AAI-based	6077	DEFAULT	18_vRhyme_unbinned_15
178	2	10_vRhyme_unbinned_11	42.38	(high-confidence)	AAI-based	97093	COMPLETENESS	10_vRhyme_unbinned_11,11_vRhyme_unbinned_5
179	1	12_vRhyme_unbinned_20				5049	DEFAULT	12_vRhyme_unbinned_20
180	1	9_vRhyme_unbinned_5	7.93	(lower-bound)	HMM-based	6406	DEFAULT	9_vRhyme_unbinned_5
181	2	37_vRhyme_unbinned_20	65.54	(high-confidence)	AAI-based	39252	COMPLETENESS	37_vRhyme_unbinned_20,39_vRhyme_unbinned_31
182	1	47_vRhyme_unbinned_112	4.57	(lower-bound)	HMM-based	10620	DEFAULT	47_vRhyme_unbinned_112
183	1	27_vRhyme_unbinned_28	41.04	(high-confidence)	AAI-based	11232	DEFAULT	27_vRhyme_unbinned_28
184	1	14_vRhyme_unbinned_21	15.66	(high-confidence)	AAI-based	11737	DEFAULT	14_vRhyme_unbinned_21
185	1	41_vRhyme_unbinned_27	16.33	(high-confidence)	AAI-based	7120	DEFAULT	41_vRhyme_unbinned_27
186	1	26_vRhyme_unbinned_17	45.26	(high-confidence)	AAI-based	18674	DEFAULT	26_vRhyme_unbinned_17
187	1	4_vRhyme_unbinned_6	67.47	(medium-confidence)	AAI-based	40376	DEFAULT	4_vRhyme_unbinned_6
188	1	48_vRhyme_bin_10	38.03	(high-confidence)	AAI-based	96885	DEFAULT	48_vRhyme_bin_10
189	1	9_vRhyme_unbinned_2	44.47	(high-confidence)	AAI-based	38417	DEFAULT	9_vRhyme_unbinned_2
190	1	34_vRhyme_unbinned_4	11.56	(high-confidence)	AAI-based	8127	DEFAULT	34_vRhyme_unbinned_4
191	3	30_vRhyme_bin_13	100	(high-confidence)	AAI-based	48201	COMPLETENESS	30_vRhyme_bin_13,10_vRhyme_bin_15,7_vRhyme_unbinned_23
192	1	6_vRhyme_unbinned_2	95.52	(medium-confidence)	AAI-based	29591	DEFAULT	6_vRhyme_unbinned_2
193	2	16_vRhyme_unbinned_31	60.23	(high-confidence)	AAI-based	147896	COMPLETENESS	16_vRhyme_unbinned_31,21_vRhyme_unbinned_2
194	2	16_vRhyme_unbinned_4	14.45	(high-confidence)	AAI-based	11500	COMPLETENESS	1_vRhyme_unbinned_15,16_vRhyme_unbinned_4
195	1	38_vRhyme_bin_8	75.97	(high-confidence)	AAI-based	38269	DEFAULT	38_vRhyme_bin_8
196	1	49_vRhyme_unbinned_41	58.12	(medium-confidence)	AAI-based	80421	DEFAULT	49_vRhyme_unbinned_41
197	1	16_vRhyme_unbinned_25	7.27	(high-confidence)	AAI-based	6470	DEFAULT	16_vRhyme_unbinned_25
198	1	4_vRhyme_unbinned_13	13.43	(high-confidence)	AAI-based	6591	DEFAULT	4_vRhyme_unbinned_13
199	1	48_vRhyme_unbinned_28	32.32	(high-confidence)	AAI-based	12859	DEFAULT	48_vRhyme_unbinned_28
200	1	21_vRhyme_unbinned_6	11.81	(high-confidence)	AAI-based	6485	DEFAULT	21_vRhyme_unbinned_6
201	1	16_vRhyme_unbinned_29	7.06	(medium-confidence)	AAI-based	5821	DEFAULT	16_vRhyme_unbinned_29
202	1	28_vRhyme_unbinned_24	97.5	(high-confidence)	AAI-based	48903	DEFAULT	28_vRhyme_unbinned_24
203	1	27_vRhyme_bin_1	15.17	(high-confidence)	AAI-based	19090	DEFAULT	27_vRhyme_bin_1
204	4	47_vRhyme_unbinned_97	23.35	(lower-bound)	HMM-based	36491	COMPLETENESS	40_vRhyme_unbinned_17,48_vRhyme_unbinned_2,40_vRhyme_unbinned_20,47_vRhyme_unbinned_97
205	1	44_vRhyme_unbinned_11	20.1	(medium-confidence)	AAI-based	9151	DEFAULT	44_vRhyme_unbinned_11
206	1	43_vRhyme_unbinned_10	100	(high-confidence)	AAI-based	71684	DEFAULT	43_vRhyme_unbinned_10
207	1	19_vRhyme_unbinned_30	19.14	(high-confidence)	AAI-based	7848	DEFAULT	19_vRhyme_unbinned_30
208	4	47_vRhyme_unbinned_7	63.37	(medium-confidence)	AAI-based	93940	COMPLETENESS	26_vRhyme_unbinned_18,26_vRhyme_unbinned_47,47_vRhyme_unbinned_7,26_vRhyme_unbinned_61
209	1	35_vRhyme_unbinned_28	31.86	(high-confidence)	AAI-based	11415	DEFAULT	35_vRhyme_unbinned_28
210	1	6_vRhyme_bin_5	99.49	(high-confidence)	AAI-based	38698	DEFAULT	6_vRhyme_bin_5
211	1	19_vRhyme_unbinned_33	56.97	(high-confidence)	AAI-based	8392	DEFAULT	19_vRhyme_unbinned_33
212	1	27_vRhyme_bin_17	36.71	(high-confidence)	AAI-based	10368	DEFAULT	27_vRhyme_bin_17
213	8	8_vRhyme_bin_1	100	(high-confidence)	AAI-based	350366	SIZE	12_vRhyme_unbinned_7,8_vRhyme_bin_1,49_vRhyme_unbinned_7,43_vRhyme_bin_1,12_vRhyme_unbinned_6,22A_vRhyme_unbinned_20,42_vRhyme_unbinned_41,12_vRhyme_unbinned_41
214	1	9_vRhyme_unbinned_27	100	(medium-confidence)	DTR	76099	DEFAULT	9_vRhyme_unbinned_27
215	1	17_vRhyme_unbinned_20	12.38	(high-confidence)	AAI-based	10452	DEFAULT	17_vRhyme_unbinned_20
216	1	30_vRhyme_unbinned_40	100	(high-confidence)	AAI-based	87130	DEFAULT	30_vRhyme_unbinned_40
217	1	4_vRhyme_unbinned_8				5279	DEFAULT	4_vRhyme_unbinned_8
218	1	17_vRhyme_unbinned_19	99.27	(high-confidence)	AAI-based	14623	DEFAULT	17_vRhyme_unbinned_19
219	1	47_vRhyme_bin_24	11.8	(medium-confidence)	AAI-based	14944	DEFAULT	47_vRhyme_bin_24
220	3	25_vRhyme_bin_2	70.66	(high-confidence)	AAI-based	149059	COMPLETENESS	42_vRhyme_unbinned_23,25_vRhyme_bin_2,26_vRhyme_unbinned_45
221	1	47_vRhyme_bin_40	34.98	(medium-confidence)	AAI-based	14950	DEFAULT	47_vRhyme_bin_40
222	2	21_vRhyme_unbinned_24	32.15	(high-confidence)	AAI-based	100359	COMPLETENESS	21_vRhyme_unbinned_24,48_vRhyme_unbinned_18
223	1	26_vRhyme_unbinned_14	13.24	(medium-confidence)	AAI-based	21146	DEFAULT	26_vRhyme_unbinned_14
224	1	39_vRhyme_unbinned_26	19.51	(high-confidence)	AAI-based	8235	DEFAULT	39_vRhyme_unbinned_26
225	1	43_vRhyme_unbinned_12	100	(high-confidence)	DTR	37577	DEFAULT	43_vRhyme_unbinned_12
226	1	14_vRhyme_unbinned_26	13.72	(high-confidence)	AAI-based	5444	DEFAULT	14_vRhyme_unbinned_26
227	1	38_vRhyme_unbinned_34	50.19	(medium-confidence)	AAI-based	17240	DEFAULT	38_vRhyme_unbinned_34
228	1	47_vRhyme_unbinned_1	8.01	(lower-bound)	HMM-based	10446	DEFAULT	47_vRhyme_unbinned_1
229	1	28_vRhyme_unbinned_1	9.48	(high-confidence)	AAI-based	6000	DEFAULT	28_vRhyme_unbinned_1
230	6	31A_vRhyme_bin_1	59.54	(medium-confidence)	AAI-based	335548	COMPLETENESS	14_vRhyme_unbinned_11,14_vRhyme_unbinned_13,31A_vRhyme_bin_1,14_vRhyme_unbinned_17,14_vRhyme_unbinned_52,14_vRhyme_unbinned_5
231	2	13_vRhyme_unbinned_5	100	(high-confidence)	AAI-based	6385	COMPLETENESS	26_vRhyme_bin_7,13_vRhyme_unbinned_5
232	1	38_vRhyme_bin_15	40.02	(high-confidence)	AAI-based	13986	DEFAULT	38_vRhyme_bin_15
233	1	49_vRhyme_bin_10	56.11	(medium-confidence)	AAI-based	20669	DEFAULT	49_vRhyme_bin_10
234	1	34_vRhyme_unbinned_20	18.39	(medium-confidence)	AAI-based	8094	DEFAULT	34_vRhyme_unbinned_20
235	1	16_vRhyme_bin_15	66.76	(high-confidence)	AAI-based	36974	DEFAULT	16_vRhyme_bin_15
236	1	27_vRhyme_unbinned_57	32.58	(high-confidence)	AAI-based	11330	DEFAULT	27_vRhyme_unbinned_57
237	1	3_vRhyme_unbinned_18	100	(high-confidence)	AAI-based	41117	DEFAULT	3_vRhyme_unbinned_18
238	3	44_vRhyme_unbinned_52				6873	DEFAULT_SIZE	44_vRhyme_unbinned_52,12_vRhyme_unbinned_32,18_vRhyme_unbinned_21
239	1	25_vRhyme_unbinned_7	31.62	(high-confidence)	AAI-based	11436	DEFAULT	25_vRhyme_unbinned_7
240	1	34_vRhyme_unbinned_22	42.03	(medium-confidence)	AAI-based	18875	DEFAULT	34_vRhyme_unbinned_22
241	9	47_vRhyme_bin_7	100	(high-confidence)	AAI-based	115712	SIZE	4_vRhyme_unbinned_28,29_vRhyme_unbinned_15,33_vRhyme_unbinned_3,4_vRhyme_unbinned_20,47_vRhyme_bin_7,13_vRhyme_unbinned_16,29_vRhyme_unbinned_12,31A_vRhyme_unbinned_4,31A_vRhyme_unbinned_8
242	1	25_vRhyme_bin_1	100	(high-confidence)	DTR	38234	DEFAULT	25_vRhyme_bin_1
243	1	38_vRhyme_unbinned_50	15.35	(high-confidence)	AAI-based	7926	DEFAULT	38_vRhyme_unbinned_50
244	1	4_vRhyme_unbinned_19	36.64	(high-confidence)	AAI-based	12647	DEFAULT	4_vRhyme_unbinned_19
245	5	14_vRhyme_bin_14	100	(high-confidence)	AAI-based	71874	SIZE	4_vRhyme_bin_12,29_vRhyme_bin_8,14_vRhyme_bin_14,31A_vRhyme_unbinned_19,10_vRhyme_unbinned_8
246	1	6_vRhyme_bin_18	91.49	(high-confidence)	AAI-based	55061	DEFAULT	6_vRhyme_bin_18
247	1	22A_vRhyme_unbinned_6	13.25	(medium-confidence)	AAI-based	5813	DEFAULT	22A_vRhyme_unbinned_6
248	1	44_vRhyme_unbinned_108	5.44	(high-confidence)	AAI-based	7228	DEFAULT	44_vRhyme_unbinned_108
249	2	26_vRhyme_unbinned_26	87.09	(high-confidence)	AAI-based	47975	COMPLETENESS	26_vRhyme_unbinned_26,49_vRhyme_unbinned_60
250	1	16_vRhyme_unbinned_18	31.51	(medium-confidence)	AAI-based	16266	DEFAULT	16_vRhyme_unbinned_18
251	1	30_vRhyme_unbinned_27	56.75	(high-confidence)	AAI-based	19671	DEFAULT	30_vRhyme_unbinned_27
252	1	12_vRhyme_bin_17	100	(high-confidence)	AAI-based	29945	DEFAULT	12_vRhyme_bin_17
253	8	19_vRhyme_unbinned_27	100	(high-confidence)	ITR	82687	COMPLETENESS	48_vRhyme_unbinned_3,14_vRhyme_unbinned_60,14_vRhyme_unbinned_23,48_vRhyme_unbinned_23,21_vRhyme_bin_7,47_vRhyme_unbinned_18,19_vRhyme_unbinned_27,3_vRhyme_unbinned_2
254	2	3_vRhyme_unbinned_4	73.75	(medium-confidence)	AAI-based	44080	COMPLETENESS	31A_vRhyme_unbinned_11,3_vRhyme_unbinned_4
255	1	42_vRhyme_unbinned_11	27.2	(high-confidence)	AAI-based	8369	DEFAULT	42_vRhyme_unbinned_11
256	1	47_vRhyme_unbinned_124	13.26	(medium-confidence)	AAI-based	20352	DEFAULT	47_vRhyme_unbinned_124
257	1	25_vRhyme_bin_19	100	(high-confidence)	AAI-based	92653	DEFAULT	25_vRhyme_bin_19
258	2	49_vRhyme_unbinned_47	31.47	(medium-confidence)	AAI-based	8222	COMPLETENESS	49_vRhyme_unbinned_47,41_vRhyme_unbinned_21
259	1	35_vRhyme_unbinned_14				7807	DEFAULT	35_vRhyme_unbinned_14
260	1	4_vRhyme_bin_1	82.18	(medium-confidence)	AAI-based	181335	DEFAULT	4_vRhyme_bin_1
261	1	21_vRhyme_unbinned_22	16.09	(high-confidence)	AAI-based	37263	DEFAULT	21_vRhyme_unbinned_22
262	1	28_vRhyme_bin_10	91.54	(high-confidence)	AAI-based	30633	DEFAULT	28_vRhyme_bin_10
263	1	41_vRhyme_unbinned_25				5112	DEFAULT	41_vRhyme_unbinned_25
264	1	44_vRhyme_unbinned_30	8.25	(high-confidence)	AAI-based	6084	DEFAULT	44_vRhyme_unbinned_30
265	1	36_vRhyme_bin_3	33.47	(high-confidence)	AAI-based	78122	DEFAULT	36_vRhyme_bin_3
266	1	47_vRhyme_bin_15	100	(high-confidence)	AAI-based	64776	DEFAULT	47_vRhyme_bin_15
267	1	41_vRhyme_unbinned_8	100	(high-confidence)	DTR	33075	DEFAULT	41_vRhyme_unbinned_8
268	2	39_vRhyme_bin_14	100	(medium-confidence)	AAI-based	209453	COMPLETENESS	37_vRhyme_bin_8,39_vRhyme_bin_14
269	6	44_vRhyme_unbinned_44	100	(high-confidence)	DTR	33993	COMPLETENESS	8_vRhyme_unbinned_18,49_vRhyme_bin_19,44_vRhyme_unbinned_44,35_vRhyme_unbinned_8,15_vRhyme_unbinned_3,31A_vRhyme_bin_14
270	1	48_vRhyme_bin_20	47.57	(high-confidence)	AAI-based	16893	DEFAULT	48_vRhyme_bin_20
271	1	15_vRhyme_bin_6	32.89	(high-confidence)	AAI-based	10440	DEFAULT	15_vRhyme_bin_6
272	1	12_vRhyme_bin_20	100	(high-confidence)	AAI-based	73554	DEFAULT	12_vRhyme_bin_20
273	1	44_vRhyme_bin_12	34.11	(high-confidence)	AAI-based	17433	DEFAULT	44_vRhyme_bin_12
274	1	47_vRhyme_unbinned_98	34.39	(high-confidence)	AAI-based	16472	DEFAULT	47_vRhyme_unbinned_98
275	1	9_vRhyme_bin_8	100	(high-confidence)	AAI-based	80138	DEFAULT	9_vRhyme_bin_8
276	1	11_vRhyme_unbinned_22	3.86	(high-confidence)	AAI-based	8914	DEFAULT	11_vRhyme_unbinned_22
277	1	6_vRhyme_bin_2	36.63	(high-confidence)	AAI-based	101342	DEFAULT	6_vRhyme_bin_2
278	1	13_vRhyme_unbinned_29	7.88	(medium-confidence)	AAI-based	11624	DEFAULT	13_vRhyme_unbinned_29
279	1	34_vRhyme_bin_1	81.46	(high-confidence)	AAI-based	147479	DEFAULT	34_vRhyme_bin_1
280	1	43_vRhyme_unbinned_7	27.95	(high-confidence)	AAI-based	58555	DEFAULT	43_vRhyme_unbinned_7
281	1	42_vRhyme_unbinned_10	4.66	(high-confidence)	AAI-based	10703	DEFAULT	42_vRhyme_unbinned_10
282	1	48_vRhyme_unbinned_12	30.59	(high-confidence)	AAI-based	11782	DEFAULT	48_vRhyme_unbinned_12
283	5	33_vRhyme_unbinned_18	99.25	(high-confidence)	AAI-based	279688	COMPLETENESS	33_vRhyme_unbinned_18,1_vRhyme_unbinned_25,1_vRhyme_unbinned_17,1_vRhyme_unbinned_18,1_vRhyme_unbinned_21
284	1	28_vRhyme_unbinned_76	32.02	(high-confidence)	AAI-based	11477	DEFAULT	28_vRhyme_unbinned_76
285	1	41_vRhyme_unbinned_12	98.91	(high-confidence)	AAI-based	35273	DEFAULT	41_vRhyme_unbinned_12
286	1	47_vRhyme_bin_13	100	(high-confidence)	AAI-based	37846	DEFAULT	47_vRhyme_bin_13
287	2	44_vRhyme_unbinned_65	100	(high-confidence)	DTR	184906	SIZE	44_vRhyme_unbinned_65,39_vRhyme_unbinned_7
288	4	28_vRhyme_unbinned_39	69.64	(medium-confidence)	AAI-based	26468	COMPLETENESS	28_vRhyme_unbinned_39,9_vRhyme_unbinned_16,47_vRhyme_unbinned_115,9_vRhyme_unbinned_10
289	1	48_vRhyme_unbinned_38	43.94	(high-confidence)	AAI-based	17867	DEFAULT	48_vRhyme_unbinned_38
290	1	26_vRhyme_unbinned_68	7.78	(high-confidence)	AAI-based	18480	DEFAULT	26_vRhyme_unbinned_68
291	1	41_vRhyme_unbinned_17	85.13	(high-confidence)	AAI-based	38584	DEFAULT	41_vRhyme_unbinned_17
292	1	47_vRhyme_unbinned_125	53.39	(high-confidence)	AAI-based	87691	DEFAULT	47_vRhyme_unbinned_125
293	1	21_vRhyme_unbinned_30	27.66	(medium-confidence)	AAI-based	16548	DEFAULT	21_vRhyme_unbinned_30
294	1	13_vRhyme_unbinned_9	16.87	(high-confidence)	AAI-based	6900	DEFAULT	13_vRhyme_unbinned_9
295	1	47_vRhyme_unbinned_33	8.14	(lower-bound)	HMM-based	5229	DEFAULT	47_vRhyme_unbinned_33
296	1	5_vRhyme_unbinned_32	97.6	(medium-confidence)	AAI-based	56524	DEFAULT	5_vRhyme_unbinned_32
297	2	44_vRhyme_unbinned_73	40.96	(high-confidence)	AAI-based	17714	COMPLETENESS	40_vRhyme_unbinned_9,44_vRhyme_unbinned_73
298	1	14_vRhyme_unbinned_40	14.4	(high-confidence)	AAI-based	5015	DEFAULT	14_vRhyme_unbinned_40
299	1	44_vRhyme_unbinned_86	100	(high-confidence)	AAI-based	36285	DEFAULT	44_vRhyme_unbinned_86
300	1	4_vRhyme_unbinned_34	14.73	(high-confidence)	AAI-based	6127	DEFAULT	4_vRhyme_unbinned_34
301	1	29_vRhyme_unbinned_2				11764	DEFAULT	29_vRhyme_unbinned_2
302	1	44_vRhyme_unbinned_96				9368	DEFAULT	44_vRhyme_unbinned_96
303	1	7_vRhyme_bin_18	13.11	(lower-bound)	HMM-based	21235	DEFAULT	7_vRhyme_bin_18
304	1	5_vRhyme_unbinned_17	41.24	(medium-confidence)	AAI-based	75148	DEFAULT	5_vRhyme_unbinned_17
305	4	13_vRhyme_unbinned_25	24.42	(medium-confidence)	AAI-based	9054	COMPLETENESS	33_vRhyme_unbinned_29,19_vRhyme_unbinned_23,30_vRhyme_unbinned_45,13_vRhyme_unbinned_25
306	1	49_vRhyme_unbinned_29	100	(high-confidence)	AAI-based	38319	DEFAULT	49_vRhyme_unbinned_29
307	1	7_vRhyme_unbinned_11	100	(high-confidence)	DTR	86550	DEFAULT	7_vRhyme_unbinned_11
308	1	31A_vRhyme_unbinned_10	3.93	(lower-bound)	HMM-based	6154	DEFAULT	31A_vRhyme_unbinned_10
309	2	6_vRhyme_unbinned_5	100	(high-confidence)	DTR	42955	COMPLETENESS	42_vRhyme_unbinned_15,6_vRhyme_unbinned_5
310	1	5_vRhyme_unbinned_36	8.57	(high-confidence)	AAI-based	8507	DEFAULT	5_vRhyme_unbinned_36
311	1	47_vRhyme_unbinned_61	30.38	(medium-confidence)	AAI-based	11897	DEFAULT	47_vRhyme_unbinned_61
312	1	18_vRhyme_unbinned_6	4.25	(lower-bound)	HMM-based	7907	DEFAULT	18_vRhyme_unbinned_6
313	2	30_vRhyme_unbinned_51	90.14	(medium-confidence)	AAI-based	31315	DEFAULT	30_vRhyme_unbinned_51,1_vRhyme_unbinned_2
314	1	47_vRhyme_unbinned_118	39.24	(high-confidence)	AAI-based	96457	DEFAULT	47_vRhyme_unbinned_118
315	1	40_vRhyme_unbinned_16	13.39	(high-confidence)	AAI-based	7940	DEFAULT	40_vRhyme_unbinned_16
316	2	37_vRhyme_unbinned_17	82.27	(medium-confidence)	AAI-based	34616	COMPLETENESS	39_vRhyme_unbinned_5,37_vRhyme_unbinned_17
317	1	5_vRhyme_bin_14	100	(high-confidence)	AAI-based	37378	DEFAULT	5_vRhyme_bin_14
318	1	30_vRhyme_unbinned_23	88.5	(high-confidence)	AAI-based	54185	DEFAULT	30_vRhyme_unbinned_23
319	1	18_vRhyme_unbinned_13	4.21	(medium-confidence)	AAI-based	8170	DEFAULT	18_vRhyme_unbinned_13
320	1	4_vRhyme_unbinned_7	4.29	(high-confidence)	AAI-based	5620	DEFAULT	4_vRhyme_unbinned_7
321	1	5_vRhyme_bin_9	61.19	(medium-confidence)	AAI-based	103627	DEFAULT	5_vRhyme_bin_9
322	1	7_vRhyme_bin_16	59.21	(high-confidence)	AAI-based	21180	DEFAULT	7_vRhyme_bin_16
323	1	49_vRhyme_bin_28	40.16	(high-confidence)	AAI-based	11983	DEFAULT	49_vRhyme_bin_28
324	2	49_vRhyme_unbinned_49	100	(high-confidence)	DTR	282603	SIZE	39_vRhyme_bin_1,49_vRhyme_unbinned_49
325	1	44_vRhyme_unbinned_78	11.91	(high-confidence)	AAI-based	7957	DEFAULT	44_vRhyme_unbinned_78
326	2	39_vRhyme_unbinned_2	100	(high-confidence)	DTR	34335	COMPLETENESS	4_vRhyme_unbinned_14,39_vRhyme_unbinned_2
327	2	21_vRhyme_bin_10	100	(medium-confidence)	AAI-based	46343	COMPLETENESS	21_vRhyme_bin_10,34_vRhyme_unbinned_17
328	1	12_vRhyme_unbinned_21	94.48	(high-confidence)	AAI-based	87567	DEFAULT	12_vRhyme_unbinned_21
329	1	48_vRhyme_bin_22	50.44	(medium-confidence)	AAI-based	16556	DEFAULT	48_vRhyme_bin_22
330	1	22A_vRhyme_bin_7	84.56	(high-confidence)	AAI-based	34684	DEFAULT	22A_vRhyme_bin_7
331	1	47_vRhyme_unbinned_140	23.14	(high-confidence)	AAI-based	10583	DEFAULT	47_vRhyme_unbinned_140
332	1	14_vRhyme_unbinned_65	20.24	(high-confidence)	AAI-based	13305	DEFAULT	14_vRhyme_unbinned_65
333	2	39_vRhyme_unbinned_28	100	(medium-confidence)	AAI-based	53659	COMPLETENESS	49_vRhyme_unbinned_44,39_vRhyme_unbinned_28
334	1	33_vRhyme_unbinned_38	14.2	(high-confidence)	AAI-based	7486	DEFAULT	33_vRhyme_unbinned_38
335	1	15_vRhyme_bin_7	36.14	(high-confidence)	AAI-based	14000	DEFAULT	15_vRhyme_bin_7
336	1	21_vRhyme_bin_16	100	(medium-confidence)	AAI-based	59851	DEFAULT	21_vRhyme_bin_16
337	1	44_vRhyme_bin_8	84.81	(lower-bound)	HMM-based	114394	DEFAULT	44_vRhyme_bin_8
338	1	26_vRhyme_unbinned_53				5184	DEFAULT	26_vRhyme_unbinned_53
339	1	11_vRhyme_unbinned_11	76.99	(medium-confidence)	AAI-based	34774	DEFAULT	11_vRhyme_unbinned_11
340	1	42_vRhyme_unbinned_8	8.4	(high-confidence)	AAI-based	5141	DEFAULT	42_vRhyme_unbinned_8
341	2	49_vRhyme_bin_7	100	(high-confidence)	AAI-based	123616	COMPLETENESS	26_vRhyme_unbinned_44,49_vRhyme_bin_7
342	1	38_vRhyme_unbinned_40	6.51	(high-confidence)	AAI-based	16116	DEFAULT	38_vRhyme_unbinned_40
343	1	26_vRhyme_unbinned_15	27.26	(high-confidence)	AAI-based	16522	DEFAULT	26_vRhyme_unbinned_15
344	1	1_vRhyme_unbinned_44				5215	DEFAULT	1_vRhyme_unbinned_44
345	1	16_vRhyme_unbinned_28	13.63	(high-confidence)	AAI-based	8266	DEFAULT	16_vRhyme_unbinned_28
346	15	12_vRhyme_unbinned_8	100	(high-confidence)	DTR	98117	SIZE	41_vRhyme_unbinned_30,38_vRhyme_bin_6,30_vRhyme_unbinned_3,41_vRhyme_unbinned_39,22A_vRhyme_unbinned_19,30_vRhyme_unbinned_1,22A_vRhyme_unbinned_14,18_vRhyme_unbinned_17,40_vRhyme_bin_4,18_vRhyme_unbinned_4,22A_vRhyme_unbinned_18,5_vRhyme_unbinned_2,5_vRhyme_unbinned_19,5_vRhyme_unbinned_13,12_vRhyme_unbinned_8
347	1	14_vRhyme_unbinned_67	1.66	(high-confidence)	AAI-based	6422	DEFAULT	14_vRhyme_unbinned_67
348	3	30_vRhyme_unbinned_48	21.46	(high-confidence)	AAI-based	49314	COMPLETENESS	30_vRhyme_unbinned_48,42_vRhyme_unbinned_32,1_vRhyme_unbinned_22
349	1	47_vRhyme_unbinned_16	14.07	(high-confidence)	AAI-based	6461	DEFAULT	47_vRhyme_unbinned_16
350	1	6_vRhyme_bin_17	100	(high-confidence)	ITR	309613	DEFAULT	6_vRhyme_bin_17
351	1	28_vRhyme_unbinned_9	13.85	(high-confidence)	AAI-based	24725	DEFAULT	28_vRhyme_unbinned_9
352	1	12_vRhyme_unbinned_29	44.82	(high-confidence)	AAI-based	16438	DEFAULT	12_vRhyme_unbinned_29
353	1	19_vRhyme_unbinned_16	68.78	(lower-bound)	HMM-based	13818	DEFAULT	19_vRhyme_unbinned_16
354	1	44_vRhyme_unbinned_45	15.1	(high-confidence)	AAI-based	11366	DEFAULT	44_vRhyme_unbinned_45
355	4	44_vRhyme_unbinned_101	84.29	(medium-confidence)	AAI-based	29122	COMPLETENESS	27_vRhyme_unbinned_9,28_vRhyme_unbinned_51,44_vRhyme_unbinned_101,27_vRhyme_unbinned_8
356	1	47_vRhyme_unbinned_13	15.54	(high-confidence)	AAI-based	5905	DEFAULT	47_vRhyme_unbinned_13
357	1	27_vRhyme_unbinned_12	13.91	(high-confidence)	AAI-based	8890	DEFAULT	27_vRhyme_unbinned_12
358	3	13_vRhyme_unbinned_20	100	(medium-confidence)	ITR	109353	COMPLETENESS	13_vRhyme_unbinned_20,48_vRhyme_unbinned_34,48_vRhyme_unbinned_47
359	1	9_vRhyme_unbinned_6	35.02	(medium-confidence)	AAI-based	25482	DEFAULT	9_vRhyme_unbinned_6
360	1	42_vRhyme_unbinned_27	38.37	(lower-bound)	HMM-based	15132	DEFAULT	42_vRhyme_unbinned_27
361	1	25_vRhyme_unbinned_1	21.79	(high-confidence)	AAI-based	8014	DEFAULT	25_vRhyme_unbinned_1
362	1	33_vRhyme_unbinned_22	17.69	(medium-confidence)	AAI-based	7017	DEFAULT	33_vRhyme_unbinned_22
363	1	22A_vRhyme_unbinned_12				10716	DEFAULT	22A_vRhyme_unbinned_12
364	6	39_vRhyme_bin_10	100	(high-confidence)	AAI-based	47045	COMPLETENESS	8_vRhyme_unbinned_38,49_vRhyme_unbinned_43,39_vRhyme_bin_10,48_vRhyme_unbinned_60,20_vRhyme_unbinned_1,49_vRhyme_unbinned_55
365	1	49_vRhyme_unbinned_73	20.76	(high-confidence)	AAI-based	7639	DEFAULT	49_vRhyme_unbinned_73
366	1	44_vRhyme_unbinned_67	52.12	(high-confidence)	AAI-based	17355	DEFAULT	44_vRhyme_unbinned_67
367	1	16_vRhyme_unbinned_40	30.34	(high-confidence)	AAI-based	8792	DEFAULT	16_vRhyme_unbinned_40
368	2	25_vRhyme_bin_3	96.71	(high-confidence)	AAI-based	177083	COMPLETENESS	25_vRhyme_bin_3,16_vRhyme_unbinned_43
369	1	21_vRhyme_unbinned_33	4.16	(high-confidence)	AAI-based	12982	DEFAULT	21_vRhyme_unbinned_33
370	1	12_vRhyme_unbinned_30	10.58	(high-confidence)	AAI-based	5464	DEFAULT	12_vRhyme_unbinned_30
371	1	44_vRhyme_bin_2	15.07	(lower-bound)	HMM-based	25874	DEFAULT	44_vRhyme_bin_2
372	1	1_vRhyme_bin_17	40.61	(high-confidence)	AAI-based	12698	DEFAULT	1_vRhyme_bin_17
373	1	44_vRhyme_unbinned_113	92.82	(high-confidence)	AAI-based	66949	DEFAULT	44_vRhyme_unbinned_113
374	1	47_vRhyme_unbinned_62	21.24	(high-confidence)	AAI-based	7398	DEFAULT	47_vRhyme_unbinned_62
375	1	44_vRhyme_unbinned_29	4.75	(lower-bound)	HMM-based	6862	DEFAULT	44_vRhyme_unbinned_29
376	1	25_vRhyme_bin_18	12.99	(medium-confidence)	AAI-based	16084	DEFAULT	25_vRhyme_bin_18
377	1	19_vRhyme_unbinned_2	5.51	(high-confidence)	AAI-based	11713	DEFAULT	19_vRhyme_unbinned_2
378	1	14_vRhyme_unbinned_29	20.34	(high-confidence)	AAI-based	15504	DEFAULT	14_vRhyme_unbinned_29
379	1	46_vRhyme_unbinned_1	4.74	(medium-confidence)	AAI-based	5729	DEFAULT	46_vRhyme_unbinned_1
380	3	39_vRhyme_unbinned_17	77.56	(medium-confidence)	AAI-based	35758	COMPLETENESS	44_vRhyme_unbinned_90,39_vRhyme_unbinned_17,42_vRhyme_bin_16
381	1	26_vRhyme_unbinned_22	27.03	(medium-confidence)	AAI-based	76876	DEFAULT	26_vRhyme_unbinned_22
382	1	48_vRhyme_unbinned_21	100	(high-confidence)	DTR	41240	DEFAULT	48_vRhyme_unbinned_21
383	1	14_vRhyme_unbinned_69	42.19	(medium-confidence)	AAI-based	25249	DEFAULT	14_vRhyme_unbinned_69
384	1	40_vRhyme_unbinned_24	3.26	(lower-bound)	HMM-based	6753	DEFAULT	40_vRhyme_unbinned_24
385	1	48_vRhyme_unbinned_42	100	(medium-confidence)	DTR	77643	DEFAULT	48_vRhyme_unbinned_42
386	1	30_vRhyme_unbinned_18				5598	DEFAULT	30_vRhyme_unbinned_18
387	1	1_vRhyme_unbinned_5	6.72	(high-confidence)	AAI-based	15435	DEFAULT	1_vRhyme_unbinned_5
388	1	49_vRhyme_unbinned_71	15.72	(medium-confidence)	AAI-based	9420	DEFAULT	49_vRhyme_unbinned_71
389	1	28_vRhyme_unbinned_16	20.14	(medium-confidence)	AAI-based	12049	DEFAULT	28_vRhyme_unbinned_16
390	1	33_vRhyme_unbinned_28	4.58	(medium-confidence)	AAI-based	9002	DEFAULT	33_vRhyme_unbinned_28
391	1	47_vRhyme_unbinned_127	69.88	(high-confidence)	AAI-based	56400	DEFAULT	47_vRhyme_unbinned_127
392	1	38_vRhyme_unbinned_48	67.14	(high-confidence)	AAI-based	23634	DEFAULT	38_vRhyme_unbinned_48
393	1	29_vRhyme_unbinned_18	4.98	(high-confidence)	AAI-based	6470	DEFAULT	29_vRhyme_unbinned_18
394	1	44_vRhyme_unbinned_49				5364	DEFAULT	44_vRhyme_unbinned_49
395	1	14_vRhyme_unbinned_41	9.15	(medium-confidence)	AAI-based	7757	DEFAULT	14_vRhyme_unbinned_41
396	1	38_vRhyme_unbinned_37	2.49	(high-confidence)	AAI-based	5169	DEFAULT	38_vRhyme_unbinned_37
397	2	27_vRhyme_bin_12	100	(high-confidence)	AAI-based	119740	SIZE	28_vRhyme_unbinned_29,27_vRhyme_bin_12
398	1	41_vRhyme_bin_4				12044	DEFAULT	41_vRhyme_bin_4
399	1	1_vRhyme_unbinned_30	41.8	(high-confidence)	AAI-based	18730	DEFAULT	1_vRhyme_unbinned_30
400	1	44_vRhyme_unbinned_46	47.25	(medium-confidence)	AAI-based	14005	DEFAULT	44_vRhyme_unbinned_46
401	3	44_vRhyme_unbinned_1	88.16	(high-confidence)	AAI-based	23875	COMPLETENESS	16_vRhyme_unbinned_2,30_vRhyme_unbinned_5,44_vRhyme_unbinned_1
402	1	13_vRhyme_unbinned_19	20.11	(lower-bound)	HMM-based	6853	DEFAULT	13_vRhyme_unbinned_19
403	1	18_vRhyme_unbinned_25	98.43	(high-confidence)	AAI-based	35452	DEFAULT	18_vRhyme_unbinned_25
404	1	16_vRhyme_unbinned_23	8.21	(lower-bound)	HMM-based	6669	DEFAULT	16_vRhyme_unbinned_23
405	1	30_vRhyme_unbinned_19	30.4	(high-confidence)	AAI-based	18867	DEFAULT	30_vRhyme_unbinned_19
406	2	1_vRhyme_unbinned_31	100	(high-confidence)	AAI-based	31222	COMPLETENESS	38_vRhyme_unbinned_53,1_vRhyme_unbinned_31
407	2	5_vRhyme_bin_2	100	(high-confidence)	AAI-based	341815	COMPLETENESS	5_vRhyme_bin_2,47_vRhyme_bin_14
408	1	31A_vRhyme_bin_5	65.83	(high-confidence)	AAI-based	125277	DEFAULT	31A_vRhyme_bin_5
409	1	38_vRhyme_unbinned_25	16.58	(high-confidence)	AAI-based	8398	DEFAULT	38_vRhyme_unbinned_25
410	1	35_vRhyme_unbinned_31	57.45	(high-confidence)	AAI-based	18503	DEFAULT	35_vRhyme_unbinned_31
411	1	38_vRhyme_unbinned_75	13.51	(high-confidence)	AAI-based	5278	DEFAULT	38_vRhyme_unbinned_75
412	1	49_vRhyme_unbinned_27	62.4	(medium-confidence)	AAI-based	30079	DEFAULT	49_vRhyme_unbinned_27
413	1	38_vRhyme_unbinned_77	58.17	(medium-confidence)	AAI-based	36372	DEFAULT	38_vRhyme_unbinned_77
414	1	7_vRhyme_unbinned_34	44.5	(high-confidence)	AAI-based	16989	DEFAULT	7_vRhyme_unbinned_34
415	1	20_vRhyme_bin_10	33.69	(high-confidence)	AAI-based	10932	DEFAULT	20_vRhyme_bin_10
416	3	42_vRhyme_unbinned_28	93.16	(high-confidence)	AAI-based	125685	COMPLETENESS	14_vRhyme_unbinned_56,42_vRhyme_unbinned_28,14_vRhyme_unbinned_66
417	1	28_vRhyme_unbinned_32				5537	DEFAULT	28_vRhyme_unbinned_32
418	1	9_vRhyme_unbinned_8	4.96	(high-confidence)	AAI-based	6660	DEFAULT	9_vRhyme_unbinned_8
419	1	21_vRhyme_bin_8	91.7	(high-confidence)	AAI-based	52959	DEFAULT	21_vRhyme_bin_8
420	19	44_vRhyme_bin_20	100	(high-confidence)	AAI-based	289303	SIZE	8_vRhyme_unbinned_24,11_vRhyme_bin_13,9_vRhyme_unbinned_25,49_vRhyme_unbinned_23,25_vRhyme_bin_12,14_vRhyme_unbinned_45,5_vRhyme_unbinned_37,13_vRhyme_unbinned_26,22A_vRhyme_unbinned_13,6_vRhyme_bin_9,48_vRhyme_unbinned_15,12_vRhyme_bin_10,34_vRhyme_unbinned_12,15_vRhyme_bin_4,8_vRhyme_unbinned_20,44_vRhyme_bin_20,29_vRhyme_unbinned_28,29_vRhyme_unbinned_9,30_vRhyme_unbinned_24
421	1	47_vRhyme_unbinned_29	4.33	(high-confidence)	AAI-based	9013	DEFAULT	47_vRhyme_unbinned_29
422	1	25_vRhyme_unbinned_22	13.98	(high-confidence)	AAI-based	6084	DEFAULT	25_vRhyme_unbinned_22
423	2	26_vRhyme_bin_23	71	(medium-confidence)	AAI-based	83952	COMPLETENESS	5_vRhyme_bin_6,26_vRhyme_bin_23
424	3	3_vRhyme_bin_5	100	(high-confidence)	AAI-based	207984	COMPLETENESS	33_vRhyme_unbinned_26,33_vRhyme_unbinned_14,3_vRhyme_bin_5
425	8	42_vRhyme_unbinned_31	80.36	(high-confidence)	AAI-based	250865	COMPLETENESS	44_vRhyme_unbinned_15,44_vRhyme_unbinned_106,12_vRhyme_unbinned_38,12_vRhyme_unbinned_44,12_vRhyme_unbinned_47,42_vRhyme_unbinned_31,12_vRhyme_unbinned_36,12_vRhyme_unbinned_39
426	1	41_vRhyme_unbinned_59	18.1	(high-confidence)	AAI-based	6511	DEFAULT	41_vRhyme_unbinned_59
427	2	44_vRhyme_unbinned_66	100	(high-confidence)	AAI-based	64476	COMPLETENESS	44_vRhyme_unbinned_66,28_vRhyme_unbinned_6
428	2	26_vRhyme_unbinned_37	100	(high-confidence)	AAI-based	67441	COMPLETENESS	26_vRhyme_unbinned_37,27_vRhyme_bin_18
429	1	35_vRhyme_unbinned_4	14.85	(high-confidence)	AAI-based	9180	DEFAULT	35_vRhyme_unbinned_4
430	1	10_vRhyme_bin_8	45.67	(high-confidence)	AAI-based	22317	DEFAULT	10_vRhyme_bin_8
431	1	29_vRhyme_unbinned_29	14.08	(high-confidence)	AAI-based	5051	DEFAULT	29_vRhyme_unbinned_29
432	1	44_vRhyme_bin_13	6.79	(lower-bound)	HMM-based	21686	DEFAULT	44_vRhyme_bin_13
433	1	14_vRhyme_unbinned_25	100	(high-confidence)	DTR	87445	DEFAULT	14_vRhyme_unbinned_25
434	1	25_vRhyme_unbinned_17	100	(high-confidence)	AAI-based	37851	DEFAULT	25_vRhyme_unbinned_17
435	1	49_vRhyme_unbinned_25	55	(medium-confidence)	AAI-based	19327	DEFAULT	49_vRhyme_unbinned_25
436	1	7_vRhyme_bin_15	100	(medium-confidence)	DTR	24252	DEFAULT	7_vRhyme_bin_15
437	1	5_vRhyme_unbinned_26	100	(high-confidence)	AAI-based	34972	DEFAULT	5_vRhyme_unbinned_26
438	1	47_vRhyme_unbinned_131	31.65	(medium-confidence)	AAI-based	20557	DEFAULT	47_vRhyme_unbinned_131
439	1	3_vRhyme_bin_8	38.15	(high-confidence)	AAI-based	13135	DEFAULT	3_vRhyme_bin_8
440	1	40_vRhyme_unbinned_11				6732	DEFAULT	40_vRhyme_unbinned_11
441	1	48_vRhyme_unbinned_54	65.92	(high-confidence)	AAI-based	24228	DEFAULT	48_vRhyme_unbinned_54
442	1	8_vRhyme_bin_16	29.23	(medium-confidence)	AAI-based	10916	DEFAULT	8_vRhyme_bin_16
443	1	14_vRhyme_unbinned_48	4.89	(lower-bound)	HMM-based	6568	DEFAULT	14_vRhyme_unbinned_48
444	1	44_vRhyme_unbinned_88				5134	DEFAULT	44_vRhyme_unbinned_88
445	1	26_vRhyme_unbinned_56	76.34	(high-confidence)	AAI-based	135661	DEFAULT	26_vRhyme_unbinned_56
446	1	38_vRhyme_unbinned_68	7.06	(high-confidence)	AAI-based	16352	DEFAULT	38_vRhyme_unbinned_68
447	1	39_vRhyme_unbinned_8	5.16	(high-confidence)	AAI-based	14714	DEFAULT	39_vRhyme_unbinned_8
448	1	49_vRhyme_unbinned_1	16.94	(high-confidence)	AAI-based	6937	DEFAULT	49_vRhyme_unbinned_1
449	1	44_vRhyme_unbinned_22	31.11	(high-confidence)	AAI-based	23421	DEFAULT	44_vRhyme_unbinned_22
450	7	5_vRhyme_bin_15	100	(high-confidence)	DTR	40721	COMPLETENESS	28_vRhyme_unbinned_77,5_vRhyme_bin_15,17_vRhyme_unbinned_3,47_vRhyme_unbinned_75,3_vRhyme_unbinned_19,38_vRhyme_unbinned_22,13_vRhyme_unbinned_12
451	1	27_vRhyme_unbinned_36	28.49	(medium-confidence)	AAI-based	10811	DEFAULT	27_vRhyme_unbinned_36
452	1	5_vRhyme_bin_5	30.93	(high-confidence)	AAI-based	61698	DEFAULT	5_vRhyme_bin_5
453	1	31A_vRhyme_unbinned_17	41.89	(high-confidence)	AAI-based	15384	DEFAULT	31A_vRhyme_unbinned_17
454	4	41_vRhyme_unbinned_51	94.85	(high-confidence)	AAI-based	60813	COMPLETENESS	38_vRhyme_unbinned_11,19_vRhyme_unbinned_35,41_vRhyme_unbinned_51,38_vRhyme_unbinned_63
455	4	28_vRhyme_unbinned_46	97.36	(high-confidence)	AAI-based	47058	COMPLETENESS	28_vRhyme_unbinned_46,6_vRhyme_unbinned_3,11_vRhyme_unbinned_21,27_vRhyme_unbinned_25
456	1	47_vRhyme_unbinned_146	19.57	(high-confidence)	AAI-based	6293	DEFAULT	47_vRhyme_unbinned_146
457	1	49_vRhyme_unbinned_14	6.7	(high-confidence)	AAI-based	17052	DEFAULT	49_vRhyme_unbinned_14
458	1	19_vRhyme_unbinned_7	16.89	(high-confidence)	AAI-based	7970	DEFAULT	19_vRhyme_unbinned_7
459	1	39_vRhyme_unbinned_21	17.19	(high-confidence)	AAI-based	5995	DEFAULT	39_vRhyme_unbinned_21
460	1	41_vRhyme_bin_8	31.72	(lower-bound)	HMM-based	16776	DEFAULT	41_vRhyme_bin_8
461	1	17_vRhyme_unbinned_31	10.01	(high-confidence)	AAI-based	6501	DEFAULT	17_vRhyme_unbinned_31
462	1	47_vRhyme_unbinned_32	14.8	(medium-confidence)	AAI-based	29191	DEFAULT	47_vRhyme_unbinned_32
463	7	46_vRhyme_bin_1	100	(high-confidence)	AAI-based	204420	COMPLETENESS	44_vRhyme_unbinned_43,38_vRhyme_unbinned_61,38_vRhyme_unbinned_67,38_vRhyme_unbinned_27,38_vRhyme_unbinned_39,38_vRhyme_unbinned_30,46_vRhyme_bin_1
464	1	3_vRhyme_unbinned_9	13.39	(high-confidence)	AAI-based	8981	DEFAULT	3_vRhyme_unbinned_9
465	4	3_vRhyme_bin_9	100	(high-confidence)	AAI-based	47198	COMPLETENESS	34_vRhyme_unbinned_16,48_vRhyme_unbinned_25,47_vRhyme_unbinned_137,3_vRhyme_bin_9
466	1	8_vRhyme_bin_7	79.79	(high-confidence)	AAI-based	25291	DEFAULT	8_vRhyme_bin_7
467	1	14_vRhyme_unbinned_30	17.91	(medium-confidence)	AAI-based	14281	DEFAULT	14_vRhyme_unbinned_30
468	2	19_vRhyme_unbinned_25	23.07	(medium-confidence)	AAI-based	12303	COMPLETENESS	7_vRhyme_unbinned_28,19_vRhyme_unbinned_25
469	1	1_vRhyme_unbinned_8	13.1	(high-confidence)	AAI-based	5371	DEFAULT	1_vRhyme_unbinned_8
470	1	41_vRhyme_unbinned_42	9.15	(medium-confidence)	AAI-based	8208	DEFAULT	41_vRhyme_unbinned_42
471	1	7_vRhyme_unbinned_6	3.3	(lower-bound)	HMM-based	7661	DEFAULT	7_vRhyme_unbinned_6
472	1	44_vRhyme_bin_10	36.24	(medium-confidence)	AAI-based	84730	DEFAULT	44_vRhyme_bin_10
473	1	10_vRhyme_bin_12	100	(high-confidence)	AAI-based	50853	DEFAULT	10_vRhyme_bin_12
474	10	48_vRhyme_bin_8	100	(high-confidence)	AAI-based	309791	SIZE	19_vRhyme_bin_4,27_vRhyme_bin_4,14_vRhyme_unbinned_36,39_vRhyme_bin_3,26_vRhyme_unbinned_49,25_vRhyme_bin_11,48_vRhyme_bin_8,16_vRhyme_unbinned_24,28_vRhyme_unbinned_74,14_vRhyme_unbinned_54
475	2	6_vRhyme_unbinned_11	100	(high-confidence)	AAI-based	62432	COMPLETENESS	13_vRhyme_bin_7,6_vRhyme_unbinned_11
476	1	10_vRhyme_bin_11	72.16	(medium-confidence)	AAI-based	42193	DEFAULT	10_vRhyme_bin_11
477	1	1_vRhyme_unbinned_7				35031	DEFAULT	1_vRhyme_unbinned_7
478	6	5_vRhyme_bin_13	100	(high-confidence)	AAI-based	60232	SIZE	47_vRhyme_unbinned_73,30_vRhyme_unbinned_56,47_vRhyme_unbinned_68,14_vRhyme_bin_13,20_vRhyme_bin_12,5_vRhyme_bin_13
479	1	42_vRhyme_bin_8	63.48	(high-confidence)	AAI-based	50588	DEFAULT	42_vRhyme_bin_8
480	1	17_vRhyme_bin_1	26.21	(high-confidence)	AAI-based	48622	DEFAULT	17_vRhyme_bin_1
481	1	19_vRhyme_unbinned_1	100	(high-confidence)	ITR	17732	DEFAULT	19_vRhyme_unbinned_1
482	1	49_vRhyme_bin_17	42.96	(high-confidence)	AAI-based	24331	DEFAULT	49_vRhyme_bin_17
483	1	42_vRhyme_unbinned_5	77.23	(high-confidence)	AAI-based	26362	DEFAULT	42_vRhyme_unbinned_5
484	1	9_vRhyme_unbinned_13	11.42	(high-confidence)	AAI-based	6060	DEFAULT	9_vRhyme_unbinned_13
485	1	48_vRhyme_bin_7	52.08	(high-confidence)	AAI-based	131630	DEFAULT	48_vRhyme_bin_7
486	2	48_vRhyme_unbinned_20	94.81	(medium-confidence)	AAI-based	43713	COMPLETENESS	48_vRhyme_unbinned_20,13_vRhyme_unbinned_2
487	2	33_vRhyme_unbinned_8	55.99	(lower-bound)	HMM-based	60771	COMPLETENESS	33_vRhyme_unbinned_8,30_vRhyme_unbinned_26
488	1	47_vRhyme_unbinned_72	63.02	(medium-confidence)	AAI-based	23280	DEFAULT	47_vRhyme_unbinned_72
489	24	14_vRhyme_bin_6	100	(high-confidence)	AAI-based	361140	SIZE	26_vRhyme_unbinned_23,43_vRhyme_unbinned_28,11_vRhyme_bin_1,14_vRhyme_bin_6,1_vRhyme_bin_5,13_vRhyme_unbinned_14,31A_vRhyme_bin_2,33_vRhyme_unbinned_19,6_vRhyme_bin_13,38_vRhyme_unbinned_54,27_vRhyme_bin_5,31A_vRhyme_unbinned_25,30_vRhyme_bin_1,48_vRhyme_bin_2,17_vRhyme_unbinned_23,18_vRhyme_unbinned_10,28_vRhyme_unbinned_37,25_vRhyme_unbinned_10,47_vRhyme_bin_2,44_vRhyme_unbinned_74,35_vRhyme_un…
490	2	31A_vRhyme_unbinned_1	77.73	(high-confidence)	AAI-based	32077	COMPLETENESS	31A_vRhyme_unbinned_1,29_vRhyme_unbinned_6
491	1	49_vRhyme_unbinned_63	14.8	(high-confidence)	AAI-based	9835	DEFAULT	49_vRhyme_unbinned_63
492	1	3_vRhyme_unbinned_11				9179	DEFAULT	3_vRhyme_unbinned_11
493	1	12_vRhyme_unbinned_48	19.04	(medium-confidence)	AAI-based	11033	DEFAULT	12_vRhyme_unbinned_48
494	1	38_vRhyme_unbinned_16	40.28	(medium-confidence)	AAI-based	13750	DEFAULT	38_vRhyme_unbinned_16
495	1	39_vRhyme_unbinned_20	16.85	(high-confidence)	AAI-based	7110	DEFAULT	39_vRhyme_unbinned_20
496	1	41_vRhyme_unbinned_54	62.74	(high-confidence)	AAI-based	24909	DEFAULT	41_vRhyme_unbinned_54
497	1	44_vRhyme_unbinned_7	50.51	(medium-confidence)	AAI-based	26842	DEFAULT	44_vRhyme_unbinned_7
498	1	18_vRhyme_unbinned_24	7.15	(medium-confidence)	AAI-based	8786	DEFAULT	18_vRhyme_unbinned_24
499	1	26_vRhyme_bin_2	100	(high-confidence)	AAI-based	192884	DEFAULT	26_vRhyme_bin_2
500	1	8_vRhyme_unbinned_22	95.71	(medium-confidence)	AAI-based	41364	DEFAULT	8_vRhyme_unbinned_22
501	1	12_vRhyme_unbinned_13	2.74	(medium-confidence)	AAI-based	6014	DEFAULT	12_vRhyme_unbinned_13
502	1	19_vRhyme_unbinned_21	100	(high-confidence)	DTR	40865	DEFAULT	19_vRhyme_unbinned_21
503	1	33_vRhyme_bin_2	100	(high-confidence)	AAI-based	213255	DEFAULT	33_vRhyme_bin_2
504	2	35_vRhyme_bin_4	66.93	(medium-confidence)	AAI-based	37099	COMPLETENESS	36_vRhyme_bin_9,35_vRhyme_bin_4
505	1	26_vRhyme_bin_15	51.65	(medium-confidence)	AAI-based	28940	DEFAULT	26_vRhyme_bin_15
506	1	6_vRhyme_bin_10	100	(high-confidence)	AAI-based	37532	DEFAULT	6_vRhyme_bin_10
507	1	28_vRhyme_unbinned_62	3.56	(high-confidence)	AAI-based	6346	DEFAULT	28_vRhyme_unbinned_62
508	1	48_vRhyme_unbinned_51	22.39	(high-confidence)	AAI-based	9440	DEFAULT	48_vRhyme_unbinned_51
509	1	49_vRhyme_unbinned_36	100	(high-confidence)	AAI-based	36100	DEFAULT	49_vRhyme_unbinned_36
510	1	42_vRhyme_unbinned_19	33.81	(medium-confidence)	AAI-based	14483	DEFAULT	42_vRhyme_unbinned_19
511	6	31A_vRhyme_unbinned_3	100	(high-confidence)	AAI-based	66029	COMPLETENESS	49_vRhyme_unbinned_32,49_vRhyme_unbinned_48,31A_vRhyme_unbinned_3,49_vRhyme_unbinned_46,49_vRhyme_unbinned_35,49_vRhyme_unbinned_52
512	1	47_vRhyme_bin_39	46.4	(medium-confidence)	AAI-based	66502	DEFAULT	47_vRhyme_bin_39
513	1	18_vRhyme_bin_6	68.47	(medium-confidence)	AAI-based	39973	DEFAULT	18_vRhyme_bin_6
514	1	17_vRhyme_unbinned_32	18.32	(high-confidence)	AAI-based	6442	DEFAULT	17_vRhyme_unbinned_32
515	4	27_vRhyme_unbinned_54	100	(high-confidence)	AAI-based	61740	SIZE	38_vRhyme_unbinned_86,20_vRhyme_bin_1,28_vRhyme_unbinned_22,27_vRhyme_unbinned_54
516	2	38_vRhyme_unbinned_84	100	(high-confidence)	AAI-based	35545	SIZE	38_vRhyme_unbinned_84,49_vRhyme_unbinned_58
517	1	19_vRhyme_unbinned_17	46.64	(medium-confidence)	AAI-based	19570	DEFAULT	19_vRhyme_unbinned_17
518	1	41_vRhyme_bin_3	83.63	(high-confidence)	AAI-based	30631	DEFAULT	41_vRhyme_bin_3
519	1	1_vRhyme_bin_18	84.72	(high-confidence)	AAI-based	29234	DEFAULT	1_vRhyme_bin_18
520	1	28_vRhyme_unbinned_44	6.49	(high-confidence)	AAI-based	11583	DEFAULT	28_vRhyme_unbinned_44
521	2	44_vRhyme_bin_29	100	(high-confidence)	AAI-based	49713	COMPLETENESS	44_vRhyme_bin_29,22A_vRhyme_unbinned_3
522	1	18_vRhyme_unbinned_18	25.07	(high-confidence)	AAI-based	25320	DEFAULT	18_vRhyme_unbinned_18
523	1	29_vRhyme_unbinned_35	29.74	(medium-confidence)	AAI-based	9625	DEFAULT	29_vRhyme_unbinned_35
524	1	38_vRhyme_unbinned_24	14.68	(high-confidence)	AAI-based	5524	DEFAULT	38_vRhyme_unbinned_24
525	1	44_vRhyme_unbinned_17	41.1	(medium-confidence)	AAI-based	8106	DEFAULT	44_vRhyme_unbinned_17
526	1	21_vRhyme_unbinned_8	44.09	(medium-confidence)	AAI-based	13890	DEFAULT	21_vRhyme_unbinned_8
527	6	42_vRhyme_bin_11	100	(medium-confidence)	AAI-based	121148	COMPLETENESS	25_vRhyme_bin_9,5_vRhyme_unbinned_12,26_vRhyme_unbinned_46,26_vRhyme_unbinned_6,42_vRhyme_bin_11,47_vRhyme_unbinned_87
528	1	47_vRhyme_bin_12	29.7	(high-confidence)	AAI-based	68979	DEFAULT	47_vRhyme_bin_12
529	1	43_vRhyme_bin_9	24.34	(high-confidence)	AAI-based	13528	DEFAULT	43_vRhyme_bin_9
530	1	47_vRhyme_unbinned_17	80.78	(high-confidence)	AAI-based	25809	DEFAULT	47_vRhyme_unbinned_17
531	1	30_vRhyme_unbinned_47	82.45	(high-confidence)	AAI-based	28896	DEFAULT	30_vRhyme_unbinned_47
532	4	49_vRhyme_bin_22	84.09	(high-confidence)	AAI-based	56121	COMPLETENESS	49_vRhyme_bin_22,38_vRhyme_bin_13,16_vRhyme_bin_10,39_vRhyme_unbinned_4
533	2	40_vRhyme_unbinned_4	98.9	(high-confidence)	AAI-based	32878	COMPLETENESS	27_vRhyme_unbinned_49,40_vRhyme_unbinned_4
534	1	16_vRhyme_bin_17	31.8	(high-confidence)	AAI-based	12146	DEFAULT	16_vRhyme_bin_17
535	1	49_vRhyme_unbinned_39	14.13	(medium-confidence)	AAI-based	7740	DEFAULT	49_vRhyme_unbinned_39
536	4	42_vRhyme_bin_12	99.27	(lower-bound)	HMM-based	208254	COMPLETENESS	34_vRhyme_bin_7,47_vRhyme_unbinned_56,28_vRhyme_unbinned_8,42_vRhyme_bin_12
537	1	44_vRhyme_unbinned_84	87.8	(high-confidence)	AAI-based	35816	DEFAULT	44_vRhyme_unbinned_84
538	1	16_vRhyme_bin_4	26.25	(high-confidence)	AAI-based	16038	DEFAULT	16_vRhyme_bin_4
539	1	34_vRhyme_unbinned_25	14.11	(high-confidence)	AAI-based	6043	DEFAULT	34_vRhyme_unbinned_25
540	1	26_vRhyme_unbinned_54	10.76	(high-confidence)	AAI-based	19122	DEFAULT	26_vRhyme_unbinned_54
541	1	47_vRhyme_unbinned_89	4.04	(high-confidence)	AAI-based	9740	DEFAULT	47_vRhyme_unbinned_89
542	1	18_vRhyme_unbinned_26	11.76	(high-confidence)	AAI-based	5102	DEFAULT	18_vRhyme_unbinned_26
543	1	38_vRhyme_unbinned_58	65.09	(medium-confidence)	AAI-based	10556	DEFAULT	38_vRhyme_unbinned_58
544	1	28_vRhyme_unbinned_13	61.65	(high-confidence)	AAI-based	25166	DEFAULT	28_vRhyme_unbinned_13
545	1	13_vRhyme_unbinned_18	8.68	(high-confidence)	AAI-based	5204	DEFAULT	13_vRhyme_unbinned_18
546	1	14_vRhyme_bin_10	57.31	(high-confidence)	AAI-based	23250	DEFAULT	14_vRhyme_bin_10
547	1	16_vRhyme_bin_16	100	(medium-confidence)	AAI-based	38130	DEFAULT	16_vRhyme_bin_16
548	6	35_vRhyme_bin_10	100	(high-confidence)	AAI-based	60773	SIZE	47_vRhyme_unbinned_22,7_vRhyme_bin_14,41_vRhyme_unbinned_16,47_vRhyme_bin_33,43_vRhyme_bin_3,35_vRhyme_bin_10
549	5	29_vRhyme_bin_6	100	(high-confidence)	AAI-based	46860	COMPLETENESS	31A_vRhyme_unbinned_6,35_vRhyme_unbinned_20,12_vRhyme_unbinned_35,25_vRhyme_unbinned_8,29_vRhyme_bin_6
550	1	15_vRhyme_unbinned_2	29.24	(high-confidence)	AAI-based	9939	DEFAULT	15_vRhyme_unbinned_2
551	1	21_vRhyme_unbinned_25	36.62	(high-confidence)	AAI-based	6638	DEFAULT	21_vRhyme_unbinned_25
552	1	28_vRhyme_unbinned_11	5.18	(high-confidence)	AAI-based	9254	DEFAULT	28_vRhyme_unbinned_11
553	1	48_vRhyme_bin_14	54.61	(high-confidence)	AAI-based	20639	DEFAULT	48_vRhyme_bin_14
554	1	22A_vRhyme_bin_1	100	(lower-bound)	HMM-based	143260	DEFAULT	22A_vRhyme_bin_1
555	1	48_vRhyme_bin_30	32.29	(medium-confidence)	AAI-based	15731	DEFAULT	48_vRhyme_bin_30
556	1	35_vRhyme_unbinned_12	99.25	(medium-confidence)	AAI-based	57514	DEFAULT	35_vRhyme_unbinned_12
557	2	29_vRhyme_bin_11	93.84	(lower-bound)	HMM-based	219337	COMPLETENESS	44_vRhyme_unbinned_62,29_vRhyme_bin_11
558	1	42_vRhyme_unbinned_17	11.42	(high-confidence)	AAI-based	6993	DEFAULT	42_vRhyme_unbinned_17
559	1	28_vRhyme_unbinned_36	12.11	(high-confidence)	AAI-based	21617	DEFAULT	28_vRhyme_unbinned_36
560	1	46_vRhyme_unbinned_2	15.49	(high-confidence)	AAI-based	5003	DEFAULT	46_vRhyme_unbinned_2
561	1	38_vRhyme_unbinned_74	18.09	(high-confidence)	AAI-based	7043	DEFAULT	38_vRhyme_unbinned_74
562	1	16_vRhyme_unbinned_26	16.29	(high-confidence)	AAI-based	10574	DEFAULT	16_vRhyme_unbinned_26
563	1	26_vRhyme_unbinned_43	6.98	(lower-bound)	HMM-based	6038	DEFAULT	26_vRhyme_unbinned_43
564	1	47_vRhyme_bin_6	56.84	(medium-confidence)	AAI-based	25474	DEFAULT	47_vRhyme_bin_6
565	1	44_vRhyme_bin_11	99.88	(high-confidence)	AAI-based	36095	DEFAULT	44_vRhyme_bin_11
566	1	34_vRhyme_unbinned_18	16.73	(medium-confidence)	AAI-based	6495	DEFAULT	34_vRhyme_unbinned_18
567	1	4_vRhyme_unbinned_16	47.56	(high-confidence)	AAI-based	18994	DEFAULT	4_vRhyme_unbinned_16
568	1	14_vRhyme_unbinned_32				9755	DEFAULT	14_vRhyme_unbinned_32
569	2	10_vRhyme_unbinned_17	100	(high-confidence)	AAI-based	47454	SIZE	21_vRhyme_unbinned_3,10_vRhyme_unbinned_17
570	1	49_vRhyme_unbinned_8	29.42	(high-confidence)	AAI-based	17038	DEFAULT	49_vRhyme_unbinned_8
571	1	1_vRhyme_unbinned_16	100	(high-confidence)	AAI-based	67972	DEFAULT	1_vRhyme_unbinned_16
572	1	49_vRhyme_unbinned_16	13.37	(lower-bound)	HMM-based	29676	DEFAULT	49_vRhyme_unbinned_16
573	1	11_vRhyme_unbinned_17	73.43	(medium-confidence)	AAI-based	43931	DEFAULT	11_vRhyme_unbinned_17
574	1	33_vRhyme_unbinned_37	100	(high-confidence)	DTR	40739	DEFAULT	33_vRhyme_unbinned_37
575	1	28_vRhyme_unbinned_30	15.84	(lower-bound)	HMM-based	11342	DEFAULT	28_vRhyme_unbinned_30
576	2	44_vRhyme_unbinned_92	76.32	(lower-bound)	HMM-based	41345	COMPLETENESS	28_vRhyme_unbinned_31,44_vRhyme_unbinned_92
577	1	26_vRhyme_bin_6	100	(high-confidence)	AAI-based	189608	DEFAULT	26_vRhyme_bin_6
578	1	11_vRhyme_bin_15	99.6	(medium-confidence)	AAI-based	56711	DEFAULT	11_vRhyme_bin_15
579	1	28_vRhyme_unbinned_12	64.74	(medium-confidence)	AAI-based	22385	DEFAULT	28_vRhyme_unbinned_12
580	4	26_vRhyme_bin_11	100	(high-confidence)	AAI-based	360265	COMPLETENESS	26_vRhyme_bin_11,28_vRhyme_bin_2,7_vRhyme_unbinned_35,28_vRhyme_bin_3
581	1	28_vRhyme_unbinned_21	34.05	(high-confidence)	AAI-based	14578	DEFAULT	28_vRhyme_unbinned_21
582	1	40_vRhyme_unbinned_19	17.47	(high-confidence)	AAI-based	8106	DEFAULT	40_vRhyme_unbinned_19
583	3	49_vRhyme_bin_27	99.78	(high-confidence)	AAI-based	54675	COMPLETENESS	37_vRhyme_unbinned_3,49_vRhyme_bin_27,39_vRhyme_unbinned_12
584	1	1_vRhyme_unbinned_32				24958	DEFAULT	1_vRhyme_unbinned_32
585	1	47_vRhyme_unbinned_19	10.09	(lower-bound)	HMM-based	9927	DEFAULT	47_vRhyme_unbinned_19
586	1	49_vRhyme_unbinned_53	7.89	(high-confidence)	AAI-based	5233	DEFAULT	49_vRhyme_unbinned_53
587	1	18_vRhyme_bin_1	100	(medium-confidence)	AAI-based	33994	DEFAULT	18_vRhyme_bin_1
588	1	44_vRhyme_bin_27	26.33	(high-confidence)	AAI-based	33523	DEFAULT	44_vRhyme_bin_27
589	1	38_vRhyme_unbinned_20	17.21	(high-confidence)	AAI-based	5516	DEFAULT	38_vRhyme_unbinned_20
590	1	27_vRhyme_unbinned_19	22.42	(high-confidence)	AAI-based	7361	DEFAULT	27_vRhyme_unbinned_19
591	1	35_vRhyme_bin_2	26.53	(high-confidence)	AAI-based	56155	DEFAULT	35_vRhyme_bin_2
592	1	28_vRhyme_unbinned_17	26.35	(medium-confidence)	AAI-based	10948	DEFAULT	28_vRhyme_unbinned_17
593	2	17_vRhyme_unbinned_25	55.01	(high-confidence)	AAI-based	23820	COMPLETENESS	17_vRhyme_unbinned_25,7_vRhyme_bin_13
594	1	1_vRhyme_bin_11	47.52	(medium-confidence)	AAI-based	25452	DEFAULT	1_vRhyme_bin_11
595	1	43_vRhyme_unbinned_18	15.33	(high-confidence)	AAI-based	31779	DEFAULT	43_vRhyme_unbinned_18
596	1	44_vRhyme_unbinned_16	49.41	(high-confidence)	AAI-based	16006	DEFAULT	44_vRhyme_unbinned_16
597	1	44_vRhyme_unbinned_51	4.09	(high-confidence)	AAI-based	10537	DEFAULT	44_vRhyme_unbinned_51
598	1	21_vRhyme_unbinned_35	14.32	(high-confidence)	AAI-based	44707	DEFAULT	21_vRhyme_unbinned_35
599	1	40_vRhyme_unbinned_25	13.66	(high-confidence)	AAI-based	5774	DEFAULT	40_vRhyme_unbinned_25
600	1	44_vRhyme_unbinned_107	13.99	(high-confidence)	AAI-based	5772	DEFAULT	44_vRhyme_unbinned_107
601	1	49_vRhyme_bin_23	42.94	(medium-confidence)	AAI-based	17900	DEFAULT	49_vRhyme_bin_23
602	1	18_vRhyme_unbinned_12	9.82	(high-confidence)	AAI-based	5887	DEFAULT	18_vRhyme_unbinned_12
603	1	48_vRhyme_unbinned_33	15.22	(high-confidence)	AAI-based	6908	DEFAULT	48_vRhyme_unbinned_33
604	2	4_vRhyme_unbinned_10	100	(high-confidence)	DTR	54077	DEFAULT	4_vRhyme_unbinned_10,27_vRhyme_unbinned_1
605	1	47_vRhyme_bin_22	23.29	(high-confidence)	AAI-based	12639	DEFAULT	47_vRhyme_bin_22
606	1	29_vRhyme_bin_2	93.85	(lower-bound)	HMM-based	68319	DEFAULT	29_vRhyme_bin_2
607	1	5_vRhyme_unbinned_24	11.29	(high-confidence)	AAI-based	5137	DEFAULT	5_vRhyme_unbinned_24
608	1	17_vRhyme_unbinned_6	35.33	(high-confidence)	AAI-based	12905	DEFAULT	17_vRhyme_unbinned_6
609	1	44_vRhyme_bin_4	48.11	(medium-confidence)	AAI-based	119222	DEFAULT	44_vRhyme_bin_4
610	1	33_vRhyme_unbinned_35	65.7	(high-confidence)	AAI-based	19276	DEFAULT	33_vRhyme_unbinned_35
611	7	44_vRhyme_unbinned_63	56.63	(high-confidence)	AAI-based	117350	COMPLETENESS	38_vRhyme_unbinned_13,38_vRhyme_unbinned_51,31A_vRhyme_bin_3,38_vRhyme_unbinned_64,38_vRhyme_unbinned_31,38_vRhyme_unbinned_18,44_vRhyme_unbinned_63
612	1	26_vRhyme_bin_25	72.62	(high-confidence)	AAI-based	23679	DEFAULT	26_vRhyme_bin_25
613	1	12_vRhyme_unbinned_26	22.65	(lower-bound)	HMM-based	9897	DEFAULT	12_vRhyme_unbinned_26
614	1	47_vRhyme_unbinned_120	100	(high-confidence)	AAI-based	38543	DEFAULT	47_vRhyme_unbinned_120
615	1	9_vRhyme_unbinned_14				9605	DEFAULT	9_vRhyme_unbinned_14
616	1	38_vRhyme_unbinned_36	3.67	(high-confidence)	AAI-based	9097	DEFAULT	38_vRhyme_unbinned_36
617	1	47_vRhyme_bin_38	66.07	(medium-confidence)	AAI-based	26840	DEFAULT	47_vRhyme_bin_38
618	1	3_vRhyme_unbinned_14	34.25	(high-confidence)	AAI-based	14956	DEFAULT	3_vRhyme_unbinned_14
619	2	42_vRhyme_bin_10	74.93	(high-confidence)	AAI-based	38777	COMPLETENESS	9_vRhyme_unbinned_7,42_vRhyme_bin_10
620	1	22A_vRhyme_unbinned_10	100	(high-confidence)	AAI-based	58316	DEFAULT	22A_vRhyme_unbinned_10
621	1	35_vRhyme_unbinned_23	100	(lower-bound)	HMM-based	11412	DEFAULT	35_vRhyme_unbinned_23
622	1	30_vRhyme_unbinned_34				5086	DEFAULT	30_vRhyme_unbinned_34
623	1	16_vRhyme_unbinned_41	20.52	(high-confidence)	AAI-based	8246	DEFAULT	16_vRhyme_unbinned_41
624	1	25_vRhyme_bin_5	45.85	(high-confidence)	AAI-based	95540	DEFAULT	25_vRhyme_bin_5
625	2	29_vRhyme_unbinned_8	44.66	(high-confidence)	AAI-based	18418	COMPLETENESS	31A_vRhyme_unbinned_12,29_vRhyme_unbinned_8
626	1	6_vRhyme_unbinned_9	11.68	(high-confidence)	AAI-based	7053	DEFAULT	6_vRhyme_unbinned_9
627	3	26_vRhyme_bin_9	100	(medium-confidence)	AAI-based	118180	COMPLETENESS	14_vRhyme_unbinned_70,16_vRhyme_unbinned_16,26_vRhyme_bin_9
628	1	44_vRhyme_bin_22	24.07	(medium-confidence)	AAI-based	55671	DEFAULT	44_vRhyme_bin_22
629	1	29_vRhyme_unbinned_3	3.32	(high-confidence)	AAI-based	7635	DEFAULT	29_vRhyme_unbinned_3
630	1	28_vRhyme_unbinned_69	34.1	(medium-confidence)	AAI-based	20433	DEFAULT	28_vRhyme_unbinned_69
631	1	5_vRhyme_bin_16	79.69	(high-confidence)	AAI-based	56988	DEFAULT	5_vRhyme_bin_16
632	1	9_vRhyme_unbinned_11	12.43	(high-confidence)	AAI-based	5101	DEFAULT	9_vRhyme_unbinned_11
633	1	41_vRhyme_unbinned_52	15.03	(high-confidence)	AAI-based	5614	DEFAULT	41_vRhyme_unbinned_52
634	1	7_vRhyme_bin_11	23.06	(high-confidence)	AAI-based	36080	DEFAULT	7_vRhyme_bin_11
635	1	22A_vRhyme_bin_4	74.45	(medium-confidence)	AAI-based	40754	DEFAULT	22A_vRhyme_bin_4
636	1	8_vRhyme_bin_11	100	(high-confidence)	AAI-based	34365	DEFAULT	8_vRhyme_bin_11
637	1	26_vRhyme_unbinned_59	12.31	(high-confidence)	AAI-based	21877	DEFAULT	26_vRhyme_unbinned_59
638	1	27_vRhyme_unbinned_7	17.48	(high-confidence)	AAI-based	5970	DEFAULT	27_vRhyme_unbinned_7
639	1	14_vRhyme_unbinned_6	16.3	(high-confidence)	AAI-based	9763	DEFAULT	14_vRhyme_unbinned_6
640	1	47_vRhyme_unbinned_58	14.46	(high-confidence)	AAI-based	5915	DEFAULT	47_vRhyme_unbinned_58
641	1	14_vRhyme_unbinned_7	44.62	(high-confidence)	AAI-based	15403	DEFAULT	14_vRhyme_unbinned_7
642	1	47_vRhyme_unbinned_113	53.16	(high-confidence)	AAI-based	6594	DEFAULT	47_vRhyme_unbinned_113
643	1	38_vRhyme_unbinned_2	13.42	(high-confidence)	AAI-based	32144	DEFAULT	38_vRhyme_unbinned_2
644	1	37_vRhyme_bin_10	71.98	(medium-confidence)	AAI-based	24070	DEFAULT	37_vRhyme_bin_10
645	1	48_vRhyme_bin_26	71.53	(medium-confidence)	AAI-based	59583	DEFAULT	48_vRhyme_bin_26
646	1	7_vRhyme_unbinned_16	3.42	(medium-confidence)	AAI-based	7989	DEFAULT	7_vRhyme_unbinned_16
647	1	9_vRhyme_unbinned_9	100	(high-confidence)	DTR	40622	DEFAULT	9_vRhyme_unbinned_9
648	1	42_vRhyme_unbinned_44	13.52	(high-confidence)	AAI-based	5369	DEFAULT	42_vRhyme_unbinned_44
649	1	38_vRhyme_unbinned_8	3.94	(high-confidence)	AAI-based	9135	DEFAULT	38_vRhyme_unbinned_8
650	1	26_vRhyme_unbinned_42	46.03	(high-confidence)	AAI-based	25730	DEFAULT	26_vRhyme_unbinned_42
651	1	41_vRhyme_unbinned_22	46.32	(high-confidence)	AAI-based	5742	DEFAULT	41_vRhyme_unbinned_22
652	1	12_vRhyme_bin_6	14.16	(high-confidence)	AAI-based	44569	DEFAULT	12_vRhyme_bin_6
653	1	33_vRhyme_unbinned_7	27.43	(high-confidence)	AAI-based	53936	DEFAULT	33_vRhyme_unbinned_7
654	1	17_vRhyme_unbinned_9	98.57	(high-confidence)	AAI-based	40850	DEFAULT	17_vRhyme_unbinned_9
655	1	27_vRhyme_unbinned_20	20.01	(high-confidence)	AAI-based	6933	DEFAULT	27_vRhyme_unbinned_20
656	1	44_vRhyme_unbinned_53	8.53	(high-confidence)	AAI-based	5656	DEFAULT	44_vRhyme_unbinned_53
657	1	49_vRhyme_unbinned_28	12.58	(medium-confidence)	AAI-based	17919	DEFAULT	49_vRhyme_unbinned_28
658	1	7_vRhyme_unbinned_9	3.54	(medium-confidence)	AAI-based	5198	DEFAULT	7_vRhyme_unbinned_9
659	1	10_vRhyme_bin_1	100	(high-confidence)	AAI-based	251003	DEFAULT	10_vRhyme_bin_1
660	1	21_vRhyme_unbinned_26	30.66	(medium-confidence)	AAI-based	18251	DEFAULT	21_vRhyme_unbinned_26
661	1	30_vRhyme_bin_14	45.55	(high-confidence)	AAI-based	13552	DEFAULT	30_vRhyme_bin_14
662	1	12_vRhyme_unbinned_17	36.92	(high-confidence)	AAI-based	24541	DEFAULT	12_vRhyme_unbinned_17
663	1	1_vRhyme_unbinned_45				5094	DEFAULT	1_vRhyme_unbinned_45
664	2	28_vRhyme_unbinned_28	63.28	(medium-confidence)	AAI-based	129242	DEFAULT	28_vRhyme_unbinned_28,4_vRhyme_unbinned_39
665	8	12_vRhyme_bin_18	100	(medium-confidence)	AAI-based	81620	COMPLETENESS	22A_vRhyme_unbinned_9,18_vRhyme_bin_11,49_vRhyme_unbinned_2,40_vRhyme_unbinned_6,12_vRhyme_bin_18,29_vRhyme_unbinned_19,30_vRhyme_unbinned_59,28_vRhyme_unbinned_57
666	1	48_vRhyme_unbinned_61	5.94	(lower-bound)	HMM-based	6808	DEFAULT	48_vRhyme_unbinned_61
667	1	26_vRhyme_bin_8	69.4	(lower-bound)	HMM-based	116989	DEFAULT	26_vRhyme_bin_8
668	1	12_vRhyme_bin_3	47.87	(high-confidence)	AAI-based	110912	DEFAULT	12_vRhyme_bin_3
669	2	29_vRhyme_unbinned_23				5666	DEFAULT_SIZE	29_vRhyme_unbinned_23,3_vRhyme_unbinned_15
670	1	40_vRhyme_unbinned_3	100	(high-confidence)	DTR	15518	DEFAULT	40_vRhyme_unbinned_3
671	1	28_vRhyme_unbinned_73	100	(medium-confidence)	AAI-based	42223	DEFAULT	28_vRhyme_unbinned_73
672	1	26_vRhyme_unbinned_38	4.85	(high-confidence)	AAI-based	11546	DEFAULT	26_vRhyme_unbinned_38
673	1	21_vRhyme_unbinned_10				5783	DEFAULT	21_vRhyme_unbinned_10
674	1	29_vRhyme_unbinned_33	90.58	(high-confidence)	AAI-based	45561	DEFAULT	29_vRhyme_unbinned_33
675	1	34_vRhyme_unbinned_30	18.19	(lower-bound)	HMM-based	6200	DEFAULT	34_vRhyme_unbinned_30
676	1	30_vRhyme_unbinned_36				5466	DEFAULT	30_vRhyme_unbinned_36
677	1	33_vRhyme_unbinned_39	5.46	(medium-confidence)	AAI-based	6935	DEFAULT	33_vRhyme_unbinned_39
678	1	41_vRhyme_bin_18	42.95	(high-confidence)	AAI-based	16148	DEFAULT	41_vRhyme_bin_18
679	1	42_vRhyme_unbinned_22	78.55	(high-confidence)	AAI-based	28601	DEFAULT	42_vRhyme_unbinned_22
680	1	10_vRhyme_bin_7	61.7	(lower-bound)	HMM-based	37291	DEFAULT	10_vRhyme_bin_7
681	1	26_vRhyme_bin_22	40.79	(medium-confidence)	AAI-based	12733	DEFAULT	26_vRhyme_bin_22
682	1	40_vRhyme_unbinned_15	39.1	(high-confidence)	AAI-based	15658	DEFAULT	40_vRhyme_unbinned_15
683	1	42_vRhyme_unbinned_40	20.04	(high-confidence)	AAI-based	10643	DEFAULT	42_vRhyme_unbinned_40
684	1	47_vRhyme_unbinned_43	20.13	(high-confidence)	AAI-based	7184	DEFAULT	47_vRhyme_unbinned_43
685	1	29_vRhyme_unbinned_34	6.46	(lower-bound)	HMM-based	10120	DEFAULT	29_vRhyme_unbinned_34
686	1	3_vRhyme_bin_1	43.79	(high-confidence)	AAI-based	100212	DEFAULT	3_vRhyme_bin_1
687	1	25_vRhyme_unbinned_5	48.43	(medium-confidence)	AAI-based	17171	DEFAULT	25_vRhyme_unbinned_5
688	1	17_vRhyme_bin_2	75.08	(high-confidence)	AAI-based	25629	DEFAULT	17_vRhyme_bin_2
689	1	48_vRhyme_unbinned_9	97.52	(high-confidence)	AAI-based	31592	DEFAULT	48_vRhyme_unbinned_9
690	1	5_vRhyme_unbinned_21	20.69	(high-confidence)	AAI-based	8890	DEFAULT	5_vRhyme_unbinned_21
691	1	17_vRhyme_unbinned_2	22.49	(medium-confidence)	AAI-based	14695	DEFAULT	17_vRhyme_unbinned_2
692	2	28_vRhyme_unbinned_3	33.81	(high-confidence)	AAI-based	11694	COMPLETENESS	27_vRhyme_unbinned_2,28_vRhyme_unbinned_3
693	1	43_vRhyme_unbinned_19	16.64	(high-confidence)	AAI-based	6871	DEFAULT	43_vRhyme_unbinned_19
694	1	47_vRhyme_unbinned_80	2.8	(high-confidence)	AAI-based	6925	DEFAULT	47_vRhyme_unbinned_80
695	1	5_vRhyme_unbinned_5	28.31	(high-confidence)	AAI-based	12167	DEFAULT	5_vRhyme_unbinned_5
696	1	12_vRhyme_unbinned_37	21.28	(high-confidence)	AAI-based	8531	DEFAULT	12_vRhyme_unbinned_37
697	1	27_vRhyme_unbinned_47	26.57	(high-confidence)	AAI-based	9242	DEFAULT	27_vRhyme_unbinned_47
698	1	30_vRhyme_bin_12	8.6	(high-confidence)	AAI-based	12069	DEFAULT	30_vRhyme_bin_12
699	1	16_vRhyme_unbinned_20	18.11	(lower-bound)	HMM-based	6992	DEFAULT	16_vRhyme_unbinned_20
700	1	17_vRhyme_unbinned_21	97.47	(high-confidence)	AAI-based	33926	DEFAULT	17_vRhyme_unbinned_21
701	2	42_vRhyme_unbinned_2	59.42	(high-confidence)	AAI-based	17222	COMPLETENESS	42_vRhyme_unbinned_2,11_vRhyme_unbinned_19
702	1	19_vRhyme_unbinned_11	88.2	(high-confidence)	AAI-based	55850	DEFAULT	19_vRhyme_unbinned_11
703	1	21_vRhyme_unbinned_15	41.78	(lower-bound)	HMM-based	13435	DEFAULT	21_vRhyme_unbinned_15
704	2	35_vRhyme_unbinned_17				7614	DEFAULT_SIZE	35_vRhyme_unbinned_17,41_vRhyme_unbinned_48
705	1	47_vRhyme_unbinned_132	12.06	(medium-confidence)	AAI-based	25549	DEFAULT	47_vRhyme_unbinned_132
706	1	47_vRhyme_unbinned_49	14.79	(medium-confidence)	AAI-based	5445	DEFAULT	47_vRhyme_unbinned_49
707	1	25_vRhyme_unbinned_14	16.67	(high-confidence)	AAI-based	6795	DEFAULT	25_vRhyme_unbinned_14
708	1	49_vRhyme_bin_21	100	(high-confidence)	AAI-based	96725	DEFAULT	49_vRhyme_bin_21
709	1	27_vRhyme_unbinned_56	13.05	(medium-confidence)	AAI-based	7820	DEFAULT	27_vRhyme_unbinned_56
710	1	34_vRhyme_unbinned_23	100	(high-confidence)	AAI-based	58186	DEFAULT	34_vRhyme_unbinned_23
711	1	26_vRhyme_unbinned_30				5874	DEFAULT	26_vRhyme_unbinned_30
712	1	41_vRhyme_unbinned_57	4.17	(high-confidence)	AAI-based	5606	DEFAULT	41_vRhyme_unbinned_57
713	1	47_vRhyme_unbinned_27	9.01	(high-confidence)	AAI-based	8629	DEFAULT	47_vRhyme_unbinned_27
714	1	39_vRhyme_unbinned_19	83.38	(high-confidence)	AAI-based	227090	DEFAULT	39_vRhyme_unbinned_19
715	1	9_vRhyme_unbinned_24				9439	DEFAULT	9_vRhyme_unbinned_24
716	1	11_vRhyme_unbinned_14	23.66	(high-confidence)	AAI-based	9185	DEFAULT	11_vRhyme_unbinned_14
717	1	41_vRhyme_unbinned_23	100	(high-confidence)	DTR	63935	DEFAULT	41_vRhyme_unbinned_23
718	1	14_vRhyme_unbinned_49	4.76	(medium-confidence)	AAI-based	10924	DEFAULT	14_vRhyme_unbinned_49
719	2	28_vRhyme_bin_11	35.33	(lower-bound)	HMM-based	18621	COMPLETENESS	25_vRhyme_unbinned_19,28_vRhyme_bin_11
720	1	8_vRhyme_unbinned_25	23.38	(high-confidence)	AAI-based	7443	DEFAULT	8_vRhyme_unbinned_25
721	1	44_vRhyme_unbinned_37	5.57	(lower-bound)	HMM-based	10002	DEFAULT	44_vRhyme_unbinned_37
722	1	14_vRhyme_unbinned_61	9.46	(high-confidence)	AAI-based	5602	DEFAULT	14_vRhyme_unbinned_61
723	1	34_vRhyme_unbinned_10	14.03	(medium-confidence)	AAI-based	5574	DEFAULT	34_vRhyme_unbinned_10
724	1	19_vRhyme_unbinned_18				7866	DEFAULT	19_vRhyme_unbinned_18
725	1	6_vRhyme_bin_8	27.15	(high-confidence)	AAI-based	24308	DEFAULT	6_vRhyme_bin_8
726	1	35_vRhyme_unbinned_5	14.97	(high-confidence)	AAI-based	5589	DEFAULT	35_vRhyme_unbinned_5
727	1	40_vRhyme_unbinned_32	17.1	(medium-confidence)	AAI-based	16657	DEFAULT	40_vRhyme_unbinned_32
728	1	34_vRhyme_bin_11	100	(high-confidence)	AAI-based	48208	DEFAULT	34_vRhyme_bin_11
729	1	12_vRhyme_bin_2	39.2	(high-confidence)	AAI-based	113391	DEFAULT	12_vRhyme_bin_2
730	1	30_vRhyme_unbinned_6	53.39	(medium-confidence)	AAI-based	33861	DEFAULT	30_vRhyme_unbinned_6
731	5	48_vRhyme_bin_17	100	(high-confidence)	AAI-based	113334	COMPLETENESS	8_vRhyme_unbinned_45,47_vRhyme_unbinned_134,47_vRhyme_unbinned_44,47_vRhyme_unbinned_99,48_vRhyme_bin_17
732	1	34_vRhyme_unbinned_7	13.44	(high-confidence)	AAI-based	9091	DEFAULT	34_vRhyme_unbinned_7
733	1	7_vRhyme_unbinned_8	35.71	(medium-confidence)	AAI-based	21207	DEFAULT	7_vRhyme_unbinned_8
734	1	38_vRhyme_bin_10	100	(high-confidence)	AAI-based	29518	DEFAULT	38_vRhyme_bin_10
735	1	38_vRhyme_unbinned_42	94.36	(high-confidence)	AAI-based	41766	DEFAULT	38_vRhyme_unbinned_42
736	1	13_vRhyme_unbinned_3	100	(high-confidence)	AAI-based	12178	DEFAULT	13_vRhyme_unbinned_3
737	1	14_vRhyme_bin_9	24.41	(lower-bound)	HMM-based	17722	DEFAULT	14_vRhyme_bin_9
738	1	33_vRhyme_unbinned_5	66.82	(medium-confidence)	AAI-based	39890	DEFAULT	33_vRhyme_unbinned_5
739	2	38_vRhyme_unbinned_62	100	(high-confidence)	DTR	51323	COMPLETENESS	38_vRhyme_unbinned_62,14_vRhyme_bin_12
740	1	38_vRhyme_unbinned_28	12.14	(medium-confidence)	AAI-based	5578	DEFAULT	38_vRhyme_unbinned_28
741	1	1_vRhyme_unbinned_20	15.72	(medium-confidence)	AAI-based	6009	DEFAULT	1_vRhyme_unbinned_20
742	1	22A_vRhyme_unbinned_8	1.31	(medium-confidence)	AAI-based	5561	DEFAULT	22A_vRhyme_unbinned_8
743	1	33_vRhyme_unbinned_2				10925	DEFAULT	33_vRhyme_unbinned_2
744	2	48_vRhyme_bin_9	43.22	(high-confidence)	AAI-based	103386	COMPLETENESS	47_vRhyme_unbinned_14,48_vRhyme_bin_9
745	1	8_vRhyme_unbinned_5	19.09	(medium-confidence)	AAI-based	7593	DEFAULT	8_vRhyme_unbinned_5
746	1	42_vRhyme_bin_1	100	(high-confidence)	AAI-based	271461	DEFAULT	42_vRhyme_bin_1
747	1	40_vRhyme_bin_8	46.58	(high-confidence)	AAI-based	21393	DEFAULT	40_vRhyme_bin_8
748	1	8_vRhyme_unbinned_4	27.98	(high-confidence)	AAI-based	9071	DEFAULT	8_vRhyme_unbinned_4
749	1	19_vRhyme_unbinned_26	69.9	(medium-confidence)	AAI-based	13443	DEFAULT	19_vRhyme_unbinned_26
750	1	11_vRhyme_bin_16	100	(high-confidence)	AAI-based	39947	DEFAULT	11_vRhyme_bin_16
751	2	26_vRhyme_bin_17	100	(high-confidence)	AAI-based	87990	COMPLETENESS	34_vRhyme_unbinned_11,26_vRhyme_bin_17
752	1	6_vRhyme_bin_6	40.89	(high-confidence)	AAI-based	22811	DEFAULT	6_vRhyme_bin_6
753	1	11_vRhyme_unbinned_1				12135	DEFAULT	11_vRhyme_unbinned_1
754	1	17_vRhyme_unbinned_17				8345	DEFAULT	17_vRhyme_unbinned_17
755	1	8_vRhyme_unbinned_23	6.9	(lower-bound)	HMM-based	6498	DEFAULT	8_vRhyme_unbinned_23
756	3	6_vRhyme_bin_15	98.38	(high-confidence)	AAI-based	248219	COMPLETENESS	47_vRhyme_bin_20,47_vRhyme_unbinned_54,6_vRhyme_bin_15
757	1	12_vRhyme_unbinned_46	91.83	(high-confidence)	AAI-based	6657	DEFAULT	12_vRhyme_unbinned_46
758	1	44_vRhyme_bin_18	43.39	(medium-confidence)	AAI-based	17567	DEFAULT	44_vRhyme_bin_18
759	1	41_vRhyme_bin_2	100	(high-confidence)	AAI-based	80130	DEFAULT	41_vRhyme_bin_2
760	1	9_vRhyme_bin_7	95.62	(high-confidence)	AAI-based	37856	DEFAULT	9_vRhyme_bin_7
761	1	34_vRhyme_unbinned_1	4.46	(lower-bound)	HMM-based	7020	DEFAULT	34_vRhyme_unbinned_1
762	1	44_vRhyme_unbinned_41	8.66	(high-confidence)	AAI-based	22284	DEFAULT	44_vRhyme_unbinned_41
763	1	14_vRhyme_unbinned_28	9.9	(high-confidence)	AAI-based	30308	DEFAULT	14_vRhyme_unbinned_28
764	1	26_vRhyme_unbinned_58	4.33	(medium-confidence)	AAI-based	6069	DEFAULT	26_vRhyme_unbinned_58
765	1	4_vRhyme_unbinned_11	91.54	(medium-confidence)	AAI-based	42191	DEFAULT	4_vRhyme_unbinned_11
766	1	41_vRhyme_unbinned_41				10616	DEFAULT	41_vRhyme_unbinned_41
767	1	5_vRhyme_unbinned_18	11.01	(high-confidence)	AAI-based	10931	DEFAULT	5_vRhyme_unbinned_18
768	1	4_vRhyme_unbinned_36	100	(high-confidence)	DTR	36159	DEFAULT	4_vRhyme_unbinned_36
769	1	14_vRhyme_unbinned_4	4.85	(high-confidence)	AAI-based	10060	DEFAULT	14_vRhyme_unbinned_4
770	1	25_vRhyme_unbinned_12	24.02	(high-confidence)	AAI-based	7780	DEFAULT	25_vRhyme_unbinned_12
771	1	43_vRhyme_unbinned_31	100	(high-confidence)	AAI-based	49092	DEFAULT	43_vRhyme_unbinned_31
772	1	9_vRhyme_unbinned_26	44.37	(high-confidence)	AAI-based	38330	DEFAULT	9_vRhyme_unbinned_26
773	1	48_vRhyme_unbinned_44	34.92	(medium-confidence)	AAI-based	14177	DEFAULT	48_vRhyme_unbinned_44
774	1	47_vRhyme_bin_37	24.81	(lower-bound)	HMM-based	13431	DEFAULT	47_vRhyme_bin_37
775	1	4_vRhyme_unbinned_37	64.65	(medium-confidence)	AAI-based	38658	DEFAULT	4_vRhyme_unbinned_37
776	1	44_vRhyme_bin_3	100	(medium-confidence)	AAI-based	52516	DEFAULT	44_vRhyme_bin_3
777	1	1_vRhyme_unbinned_42	5.27	(high-confidence)	AAI-based	12101	DEFAULT	1_vRhyme_unbinned_42
778	1	26_vRhyme_unbinned_32	16.29	(high-confidence)	AAI-based	6005	DEFAULT	26_vRhyme_unbinned_32
779	2	34_vRhyme_unbinned_15	45.98	(high-confidence)	AAI-based	19428	COMPLETENESS	14_vRhyme_unbinned_12,34_vRhyme_unbinned_15
780	3	47_vRhyme_unbinned_123	61.5	(medium-confidence)	AAI-based	26385	COMPLETENESS	3_vRhyme_unbinned_7,21_vRhyme_unbinned_13,47_vRhyme_unbinned_123
781	1	43_vRhyme_unbinned_1	9.4	(high-confidence)	AAI-based	5637	DEFAULT	43_vRhyme_unbinned_1
782	1	31A_vRhyme_bin_8	33.18	(high-confidence)	AAI-based	12927	DEFAULT	31A_vRhyme_bin_8
783	1	44_vRhyme_unbinned_2	8.5	(high-confidence)	AAI-based	6401	DEFAULT	44_vRhyme_unbinned_2
784	1	27_vRhyme_unbinned_32	100	(high-confidence)	AAI-based	152748	DEFAULT	27_vRhyme_unbinned_32
785	1	47_vRhyme_unbinned_138	74.47	(high-confidence)	AAI-based	29930	DEFAULT	47_vRhyme_unbinned_138
786	1	28_vRhyme_unbinned_41				8094	DEFAULT	28_vRhyme_unbinned_41
787	1	11_vRhyme_unbinned_13	97.08	(high-confidence)	AAI-based	39599	DEFAULT	11_vRhyme_unbinned_13
788	1	48_vRhyme_unbinned_62	100	(medium-confidence)	AAI-based	41222	DEFAULT	48_vRhyme_unbinned_62
789	1	44_vRhyme_unbinned_98	100	(high-confidence)	Provirus	62046	DEFAULT	44_vRhyme_unbinned_98
790	1	22A_vRhyme_unbinned_7	26.43	(high-confidence)	AAI-based	22309	DEFAULT	22A_vRhyme_unbinned_7
791	1	14_vRhyme_unbinned_14	18.14	(lower-bound)	HMM-based	12034	DEFAULT	14_vRhyme_unbinned_14
792	1	3_vRhyme_bin_2	40.74	(high-confidence)	AAI-based	85423	DEFAULT	3_vRhyme_bin_2
793	1	27_vRhyme_unbinned_18				6166	DEFAULT	27_vRhyme_unbinned_18
794	1	18_vRhyme_unbinned_7	5.23	(high-confidence)	AAI-based	5339	DEFAULT	18_vRhyme_unbinned_7
795	1	49_vRhyme_unbinned_67				8015	DEFAULT	49_vRhyme_unbinned_67
796	1	40_vRhyme_unbinned_23	92.13	(high-confidence)	AAI-based	33532	DEFAULT	40_vRhyme_unbinned_23
797	1	47_vRhyme_unbinned_107	41.32	(high-confidence)	AAI-based	23426	DEFAULT	47_vRhyme_unbinned_107
798	1	8_vRhyme_unbinned_12	22.44	(high-confidence)	AAI-based	22073	DEFAULT	8_vRhyme_unbinned_12
799	1	14_vRhyme_unbinned_33				9391	DEFAULT	14_vRhyme_unbinned_33
800	1	49_vRhyme_unbinned_11	100	(medium-confidence)	AAI-based	33083	DEFAULT	49_vRhyme_unbinned_11
801	4	47_vRhyme_unbinned_145	91.03	(high-confidence)	AAI-based	59215	COMPLETENESS	30_vRhyme_unbinned_46,39_vRhyme_bin_6,47_vRhyme_unbinned_145,17_vRhyme_unbinned_8
802	2	36_vRhyme_bin_7	100	(high-confidence)	AAI-based	66426	SIZE	36_vRhyme_bin_7,35_vRhyme_bin_9
803	1	48_vRhyme_unbinned_46	13.32	(high-confidence)	AAI-based	5047	DEFAULT	48_vRhyme_unbinned_46
804	1	7_vRhyme_unbinned_17	87.18	(high-confidence)	AAI-based	37915	DEFAULT	7_vRhyme_unbinned_17
805	1	28_vRhyme_unbinned_50	13.02	(lower-bound)	HMM-based	5688	DEFAULT	28_vRhyme_unbinned_50
806	1	17_vRhyme_unbinned_30	18.33	(high-confidence)	AAI-based	6275	DEFAULT	17_vRhyme_unbinned_30
807	1	47_vRhyme_unbinned_45	32.97	(high-confidence)	AAI-based	18691	DEFAULT	47_vRhyme_unbinned_45
808	1	28_vRhyme_bin_13	72.44	(high-confidence)	AAI-based	23242	DEFAULT	28_vRhyme_bin_13
809	1	4_vRhyme_bin_3	6.57	(medium-confidence)	AAI-based	14329	DEFAULT	4_vRhyme_bin_3
810	1	8_vRhyme_unbinned_29	29.22	(high-confidence)	AAI-based	9028	DEFAULT	8_vRhyme_unbinned_29
811	1	31A_vRhyme_unbinned_16	71.3	(high-confidence)	AAI-based	24337	DEFAULT	31A_vRhyme_unbinned_16
812	1	34_vRhyme_unbinned_5	10.32	(high-confidence)	AAI-based	7161	DEFAULT	34_vRhyme_unbinned_5
813	1	12_vRhyme_unbinned_14	13.86	(high-confidence)	AAI-based	9209	DEFAULT	12_vRhyme_unbinned_14
814	1	33_vRhyme_bin_8	53.78	(medium-confidence)	AAI-based	58927	DEFAULT	33_vRhyme_bin_8
815	1	16_vRhyme_unbinned_9	6.61	(high-confidence)	AAI-based	6689	DEFAULT	16_vRhyme_unbinned_9
816	1	31A_vRhyme_unbinned_5	52.2	(high-confidence)	AAI-based	17567	DEFAULT	31A_vRhyme_unbinned_5
817	1	47_vRhyme_bin_1	70.53	(medium-confidence)	AAI-based	29044	DEFAULT	47_vRhyme_bin_1
818	6	17_vRhyme_unbinned_10	67.83	(lower-bound)	HMM-based	140908	COMPLETENESS	33_vRhyme_bin_10,18_vRhyme_bin_5,17_vRhyme_unbinned_10,1_vRhyme_bin_7,18_vRhyme_bin_10,11_vRhyme_bin_10
819	1	14_vRhyme_bin_1	58.92	(high-confidence)	AAI-based	123511	DEFAULT	14_vRhyme_bin_1
820	1	47_vRhyme_unbinned_55	52.58	(high-confidence)	AAI-based	129248	DEFAULT	47_vRhyme_unbinned_55
821	1	36_vRhyme_unbinned_6	5.59	(lower-bound)	HMM-based	12411	DEFAULT	36_vRhyme_unbinned_6
822	1	28_vRhyme_unbinned_34	17.32	(high-confidence)	AAI-based	30908	DEFAULT	28_vRhyme_unbinned_34
823	5	29_vRhyme_bin_3	100	(high-confidence)	AAI-based	52825	COMPLETENESS	8_vRhyme_unbinned_42,35_vRhyme_unbinned_7,8_vRhyme_unbinned_30,29_vRhyme_bin_3,1_vRhyme_bin_19
824	1	9_vRhyme_bin_5	95.58	(medium-confidence)	AAI-based	31707	DEFAULT	9_vRhyme_bin_5
825	1	8_vRhyme_unbinned_43	22.84	(medium-confidence)	AAI-based	23201	DEFAULT	8_vRhyme_unbinned_43
826	1	14_vRhyme_unbinned_8	86.68	(high-confidence)	AAI-based	33035	DEFAULT	14_vRhyme_unbinned_8
827	1	44_vRhyme_bin_14	24.66	(lower-bound)	HMM-based	23424	DEFAULT	44_vRhyme_bin_14
828	1	48_vRhyme_bin_19	36.06	(medium-confidence)	AAI-based	15415	DEFAULT	48_vRhyme_bin_19
829	2	40_vRhyme_unbinned_35	72.54	(medium-confidence)	AAI-based	43491	COMPLETENESS	40_vRhyme_unbinned_35,22A_vRhyme_bin_6
830	1	5_vRhyme_unbinned_34	20.95	(high-confidence)	AAI-based	6750	DEFAULT	5_vRhyme_unbinned_34
831	2	28_vRhyme_unbinned_68	63.58	(high-confidence)	AAI-based	23170	COMPLETENESS	10_vRhyme_unbinned_9,28_vRhyme_unbinned_68
832	2	18_vRhyme_unbinned_19	12.16	(medium-confidence)	AAI-based	16023	COMPLETENESS	18_vRhyme_unbinned_19,18_vRhyme_unbinned_3
833	1	38_vRhyme_unbinned_70	3.09	(high-confidence)	AAI-based	7656	DEFAULT	38_vRhyme_unbinned_70
834	1	41_vRhyme_unbinned_34	9.39	(high-confidence)	AAI-based	5628	DEFAULT	41_vRhyme_unbinned_34
835	1	44_vRhyme_unbinned_20	29.43	(medium-confidence)	AAI-based	14188	DEFAULT	44_vRhyme_unbinned_20
836	1	37_vRhyme_bin_2	50.86	(high-confidence)	AAI-based	120456	DEFAULT	37_vRhyme_bin_2
837	1	47_vRhyme_unbinned_104	21.88	(high-confidence)	AAI-based	7284	DEFAULT	47_vRhyme_unbinned_104
838	1	1_vRhyme_bin_15	100	(high-confidence)	AAI-based	137684	DEFAULT	1_vRhyme_bin_15
839	1	10_vRhyme_unbinned_19				5909	DEFAULT	10_vRhyme_unbinned_19
840	1	38_vRhyme_bin_18	15.35	(medium-confidence)	AAI-based	11651	DEFAULT	38_vRhyme_bin_18
841	1	47_vRhyme_bin_27	100	(high-confidence)	AAI-based	169084	DEFAULT	47_vRhyme_bin_27
842	1	25_vRhyme_bin_21	6.1	(high-confidence)	AAI-based	13989	DEFAULT	25_vRhyme_bin_21
843	1	7_vRhyme_unbinned_14	52.1	(high-confidence)	AAI-based	31599	DEFAULT	7_vRhyme_unbinned_14
844	1	44_vRhyme_unbinned_5	100	(high-confidence)	DTR	6530	DEFAULT	44_vRhyme_unbinned_5
845	1	28_vRhyme_unbinned_48	100	(high-confidence)	AAI-based	6302	DEFAULT	28_vRhyme_unbinned_48
846	2	48_vRhyme_unbinned_30	100	(high-confidence)	AAI-based	30254	COMPLETENESS	48_vRhyme_unbinned_30,47_vRhyme_unbinned_38
847	2	47_vRhyme_unbinned_111	49.03	(medium-confidence)	AAI-based	5983	COMPLETENESS	48_vRhyme_bin_11,47_vRhyme_unbinned_111
848	1	39_vRhyme_unbinned_29	100	(high-confidence)	DTR	36648	DEFAULT	39_vRhyme_unbinned_29
849	2	39_vRhyme_bin_12	100	(lower-bound)	HMM-based	209947	COMPLETENESS	39_vRhyme_bin_12,37_vRhyme_unbinned_14
850	1	1_vRhyme_bin_13				35992	DEFAULT	1_vRhyme_bin_13
851	1	12_vRhyme_bin_7	42.94	(high-confidence)	AAI-based	73189	DEFAULT	12_vRhyme_bin_7
852	1	48_vRhyme_bin_23	31.5	(high-confidence)	AAI-based	13276	DEFAULT	48_vRhyme_bin_23
853	1	35_vRhyme_unbinned_30	100	(lower-bound)	HMM-based	5555	DEFAULT	35_vRhyme_unbinned_30
854	1	26_vRhyme_bin_19	100	(high-confidence)	AAI-based	57731	DEFAULT	26_vRhyme_bin_19
855	2	5_vRhyme_unbinned_35	98.2	(high-confidence)	AAI-based	60589	COMPLETENESS	5_vRhyme_unbinned_35,16_vRhyme_unbinned_5
856	1	13_vRhyme_unbinned_17	100	(high-confidence)	DTR	66684	DEFAULT	13_vRhyme_unbinned_17
857	1	16_vRhyme_unbinned_27	6.33	(high-confidence)	AAI-based	11242	DEFAULT	16_vRhyme_unbinned_27
858	1	37_vRhyme_unbinned_2	56.4	(high-confidence)	AAI-based	35677	DEFAULT	37_vRhyme_unbinned_2
859	2	39_vRhyme_unbinned_6	42.24	(medium-confidence)	AAI-based	17232	COMPLETENESS	39_vRhyme_unbinned_6,37_vRhyme_bin_11
860	1	21_vRhyme_unbinned_4	19.2	(high-confidence)	AAI-based	7963	DEFAULT	21_vRhyme_unbinned_4
861	1	38_vRhyme_bin_14	45.73	(lower-bound)	HMM-based	35323	DEFAULT	38_vRhyme_bin_14
862	1	25_vRhyme_bin_17	40.54	(medium-confidence)	AAI-based	13367	DEFAULT	25_vRhyme_bin_17
863	1	28_vRhyme_unbinned_27	3.06	(lower-bound)	HMM-based	5662	DEFAULT	28_vRhyme_unbinned_27
864	1	30_vRhyme_unbinned_25	75.15	(high-confidence)	AAI-based	11070	DEFAULT	30_vRhyme_unbinned_25
865	1	41_vRhyme_unbinned_32	28.02	(high-confidence)	AAI-based	12234	DEFAULT	41_vRhyme_unbinned_32
866	1	47_vRhyme_unbinned_57	12.54	(high-confidence)	AAI-based	5175	DEFAULT	47_vRhyme_unbinned_57
867	1	49_vRhyme_unbinned_61	47.05	(medium-confidence)	AAI-based	18849	DEFAULT	49_vRhyme_unbinned_61
868	1	4_vRhyme_unbinned_27				5873	DEFAULT	4_vRhyme_unbinned_27
869	2	7_vRhyme_unbinned_25	99.13	(medium-confidence)	AAI-based	65916	COMPLETENESS	7_vRhyme_unbinned_25,8_vRhyme_bin_12
870	1	42_vRhyme_unbinned_25	14.7	(medium-confidence)	AAI-based	6169	DEFAULT	42_vRhyme_unbinned_25
871	1	21_vRhyme_bin_20	100	(medium-confidence)	AAI-based	44388	DEFAULT	21_vRhyme_bin_20
872	1	26_vRhyme_unbinned_62	99.08	(high-confidence)	AAI-based	14237	DEFAULT	26_vRhyme_unbinned_62
873	1	34_vRhyme_unbinned_28	80.55	(high-confidence)	AAI-based	28493	DEFAULT	34_vRhyme_unbinned_28
874	1	16_vRhyme_unbinned_32	11.99	(high-confidence)	AAI-based	9585	DEFAULT	16_vRhyme_unbinned_32
875	1	41_vRhyme_unbinned_15				6138	DEFAULT	41_vRhyme_unbinned_15
876	1	38_vRhyme_unbinned_66	58.74	(high-confidence)	AAI-based	35206	DEFAULT	38_vRhyme_unbinned_66
877	6	28_vRhyme_unbinned_54	100	(high-confidence)	AAI-based	31997	COMPLETENESS	28_vRhyme_unbinned_54,49_vRhyme_unbinned_59,27_vRhyme_unbinned_26,31A_vRhyme_unbinned_26,27_vRhyme_unbinned_55,27_vRhyme_unbinned_27
878	1	40_vRhyme_unbinned_12	8.26	(high-confidence)	AAI-based	5108	DEFAULT	40_vRhyme_unbinned_12
879	1	29_vRhyme_unbinned_1	15.05	(lower-bound)	HMM-based	5645	DEFAULT	29_vRhyme_unbinned_1
880	1	8_vRhyme_unbinned_16	100	(high-confidence)	DTR	77219	DEFAULT	8_vRhyme_unbinned_16
881	1	41_vRhyme_unbinned_33	28.46	(high-confidence)	AAI-based	38422	DEFAULT	41_vRhyme_unbinned_33
882	1	47_vRhyme_unbinned_83	35.59	(high-confidence)	AAI-based	23885	DEFAULT	47_vRhyme_unbinned_83
883	1	40_vRhyme_unbinned_33	20.6	(high-confidence)	AAI-based	7770	DEFAULT	40_vRhyme_unbinned_33
884	1	38_vRhyme_unbinned_14	3.08	(high-confidence)	AAI-based	7633	DEFAULT	38_vRhyme_unbinned_14
885	1	38_vRhyme_unbinned_9				5613	DEFAULT	38_vRhyme_unbinned_9
886	1	7_vRhyme_bin_10	100	(high-confidence)	AAI-based	91269	DEFAULT	7_vRhyme_bin_10
887	1	48_vRhyme_bin_6	53.65	(high-confidence)	AAI-based	126018	DEFAULT	48_vRhyme_bin_6
888	1	44_vRhyme_unbinned_3	12.13	(lower-bound)	HMM-based	23271	DEFAULT	44_vRhyme_unbinned_3
889	1	41_vRhyme_bin_5	69.74	(high-confidence)	AAI-based	160459	DEFAULT	41_vRhyme_bin_5
890	2	1_vRhyme_unbinned_41	12.39	(high-confidence)	AAI-based	5223	COMPLETENESS	1_vRhyme_unbinned_41,1_vRhyme_unbinned_43
891	4	49_vRhyme_unbinned_15	100	(high-confidence)	DTR	60215	COMPLETENESS	26_vRhyme_unbinned_19,16_vRhyme_unbinned_37,49_vRhyme_unbinned_15,12_vRhyme_bin_14
892	2	38_vRhyme_unbinned_85	49.48	(medium-confidence)	AAI-based	22210	COMPLETENESS	17_vRhyme_unbinned_18,38_vRhyme_unbinned_85
893	1	48_vRhyme_unbinned_5	16.08	(high-confidence)	AAI-based	27499	DEFAULT	48_vRhyme_unbinned_5
894	1	47_vRhyme_bin_10	100	(high-confidence)	AAI-based	84080	DEFAULT	47_vRhyme_bin_10
895	1	27_vRhyme_unbinned_6	17.31	(lower-bound)	HMM-based	11266	DEFAULT	27_vRhyme_unbinned_6
896	1	35_vRhyme_unbinned_27	17.44	(high-confidence)	AAI-based	7302	DEFAULT	35_vRhyme_unbinned_27
897	1	47_vRhyme_unbinned_114	29.34	(high-confidence)	AAI-based	9441	DEFAULT	47_vRhyme_unbinned_114
898	1	43_vRhyme_unbinned_5	8.27	(high-confidence)	AAI-based	5253	DEFAULT	43_vRhyme_unbinned_5
899	1	48_vRhyme_unbinned_8	13.59	(high-confidence)	AAI-based	6123	DEFAULT	48_vRhyme_unbinned_8
900	1	33_vRhyme_unbinned_31	3.72	(lower-bound)	HMM-based	8638	DEFAULT	33_vRhyme_unbinned_31
901	1	47_vRhyme_unbinned_109	14.99	(lower-bound)	HMM-based	6609	DEFAULT	47_vRhyme_unbinned_109
902	1	48_vRhyme_unbinned_6	43	(high-confidence)	AAI-based	13831	DEFAULT	48_vRhyme_unbinned_6
903	1	11_vRhyme_bin_2	100	(high-confidence)	AAI-based	61682	DEFAULT	11_vRhyme_bin_2
904	2	48_vRhyme_bin_29	100	(high-confidence)	AAI-based	35766	COMPLETENESS	4_vRhyme_unbinned_4,48_vRhyme_bin_29
905	1	8_vRhyme_unbinned_27				5822	DEFAULT	8_vRhyme_unbinned_27
906	1	44_vRhyme_unbinned_61	7.57	(medium-confidence)	AAI-based	19357	DEFAULT	44_vRhyme_unbinned_61
907	1	6_vRhyme_unbinned_6	14.44	(high-confidence)	AAI-based	11523	DEFAULT	6_vRhyme_unbinned_6
908	1	38_vRhyme_unbinned_4	17.32	(lower-bound)	HMM-based	11016	DEFAULT	38_vRhyme_unbinned_4
909	1	10_vRhyme_unbinned_3				7235	DEFAULT	10_vRhyme_unbinned_3
910	1	14_vRhyme_unbinned_27	12.81	(lower-bound)	HMM-based	8881	DEFAULT	14_vRhyme_unbinned_27
911	1	30_vRhyme_unbinned_13	47.7	(medium-confidence)	AAI-based	19264	DEFAULT	30_vRhyme_unbinned_13
912	1	44_vRhyme_bin_25	48.43	(high-confidence)	AAI-based	20767	DEFAULT	44_vRhyme_bin_25
913	1	8_vRhyme_unbinned_2	7.76	(lower-bound)	HMM-based	6590	DEFAULT	8_vRhyme_unbinned_2
914	1	44_vRhyme_unbinned_10	13.67	(lower-bound)	HMM-based	19101	DEFAULT	44_vRhyme_unbinned_10
915	1	28_vRhyme_unbinned_66	93.03	(medium-confidence)	AAI-based	42077	DEFAULT	28_vRhyme_unbinned_66
916	1	30_vRhyme_unbinned_22	13.86	(medium-confidence)	AAI-based	17967	DEFAULT	30_vRhyme_unbinned_22
917	2	9_vRhyme_unbinned_28	84.39	(high-confidence)	AAI-based	34785	COMPLETENESS	9_vRhyme_unbinned_28,7_vRhyme_unbinned_2
918	1	31A_vRhyme_bin_7	42.07	(lower-bound)	HMM-based	50784	DEFAULT	31A_vRhyme_bin_7
919	1	40_vRhyme_unbinned_5	23.2	(high-confidence)	AAI-based	7894	DEFAULT	40_vRhyme_unbinned_5
920	1	10_vRhyme_bin_9	92.12	(high-confidence)	AAI-based	49992	DEFAULT	10_vRhyme_bin_9
921	1	7_vRhyme_unbinned_18	98.93	(medium-confidence)	AAI-based	57275	DEFAULT	7_vRhyme_unbinned_18
922	2	36_vRhyme_unbinned_1	14.87	(high-confidence)	AAI-based	10220	COMPLETENESS	36_vRhyme_unbinned_1,35_vRhyme_unbinned_22
923	1	19_vRhyme_unbinned_14	2.91	(lower-bound)	HMM-based	5389	DEFAULT	19_vRhyme_unbinned_14
924	1	47_vRhyme_unbinned_70	48.54	(high-confidence)	AAI-based	76656	DEFAULT	47_vRhyme_unbinned_70
925	1	22A_vRhyme_unbinned_11	100	(high-confidence)	DTR	36512	DEFAULT	22A_vRhyme_unbinned_11
926	1	34_vRhyme_bin_9	100	(high-confidence)	AAI-based	33866	DEFAULT	34_vRhyme_bin_9
927	1	5_vRhyme_unbinned_10	99.3	(high-confidence)	AAI-based	49157	DEFAULT	5_vRhyme_unbinned_10
928	1	38_vRhyme_unbinned_46	5.11	(high-confidence)	AAI-based	10598	DEFAULT	38_vRhyme_unbinned_46
929	1	6_vRhyme_unbinned_10	3.03	(high-confidence)	AAI-based	7153	DEFAULT	6_vRhyme_unbinned_10
930	1	44_vRhyme_unbinned_42	27.67	(high-confidence)	AAI-based	10945	DEFAULT	44_vRhyme_unbinned_42
931	1	7_vRhyme_unbinned_32	100	(high-confidence)	DTR	79452	DEFAULT	7_vRhyme_unbinned_32
932	1	16_vRhyme_unbinned_21	3.83	(high-confidence)	AAI-based	10822	DEFAULT	16_vRhyme_unbinned_21
933	1	28_vRhyme_unbinned_35	6.06	(medium-confidence)	AAI-based	8054	DEFAULT	28_vRhyme_unbinned_35
934	1	38_vRhyme_unbinned_10	5.63	(high-confidence)	AAI-based	13945	DEFAULT	38_vRhyme_unbinned_10
935	1	3_vRhyme_bin_3	89.45	(high-confidence)	AAI-based	217838	DEFAULT	3_vRhyme_bin_3
936	1	41_vRhyme_bin_19	44.11	(high-confidence)	AAI-based	14072	DEFAULT	41_vRhyme_bin_19
937	1	26_vRhyme_bin_21	36.76	(high-confidence)	AAI-based	22879	DEFAULT	26_vRhyme_bin_21
938	5	5_vRhyme_unbinned_7	100	(high-confidence)	AAI-based	41097	COMPLETENESS	30_vRhyme_unbinned_29,48_vRhyme_unbinned_7,3_vRhyme_bin_11,9_vRhyme_bin_2,5_vRhyme_unbinned_7
939	1	43_vRhyme_unbinned_4	20.22	(high-confidence)	AAI-based	41876	DEFAULT	43_vRhyme_unbinned_4
940	1	26_vRhyme_unbinned_72	66.21	(high-confidence)	AAI-based	57197	DEFAULT	26_vRhyme_unbinned_72
941	1	29_vRhyme_unbinned_27	19.14	(high-confidence)	AAI-based	7542	DEFAULT	29_vRhyme_unbinned_27
942	1	46_vRhyme_unbinned_4	22.66	(lower-bound)	HMM-based	11283	DEFAULT	46_vRhyme_unbinned_4
943	1	26_vRhyme_bin_26	55.08	(high-confidence)	AAI-based	13269	DEFAULT	26_vRhyme_bin_26
944	1	26_vRhyme_unbinned_21	15.34	(high-confidence)	AAI-based	6686	DEFAULT	26_vRhyme_unbinned_21
945	1	28_vRhyme_unbinned_33	87.46	(high-confidence)	AAI-based	36114	DEFAULT	28_vRhyme_unbinned_33
946	1	20_vRhyme_bin_11	86.17	(medium-confidence)	AAI-based	46542	DEFAULT	20_vRhyme_bin_11
947	1	12_vRhyme_bin_16	55.46	(high-confidence)	AAI-based	18981	DEFAULT	12_vRhyme_bin_16
948	1	6_vRhyme_bin_23	96.46	(medium-confidence)	AAI-based	17851	DEFAULT	6_vRhyme_bin_23
949	1	35_vRhyme_unbinned_10	15.55	(high-confidence)	AAI-based	6059	DEFAULT	35_vRhyme_unbinned_10
950	1	8_vRhyme_unbinned_9	17.64	(high-confidence)	AAI-based	5404	DEFAULT	8_vRhyme_unbinned_9
951	1	17_vRhyme_unbinned_12	45.24	(high-confidence)	AAI-based	29134	DEFAULT	17_vRhyme_unbinned_12
952	1	27_vRhyme_unbinned_37	88.89	(high-confidence)	AAI-based	11138	DEFAULT	27_vRhyme_unbinned_37
953	1	47_vRhyme_unbinned_63	21.77	(medium-confidence)	AAI-based	10698	DEFAULT	47_vRhyme_unbinned_63
954	1	31A_vRhyme_unbinned_28	11.98	(medium-confidence)	AAI-based	7831	DEFAULT	31A_vRhyme_unbinned_28
955	3	7_vRhyme_bin_4	100	(high-confidence)	AAI-based	148274	COMPLETENESS	1_vRhyme_unbinned_11,7_vRhyme_bin_4,4_vRhyme_unbinned_3
956	1	3_vRhyme_unbinned_21	100	(high-confidence)	DTR	33882	DEFAULT	3_vRhyme_unbinned_21
957	1	27_vRhyme_unbinned_16	92.13	(medium-confidence)	AAI-based	29865	DEFAULT	27_vRhyme_unbinned_16
958	1	3_vRhyme_unbinned_12	15.21	(high-confidence)	AAI-based	6313	DEFAULT	3_vRhyme_unbinned_12
959	1	3_vRhyme_unbinned_10	100	(high-confidence)	DTR	39470	DEFAULT	3_vRhyme_unbinned_10
960	1	16_vRhyme_bin_1	100	(high-confidence)	AAI-based	254721	DEFAULT	16_vRhyme_bin_1
961	1	44_vRhyme_unbinned_95	0.63	(lower-bound)	HMM-based	5771	DEFAULT	44_vRhyme_unbinned_95
962	1	1_vRhyme_unbinned_26	31.46	(high-confidence)	AAI-based	10675	DEFAULT	1_vRhyme_unbinned_26
963	1	13_vRhyme_unbinned_7	37.71	(high-confidence)	AAI-based	12875	DEFAULT	13_vRhyme_unbinned_7
964	1	5_vRhyme_unbinned_8	5.49	(high-confidence)	AAI-based	5458	DEFAULT	5_vRhyme_unbinned_8
965	1	26_vRhyme_bin_24	80.42	(high-confidence)	AAI-based	31311	DEFAULT	26_vRhyme_bin_24
966	1	30_vRhyme_unbinned_38	92.53	(medium-confidence)	AAI-based	115646	DEFAULT	30_vRhyme_unbinned_38
967	1	34_vRhyme_unbinned_27	11.99	(high-confidence)	AAI-based	5787	DEFAULT	34_vRhyme_unbinned_27
968	1	37_vRhyme_bin_3	57.98	(high-confidence)	AAI-based	22265	DEFAULT	37_vRhyme_bin_3
969	1	31A_vRhyme_bin_10	52.09	(medium-confidence)	AAI-based	30858	DEFAULT	31A_vRhyme_bin_10
970	1	44_vRhyme_unbinned_68	99.3	(high-confidence)	AAI-based	195262	DEFAULT	44_vRhyme_unbinned_68
971	1	39_vRhyme_unbinned_14	100	(high-confidence)	Provirus	49352	DEFAULT	39_vRhyme_unbinned_14
972	1	43_vRhyme_unbinned_6	8.63	(high-confidence)	AAI-based	17882	DEFAULT	43_vRhyme_unbinned_6
973	1	44_vRhyme_unbinned_60	3.4	(lower-bound)	HMM-based	7933	DEFAULT	44_vRhyme_unbinned_60
974	1	49_vRhyme_bin_25	28.09	(high-confidence)	AAI-based	16228	DEFAULT	49_vRhyme_bin_25
975	1	20_vRhyme_unbinned_7				6088	DEFAULT	20_vRhyme_unbinned_7
976	1	38_vRhyme_unbinned_57	9.41	(high-confidence)	AAI-based	22690	DEFAULT	38_vRhyme_unbinned_57
977	5	37_vRhyme_unbinned_10	100	(high-confidence)	AAI-based	36713	COMPLETENESS	39_vRhyme_unbinned_16,49_vRhyme_bin_9,37_vRhyme_unbinned_10,38_vRhyme_unbinned_82,39_vRhyme_unbinned_22
978	1	19_vRhyme_unbinned_24	7.3	(medium-confidence)	AAI-based	9114	DEFAULT	19_vRhyme_unbinned_24
979	1	38_vRhyme_unbinned_32	100	(high-confidence)	AAI-based	34901	DEFAULT	38_vRhyme_unbinned_32
980	1	49_vRhyme_unbinned_12	45.89	(medium-confidence)	AAI-based	17771	DEFAULT	49_vRhyme_unbinned_12
981	1	26_vRhyme_unbinned_2	14.99	(high-confidence)	AAI-based	6121	DEFAULT	26_vRhyme_unbinned_2
982	1	12_vRhyme_unbinned_27				5129	DEFAULT	12_vRhyme_unbinned_27
983	1	49_vRhyme_bin_13	40.24	(medium-confidence)	AAI-based	14003	DEFAULT	49_vRhyme_bin_13
984	1	10_vRhyme_unbinned_12	35.89	(high-confidence)	AAI-based	13207	DEFAULT	10_vRhyme_unbinned_12
985	1	20_vRhyme_bin_6	62.94	(medium-confidence)	AAI-based	33033	DEFAULT	20_vRhyme_bin_6
986	1	26_vRhyme_unbinned_29	8.76	(high-confidence)	AAI-based	5247	DEFAULT	26_vRhyme_unbinned_29
987	1	28_vRhyme_unbinned_52	97.87	(high-confidence)	AAI-based	35913	DEFAULT	28_vRhyme_unbinned_52
988	1	44_vRhyme_unbinned_59	3.76	(high-confidence)	AAI-based	5090	DEFAULT	44_vRhyme_unbinned_59
989	1	16_vRhyme_unbinned_8	10.22	(high-confidence)	AAI-based	6118	DEFAULT	16_vRhyme_unbinned_8
990	1	12_vRhyme_unbinned_49	93.03	(medium-confidence)	AAI-based	44830	DEFAULT	12_vRhyme_unbinned_49
991	1	37_vRhyme_bin_13	44.22	(high-confidence)	AAI-based	17695	DEFAULT	37_vRhyme_bin_13
992	1	38_vRhyme_bin_16	52.62	(high-confidence)	AAI-based	20947	DEFAULT	38_vRhyme_bin_16
993	1	39_vRhyme_unbinned_9	83.98	(high-confidence)	AAI-based	32677	DEFAULT	39_vRhyme_unbinned_9
994	1	14_vRhyme_unbinned_3	100	(high-confidence)	AAI-based	41227	DEFAULT	14_vRhyme_unbinned_3
995	1	18_vRhyme_bin_9	100	(high-confidence)	AAI-based	35089	DEFAULT	18_vRhyme_bin_9
996	1	44_vRhyme_unbinned_77	100	(high-confidence)	DTR	35343	DEFAULT	44_vRhyme_unbinned_77
997	1	29_vRhyme_bin_10	64.84	(medium-confidence)	AAI-based	37828	DEFAULT	29_vRhyme_bin_10
998	1	30_vRhyme_unbinned_52	98.78	(high-confidence)	AAI-based	14194	DEFAULT	30_vRhyme_unbinned_52
999	1	17_vRhyme_unbinned_1	7.82	(lower-bound)	HMM-based	5093	DEFAULT	17_vRhyme_unbinned_1
1000	1	21_vRhyme_bin_5	27.91	(high-confidence)	AAI-based	59114	DEFAULT	21_vRhyme_bin_5
1001	2	4_vRhyme_unbinned_32	12.3	(lower-bound)	HMM-based	17233	COMPLETENESS	4_vRhyme_unbinned_32,17_vRhyme_unbinned_13
1002	1	5_vRhyme_unbinned_3	67.09	(medium-confidence)	AAI-based	40174	DEFAULT	5_vRhyme_unbinned_3
1003	1	11_vRhyme_unbinned_2	100	(high-confidence)	AAI-based	16114	DEFAULT	11_vRhyme_unbinned_2
1004	1	28_vRhyme_unbinned_43	23.33	(medium-confidence)	AAI-based	13960	DEFAULT	28_vRhyme_unbinned_43
1005	1	20_vRhyme_unbinned_4	94.57	(medium-confidence)	AAI-based	55889	DEFAULT	20_vRhyme_unbinned_4
1006	1	18_vRhyme_bin_2	78.43	(high-confidence)	AAI-based	230838	DEFAULT	18_vRhyme_bin_2
1007	1	10_vRhyme_unbinned_15	20.55	(high-confidence)	AAI-based	7792	DEFAULT	10_vRhyme_unbinned_15
1008	1	29_vRhyme_bin_4	34.52	(high-confidence)	AAI-based	13309	DEFAULT	29_vRhyme_bin_4
1009	1	7_vRhyme_unbinned_19	34.96	(high-confidence)	AAI-based	13149	DEFAULT	7_vRhyme_unbinned_19
1010	1	33_vRhyme_unbinned_36	22.82	(high-confidence)	AAI-based	9347	DEFAULT	33_vRhyme_unbinned_36
1011	1	49_vRhyme_unbinned_30				11377	DEFAULT	49_vRhyme_unbinned_30
1012	1	39_vRhyme_bin_15	75.38	(high-confidence)	AAI-based	95654	DEFAULT	39_vRhyme_bin_15
1013	1	44_vRhyme_unbinned_99	46.98	(high-confidence)	AAI-based	83954	DEFAULT	44_vRhyme_unbinned_99
1014	1	37_vRhyme_bin_1	45.69	(high-confidence)	AAI-based	106978	DEFAULT	37_vRhyme_bin_1
1015	1	28_vRhyme_unbinned_65	10.88	(lower-bound)	HMM-based	7288	DEFAULT	28_vRhyme_unbinned_65
1016	1	25_vRhyme_unbinned_4	35.41	(high-confidence)	AAI-based	22653	DEFAULT	25_vRhyme_unbinned_4
1017	1	34_vRhyme_unbinned_9				9665	DEFAULT	34_vRhyme_unbinned_9
1018	1	21_vRhyme_bin_6	69.89	(high-confidence)	AAI-based	31599	DEFAULT	21_vRhyme_bin_6
1019	1	44_vRhyme_unbinned_70	66.7	(medium-confidence)	AAI-based	11931	DEFAULT	44_vRhyme_unbinned_70
1020	1	3_vRhyme_unbinned_20	96.17	(medium-confidence)	AAI-based	18688	DEFAULT	3_vRhyme_unbinned_20
1021	1	28_vRhyme_unbinned_18	18.6	(high-confidence)	AAI-based	7386	DEFAULT	28_vRhyme_unbinned_18
1022	1	28_vRhyme_unbinned_56	3.1	(lower-bound)	HMM-based	6885	DEFAULT	28_vRhyme_unbinned_56
1023	1	27_vRhyme_unbinned_33	11.04	(high-confidence)	AAI-based	7018	DEFAULT	27_vRhyme_unbinned_33
1024	1	47_vRhyme_bin_31	100	(high-confidence)	AAI-based	38925	DEFAULT	47_vRhyme_bin_31
1025	1	41_vRhyme_unbinned_44	9.68	(high-confidence)	AAI-based	13045	DEFAULT	41_vRhyme_unbinned_44
1026	1	37_vRhyme_bin_4	45.59	(high-confidence)	AAI-based	20433	DEFAULT	37_vRhyme_bin_4
1027	1	8_vRhyme_bin_14	50.3	(high-confidence)	AAI-based	22314	DEFAULT	8_vRhyme_bin_14
1028	1	12_vRhyme_unbinned_11	12.87	(high-confidence)	AAI-based	5553	DEFAULT	12_vRhyme_unbinned_11
1029	1	42_vRhyme_unbinned_35	12.22	(high-confidence)	AAI-based	28086	DEFAULT	42_vRhyme_unbinned_35
1030	1	29_vRhyme_unbinned_32	16.74	(medium-confidence)	AAI-based	5755	DEFAULT	29_vRhyme_unbinned_32
1031	1	8_vRhyme_unbinned_32	6.79	(lower-bound)	HMM-based	8272	DEFAULT	8_vRhyme_unbinned_32
1032	1	44_vRhyme_unbinned_38	93.73	(high-confidence)	AAI-based	31167	DEFAULT	44_vRhyme_unbinned_38
1033	1	26_vRhyme_unbinned_27	10.44	(high-confidence)	AAI-based	24989	DEFAULT	26_vRhyme_unbinned_27
1034	1	49_vRhyme_bin_6	38.76	(high-confidence)	AAI-based	12662	DEFAULT	49_vRhyme_bin_6
1035	1	30_vRhyme_bin_3	76.94	(lower-bound)	HMM-based	68356	DEFAULT	30_vRhyme_bin_3
1036	1	3_vRhyme_bin_10	65.88	(high-confidence)	AAI-based	22325	DEFAULT	3_vRhyme_bin_10
1037	1	37_vRhyme_unbinned_11				6368	DEFAULT	37_vRhyme_unbinned_11
1038	1	5_vRhyme_bin_12	79.34	(medium-confidence)	AAI-based	36974	DEFAULT	5_vRhyme_bin_12
1039	1	34_vRhyme_unbinned_8	100	(high-confidence)	AAI-based	34379	DEFAULT	34_vRhyme_unbinned_8
1040	1	5_vRhyme_unbinned_16	18.28	(medium-confidence)	AAI-based	7821	DEFAULT	5_vRhyme_unbinned_16
1041	1	6_vRhyme_bin_21	38.42	(high-confidence)	AAI-based	13059	DEFAULT	6_vRhyme_bin_21
1042	1	44_vRhyme_unbinned_89	2.81	(lower-bound)	HMM-based	5383	DEFAULT	44_vRhyme_unbinned_89
1043	1	3_vRhyme_unbinned_1	37.45	(lower-bound)	HMM-based	11160	DEFAULT	3_vRhyme_unbinned_1
1044	1	34_vRhyme_bin_4	72.98	(medium-confidence)	AAI-based	41791	DEFAULT	34_vRhyme_bin_4
1045	1	39_vRhyme_unbinned_10	33.23	(high-confidence)	AAI-based	14025	DEFAULT	39_vRhyme_unbinned_10
1046	1	1_vRhyme_unbinned_29	32.23	(high-confidence)	AAI-based	14733	DEFAULT	1_vRhyme_unbinned_29
1047	1	13_vRhyme_unbinned_30	100	(high-confidence)	DTR	38755	DEFAULT	13_vRhyme_unbinned_30
1048	1	34_vRhyme_bin_5	38.2	(medium-confidence)	AAI-based	12143	DEFAULT	34_vRhyme_bin_5
1049	1	20_vRhyme_unbinned_3	2.08	(high-confidence)	AAI-based	5295	DEFAULT	20_vRhyme_unbinned_3
1050	1	47_vRhyme_unbinned_79				5488	DEFAULT	47_vRhyme_unbinned_79
1051	1	44_vRhyme_unbinned_112				5804	DEFAULT	44_vRhyme_unbinned_112
1052	1	31A_vRhyme_unbinned_24	13.01	(medium-confidence)	AAI-based	7545	DEFAULT	31A_vRhyme_unbinned_24
1053	1	37_vRhyme_unbinned_5	71.34	(medium-confidence)	AAI-based	38460	DEFAULT	37_vRhyme_unbinned_5
1054	1	47_vRhyme_unbinned_100	3.49	(medium-confidence)	AAI-based	6164	DEFAULT	47_vRhyme_unbinned_100
1055	1	26_vRhyme_unbinned_34	2.17	(lower-bound)	HMM-based	5408	DEFAULT	26_vRhyme_unbinned_34
1056	1	13_vRhyme_unbinned_23	30.4	(high-confidence)	AAI-based	13381	DEFAULT	13_vRhyme_unbinned_23
1057	1	38_vRhyme_unbinned_47	32.42	(high-confidence)	AAI-based	14672	DEFAULT	38_vRhyme_unbinned_47
1058	1	41_vRhyme_bin_7	55.97	(high-confidence)	AAI-based	54812	DEFAULT	41_vRhyme_bin_7
1059	5	44_vRhyme_unbinned_93	100	(high-confidence)	DTR	261493	COMPLETENESS	20_vRhyme_unbinned_6,49_vRhyme_unbinned_3,44_vRhyme_unbinned_93,49_vRhyme_unbinned_72,49_vRhyme_unbinned_33
1060	1	33_vRhyme_unbinned_20	23.74	(high-confidence)	AAI-based	46670	DEFAULT	33_vRhyme_unbinned_20
1061	2	28_vRhyme_unbinned_71	12.63	(high-confidence)	AAI-based	5485	COMPLETENESS	27_vRhyme_unbinned_23,28_vRhyme_unbinned_71
1062	1	41_vRhyme_unbinned_20	23.09	(high-confidence)	AAI-based	9164	DEFAULT	41_vRhyme_unbinned_20
1063	1	26_vRhyme_unbinned_1	10.23	(high-confidence)	AAI-based	5839	DEFAULT	26_vRhyme_unbinned_1
1064	1	7_vRhyme_bin_3	37.14	(high-confidence)	AAI-based	85999	DEFAULT	7_vRhyme_bin_3
1065	1	48_vRhyme_unbinned_32	97.1	(high-confidence)	AAI-based	34378	DEFAULT	48_vRhyme_unbinned_32
1066	1	5_vRhyme_bin_11	100	(high-confidence)	AAI-based	92991	DEFAULT	5_vRhyme_bin_11
1067	1	28_vRhyme_bin_12	52.92	(medium-confidence)	AAI-based	21209	DEFAULT	28_vRhyme_bin_12
1068	1	48_vRhyme_unbinned_24	20.63	(high-confidence)	AAI-based	8106	DEFAULT	48_vRhyme_unbinned_24
1069	1	47_vRhyme_unbinned_93	36.41	(high-confidence)	AAI-based	16572	DEFAULT	47_vRhyme_unbinned_93
1070	1	9_vRhyme_unbinned_20	10.07	(high-confidence)	AAI-based	6187	DEFAULT	9_vRhyme_unbinned_20
1071	1	17_vRhyme_bin_4	75.52	(high-confidence)	AAI-based	27532	DEFAULT	17_vRhyme_bin_4
1072	1	21_vRhyme_bin_13	100	(medium-confidence)	AAI-based	57792	DEFAULT	21_vRhyme_bin_13
1073	2	30_vRhyme_unbinned_12	30.65	(high-confidence)	AAI-based	12994	COMPLETENESS	12_vRhyme_unbinned_1,30_vRhyme_unbinned_12
1074	1	29_vRhyme_unbinned_14	13.12	(high-confidence)	AAI-based	5409	DEFAULT	29_vRhyme_unbinned_14
1075	1	4_vRhyme_unbinned_12	5.13	(medium-confidence)	AAI-based	5242	DEFAULT	4_vRhyme_unbinned_12
1076	1	16_vRhyme_bin_8	18.3	(high-confidence)	AAI-based	23288	DEFAULT	16_vRhyme_bin_8
1077	1	47_vRhyme_unbinned_129				6684	DEFAULT	47_vRhyme_unbinned_129
1078	1	27_vRhyme_unbinned_41				45836	DEFAULT	27_vRhyme_unbinned_41
1079	1	9_vRhyme_unbinned_4	58.65	(high-confidence)	AAI-based	27066	DEFAULT	9_vRhyme_unbinned_4
1080	1	12_vRhyme_unbinned_31	27.08	(high-confidence)	AAI-based	11706	DEFAULT	12_vRhyme_unbinned_31
1081	1	38_vRhyme_unbinned_23	21.99	(high-confidence)	AAI-based	8490	DEFAULT	38_vRhyme_unbinned_23
1082	1	38_vRhyme_unbinned_76				8307	DEFAULT	38_vRhyme_unbinned_76
1083	1	14_vRhyme_unbinned_24	4.04	(lower-bound)	HMM-based	6514	DEFAULT	14_vRhyme_unbinned_24
1084	1	46_vRhyme_unbinned_3	23.88	(high-confidence)	AAI-based	8148	DEFAULT	46_vRhyme_unbinned_3
1085	1	4_vRhyme_unbinned_29	6.79	(high-confidence)	AAI-based	5183	DEFAULT	4_vRhyme_unbinned_29
1086	1	1_vRhyme_unbinned_24	21.08	(lower-bound)	HMM-based	14885	DEFAULT	1_vRhyme_unbinned_24
1087	1	39_vRhyme_unbinned_11	12.11	(lower-bound)	HMM-based	6129	DEFAULT	39_vRhyme_unbinned_11
1088	3	49_vRhyme_unbinned_34	100	(high-confidence)	DTR	37881	COMPLETENESS	49_vRhyme_unbinned_34,9_vRhyme_unbinned_17,47_vRhyme_unbinned_3
1089	1	33_vRhyme_unbinned_16	8.89	(lower-bound)	HMM-based	5155	DEFAULT	33_vRhyme_unbinned_16
1090	1	5_vRhyme_unbinned_23	41.8	(medium-confidence)	AAI-based	41271	DEFAULT	5_vRhyme_unbinned_23
1091	1	6_vRhyme_unbinned_8	14.21	(high-confidence)	AAI-based	5910	DEFAULT	6_vRhyme_unbinned_8
1092	1	43_vRhyme_unbinned_14	13.16	(high-confidence)	AAI-based	5533	DEFAULT	43_vRhyme_unbinned_14
1093	1	41_vRhyme_unbinned_26	100	(high-confidence)	AAI-based	16761	DEFAULT	41_vRhyme_unbinned_26
1094	1	19_vRhyme_unbinned_22	22.86	(medium-confidence)	AAI-based	14360	DEFAULT	19_vRhyme_unbinned_22
1095	1	44_vRhyme_bin_17	100	(high-confidence)	AAI-based	43828	DEFAULT	44_vRhyme_bin_17
1096	1	18_vRhyme_bin_3	38.19	(high-confidence)	AAI-based	109220	DEFAULT	18_vRhyme_bin_3
1097	1	30_vRhyme_unbinned_10	100	(high-confidence)	DTR	48012	DEFAULT	30_vRhyme_unbinned_10
1098	1	25_vRhyme_unbinned_18	29.27	(high-confidence)	AAI-based	12108	DEFAULT	25_vRhyme_unbinned_18
1099	1	39_vRhyme_bin_16				49831	DEFAULT	39_vRhyme_bin_16
1100	1	38_vRhyme_unbinned_88	3.55	(high-confidence)	AAI-based	8800	DEFAULT	38_vRhyme_unbinned_88
1101	1	42_vRhyme_bin_22	58.05	(high-confidence)	AAI-based	19753	DEFAULT	42_vRhyme_bin_22
1102	1	41_vRhyme_bin_21	12.77	(high-confidence)	AAI-based	13957	DEFAULT	41_vRhyme_bin_21
1103	1	16_vRhyme_unbinned_19	33.23	(medium-confidence)	AAI-based	28946	DEFAULT	16_vRhyme_unbinned_19
1104	1	47_vRhyme_bin_36	53.99	(high-confidence)	AAI-based	21013	DEFAULT	47_vRhyme_bin_36
1105	1	48_vRhyme_unbinned_13				12594	DEFAULT	48_vRhyme_unbinned_13
1106	1	1_vRhyme_bin_3	67.89	(high-confidence)	AAI-based	185308	DEFAULT	1_vRhyme_bin_3
1107	1	21_vRhyme_unbinned_1	64.64	(high-confidence)	AAI-based	38680	DEFAULT	21_vRhyme_unbinned_1
1108	3	42_vRhyme_unbinned_34	99.3	(high-confidence)	AAI-based	30240	COMPLETENESS	40_vRhyme_unbinned_26,26_vRhyme_unbinned_66,42_vRhyme_unbinned_34
1109	1	5_vRhyme_bin_3	85.64	(high-confidence)	AAI-based	47325	DEFAULT	5_vRhyme_bin_3
1110	1	6_vRhyme_bin_16	75.5	(high-confidence)	AAI-based	24340	DEFAULT	6_vRhyme_bin_16
1111	1	41_vRhyme_unbinned_4	100	(high-confidence)	DTR	40724	DEFAULT	41_vRhyme_unbinned_4
1112	1	48_vRhyme_unbinned_22	14.01	(high-confidence)	AAI-based	5858	DEFAULT	48_vRhyme_unbinned_22
1113	1	44_vRhyme_unbinned_104	33.67	(medium-confidence)	AAI-based	13941	DEFAULT	44_vRhyme_unbinned_104
1114	1	26_vRhyme_bin_16	100	(medium-confidence)	AAI-based	50658	DEFAULT	26_vRhyme_bin_16
1115	1	11_vRhyme_bin_14	16.41	(high-confidence)	AAI-based	18222	DEFAULT	11_vRhyme_bin_14
1116	1	33_vRhyme_unbinned_24				10897	DEFAULT	33_vRhyme_unbinned_24
1117	1	47_vRhyme_unbinned_40	6.11	(lower-bound)	HMM-based	6519	DEFAULT	47_vRhyme_unbinned_40
1118	1	36_vRhyme_bin_1	73.16	(high-confidence)	AAI-based	171387	DEFAULT	36_vRhyme_bin_1
1119	1	44_vRhyme_unbinned_71	22.47	(high-confidence)	AAI-based	8779	DEFAULT	44_vRhyme_unbinned_71
1120	1	44_vRhyme_unbinned_110	46.33	(high-confidence)	AAI-based	119269	DEFAULT	44_vRhyme_unbinned_110
1121	1	43_vRhyme_bin_8	6.29	(lower-bound)	HMM-based	13621	DEFAULT	43_vRhyme_bin_8
1122	1	16_vRhyme_unbinned_36	34.82	(high-confidence)	AAI-based	22605	DEFAULT	16_vRhyme_unbinned_36
1123	1	19_vRhyme_unbinned_10	9.44	(high-confidence)	AAI-based	5937	DEFAULT	19_vRhyme_unbinned_10
1124	1	33_vRhyme_unbinned_13	12.61	(medium-confidence)	AAI-based	5058	DEFAULT	33_vRhyme_unbinned_13
1125	1	30_vRhyme_unbinned_9	13.02	(medium-confidence)	AAI-based	5862	DEFAULT	30_vRhyme_unbinned_9
1126	1	14_vRhyme_unbinned_19	14.51	(high-confidence)	AAI-based	9542	DEFAULT	14_vRhyme_unbinned_19
1127	1	47_vRhyme_unbinned_5	8.46	(medium-confidence)	AAI-based	5494	DEFAULT	47_vRhyme_unbinned_5
1128	1	47_vRhyme_unbinned_133	5.76	(high-confidence)	AAI-based	11969	DEFAULT	47_vRhyme_unbinned_133
1129	1	18_vRhyme_bin_8	35.67	(high-confidence)	AAI-based	14457	DEFAULT	18_vRhyme_bin_8
1130	1	20_vRhyme_bin_8	50.73	(medium-confidence)	AAI-based	19729	DEFAULT	20_vRhyme_bin_8
1131	1	9_vRhyme_bin_4	92.16	(high-confidence)	AAI-based	35940	DEFAULT	9_vRhyme_bin_4
1132	1	31A_vRhyme_unbinned_13				5359	DEFAULT	31A_vRhyme_unbinned_13
1133	1	11_vRhyme_unbinned_23	9.38	(high-confidence)	AAI-based	21486	DEFAULT	11_vRhyme_unbinned_23
1134	1	47_vRhyme_unbinned_30	100	(high-confidence)	DTR	37615	DEFAULT	47_vRhyme_unbinned_30
1135	1	48_vRhyme_bin_3	33.63	(medium-confidence)	AAI-based	84931	DEFAULT	48_vRhyme_bin_3
1136	1	26_vRhyme_unbinned_12	20.67	(medium-confidence)	AAI-based	8405	DEFAULT	26_vRhyme_unbinned_12
1137	2	48_vRhyme_bin_21	45.97	(high-confidence)	AAI-based	16794	COMPLETENESS	47_vRhyme_unbinned_117,48_vRhyme_bin_21
1138	1	49_vRhyme_unbinned_38	31.67	(medium-confidence)	AAI-based	18965	DEFAULT	49_vRhyme_unbinned_38
1139	1	35_vRhyme_unbinned_18	68.28	(high-confidence)	AAI-based	23543	DEFAULT	35_vRhyme_unbinned_18
1140	1	42_vRhyme_bin_14	100	(high-confidence)	AAI-based	53685	DEFAULT	42_vRhyme_bin_14
1141	1	12_vRhyme_unbinned_4	63.03	(high-confidence)	AAI-based	38726	DEFAULT	12_vRhyme_unbinned_4
1142	1	1_vRhyme_unbinned_13				6738	DEFAULT	1_vRhyme_unbinned_13
1143	1	44_vRhyme_unbinned_35	49.77	(medium-confidence)	AAI-based	31476	DEFAULT	44_vRhyme_unbinned_35
1144	1	49_vRhyme_unbinned_68	7.41	(medium-confidence)	AAI-based	10153	DEFAULT	49_vRhyme_unbinned_68
1145	1	9_vRhyme_unbinned_18	40.74	(high-confidence)	AAI-based	13908	DEFAULT	9_vRhyme_unbinned_18
1146	1	14_vRhyme_unbinned_18				5365	DEFAULT	14_vRhyme_unbinned_18
1147	1	7_vRhyme_unbinned_30	17.71	(high-confidence)	AAI-based	5613	DEFAULT	7_vRhyme_unbinned_30
1148	1	47_vRhyme_bin_41	21.61	(lower-bound)	HMM-based	13929	DEFAULT	47_vRhyme_bin_41
1149	1	16_vRhyme_unbinned_15	16.01	(high-confidence)	AAI-based	5108	DEFAULT	16_vRhyme_unbinned_15
1150	1	26_vRhyme_unbinned_57	90.79	(high-confidence)	AAI-based	34662	DEFAULT	26_vRhyme_unbinned_57
1151	1	26_vRhyme_unbinned_11	48.8	(medium-confidence)	AAI-based	130375	DEFAULT	26_vRhyme_unbinned_11
1152	1	38_vRhyme_unbinned_49	97.58	(high-confidence)	AAI-based	49841	DEFAULT	38_vRhyme_unbinned_49
1153	1	6_vRhyme_bin_1	35.69	(medium-confidence)	AAI-based	101789	DEFAULT	6_vRhyme_bin_1
1154	1	5_vRhyme_unbinned_6	41.97	(high-confidence)	AAI-based	18040	DEFAULT	5_vRhyme_unbinned_6
1155	1	40_vRhyme_unbinned_13	11.11	(high-confidence)	AAI-based	5155	DEFAULT	40_vRhyme_unbinned_13
1156	2	33_vRhyme_unbinned_17	100	(high-confidence)	DTR	222374	COMPLETENESS	33_vRhyme_unbinned_17,12_vRhyme_unbinned_16
1157	1	41_vRhyme_unbinned_47	9.96	(lower-bound)	HMM-based	9551	DEFAULT	41_vRhyme_unbinned_47
1158	1	44_vRhyme_unbinned_97	7.07	(lower-bound)	HMM-based	11954	DEFAULT	44_vRhyme_unbinned_97
1159	1	33_vRhyme_unbinned_4	36.84	(medium-confidence)	AAI-based	15085	DEFAULT	33_vRhyme_unbinned_4
1160	2	44_vRhyme_unbinned_105	16.22	(medium-confidence)	AAI-based	51394	COMPLETENESS	42_vRhyme_unbinned_16,44_vRhyme_unbinned_105
1161	1	14_vRhyme_unbinned_42	26.85	(high-confidence)	AAI-based	17756	DEFAULT	14_vRhyme_unbinned_42
1162	1	14_vRhyme_bin_11	96.84	(high-confidence)	AAI-based	43884	DEFAULT	14_vRhyme_bin_11
1163	1	1_vRhyme_bin_16				27527	DEFAULT	1_vRhyme_bin_16
1164	1	6_vRhyme_bin_3	20.6	(medium-confidence)	AAI-based	21782	DEFAULT	6_vRhyme_bin_3
1165	1	49_vRhyme_unbinned_31	21.46	(high-confidence)	AAI-based	14267	DEFAULT	49_vRhyme_unbinned_31
1166	1	21_vRhyme_unbinned_14	4.35	(high-confidence)	AAI-based	10208	DEFAULT	21_vRhyme_unbinned_14
1167	1	47_vRhyme_unbinned_42	52.03	(high-confidence)	AAI-based	15353	DEFAULT	47_vRhyme_unbinned_42
1168	1	7_vRhyme_bin_6	37.69	(high-confidence)	AAI-based	78874	DEFAULT	7_vRhyme_bin_6
1169	1	5_vRhyme_unbinned_25	17.9	(lower-bound)	HMM-based	19360	DEFAULT	5_vRhyme_unbinned_25
1170	1	44_vRhyme_unbinned_64	18.69	(medium-confidence)	AAI-based	8822	DEFAULT	44_vRhyme_unbinned_64
1171	4	10_vRhyme_bin_6	43.88	(high-confidence)	AAI-based	97434	COMPLETENESS	10_vRhyme_bin_6,11_vRhyme_unbinned_8,11_vRhyme_unbinned_12,11_vRhyme_unbinned_24
1172	1	12_vRhyme_unbinned_3	4.72	(lower-bound)	HMM-based	6553	DEFAULT	12_vRhyme_unbinned_3
1173	1	26_vRhyme_unbinned_55	85.82	(high-confidence)	AAI-based	37288	DEFAULT	26_vRhyme_unbinned_55
1174	1	40_vRhyme_bin_7	78.11	(medium-confidence)	AAI-based	44515	DEFAULT	40_vRhyme_bin_7
1175	1	21_vRhyme_bin_3	18.99	(high-confidence)	AAI-based	40760	DEFAULT	21_vRhyme_bin_3
1176	1	1_vRhyme_bin_12	25.09	(high-confidence)	AAI-based	15643	DEFAULT	1_vRhyme_bin_12
1177	1	30_vRhyme_bin_11	87.95	(high-confidence)	AAI-based	39161	DEFAULT	30_vRhyme_bin_11
1178	1	43_vRhyme_unbinned_27	59.85	(high-confidence)	AAI-based	106869	DEFAULT	43_vRhyme_unbinned_27
1179	1	41_vRhyme_unbinned_10	4.83	(high-confidence)	AAI-based	6542	DEFAULT	41_vRhyme_unbinned_10
1180	1	48_vRhyme_unbinned_17	10.54	(high-confidence)	AAI-based	18027	DEFAULT	48_vRhyme_unbinned_17
1181	1	21_vRhyme_unbinned_7	21.28	(high-confidence)	AAI-based	9108	DEFAULT	21_vRhyme_unbinned_7
1182	1	13_vRhyme_bin_5	27.27	(medium-confidence)	AAI-based	43121	DEFAULT	13_vRhyme_bin_5
1183	1	37_vRhyme_unbinned_4	19.06	(medium-confidence)	AAI-based	8605	DEFAULT	37_vRhyme_unbinned_4
1184	1	21_vRhyme_bin_11	100	(high-confidence)	AAI-based	26827	DEFAULT	21_vRhyme_bin_11
1185	1	37_vRhyme_unbinned_19	37.6	(high-confidence)	AAI-based	16419	DEFAULT	37_vRhyme_unbinned_19
1186	1	27_vRhyme_bin_6	35.14	(high-confidence)	AAI-based	55753	DEFAULT	27_vRhyme_bin_6
1187	1	43_vRhyme_unbinned_9	99.87	(medium-confidence)	AAI-based	37739	DEFAULT	43_vRhyme_unbinned_9
1188	1	9_vRhyme_unbinned_23	5.28	(high-confidence)	AAI-based	9020	DEFAULT	9_vRhyme_unbinned_23
1189	1	41_vRhyme_unbinned_50	22.27	(medium-confidence)	AAI-based	13321	DEFAULT	41_vRhyme_unbinned_50
1190	1	3_vRhyme_unbinned_5	27.05	(high-confidence)	AAI-based	11806	DEFAULT	3_vRhyme_unbinned_5
1191	1	47_vRhyme_unbinned_11	2.51	(lower-bound)	HMM-based	6276	DEFAULT	47_vRhyme_unbinned_11
1192	1	46_vRhyme_unbinned_5	63.62	(medium-confidence)	AAI-based	38081	DEFAULT	46_vRhyme_unbinned_5
1193	1	49_vRhyme_unbinned_57	47.67	(medium-confidence)	AAI-based	32560	DEFAULT	49_vRhyme_unbinned_57
1194	1	12_vRhyme_unbinned_9	18.05	(high-confidence)	AAI-based	7953	DEFAULT	12_vRhyme_unbinned_9
1195	1	48_vRhyme_unbinned_35	97.68	(high-confidence)	AAI-based	6064	DEFAULT	48_vRhyme_unbinned_35
1196	1	40_vRhyme_unbinned_36	13.34	(high-confidence)	AAI-based	6178	DEFAULT	40_vRhyme_unbinned_36
1197	1	4_vRhyme_unbinned_25	22.64	(high-confidence)	AAI-based	7635	DEFAULT	4_vRhyme_unbinned_25
1198	1	44_vRhyme_bin_24	54.26	(medium-confidence)	AAI-based	85699	DEFAULT	44_vRhyme_bin_24
1199	1	4_vRhyme_unbinned_2	96.64	(high-confidence)	AAI-based	37938	DEFAULT	4_vRhyme_unbinned_2
1200	1	22A_vRhyme_unbinned_16	86.08	(high-confidence)	AAI-based	34444	DEFAULT	22A_vRhyme_unbinned_16
1201	1	1_vRhyme_unbinned_14				29230	DEFAULT	1_vRhyme_unbinned_14
1202	1	3_vRhyme_unbinned_16	9.37	(high-confidence)	AAI-based	5634	DEFAULT	3_vRhyme_unbinned_16
1203	1	3_vRhyme_bin_6	100	(high-confidence)	AAI-based	108222	DEFAULT	3_vRhyme_bin_6
1204	1	42_vRhyme_bin_3	30.07	(medium-confidence)	AAI-based	48751	DEFAULT	42_vRhyme_bin_3
1205	1	48_vRhyme_unbinned_59	11.03	(medium-confidence)	AAI-based	5701	DEFAULT	48_vRhyme_unbinned_59
1206	1	3_vRhyme_unbinned_22	91.23	(high-confidence)	AAI-based	48826	DEFAULT	3_vRhyme_unbinned_22
1207	1	27_vRhyme_unbinned_21	12.93	(high-confidence)	AAI-based	5431	DEFAULT	27_vRhyme_unbinned_21
1208	1	10_vRhyme_unbinned_2	56.9	(high-confidence)	AAI-based	24323	DEFAULT	10_vRhyme_unbinned_2
1209	2	47_vRhyme_unbinned_15	88.51	(high-confidence)	AAI-based	34209	COMPLETENESS	12_vRhyme_unbinned_25,47_vRhyme_unbinned_15
1210	1	26_vRhyme_unbinned_74	25.28	(high-confidence)	AAI-based	9857	DEFAULT	26_vRhyme_unbinned_74
1211	1	26_vRhyme_unbinned_71	2.77	(high-confidence)	AAI-based	6544	DEFAULT	26_vRhyme_unbinned_71
1212	1	27_vRhyme_unbinned_48	44.68	(medium-confidence)	AAI-based	26205	DEFAULT	27_vRhyme_unbinned_48
1213	1	43_vRhyme_unbinned_16	100	(high-confidence)	AAI-based	64456	DEFAULT	43_vRhyme_unbinned_16
1214	1	27_vRhyme_unbinned_3	12.58	(high-confidence)	AAI-based	7811	DEFAULT	27_vRhyme_unbinned_3
1215	1	41_vRhyme_bin_10	35.99	(high-confidence)	AAI-based	13838	DEFAULT	41_vRhyme_bin_10
1216	1	47_vRhyme_bin_28	56.26	(high-confidence)	AAI-based	18544	DEFAULT	47_vRhyme_bin_28
1217	2	47_vRhyme_unbinned_69	100	(high-confidence)	DTR	55659	COMPLETENESS	48_vRhyme_unbinned_36,47_vRhyme_unbinned_69
1218	1	47_vRhyme_unbinned_36	8.08	(medium-confidence)	AAI-based	10376	DEFAULT	47_vRhyme_unbinned_36
1219	1	5_vRhyme_unbinned_33	32.78	(lower-bound)	HMM-based	41822	DEFAULT	5_vRhyme_unbinned_33
1220	1	47_vRhyme_bin_18	47.53	(high-confidence)	AAI-based	109538	DEFAULT	47_vRhyme_bin_18
1221	1	29_vRhyme_unbinned_21	2.12	(high-confidence)	AAI-based	5244	DEFAULT	29_vRhyme_unbinned_21
1222	1	7_vRhyme_unbinned_21	99.14	(high-confidence)	AAI-based	47921	DEFAULT	7_vRhyme_unbinned_21
1223	1	11_vRhyme_unbinned_10				21416	DEFAULT	11_vRhyme_unbinned_10
1224	1	21_vRhyme_unbinned_18	45.22	(lower-bound)	HMM-based	13558	DEFAULT	21_vRhyme_unbinned_18
1225	1	22A_vRhyme_bin_2	32.84	(high-confidence)	AAI-based	81674	DEFAULT	22A_vRhyme_bin_2
1226	1	47_vRhyme_bin_34	35.23	(medium-confidence)	AAI-based	16660	DEFAULT	47_vRhyme_bin_34
1227	1	49_vRhyme_unbinned_54	30.68	(high-confidence)	AAI-based	9397	DEFAULT	49_vRhyme_unbinned_54
1228	1	47_vRhyme_unbinned_82	10.64	(high-confidence)	AAI-based	25476	DEFAULT	47_vRhyme_unbinned_82
1229	1	17_vRhyme_unbinned_24	13.12	(high-confidence)	AAI-based	9321	DEFAULT	17_vRhyme_unbinned_24
1230	1	47_vRhyme_unbinned_66	16.25	(lower-bound)	HMM-based	11637	DEFAULT	47_vRhyme_unbinned_66
1231	1	44_vRhyme_unbinned_109	18.6	(medium-confidence)	AAI-based	33924	DEFAULT	44_vRhyme_unbinned_109
1232	1	41_vRhyme_unbinned_5	100	(medium-confidence)	AAI-based	36627	DEFAULT	41_vRhyme_unbinned_5
1233	1	1_vRhyme_unbinned_23	96.81	(high-confidence)	AAI-based	31142	DEFAULT	1_vRhyme_unbinned_23
1234	1	14_vRhyme_bin_15	33.32	(high-confidence)	AAI-based	12382	DEFAULT	14_vRhyme_bin_15
1235	1	42_vRhyme_unbinned_24	23.63	(high-confidence)	AAI-based	14462	DEFAULT	42_vRhyme_unbinned_24
1236	1	30_vRhyme_unbinned_37	12.72	(medium-confidence)	AAI-based	5488	DEFAULT	30_vRhyme_unbinned_37
1237	1	44_vRhyme_unbinned_83	66.86	(high-confidence)	AAI-based	26572	DEFAULT	44_vRhyme_unbinned_83
1238	1	49_vRhyme_bin_16	99.47	(high-confidence)	AAI-based	114955	DEFAULT	49_vRhyme_bin_16
1239	1	33_vRhyme_unbinned_12				22871	DEFAULT	33_vRhyme_unbinned_12
1240	1	14_vRhyme_unbinned_62	43.06	(high-confidence)	AAI-based	17389	DEFAULT	14_vRhyme_unbinned_62
1241	1	42_vRhyme_unbinned_6	9.84	(high-confidence)	AAI-based	23239	DEFAULT	42_vRhyme_unbinned_6
1242	1	30_vRhyme_unbinned_50	3.33	(high-confidence)	AAI-based	5056	DEFAULT	30_vRhyme_unbinned_50
1243	1	40_vRhyme_unbinned_7	10.95	(high-confidence)	AAI-based	5154	DEFAULT	40_vRhyme_unbinned_7
1244	1	18_vRhyme_unbinned_11				5324	DEFAULT	18_vRhyme_unbinned_11
1245	1	27_vRhyme_unbinned_11	31.3	(high-confidence)	AAI-based	10259	DEFAULT	27_vRhyme_unbinned_11
1246	1	44_vRhyme_unbinned_18	16.65	(high-confidence)	AAI-based	7464	DEFAULT	44_vRhyme_unbinned_18
1247	1	8_vRhyme_unbinned_3	22.01	(high-confidence)	AAI-based	8371	DEFAULT	8_vRhyme_unbinned_3
1248	1	1_vRhyme_unbinned_34	46.37	(medium-confidence)	AAI-based	19409	DEFAULT	1_vRhyme_unbinned_34
1249	1	1_vRhyme_unbinned_38	13.96	(high-confidence)	AAI-based	6721	DEFAULT	1_vRhyme_unbinned_38
1250	1	28_vRhyme_unbinned_23	3.64	(high-confidence)	AAI-based	6493	DEFAULT	28_vRhyme_unbinned_23
1251	1	25_vRhyme_bin_7	100	(high-confidence)	AAI-based	294241	DEFAULT	25_vRhyme_bin_7
1252	1	26_vRhyme_unbinned_40	7.87	(high-confidence)	AAI-based	5000	DEFAULT	26_vRhyme_unbinned_40
1253	1	35_vRhyme_unbinned_21	34.78	(lower-bound)	HMM-based	5451	DEFAULT	35_vRhyme_unbinned_21
1254	1	26_vRhyme_unbinned_67	26.21	(lower-bound)	HMM-based	8302	DEFAULT	26_vRhyme_unbinned_67
1255	1	44_vRhyme_bin_5	100	(high-confidence)	AAI-based	53979	DEFAULT	44_vRhyme_bin_5
1256	1	3_vRhyme_unbinned_13	30.51	(medium-confidence)	AAI-based	18345	DEFAULT	3_vRhyme_unbinned_13
1257	1	1_vRhyme_unbinned_37	16.75	(medium-confidence)	AAI-based	6625	DEFAULT	1_vRhyme_unbinned_37
1258	1	21_vRhyme_unbinned_32	11.93	(high-confidence)	AAI-based	27494	DEFAULT	21_vRhyme_unbinned_32
1259	1	40_vRhyme_bin_10	45.89	(high-confidence)	AAI-based	18799	DEFAULT	40_vRhyme_bin_10
1260	1	44_vRhyme_unbinned_103	29.82	(medium-confidence)	AAI-based	9825	DEFAULT	44_vRhyme_unbinned_103
1261	1	1_vRhyme_unbinned_1	9.16	(high-confidence)	AAI-based	28599	DEFAULT	1_vRhyme_unbinned_1
1262	1	33_vRhyme_bin_6	76.27	(high-confidence)	AAI-based	25479	DEFAULT	33_vRhyme_bin_6
1263	2	12_vRhyme_unbinned_22	100	(high-confidence)	DTR	66635	SIZE	12_vRhyme_unbinned_22,41_vRhyme_unbinned_3
1264	2	47_vRhyme_unbinned_106	95.62	(high-confidence)	AAI-based	39426	COMPLETENESS	47_vRhyme_unbinned_106,48_vRhyme_unbinned_63
1265	1	21_vRhyme_unbinned_17	10.08	(lower-bound)	HMM-based	8148	DEFAULT	21_vRhyme_unbinned_17
1266	1	11_vRhyme_unbinned_9				5540	DEFAULT	11_vRhyme_unbinned_9
1267	1	47_vRhyme_unbinned_141	40.17	(medium-confidence)	AAI-based	14551	DEFAULT	47_vRhyme_unbinned_141
1268	1	49_vRhyme_bin_31	39.83	(high-confidence)	AAI-based	15809	DEFAULT	49_vRhyme_bin_31
1269	1	25_vRhyme_unbinned_13	17.23	(lower-bound)	HMM-based	11737	DEFAULT	25_vRhyme_unbinned_13
1270	1	21_vRhyme_bin_2	100	(medium-confidence)	AAI-based	251946	DEFAULT	21_vRhyme_bin_2
1271	1	41_vRhyme_unbinned_61	13.57	(high-confidence)	AAI-based	5217	DEFAULT	41_vRhyme_unbinned_61
1272	1	28_vRhyme_unbinned_5	12.27	(high-confidence)	AAI-based	21898	DEFAULT	28_vRhyme_unbinned_5
1273	2	27_vRhyme_unbinned_52	17.72	(medium-confidence)	AAI-based	10588	COMPLETENESS	28_vRhyme_unbinned_72,27_vRhyme_unbinned_52
1274	1	44_vRhyme_unbinned_72	47.65	(high-confidence)	AAI-based	27057	DEFAULT	44_vRhyme_unbinned_72
1275	1	13_vRhyme_unbinned_13	77.24	(high-confidence)	AAI-based	22380	DEFAULT	13_vRhyme_unbinned_13
1276	2	12_vRhyme_unbinned_33	100	(high-confidence)	AAI-based	54980	COMPLETENESS	12_vRhyme_unbinned_33,31A_vRhyme_unbinned_9
1277	1	17_vRhyme_bin_5	100	(high-confidence)	AAI-based	41293	DEFAULT	17_vRhyme_bin_5
1278	1	19_vRhyme_unbinned_20	24.53	(high-confidence)	AAI-based	8619	DEFAULT	19_vRhyme_unbinned_20
1279	1	18_vRhyme_unbinned_1	46.79	(lower-bound)	HMM-based	14031	DEFAULT	18_vRhyme_unbinned_1
1280	2	28_vRhyme_unbinned_42	6.42	(medium-confidence)	AAI-based	20092	SIZE	28_vRhyme_unbinned_42,27_vRhyme_unbinned_35
1281	1	17_vRhyme_unbinned_5	49.73	(high-confidence)	AAI-based	17018	DEFAULT	17_vRhyme_unbinned_5
1282	1	30_vRhyme_unbinned_44	25.52	(medium-confidence)	AAI-based	23673	DEFAULT	30_vRhyme_unbinned_44
1283	1	30_vRhyme_bin_8	63.76	(high-confidence)	AAI-based	24314	DEFAULT	30_vRhyme_bin_8
1284	1	4_vRhyme_unbinned_23	21	(high-confidence)	AAI-based	7313	DEFAULT	4_vRhyme_unbinned_23
1285	1	42_vRhyme_unbinned_13	23.18	(medium-confidence)	AAI-based	54886	DEFAULT	42_vRhyme_unbinned_13
1286	1	44_vRhyme_unbinned_75	9.96	(high-confidence)	AAI-based	6611	DEFAULT	44_vRhyme_unbinned_75
1287	1	7_vRhyme_unbinned_15	50.38	(high-confidence)	AAI-based	10902	DEFAULT	7_vRhyme_unbinned_15
1288	1	47_vRhyme_unbinned_12	19.35	(high-confidence)	AAI-based	40271	DEFAULT	47_vRhyme_unbinned_12
1289	1	49_vRhyme_unbinned_20	57.36	(high-confidence)	AAI-based	23647	DEFAULT	49_vRhyme_unbinned_20
1290	1	47_vRhyme_unbinned_60	11.16	(high-confidence)	AAI-based	6032	DEFAULT	47_vRhyme_unbinned_60
1291	1	8_vRhyme_unbinned_6	27.7	(medium-confidence)	AAI-based	17298	DEFAULT	8_vRhyme_unbinned_6
1292	1	36_vRhyme_unbinned_2	100	(high-confidence)	AAI-based	6324	DEFAULT	36_vRhyme_unbinned_2
1293	1	39_vRhyme_unbinned_23	83.27	(high-confidence)	AAI-based	37424	DEFAULT	39_vRhyme_unbinned_23
1294	1	1_vRhyme_unbinned_35	18.68	(high-confidence)	AAI-based	42927	DEFAULT	1_vRhyme_unbinned_35
1295	1	29_vRhyme_unbinned_13	11.37	(high-confidence)	AAI-based	7242	DEFAULT	29_vRhyme_unbinned_13
1296	1	21_vRhyme_bin_21	42.57	(high-confidence)	AAI-based	22941	DEFAULT	21_vRhyme_bin_21
1297	1	38_vRhyme_unbinned_55				7519	DEFAULT	38_vRhyme_unbinned_55
1298	2	34_vRhyme_bin_3	59.79	(high-confidence)	AAI-based	44354	COMPLETENESS	14_vRhyme_unbinned_59,34_vRhyme_bin_3
1299	1	44_vRhyme_unbinned_4	20.02	(high-confidence)	AAI-based	9886	DEFAULT	44_vRhyme_unbinned_4
1300	1	48_vRhyme_unbinned_50	13.51	(high-confidence)	AAI-based	23127	DEFAULT	48_vRhyme_unbinned_50
1301	1	47_vRhyme_unbinned_34				20552	DEFAULT	47_vRhyme_unbinned_34
1302	1	48_vRhyme_unbinned_53	51.97	(high-confidence)	AAI-based	18247	DEFAULT	48_vRhyme_unbinned_53
1303	1	38_vRhyme_unbinned_6	13.69	(high-confidence)	AAI-based	5661	DEFAULT	38_vRhyme_unbinned_6
1304	1	44_vRhyme_bin_26	21.35	(medium-confidence)	AAI-based	33453	DEFAULT	44_vRhyme_bin_26
1305	1	21_vRhyme_unbinned_16	4.1	(high-confidence)	AAI-based	6694	DEFAULT	21_vRhyme_unbinned_16
1306	1	30_vRhyme_unbinned_35	2.39	(high-confidence)	AAI-based	5530	DEFAULT	30_vRhyme_unbinned_35
1307	1	19_vRhyme_unbinned_5	9.13	(high-confidence)	AAI-based	6735	DEFAULT	19_vRhyme_unbinned_5
1308	1	39_vRhyme_unbinned_15	77.2	(high-confidence)	AAI-based	32580	DEFAULT	39_vRhyme_unbinned_15
1309	1	19_vRhyme_unbinned_8	100	(high-confidence)	DTR	95761	DEFAULT	19_vRhyme_unbinned_8
1310	1	5_vRhyme_unbinned_11	41.71	(medium-confidence)	AAI-based	17854	DEFAULT	5_vRhyme_unbinned_11
1311	1	14_vRhyme_unbinned_39				6346	DEFAULT	14_vRhyme_unbinned_39
1312	1	13_vRhyme_unbinned_10	99.43	(high-confidence)	AAI-based	35272	DEFAULT	13_vRhyme_unbinned_10
1313	1	30_vRhyme_bin_9	79.78	(high-confidence)	AAI-based	30667	DEFAULT	30_vRhyme_bin_9
1314	1	48_vRhyme_bin_24	51.14	(medium-confidence)	AAI-based	16986	DEFAULT	48_vRhyme_bin_24
1315	1	10_vRhyme_unbinned_4	4.83	(high-confidence)	AAI-based	11097	DEFAULT	10_vRhyme_unbinned_4
1316	1	14_vRhyme_unbinned_72	14.32	(high-confidence)	AAI-based	32904	DEFAULT	14_vRhyme_unbinned_72
1317	1	47_vRhyme_unbinned_139	10.58	(lower-bound)	HMM-based	6596	DEFAULT	47_vRhyme_unbinned_139
1318	1	33_vRhyme_unbinned_10	33.39	(medium-confidence)	AAI-based	19981	DEFAULT	33_vRhyme_unbinned_10
1319	1	14_vRhyme_unbinned_53	44.79	(high-confidence)	AAI-based	16556	DEFAULT	14_vRhyme_unbinned_53
1320	1	1_vRhyme_bin_8	41.68	(high-confidence)	AAI-based	12502	DEFAULT	1_vRhyme_bin_8
1321	1	19_vRhyme_unbinned_6	2.5	(lower-bound)	HMM-based	7703	DEFAULT	19_vRhyme_unbinned_6
1322	1	26_vRhyme_unbinned_8				11162	DEFAULT	26_vRhyme_unbinned_8
1323	1	16_vRhyme_unbinned_22	19.17	(high-confidence)	AAI-based	6054	DEFAULT	16_vRhyme_unbinned_22
1324	1	29_vRhyme_unbinned_7	2.41	(high-confidence)	AAI-based	5973	DEFAULT	29_vRhyme_unbinned_7
1325	1	36_vRhyme_bin_2	82.88	(high-confidence)	AAI-based	191809	DEFAULT	36_vRhyme_bin_2
1326	1	41_vRhyme_unbinned_18	12.14	(lower-bound)	HMM-based	11635	DEFAULT	41_vRhyme_unbinned_18
1327	1	7_vRhyme_unbinned_20	48.93	(high-confidence)	AAI-based	20651	DEFAULT	7_vRhyme_unbinned_20
1328	1	21_vRhyme_unbinned_29	13.3	(high-confidence)	AAI-based	5341	DEFAULT	21_vRhyme_unbinned_29
1329	1	28_vRhyme_unbinned_79	20.1	(high-confidence)	AAI-based	7669	DEFAULT	28_vRhyme_unbinned_79
1330	1	13_vRhyme_unbinned_11	32.91	(medium-confidence)	AAI-based	24548	DEFAULT	13_vRhyme_unbinned_11
1331	1	42_vRhyme_unbinned_29	3.64	(high-confidence)	AAI-based	8365	DEFAULT	42_vRhyme_unbinned_29
1332	1	46_vRhyme_bin_3	39.25	(high-confidence)	AAI-based	11930	DEFAULT	46_vRhyme_bin_3
1333	1	43_vRhyme_unbinned_3	34.3	(high-confidence)	AAI-based	14765	DEFAULT	43_vRhyme_unbinned_3
1334	2	28_vRhyme_unbinned_75	96.72	(high-confidence)	AAI-based	26470	COMPLETENESS	28_vRhyme_unbinned_75,27_vRhyme_unbinned_5
1335	2	26_vRhyme_bin_14	100	(high-confidence)	AAI-based	63010	COMPLETENESS	28_vRhyme_unbinned_70,26_vRhyme_bin_14
1336	2	10_vRhyme_unbinned_1	42.07	(high-confidence)	AAI-based	15482	COMPLETENESS	49_vRhyme_unbinned_13,10_vRhyme_unbinned_1
1337	1	10_vRhyme_bin_13	12.62	(lower-bound)	HMM-based	16900	DEFAULT	10_vRhyme_bin_13
1338	1	14_vRhyme_unbinned_37	12.61	(high-confidence)	AAI-based	28989	DEFAULT	14_vRhyme_unbinned_37
1339	1	43_vRhyme_unbinned_30	13.55	(high-confidence)	AAI-based	28208	DEFAULT	43_vRhyme_unbinned_30
1340	1	8_vRhyme_unbinned_33	27.7	(high-confidence)	AAI-based	10539	DEFAULT	8_vRhyme_unbinned_33
1341	1	37_vRhyme_bin_12	53.85	(high-confidence)	AAI-based	19313	DEFAULT	37_vRhyme_bin_12
1342	1	8_vRhyme_unbinned_7	10.39	(medium-confidence)	AAI-based	10609	DEFAULT	8_vRhyme_unbinned_7
1343	1	7_vRhyme_bin_5	39.17	(high-confidence)	AAI-based	95400	DEFAULT	7_vRhyme_bin_5
1344	1	14_vRhyme_unbinned_47	17.94	(high-confidence)	AAI-based	5884	DEFAULT	14_vRhyme_unbinned_47
1345	1	3_vRhyme_unbinned_8	91.84	(high-confidence)	AAI-based	36800	DEFAULT	3_vRhyme_unbinned_8
1346	1	42_vRhyme_unbinned_7	32.35	(high-confidence)	AAI-based	13765	DEFAULT	42_vRhyme_unbinned_7
1347	2	6_vRhyme_bin_12	65.86	(high-confidence)	AAI-based	21747	COMPLETENESS	47_vRhyme_unbinned_102,6_vRhyme_bin_12
1348	1	48_vRhyme_unbinned_56	42.39	(high-confidence)	AAI-based	13643	DEFAULT	48_vRhyme_unbinned_56
1349	1	44_vRhyme_unbinned_23	7.1	(lower-bound)	HMM-based	6645	DEFAULT	44_vRhyme_unbinned_23
1350	1	49_vRhyme_bin_30	27.28	(high-confidence)	AAI-based	16160	DEFAULT	49_vRhyme_bin_30
1351	1	25_vRhyme_unbinned_15	86.78	(medium-confidence)	AAI-based	17141	DEFAULT	25_vRhyme_unbinned_15
1352	1	30_vRhyme_unbinned_16	57.13	(medium-confidence)	AAI-based	117031	DEFAULT	30_vRhyme_unbinned_16
1353	1	40_vRhyme_unbinned_21	25.18	(high-confidence)	AAI-based	10218	DEFAULT	40_vRhyme_unbinned_21
1354	1	6_vRhyme_unbinned_4	13.68	(medium-confidence)	AAI-based	5091	DEFAULT	6_vRhyme_unbinned_4
1355	1	43_vRhyme_unbinned_23	79.23	(medium-confidence)	AAI-based	47473	DEFAULT	43_vRhyme_unbinned_23
1356	1	25_vRhyme_unbinned_21	23.69	(high-confidence)	AAI-based	9992	DEFAULT	25_vRhyme_unbinned_21
1357	1	3_vRhyme_bin_14	68.12	(medium-confidence)	AAI-based	30633	DEFAULT	3_vRhyme_bin_14
1358	1	19_vRhyme_bin_6	73.33	(high-confidence)	AAI-based	26788	DEFAULT	19_vRhyme_bin_6
1359	1	31A_vRhyme_bin_13	33.4	(high-confidence)	AAI-based	13351	DEFAULT	31A_vRhyme_bin_13
1360	1	25_vRhyme_bin_20	15.7	(high-confidence)	AAI-based	13524	DEFAULT	25_vRhyme_bin_20
1361	1	1_vRhyme_unbinned_36	13.84	(high-confidence)	AAI-based	6173	DEFAULT	1_vRhyme_unbinned_36
1362	1	28_vRhyme_unbinned_7	18.23	(medium-confidence)	AAI-based	7796	DEFAULT	28_vRhyme_unbinned_7
1363	1	42_vRhyme_bin_6	93.19	(medium-confidence)	AAI-based	73947	DEFAULT	42_vRhyme_bin_6
1364	1	28_vRhyme_unbinned_47				6731	DEFAULT	28_vRhyme_unbinned_47
1365	1	49_vRhyme_unbinned_51	12.59	(lower-bound)	HMM-based	11820	DEFAULT	49_vRhyme_unbinned_51
1366	1	27_vRhyme_unbinned_42				23444	DEFAULT	27_vRhyme_unbinned_42
1367	1	33_vRhyme_unbinned_30	51.11	(medium-confidence)	AAI-based	20361	DEFAULT	33_vRhyme_unbinned_30
1368	2	49_vRhyme_bin_14	100	(high-confidence)	AAI-based	58635	COMPLETENESS	19_vRhyme_bin_1,49_vRhyme_bin_14
1369	1	19_vRhyme_unbinned_34	3.02	(lower-bound)	HMM-based	5615	DEFAULT	19_vRhyme_unbinned_34
1370	1	33_vRhyme_bin_11	94.93	(high-confidence)	AAI-based	38138	DEFAULT	33_vRhyme_bin_11
1371	1	38_vRhyme_unbinned_38				5445	DEFAULT	38_vRhyme_unbinned_38
1372	1	4_vRhyme_unbinned_5				5596	DEFAULT	4_vRhyme_unbinned_5
1373	1	14_vRhyme_unbinned_64	24.38	(high-confidence)	AAI-based	9227	DEFAULT	14_vRhyme_unbinned_64
1374	1	5_vRhyme_unbinned_1	5.06	(high-confidence)	AAI-based	5023	DEFAULT	5_vRhyme_unbinned_1
1375	1	44_vRhyme_bin_23	63.67	(high-confidence)	AAI-based	80050	DEFAULT	44_vRhyme_bin_23
1376	1	29_vRhyme_unbinned_11				10235	DEFAULT	29_vRhyme_unbinned_11
1377	1	1_vRhyme_unbinned_33	3.84	(high-confidence)	AAI-based	10378	DEFAULT	1_vRhyme_unbinned_33
1378	1	27_vRhyme_bin_8	16.59	(high-confidence)	AAI-based	31372	DEFAULT	27_vRhyme_bin_8
1379	1	20_vRhyme_unbinned_8	81.7	(high-confidence)	AAI-based	11506	DEFAULT	20_vRhyme_unbinned_8
1380	1	13_vRhyme_bin_6	25	(medium-confidence)	AAI-based	57496	DEFAULT	13_vRhyme_bin_6
1381	1	11_vRhyme_bin_9	83.6	(high-confidence)	AAI-based	35510	DEFAULT	11_vRhyme_bin_9
1382	1	27_vRhyme_unbinned_44	15.65	(lower-bound)	HMM-based	24748	DEFAULT	27_vRhyme_unbinned_44
1383	1	44_vRhyme_unbinned_102	93.69	(high-confidence)	AAI-based	34747	DEFAULT	44_vRhyme_unbinned_102
1384	1	6_vRhyme_unbinned_12	10.99	(high-confidence)	AAI-based	5699	DEFAULT	6_vRhyme_unbinned_12
1385	1	33_vRhyme_unbinned_33	3.2	(high-confidence)	AAI-based	6300	DEFAULT	33_vRhyme_unbinned_33
1386	1	34_vRhyme_unbinned_6	100	(high-confidence)	DTR	49338	DEFAULT	34_vRhyme_unbinned_6
1387	1	42_vRhyme_unbinned_33	100	(high-confidence)	DTR	248540	DEFAULT	42_vRhyme_unbinned_33
1388	1	48_vRhyme_unbinned_10	29.92	(medium-confidence)	AAI-based	13439	DEFAULT	48_vRhyme_unbinned_10
1389	1	28_vRhyme_bin_14	54.67	(high-confidence)	AAI-based	19025	DEFAULT	28_vRhyme_bin_14
1390	1	40_vRhyme_unbinned_29	45.54	(medium-confidence)	AAI-based	29179	DEFAULT	40_vRhyme_unbinned_29
1391	1	44_vRhyme_unbinned_34	100	(high-confidence)	AAI-based	50787	DEFAULT	44_vRhyme_unbinned_34
1392	1	20_vRhyme_bin_9	60.47	(medium-confidence)	AAI-based	34540	DEFAULT	20_vRhyme_bin_9
1393	1	44_vRhyme_unbinned_91	78.35	(lower-bound)	HMM-based	56747	DEFAULT	44_vRhyme_unbinned_91
1394	1	19_vRhyme_bin_5	75.12	(high-confidence)	AAI-based	30001	DEFAULT	19_vRhyme_bin_5
1395	1	12_vRhyme_unbinned_5	37	(high-confidence)	AAI-based	15262	DEFAULT	12_vRhyme_unbinned_5
1396	1	47_vRhyme_unbinned_46	16.3	(high-confidence)	AAI-based	6220	DEFAULT	47_vRhyme_unbinned_46
1397	1	29_vRhyme_unbinned_20	29.58	(high-confidence)	AAI-based	9343	DEFAULT	29_vRhyme_unbinned_20
1398	1	30_vRhyme_unbinned_54	4.63	(medium-confidence)	AAI-based	5845	DEFAULT	30_vRhyme_unbinned_54
1399	1	34_vRhyme_unbinned_13	12.54	(high-confidence)	AAI-based	10581	DEFAULT	34_vRhyme_unbinned_13
1400	1	27_vRhyme_unbinned_39	8.58	(high-confidence)	AAI-based	5348	DEFAULT	27_vRhyme_unbinned_39
1401	1	42_vRhyme_bin_9	100	(medium-confidence)	AAI-based	264628	DEFAULT	42_vRhyme_bin_9
1402	1	37_vRhyme_unbinned_8	99.37	(high-confidence)	AAI-based	41517	DEFAULT	37_vRhyme_unbinned_8
1403	1	11_vRhyme_bin_11	89.48	(lower-bound)	HMM-based	62285	DEFAULT	11_vRhyme_bin_11
1404	1	38_vRhyme_unbinned_45	94.81	(high-confidence)	AAI-based	17184	DEFAULT	38_vRhyme_unbinned_45
1405	1	35_vRhyme_unbinned_24	79.04	(high-confidence)	AAI-based	25863	DEFAULT	35_vRhyme_unbinned_24
1406	1	49_vRhyme_unbinned_37	100	(medium-confidence)	AAI-based	38311	DEFAULT	49_vRhyme_unbinned_37
1407	1	48_vRhyme_unbinned_4	14.38	(medium-confidence)	AAI-based	22687	DEFAULT	48_vRhyme_unbinned_4
1408	1	41_vRhyme_unbinned_56	12.48	(high-confidence)	AAI-based	6009	DEFAULT	41_vRhyme_unbinned_56
1409	1	35_vRhyme_bin_12	47.22	(high-confidence)	AAI-based	18927	DEFAULT	35_vRhyme_bin_12
1410	3	37_vRhyme_unbinned_6	46.12	(high-confidence)	AAI-based	25688	COMPLETENESS	37_vRhyme_unbinned_6,39_vRhyme_unbinned_27,39_vRhyme_unbinned_24
1411	1	16_vRhyme_unbinned_17	5.96	(high-confidence)	AAI-based	5316	DEFAULT	16_vRhyme_unbinned_17
1412	1	27_vRhyme_unbinned_14	40.45	(high-confidence)	AAI-based	15026	DEFAULT	27_vRhyme_unbinned_14
1413	1	44_vRhyme_unbinned_82	4.57	(high-confidence)	AAI-based	11760	DEFAULT	44_vRhyme_unbinned_82
1414	1	12_vRhyme_bin_8	30.75	(high-confidence)	AAI-based	77698	DEFAULT	12_vRhyme_bin_8
1415	1	14_vRhyme_unbinned_1	100	(high-confidence)	AAI-based	16248	DEFAULT	14_vRhyme_unbinned_1
1416	1	26_vRhyme_unbinned_73				11170	DEFAULT	26_vRhyme_unbinned_73
1417	1	20_vRhyme_unbinned_2	21.43	(high-confidence)	AAI-based	6924	DEFAULT	20_vRhyme_unbinned_2
1418	1	16_vRhyme_unbinned_7	15.08	(high-confidence)	AAI-based	5225	DEFAULT	16_vRhyme_unbinned_7
1419	1	14_vRhyme_unbinned_63	59.8	(high-confidence)	AAI-based	19256	DEFAULT	14_vRhyme_unbinned_63
1420	1	17_vRhyme_unbinned_4				6835	DEFAULT	17_vRhyme_unbinned_4
1421	1	34_vRhyme_unbinned_19	8.76	(high-confidence)	AAI-based	7394	DEFAULT	34_vRhyme_unbinned_19
1422	1	47_vRhyme_unbinned_9	7.81	(lower-bound)	HMM-based	5685	DEFAULT	47_vRhyme_unbinned_9
1423	1	44_vRhyme_unbinned_31	17.07	(lower-bound)	HMM-based	7458	DEFAULT	44_vRhyme_unbinned_31
1424	1	47_vRhyme_bin_19	47.74	(medium-confidence)	AAI-based	29160	DEFAULT	47_vRhyme_bin_19
1425	1	39_vRhyme_bin_19	100	(high-confidence)	AAI-based	62102	DEFAULT	39_vRhyme_bin_19
1426	1	47_vRhyme_bin_23	15.6	(medium-confidence)	AAI-based	19729	DEFAULT	47_vRhyme_bin_23
1427	1	25_vRhyme_unbinned_23	100	(high-confidence)	AAI-based	35694	DEFAULT	25_vRhyme_unbinned_23
1428	1	47_vRhyme_unbinned_103	16.87	(high-confidence)	AAI-based	6966	DEFAULT	47_vRhyme_unbinned_103
1429	1	44_vRhyme_unbinned_50				30540	DEFAULT	44_vRhyme_unbinned_50
1430	1	30_vRhyme_unbinned_55	15.17	(high-confidence)	AAI-based	6661	DEFAULT	30_vRhyme_unbinned_55
1431	1	47_vRhyme_unbinned_51	3.57	(lower-bound)	HMM-based	6018	DEFAULT	47_vRhyme_unbinned_51
1432	4	44_vRhyme_unbinned_28	100	(high-confidence)	DTR	36148	COMPLETENESS	5_vRhyme_unbinned_4,1_vRhyme_bin_9,47_vRhyme_unbinned_24,44_vRhyme_unbinned_28
1433	1	47_vRhyme_bin_17	59.79	(high-confidence)	AAI-based	138220	DEFAULT	47_vRhyme_bin_17
1434	1	26_vRhyme_bin_10	7.85	(high-confidence)	AAI-based	17953	DEFAULT	26_vRhyme_bin_10
1435	1	8_vRhyme_bin_17	11.2	(medium-confidence)	AAI-based	15112	DEFAULT	8_vRhyme_bin_17
1436	2	15_vRhyme_bin_1	80.66	(high-confidence)	AAI-based	27999	COMPLETENESS	22A_vRhyme_bin_8,15_vRhyme_bin_1
1437	2	41_vRhyme_bin_13	100	(high-confidence)	AAI-based	100921	COMPLETENESS	39_vRhyme_unbinned_1,41_vRhyme_bin_13
1438	1	47_vRhyme_unbinned_108	6.36	(high-confidence)	AAI-based	15753	DEFAULT	47_vRhyme_unbinned_108
1439	1	39_vRhyme_bin_17	32.92	(medium-confidence)	AAI-based	39074	DEFAULT	39_vRhyme_bin_17
1440	1	19_vRhyme_unbinned_15	85.14	(high-confidence)	AAI-based	35563	DEFAULT	19_vRhyme_unbinned_15
1441	1	28_vRhyme_unbinned_40	13.85	(high-confidence)	AAI-based	12674	DEFAULT	28_vRhyme_unbinned_40
1442	4	16_vRhyme_unbinned_38	100	(high-confidence)	DTR	58428	COMPLETENESS	34_vRhyme_unbinned_3,19_vRhyme_bin_8,4_vRhyme_unbinned_17,16_vRhyme_unbinned_38
1443	1	5_vRhyme_unbinned_30	9.74	(lower-bound)	HMM-based	8820	DEFAULT	5_vRhyme_unbinned_30
1444	1	4_vRhyme_unbinned_9	16.82	(medium-confidence)	AAI-based	8124	DEFAULT	4_vRhyme_unbinned_9
1445	1	27_vRhyme_bin_3	74.74	(lower-bound)	HMM-based	156904	DEFAULT	27_vRhyme_bin_3
1446	1	49_vRhyme_unbinned_19	4.06	(lower-bound)	HMM-based	9006	DEFAULT	49_vRhyme_unbinned_19
1447	1	20_vRhyme_bin_3	56.92	(medium-confidence)	AAI-based	31118	DEFAULT	20_vRhyme_bin_3
1448	1	31A_vRhyme_bin_16	47.42	(high-confidence)	AAI-based	19546	DEFAULT	31A_vRhyme_bin_16
1449	1	8_vRhyme_unbinned_41	3.33	(high-confidence)	AAI-based	5940	DEFAULT	8_vRhyme_unbinned_41
1450	1	26_vRhyme_unbinned_5	13.36	(high-confidence)	AAI-based	8038	DEFAULT	26_vRhyme_unbinned_5
1451	1	28_vRhyme_bin_9	47.13	(medium-confidence)	AAI-based	25138	DEFAULT	28_vRhyme_bin_9
1452	1	42_vRhyme_unbinned_14	28.11	(high-confidence)	AAI-based	8148	DEFAULT	42_vRhyme_unbinned_14
1453	1	12_vRhyme_bin_4	65.82	(high-confidence)	AAI-based	114954	DEFAULT	12_vRhyme_bin_4
1454	4	13_vRhyme_unbinned_8	100	(medium-confidence)	AAI-based	46587	COMPLETENESS	13_vRhyme_unbinned_8,21_vRhyme_unbinned_21,34_vRhyme_unbinned_2,30_vRhyme_bin_10
1455	1	13_vRhyme_unbinned_28	100	(high-confidence)	DTR	40438	DEFAULT	13_vRhyme_unbinned_28
1456	1	1_vRhyme_unbinned_3	26.32	(high-confidence)	AAI-based	8636	DEFAULT	1_vRhyme_unbinned_3
1457	1	44_vRhyme_unbinned_32	7.54	(high-confidence)	AAI-based	19336	DEFAULT	44_vRhyme_unbinned_32
1458	1	1_vRhyme_unbinned_40				6789	DEFAULT	1_vRhyme_unbinned_40
1459	1	5_vRhyme_bin_4	97.53	(high-confidence)	AAI-based	186786	DEFAULT	5_vRhyme_bin_4
1460	1	37_vRhyme_bin_14	35.48	(high-confidence)	AAI-based	11897	DEFAULT	37_vRhyme_bin_14
1461	1	44_vRhyme_unbinned_39	53.42	(lower-bound)	HMM-based	34379	DEFAULT	44_vRhyme_unbinned_39
1462	1	25_vRhyme_unbinned_6	9.45	(high-confidence)	AAI-based	9442	DEFAULT	25_vRhyme_unbinned_6
1463	1	21_vRhyme_unbinned_34	25.12	(high-confidence)	AAI-based	8829	DEFAULT	21_vRhyme_unbinned_34
1464	1	26_vRhyme_bin_1	29.25	(high-confidence)	AAI-based	64066	DEFAULT	26_vRhyme_bin_1
1465	1	47_vRhyme_unbinned_26	30.77	(high-confidence)	AAI-based	11911	DEFAULT	47_vRhyme_unbinned_26
1466	1	12_vRhyme_bin_15	100	(high-confidence)	AAI-based	70395	DEFAULT	12_vRhyme_bin_15
1467	1	13_vRhyme_unbinned_21	49.66	(medium-confidence)	AAI-based	18402	DEFAULT	13_vRhyme_unbinned_21
1468	1	47_vRhyme_unbinned_142	67.77	(high-confidence)	AAI-based	40573	DEFAULT	47_vRhyme_unbinned_142
1469	1	3_vRhyme_unbinned_17	43.15	(medium-confidence)	AAI-based	25806	DEFAULT	3_vRhyme_unbinned_17
1470	1	12_vRhyme_unbinned_43	93.97	(high-confidence)	AAI-based	30580	DEFAULT	12_vRhyme_unbinned_43
1471	1	35_vRhyme_unbinned_6	16.79	(high-confidence)	AAI-based	5790	DEFAULT	35_vRhyme_unbinned_6
1472	1	30_vRhyme_unbinned_41	72.3	(high-confidence)	AAI-based	26571	DEFAULT	30_vRhyme_unbinned_41
1473	1	41_vRhyme_unbinned_11	2.22	(high-confidence)	AAI-based	6098	DEFAULT	41_vRhyme_unbinned_11
1474	1	41_vRhyme_unbinned_55				7096	DEFAULT	41_vRhyme_unbinned_55
1475	1	44_vRhyme_unbinned_54	7.58	(high-confidence)	AAI-based	5173	DEFAULT	44_vRhyme_unbinned_54
1476	1	18_vRhyme_unbinned_20	22.65	(high-confidence)	AAI-based	7239	DEFAULT	18_vRhyme_unbinned_20
1477	1	26_vRhyme_unbinned_63	10.46	(medium-confidence)	AAI-based	6594	DEFAULT	26_vRhyme_unbinned_63
1478	1	43_vRhyme_unbinned_22	2.71	(lower-bound)	HMM-based	5245	DEFAULT	43_vRhyme_unbinned_22
1479	1	42_vRhyme_unbinned_26	27.94	(high-confidence)	AAI-based	11555	DEFAULT	42_vRhyme_unbinned_26
1480	1	4_vRhyme_unbinned_31	35.23	(high-confidence)	AAI-based	11883	DEFAULT	4_vRhyme_unbinned_31
1481	1	29_vRhyme_unbinned_30	3.3	(high-confidence)	AAI-based	8164	DEFAULT	29_vRhyme_unbinned_30
1482	1	47_vRhyme_unbinned_84	22.07	(medium-confidence)	AAI-based	6799	DEFAULT	47_vRhyme_unbinned_84
1483	2	47_vRhyme_unbinned_135	20.12	(medium-confidence)	AAI-based	8027	COMPLETENESS	47_vRhyme_unbinned_135,48_vRhyme_unbinned_49
1484	1	33_vRhyme_unbinned_1	6.63	(medium-confidence)	AAI-based	13033	DEFAULT	33_vRhyme_unbinned_1
1485	1	42_vRhyme_bin_20	40.7	(medium-confidence)	AAI-based	16433	DEFAULT	42_vRhyme_bin_20
1486	1	48_vRhyme_unbinned_41	24.9	(medium-confidence)	AAI-based	29355	DEFAULT	48_vRhyme_unbinned_41
1487	1	13_vRhyme_bin_4	38.72	(high-confidence)	AAI-based	16651	DEFAULT	13_vRhyme_bin_4
1488	1	6_vRhyme_bin_4	32.81	(lower-bound)	HMM-based	48053	DEFAULT	6_vRhyme_bin_4
1489	1	14_vRhyme_unbinned_22				12404	DEFAULT	14_vRhyme_unbinned_22
1490	1	14_vRhyme_unbinned_57	27.64	(high-confidence)	AAI-based	9619	DEFAULT	14_vRhyme_unbinned_57
1491	1	7_vRhyme_unbinned_10	98.28	(high-confidence)	AAI-based	59212	DEFAULT	7_vRhyme_unbinned_10
1492	1	20_vRhyme_bin_4	85.31	(high-confidence)	AAI-based	73904	DEFAULT	20_vRhyme_bin_4
1493	1	5_vRhyme_unbinned_29	17.04	(medium-confidence)	AAI-based	9107	DEFAULT	5_vRhyme_unbinned_29
1494	1	7_vRhyme_unbinned_13	19.79	(medium-confidence)	AAI-based	7616	DEFAULT	7_vRhyme_unbinned_13
1495	1	47_vRhyme_unbinned_41	3.82	(high-confidence)	AAI-based	5009	DEFAULT	47_vRhyme_unbinned_41
1496	1	41_vRhyme_bin_16	44.94	(medium-confidence)	AAI-based	25102	DEFAULT	41_vRhyme_bin_16
1497	1	47_vRhyme_unbinned_48	5.51	(high-confidence)	AAI-based	12755	DEFAULT	47_vRhyme_unbinned_48
1498	1	12_vRhyme_unbinned_12	4.49	(lower-bound)	HMM-based	5010	DEFAULT	12_vRhyme_unbinned_12
1499	1	28_vRhyme_unbinned_49	6.35	(lower-bound)	HMM-based	7094	DEFAULT	28_vRhyme_unbinned_49
1500	1	41_vRhyme_bin_20	7.4	(lower-bound)	HMM-based	10589	DEFAULT	41_vRhyme_bin_20
1501	1	8_vRhyme_unbinned_28				6813	DEFAULT	8_vRhyme_unbinned_28
1502	1	29_vRhyme_bin_5	88.94	(lower-bound)	HMM-based	155377	DEFAULT	29_vRhyme_bin_5
1503	1	22A_vRhyme_unbinned_15	29.58	(medium-confidence)	AAI-based	19788	DEFAULT	22A_vRhyme_unbinned_15
1504	1	39_vRhyme_bin_7	70.6	(lower-bound)	HMM-based	82704	DEFAULT	39_vRhyme_bin_7
1505	1	26_vRhyme_unbinned_13	100	(high-confidence)	DTR	80555	DEFAULT	26_vRhyme_unbinned_13
1506	1	8_vRhyme_unbinned_14	19.84	(high-confidence)	AAI-based	6901	DEFAULT	8_vRhyme_unbinned_14
1507	1	17_vRhyme_unbinned_28	55.18	(medium-confidence)	AAI-based	31621	DEFAULT	17_vRhyme_unbinned_28
1508	1	11_vRhyme_unbinned_3	12.02	(high-confidence)	AAI-based	5145	DEFAULT	11_vRhyme_unbinned_3
1509	1	33_vRhyme_unbinned_32	15.98	(medium-confidence)	AAI-based	6540	DEFAULT	33_vRhyme_unbinned_32
1510	1	46_vRhyme_bin_5	100	(high-confidence)	AAI-based	27658	DEFAULT	46_vRhyme_bin_5
1511	3	17_vRhyme_bin_3	100	(high-confidence)	AAI-based	48735	COMPLETENESS	47_vRhyme_unbinned_144,17_vRhyme_bin_3,29_vRhyme_unbinned_16
1512	1	42_vRhyme_bin_17	47.11	(high-confidence)	AAI-based	18146	DEFAULT	42_vRhyme_bin_17
1513	1	37_vRhyme_unbinned_9	84.65	(medium-confidence)	AAI-based	36740	DEFAULT	37_vRhyme_unbinned_9
1514	1	27_vRhyme_unbinned_30	55.59	(high-confidence)	AAI-based	34393	DEFAULT	27_vRhyme_unbinned_30
1515	1	39_vRhyme_bin_8	77.05	(high-confidence)	AAI-based	26490	DEFAULT	39_vRhyme_bin_8
1516	1	30_vRhyme_unbinned_33	100	(high-confidence)	DTR	59858	DEFAULT	30_vRhyme_unbinned_33
1517	1	48_vRhyme_unbinned_11	16.83	(medium-confidence)	AAI-based	6638	DEFAULT	48_vRhyme_unbinned_11
1518	1	41_vRhyme_unbinned_38	12.23	(medium-confidence)	AAI-based	13670	DEFAULT	41_vRhyme_unbinned_38
1519	1	28_vRhyme_unbinned_14	41.8	(medium-confidence)	AAI-based	24993	DEFAULT	28_vRhyme_unbinned_14
1520	1	10_vRhyme_unbinned_5	15.6	(high-confidence)	AAI-based	5924	DEFAULT	10_vRhyme_unbinned_5
1521	1	16_vRhyme_unbinned_33	15.43	(high-confidence)	AAI-based	6200	DEFAULT	16_vRhyme_unbinned_33
1522	1	49_vRhyme_bin_15	100	(high-confidence)	AAI-based	52915	DEFAULT	49_vRhyme_bin_15
1523	1	30_vRhyme_unbinned_60	43.25	(high-confidence)	AAI-based	17838	DEFAULT	30_vRhyme_unbinned_60
1524	2	37_vRhyme_unbinned_15	36.24	(lower-bound)	HMM-based	22967	COMPLETENESS	38_vRhyme_unbinned_59,37_vRhyme_unbinned_15
1525	1	30_vRhyme_unbinned_42	15.14	(high-confidence)	AAI-based	6403	DEFAULT	30_vRhyme_unbinned_42
1526	1	31A_vRhyme_bin_9	40.22	(high-confidence)	AAI-based	48785	DEFAULT	31A_vRhyme_bin_9
1527	1	49_vRhyme_bin_29	91.83	(high-confidence)	AAI-based	32892	DEFAULT	49_vRhyme_bin_29
1528	1	26_vRhyme_unbinned_33	3.09	(high-confidence)	AAI-based	7304	DEFAULT	26_vRhyme_unbinned_33
1529	1	6_vRhyme_bin_11	100	(high-confidence)	AAI-based	31414	DEFAULT	6_vRhyme_bin_11
1530	1	47_vRhyme_unbinned_94	18.67	(high-confidence)	AAI-based	7711	DEFAULT	47_vRhyme_unbinned_94
1531	1	44_vRhyme_unbinned_111	5.95	(high-confidence)	AAI-based	15288	DEFAULT	44_vRhyme_unbinned_111
1532	1	11_vRhyme_unbinned_25	26.98	(high-confidence)	AAI-based	10301	DEFAULT	11_vRhyme_unbinned_25
1533	1	27_vRhyme_unbinned_15	84.54	(high-confidence)	AAI-based	32598	DEFAULT	27_vRhyme_unbinned_15
1534	1	4_vRhyme_bin_2	100	(high-confidence)	AAI-based	37003	DEFAULT	4_vRhyme_bin_2
1535	1	34_vRhyme_bin_10	46.61	(high-confidence)	AAI-based	14350	DEFAULT	34_vRhyme_bin_10
1536	1	40_vRhyme_unbinned_8				8130	DEFAULT	40_vRhyme_unbinned_8
1537	1	17_vRhyme_unbinned_16	59.09	(medium-confidence)	AAI-based	23941	DEFAULT	17_vRhyme_unbinned_16
1538	1	48_vRhyme_unbinned_39	10.66	(lower-bound)	HMM-based	12572	DEFAULT	48_vRhyme_unbinned_39
1539	1	43_vRhyme_bin_6	81.41	(high-confidence)	AAI-based	26472	DEFAULT	43_vRhyme_bin_6
1540	1	47_vRhyme_unbinned_28	5.22	(high-confidence)	AAI-based	12058	DEFAULT	47_vRhyme_unbinned_28
1541	1	17_vRhyme_unbinned_33	96.88	(high-confidence)	AAI-based	33839	DEFAULT	17_vRhyme_unbinned_33
1542	1	5_vRhyme_unbinned_28	100	(high-confidence)	AAI-based	34320	DEFAULT	5_vRhyme_unbinned_28
1543	1	35_vRhyme_unbinned_9	81.28	(high-confidence)	AAI-based	50003	DEFAULT	35_vRhyme_unbinned_9
1544	1	14_vRhyme_unbinned_73	11.97	(medium-confidence)	AAI-based	8706	DEFAULT	14_vRhyme_unbinned_73
1545	1	48_vRhyme_bin_13	30.35	(high-confidence)	AAI-based	75404	DEFAULT	48_vRhyme_bin_13
1546	1	44_vRhyme_unbinned_87	11.35	(medium-confidence)	AAI-based	20256	DEFAULT	44_vRhyme_unbinned_87
1547	1	8_vRhyme_unbinned_15	3	(high-confidence)	AAI-based	5342	DEFAULT	8_vRhyme_unbinned_15
1548	1	30_vRhyme_unbinned_15	17.62	(high-confidence)	AAI-based	11111	DEFAULT	30_vRhyme_unbinned_15
1549	1	39_vRhyme_unbinned_3	2.51	(high-confidence)	AAI-based	5811	DEFAULT	39_vRhyme_unbinned_3
1550	1	14_vRhyme_unbinned_20	20.08	(high-confidence)	AAI-based	6817	DEFAULT	14_vRhyme_unbinned_20
1551	1	38_vRhyme_bin_7	54.69	(medium-confidence)	AAI-based	23012	DEFAULT	38_vRhyme_bin_7
1552	1	26_vRhyme_unbinned_39	97.38	(medium-confidence)	AAI-based	56399	DEFAULT	26_vRhyme_unbinned_39
1553	1	26_vRhyme_unbinned_50	2.67	(high-confidence)	AAI-based	6340	DEFAULT	26_vRhyme_unbinned_50
1554	1	29_vRhyme_unbinned_24	32.16	(high-confidence)	AAI-based	12457	DEFAULT	29_vRhyme_unbinned_24
1555	1	33_vRhyme_unbinned_15	41.81	(high-confidence)	AAI-based	18990	DEFAULT	33_vRhyme_unbinned_15
1556	1	5_vRhyme_unbinned_20	3.31	(high-confidence)	AAI-based	5065	DEFAULT	5_vRhyme_unbinned_20
1557	1	47_vRhyme_unbinned_136	3.74	(high-confidence)	AAI-based	9269	DEFAULT	47_vRhyme_unbinned_136
1558	1	43_vRhyme_bin_5	67.78	(high-confidence)	AAI-based	17972	DEFAULT	43_vRhyme_bin_5
1559	1	39_vRhyme_unbinned_25				8911	DEFAULT	39_vRhyme_unbinned_25
1560	1	12_vRhyme_unbinned_24	8.38	(lower-bound)	HMM-based	6769	DEFAULT	12_vRhyme_unbinned_24
1561	1	30_vRhyme_unbinned_31	22.91	(high-confidence)	AAI-based	52658	DEFAULT	30_vRhyme_unbinned_31
1562	1	7_vRhyme_unbinned_33	26.75	(medium-confidence)	AAI-based	9710	DEFAULT	7_vRhyme_unbinned_33
1563	1	42_vRhyme_bin_7	22.1	(high-confidence)	AAI-based	35023	DEFAULT	42_vRhyme_bin_7
1564	1	12_vRhyme_unbinned_10	98.63	(high-confidence)	AAI-based	29776	DEFAULT	12_vRhyme_unbinned_10
1565	1	13_vRhyme_bin_8	77.08	(high-confidence)	AAI-based	48039	DEFAULT	13_vRhyme_bin_8
1566	1	14_vRhyme_unbinned_38	17.3	(high-confidence)	AAI-based	7302	DEFAULT	14_vRhyme_unbinned_38
1567	1	19_vRhyme_unbinned_4	28.42	(medium-confidence)	AAI-based	17001	DEFAULT	19_vRhyme_unbinned_4
1568	1	44_vRhyme_unbinned_58	38.9	(high-confidence)	AAI-based	13774	DEFAULT	44_vRhyme_unbinned_58
1569	1	38_vRhyme_bin_3	65.99	(high-confidence)	AAI-based	25836	DEFAULT	38_vRhyme_bin_3
1570	1	16_vRhyme_bin_19	65.51	(medium-confidence)	AAI-based	25513	DEFAULT	16_vRhyme_bin_19
1571	1	40_vRhyme_bin_5	38.31	(high-confidence)	AAI-based	34127	DEFAULT	40_vRhyme_bin_5
1572	1	5_vRhyme_bin_7	21.78	(high-confidence)	AAI-based	48896	DEFAULT	5_vRhyme_bin_7
1573	1	25_vRhyme_unbinned_3	10.06	(medium-confidence)	AAI-based	5196	DEFAULT	25_vRhyme_unbinned_3
1574	1	43_vRhyme_bin_10	100	(medium-confidence)	AAI-based	33571	DEFAULT	43_vRhyme_bin_10
1575	1	47_vRhyme_unbinned_101	21.54	(high-confidence)	AAI-based	8791	DEFAULT	47_vRhyme_unbinned_101
1576	1	40_vRhyme_unbinned_18	34.16	(high-confidence)	AAI-based	13315	DEFAULT	40_vRhyme_unbinned_18
1577	1	43_vRhyme_unbinned_32	18.57	(high-confidence)	AAI-based	38671	DEFAULT	43_vRhyme_unbinned_32
1578	1	9_vRhyme_unbinned_19	12.53	(high-confidence)	AAI-based	5254	DEFAULT	9_vRhyme_unbinned_19
1579	1	38_vRhyme_unbinned_19	4.52	(high-confidence)	AAI-based	10882	DEFAULT	38_vRhyme_unbinned_19
1580	1	44_vRhyme_unbinned_9	100	(high-confidence)	AAI-based	6483	DEFAULT	44_vRhyme_unbinned_9
1581	1	10_vRhyme_unbinned_18	24.49	(high-confidence)	AAI-based	8541	DEFAULT	10_vRhyme_unbinned_18
1582	1	8_vRhyme_unbinned_31	94.71	(high-confidence)	AAI-based	59072	DEFAULT	8_vRhyme_unbinned_31
1583	1	4_vRhyme_unbinned_15	74.29	(medium-confidence)	AAI-based	44461	DEFAULT	4_vRhyme_unbinned_15
1584	1	14_vRhyme_unbinned_9	7.99	(high-confidence)	AAI-based	6747	DEFAULT	14_vRhyme_unbinned_9
1585	1	4_vRhyme_unbinned_26	24.07	(medium-confidence)	AAI-based	11457	DEFAULT	4_vRhyme_unbinned_26
1586	1	44_vRhyme_unbinned_40	59.28	(medium-confidence)	AAI-based	19439	DEFAULT	44_vRhyme_unbinned_40
1587	1	47_vRhyme_unbinned_119	23.39	(lower-bound)	HMM-based	20272	DEFAULT	47_vRhyme_unbinned_119
1588	1	44_vRhyme_unbinned_26	14.75	(lower-bound)	HMM-based	6498	DEFAULT	44_vRhyme_unbinned_26
1589	1	12_vRhyme_bin_13	5.39	(lower-bound)	HMM-based	12785	DEFAULT	12_vRhyme_bin_13
1590	1	38_vRhyme_unbinned_15				5318	DEFAULT	38_vRhyme_unbinned_15
1591	1	41_vRhyme_unbinned_58	100	(high-confidence)	AAI-based	45473	DEFAULT	41_vRhyme_unbinned_58
1592	1	47_vRhyme_unbinned_35				5176	DEFAULT	47_vRhyme_unbinned_35
1593	1	22A_vRhyme_bin_9	54.55	(high-confidence)	AAI-based	14823	DEFAULT	22A_vRhyme_bin_9
1594	1	48_vRhyme_unbinned_55	23.1	(high-confidence)	AAI-based	9525	DEFAULT	48_vRhyme_unbinned_55
1595	1	46_vRhyme_bin_4	99.16	(high-confidence)	AAI-based	42079	DEFAULT	46_vRhyme_bin_4
1596	1	41_vRhyme_unbinned_43	8.47	(lower-bound)	HMM-based	18796	DEFAULT	41_vRhyme_unbinned_43
1597	1	28_vRhyme_unbinned_64	42.44	(medium-confidence)	AAI-based	17000	DEFAULT	28_vRhyme_unbinned_64
1598	1	44_vRhyme_bin_21	39.96	(high-confidence)	AAI-based	20653	DEFAULT	44_vRhyme_bin_21
1599	1	49_vRhyme_unbinned_18	28.92	(high-confidence)	AAI-based	10727	DEFAULT	49_vRhyme_unbinned_18
1600	1	12_vRhyme_bin_12	76.45	(medium-confidence)	AAI-based	31211	DEFAULT	12_vRhyme_bin_12
1601	1	16_vRhyme_unbinned_12	23.11	(high-confidence)	AAI-based	19539	DEFAULT	16_vRhyme_unbinned_12
1602	1	7_vRhyme_unbinned_5	31.83	(medium-confidence)	AAI-based	19046	DEFAULT	7_vRhyme_unbinned_5
1603	1	12_vRhyme_unbinned_18	14.36	(high-confidence)	AAI-based	5127	DEFAULT	12_vRhyme_unbinned_18
1604	1	28_vRhyme_unbinned_20	9.38	(high-confidence)	AAI-based	16735	DEFAULT	28_vRhyme_unbinned_20
1605	1	21_vRhyme_unbinned_23	11.82	(high-confidence)	AAI-based	27305	DEFAULT	21_vRhyme_unbinned_23
1606	1	36_vRhyme_unbinned_3	100	(high-confidence)	DTR	39199	DEFAULT	36_vRhyme_unbinned_3
1607	1	48_vRhyme_bin_25	8.62	(medium-confidence)	AAI-based	14507	DEFAULT	48_vRhyme_bin_25
1608	1	33_vRhyme_unbinned_6	3.37	(medium-confidence)	AAI-based	5845	DEFAULT	33_vRhyme_unbinned_6
1609	1	8_vRhyme_unbinned_13	11.42	(lower-bound)	HMM-based	9510	DEFAULT	8_vRhyme_unbinned_13
1610	1	49_vRhyme_bin_1	83.59	(medium-confidence)	AAI-based	114638	DEFAULT	49_vRhyme_bin_1
1611	1	18_vRhyme_bin_4	74.57	(high-confidence)	AAI-based	23395	DEFAULT	18_vRhyme_bin_4
1612	1	26_vRhyme_unbinned_35	14.23	(high-confidence)	AAI-based	9781	DEFAULT	26_vRhyme_unbinned_35
1613	1	33_vRhyme_bin_4	69.72	(medium-confidence)	AAI-based	22825	DEFAULT	33_vRhyme_bin_4
1614	1	47_vRhyme_unbinned_23	5.81	(high-confidence)	AAI-based	14404	DEFAULT	47_vRhyme_unbinned_23
1615	1	47_vRhyme_unbinned_122	3.33	(lower-bound)	HMM-based	6188	DEFAULT	47_vRhyme_unbinned_122
1616	1	47_vRhyme_unbinned_53	62.45	(high-confidence)	AAI-based	30077	DEFAULT	47_vRhyme_unbinned_53
1617	1	8_vRhyme_bin_13	66.38	(high-confidence)	AAI-based	20485	DEFAULT	8_vRhyme_bin_13
1618	1	49_vRhyme_unbinned_69	55.56	(high-confidence)	AAI-based	23285	DEFAULT	49_vRhyme_unbinned_69
1619	1	49_vRhyme_bin_11	100	(medium-confidence)	AAI-based	144333	DEFAULT	49_vRhyme_bin_11
1620	1	44_vRhyme_unbinned_12	13.54	(medium-confidence)	AAI-based	6260	DEFAULT	44_vRhyme_unbinned_12
1621	1	38_vRhyme_unbinned_80				5294	DEFAULT	38_vRhyme_unbinned_80
1622	1	9_vRhyme_unbinned_3	40.69	(high-confidence)	AAI-based	13892	DEFAULT	9_vRhyme_unbinned_3
1623	1	47_vRhyme_bin_25	39.7	(high-confidence)	AAI-based	12763	DEFAULT	47_vRhyme_bin_25
1624	1	31A_vRhyme_unbinned_20	39.25	(high-confidence)	AAI-based	16744	DEFAULT	31A_vRhyme_unbinned_20
1625	1	47_vRhyme_unbinned_50	16.86	(medium-confidence)	AAI-based	6320	DEFAULT	47_vRhyme_unbinned_50
1626	1	44_vRhyme_unbinned_6	36.01	(high-confidence)	AAI-based	17217	DEFAULT	44_vRhyme_unbinned_6
1627	1	25_vRhyme_unbinned_20	96.01	(high-confidence)	AAI-based	66139	DEFAULT	25_vRhyme_unbinned_20
1628	1	44_vRhyme_unbinned_56	73.23	(high-confidence)	AAI-based	35623	DEFAULT	44_vRhyme_unbinned_56
1629	1	38_vRhyme_unbinned_89	3.87	(high-confidence)	AAI-based	9579	DEFAULT	38_vRhyme_unbinned_89
1630	1	8_vRhyme_unbinned_26	32.01	(high-confidence)	AAI-based	11669	DEFAULT	8_vRhyme_unbinned_26
1631	1	48_vRhyme_bin_16	82.55	(high-confidence)	AAI-based	28698	DEFAULT	48_vRhyme_bin_16
1632	1	44_vRhyme_unbinned_69				7225	DEFAULT	44_vRhyme_unbinned_69
1633	1	6_vRhyme_unbinned_1	25.17	(high-confidence)	AAI-based	9558	DEFAULT	6_vRhyme_unbinned_1
1634	1	41_vRhyme_unbinned_46	12.6	(high-confidence)	AAI-based	17511	DEFAULT	41_vRhyme_unbinned_46
1635	1	29_vRhyme_unbinned_4	23.83	(medium-confidence)	AAI-based	10379	DEFAULT	29_vRhyme_unbinned_4
1636	1	34_vRhyme_unbinned_24				13339	DEFAULT	34_vRhyme_unbinned_24
1637	1	44_vRhyme_unbinned_47	7.41	(lower-bound)	HMM-based	5157	DEFAULT	44_vRhyme_unbinned_47
1638	1	30_vRhyme_unbinned_49				5250	DEFAULT	30_vRhyme_unbinned_49
1639	1	39_vRhyme_unbinned_18	53.22	(lower-bound)	HMM-based	30761	DEFAULT	39_vRhyme_unbinned_18
1640	1	21_vRhyme_unbinned_20	2.62	(high-confidence)	AAI-based	6076	DEFAULT	21_vRhyme_unbinned_20
1641	1	42_vRhyme_unbinned_21	23.33	(medium-confidence)	AAI-based	13945	DEFAULT	42_vRhyme_unbinned_21
1642	1	10_vRhyme_bin_10	100	(medium-confidence)	AAI-based	69096	DEFAULT	10_vRhyme_bin_10
1643	1	42_vRhyme_unbinned_30	18.74	(medium-confidence)	AAI-based	7563	DEFAULT	42_vRhyme_unbinned_30
1644	1	42_vRhyme_unbinned_4	99.13	(high-confidence)	AAI-based	49299	DEFAULT	42_vRhyme_unbinned_4
1645	1	44_vRhyme_unbinned_100	100	(high-confidence)	DTR	38425	DEFAULT	44_vRhyme_unbinned_100
1646	1	19_vRhyme_unbinned_9	25.24	(high-confidence)	AAI-based	11902	DEFAULT	19_vRhyme_unbinned_9
1647	1	47_vRhyme_unbinned_21	20.75	(high-confidence)	AAI-based	9988	DEFAULT	47_vRhyme_unbinned_21
1648	1	38_vRhyme_bin_12	100	(high-confidence)	AAI-based	31902	DEFAULT	38_vRhyme_bin_12
1649	2	29_vRhyme_unbinned_17	100	(high-confidence)	AAI-based	45294	SIZE	31A_vRhyme_unbinned_21,29_vRhyme_unbinned_17
1650	1	49_vRhyme_unbinned_5	98.62	(high-confidence)	AAI-based	193828	DEFAULT	49_vRhyme_unbinned_5
1651	1	44_vRhyme_unbinned_85	26.52	(lower-bound)	HMM-based	29511	DEFAULT	44_vRhyme_unbinned_85
1652	1	49_vRhyme_unbinned_21	4.67	(medium-confidence)	AAI-based	7982	DEFAULT	49_vRhyme_unbinned_21
1653	1	49_vRhyme_unbinned_64	11.08	(lower-bound)	HMM-based	38360	DEFAULT	49_vRhyme_unbinned_64
1654	1	36_vRhyme_unbinned_7	97.07	(high-confidence)	AAI-based	42159	DEFAULT	36_vRhyme_unbinned_7
1655	1	39_vRhyme_unbinned_32	33.91	(medium-confidence)	AAI-based	20195	DEFAULT	39_vRhyme_unbinned_32
1656	1	43_vRhyme_unbinned_25	39.44	(high-confidence)	AAI-based	70253	DEFAULT	43_vRhyme_unbinned_25
1657	1	47_vRhyme_unbinned_128	24.06	(high-confidence)	AAI-based	10999	DEFAULT	47_vRhyme_unbinned_128
1658	1	9_vRhyme_unbinned_21				7001	DEFAULT	9_vRhyme_unbinned_21
1659	1	11_vRhyme_bin_17	25.42	(high-confidence)	AAI-based	13437	DEFAULT	11_vRhyme_bin_17
1660	1	3_vRhyme_bin_13	91.15	(high-confidence)	AAI-based	30176	DEFAULT	3_vRhyme_bin_13
1661	1	26_vRhyme_unbinned_70	26.84	(high-confidence)	AAI-based	10785	DEFAULT	26_vRhyme_unbinned_70
1662	1	9_vRhyme_bin_3	100	(high-confidence)	AAI-based	53056	DEFAULT	9_vRhyme_bin_3
1663	1	25_vRhyme_bin_14	74.42	(high-confidence)	AAI-based	34231	DEFAULT	25_vRhyme_bin_14
1664	1	8_vRhyme_unbinned_11				13888	DEFAULT	8_vRhyme_unbinned_11
1665	1	49_vRhyme_bin_8	77.99	(high-confidence)	AAI-based	29307	DEFAULT	49_vRhyme_bin_8
1666	1	48_vRhyme_bin_28	100	(high-confidence)	AAI-based	62927	DEFAULT	48_vRhyme_bin_28
1667	1	12_vRhyme_bin_9	100	(high-confidence)	AAI-based	187612	DEFAULT	12_vRhyme_bin_9
1668	1	13_vRhyme_bin_9	100	(high-confidence)	AAI-based	39835	DEFAULT	13_vRhyme_bin_9
1669	1	48_vRhyme_unbinned_26	14.27	(high-confidence)	AAI-based	5134	DEFAULT	48_vRhyme_unbinned_26
1670	1	43_vRhyme_unbinned_11	30.47	(high-confidence)	AAI-based	11323	DEFAULT	43_vRhyme_unbinned_11
1671	1	38_vRhyme_bin_17	62.88	(high-confidence)	AAI-based	22507	DEFAULT	38_vRhyme_bin_17
1672	1	49_vRhyme_unbinned_40	38.1	(lower-bound)	HMM-based	27555	DEFAULT	49_vRhyme_unbinned_40
1673	1	30_vRhyme_bin_4	38.14	(high-confidence)	AAI-based	88043	DEFAULT	30_vRhyme_bin_4
1674	1	47_vRhyme_unbinned_8				5318	DEFAULT	47_vRhyme_unbinned_8
1675	1	30_vRhyme_unbinned_28	31	(high-confidence)	AAI-based	12682	DEFAULT	30_vRhyme_unbinned_28
1676	1	18_vRhyme_unbinned_22	32.98	(medium-confidence)	AAI-based	32564	DEFAULT	18_vRhyme_unbinned_22
1677	1	1_vRhyme_unbinned_4	61.45	(medium-confidence)	AAI-based	21172	DEFAULT	1_vRhyme_unbinned_4
1678	1	19_vRhyme_unbinned_13	24.31	(medium-confidence)	AAI-based	10148	DEFAULT	19_vRhyme_unbinned_13
1679	1	16_vRhyme_bin_2	83.47	(high-confidence)	AAI-based	213622	DEFAULT	16_vRhyme_bin_2
1680	1	34_vRhyme_unbinned_21	32.38	(medium-confidence)	AAI-based	13837	DEFAULT	34_vRhyme_unbinned_21
1681	1	35_vRhyme_unbinned_11	100	(high-confidence)	AAI-based	12513	DEFAULT	35_vRhyme_unbinned_11
1682	1	1_vRhyme_unbinned_6	68.83	(medium-confidence)	AAI-based	25905	DEFAULT	1_vRhyme_unbinned_6
1683	1	35_vRhyme_unbinned_2	100	(high-confidence)	AAI-based	90585	DEFAULT	35_vRhyme_unbinned_2
1684	1	35_vRhyme_unbinned_19	83.8	(high-confidence)	AAI-based	36375	DEFAULT	35_vRhyme_unbinned_19
1685	1	7_vRhyme_bin_9	52.57	(high-confidence)	AAI-based	155233	DEFAULT	7_vRhyme_bin_9
1686	1	47_vRhyme_unbinned_31	32.89	(high-confidence)	AAI-based	13214	DEFAULT	47_vRhyme_unbinned_31
1687	1	38_vRhyme_unbinned_65	12.71	(high-confidence)	AAI-based	31489	DEFAULT	38_vRhyme_unbinned_65
1688	1	30_vRhyme_unbinned_11	2.29	(high-confidence)	AAI-based	5262	DEFAULT	30_vRhyme_unbinned_11
1689	1	35_vRhyme_unbinned_15	46.61	(high-confidence)	AAI-based	15698	DEFAULT	35_vRhyme_unbinned_15
1690	1	41_vRhyme_unbinned_45	40.91	(high-confidence)	AAI-based	5200	DEFAULT	41_vRhyme_unbinned_45
1691	1	41_vRhyme_unbinned_7	92.05	(high-confidence)	AAI-based	213197	DEFAULT	41_vRhyme_unbinned_7
1692	1	26_vRhyme_unbinned_10	100	(high-confidence)	DTR	95719	DEFAULT	26_vRhyme_unbinned_10
1693	1	48_vRhyme_unbinned_29	40.4	(lower-bound)	HMM-based	14130	DEFAULT	48_vRhyme_unbinned_29
1694	1	27_vRhyme_unbinned_24	11.21	(lower-bound)	HMM-based	12815	DEFAULT	27_vRhyme_unbinned_24
1695	1	41_vRhyme_unbinned_9	26.34	(medium-confidence)	AAI-based	14881	DEFAULT	41_vRhyme_unbinned_9
1696	1	47_vRhyme_unbinned_85	10.69	(lower-bound)	HMM-based	6452	DEFAULT	47_vRhyme_unbinned_85
1697	1	38_vRhyme_unbinned_56	7.99	(high-confidence)	AAI-based	18576	DEFAULT	38_vRhyme_unbinned_56
1698	1	4_vRhyme_bin_11	100	(medium-confidence)	AAI-based	16728	DEFAULT	4_vRhyme_bin_11
1699	1	42_vRhyme_bin_21	63.76	(high-confidence)	AAI-based	21348	DEFAULT	42_vRhyme_bin_21
1700	1	38_vRhyme_unbinned_83	8.29	(lower-bound)	HMM-based	8905	DEFAULT	38_vRhyme_unbinned_83
1701	1	34_vRhyme_unbinned_29	42.05	(high-confidence)	AAI-based	26627	DEFAULT	34_vRhyme_unbinned_29
1702	1	12_vRhyme_bin_19	37.13	(medium-confidence)	AAI-based	30336	DEFAULT	12_vRhyme_bin_19
1703	1	3_vRhyme_bin_4	100	(high-confidence)	AAI-based	596504	DEFAULT	3_vRhyme_bin_4
1704	1	48_vRhyme_unbinned_43	3.72	(lower-bound)	HMM-based	6523	DEFAULT	48_vRhyme_unbinned_43
1705	1	10_vRhyme_unbinned_14	28.56	(high-confidence)	AAI-based	13606	DEFAULT	10_vRhyme_unbinned_14
1706	1	38_vRhyme_unbinned_79	91.81	(high-confidence)	AAI-based	35459	DEFAULT	38_vRhyme_unbinned_79
1707	1	26_vRhyme_unbinned_20	4.17	(high-confidence)	AAI-based	9902	DEFAULT	26_vRhyme_unbinned_20
1708	1	44_vRhyme_unbinned_8	62.27	(medium-confidence)	AAI-based	24657	DEFAULT	44_vRhyme_unbinned_8
1709	1	5_vRhyme_unbinned_31	72.75	(medium-confidence)	AAI-based	43464	DEFAULT	5_vRhyme_unbinned_31
1710	1	26_vRhyme_unbinned_51	37.39	(high-confidence)	AAI-based	89492	DEFAULT	26_vRhyme_unbinned_51
1711	1	43_vRhyme_unbinned_29	15.78	(high-confidence)	AAI-based	33082	DEFAULT	43_vRhyme_unbinned_29
1712	1	41_vRhyme_unbinned_13	39.41	(medium-confidence)	AAI-based	23517	DEFAULT	41_vRhyme_unbinned_13
1713	1	41_vRhyme_unbinned_40	14.97	(medium-confidence)	AAI-based	13792	DEFAULT	41_vRhyme_unbinned_40
1714	1	26_vRhyme_bin_20	96.35	(high-confidence)	AAI-based	50935	DEFAULT	26_vRhyme_bin_20
1715	1	47_vRhyme_unbinned_67	3.08	(high-confidence)	AAI-based	6398	DEFAULT	47_vRhyme_unbinned_67
1716	1	14_vRhyme_unbinned_46	41.91	(high-confidence)	AAI-based	96315	DEFAULT	14_vRhyme_unbinned_46
1717	1	9_vRhyme_unbinned_1	24.98	(high-confidence)	AAI-based	8853	DEFAULT	9_vRhyme_unbinned_1
1718	1	33_vRhyme_unbinned_40	65.41	(high-confidence)	AAI-based	25323	DEFAULT	33_vRhyme_unbinned_40
1719	1	27_vRhyme_unbinned_22	12.35	(high-confidence)	AAI-based	8209	DEFAULT	27_vRhyme_unbinned_22
1720	1	36_vRhyme_bin_4	34.38	(high-confidence)	AAI-based	62098	DEFAULT	36_vRhyme_bin_4
1721	1	30_vRhyme_unbinned_53	86.72	(medium-confidence)	AAI-based	15514	DEFAULT	30_vRhyme_unbinned_53
1722	1	47_vRhyme_unbinned_77	70.31	(medium-confidence)	AAI-based	21688	DEFAULT	47_vRhyme_unbinned_77
1723	1	30_vRhyme_unbinned_20	27.08	(medium-confidence)	AAI-based	15059	DEFAULT	30_vRhyme_unbinned_20
1724	1	13_vRhyme_unbinned_4	83.74	(high-confidence)	AAI-based	28588	DEFAULT	13_vRhyme_unbinned_4
1725	1	38_vRhyme_unbinned_3	14.84	(medium-confidence)	AAI-based	6164	DEFAULT	38_vRhyme_unbinned_3
1726	1	22A_vRhyme_unbinned_4	84.95	(high-confidence)	AAI-based	51545	DEFAULT	22A_vRhyme_unbinned_4
1727	1	47_vRhyme_unbinned_91	3.19	(high-confidence)	AAI-based	7903	DEFAULT	47_vRhyme_unbinned_91
1728	1	10_vRhyme_unbinned_13	24	(medium-confidence)	AAI-based	8831	DEFAULT	10_vRhyme_unbinned_13
1729	1	28_vRhyme_unbinned_53	15.13	(high-confidence)	AAI-based	6440	DEFAULT	28_vRhyme_unbinned_53
1730	1	18_vRhyme_unbinned_2	25.96	(high-confidence)	AAI-based	8382	DEFAULT	18_vRhyme_unbinned_2
1731	1	8_vRhyme_bin_15	73.6	(high-confidence)	AAI-based	39614	DEFAULT	8_vRhyme_bin_15
1732	1	48_vRhyme_unbinned_64	2.21	(lower-bound)	HMM-based	7832	DEFAULT	48_vRhyme_unbinned_64
1733	1	11_vRhyme_bin_5	44.8	(high-confidence)	AAI-based	100485	DEFAULT	11_vRhyme_bin_5
1734	1	12_vRhyme_unbinned_50	38.97	(high-confidence)	AAI-based	14286	DEFAULT	12_vRhyme_unbinned_50
1735	1	44_vRhyme_bin_28	59.41	(high-confidence)	AAI-based	19584	DEFAULT	44_vRhyme_bin_28
1736	1	21_vRhyme_unbinned_11	16.85	(high-confidence)	AAI-based	52613	DEFAULT	21_vRhyme_unbinned_11
1737	1	5_vRhyme_unbinned_27	100	(high-confidence)	AAI-based	63981	DEFAULT	5_vRhyme_unbinned_27
1738	1	16_vRhyme_unbinned_14	3.43	(lower-bound)	HMM-based	5382	DEFAULT	16_vRhyme_unbinned_14
1739	1	49_vRhyme_unbinned_65	14.59	(high-confidence)	AAI-based	9703	DEFAULT	49_vRhyme_unbinned_65
1740	1	8_vRhyme_bin_8	100	(high-confidence)	AAI-based	41562	DEFAULT	8_vRhyme_bin_8
1741	1	47_vRhyme_bin_32	49.74	(medium-confidence)	AAI-based	16635	DEFAULT	47_vRhyme_bin_32
1742	1	35_vRhyme_unbinned_3	31.97	(high-confidence)	AAI-based	10318	DEFAULT	35_vRhyme_unbinned_3
1743	1	12_vRhyme_unbinned_28	98.77	(high-confidence)	AAI-based	205683	DEFAULT	12_vRhyme_unbinned_28
1744	1	42_vRhyme_unbinned_3	24.53	(high-confidence)	AAI-based	8368	DEFAULT	42_vRhyme_unbinned_3
1745	1	44_vRhyme_unbinned_94	2.63	(high-confidence)	AAI-based	6783	DEFAULT	44_vRhyme_unbinned_94
1746	1	42_vRhyme_bin_5	61.3	(high-confidence)	AAI-based	32989	DEFAULT	42_vRhyme_bin_5
1747	1	27_vRhyme_unbinned_4	12.65	(lower-bound)	HMM-based	23026	DEFAULT	27_vRhyme_unbinned_4
1748	1	1_vRhyme_unbinned_39	68.19	(high-confidence)	AAI-based	124787	DEFAULT	1_vRhyme_unbinned_39
1749	1	10_vRhyme_unbinned_16	14.19	(medium-confidence)	AAI-based	10535	DEFAULT	10_vRhyme_unbinned_16
1750	1	41_vRhyme_unbinned_37				6478	DEFAULT	41_vRhyme_unbinned_37
1751	1	1_vRhyme_unbinned_9	64.26	(medium-confidence)	AAI-based	130170	DEFAULT	1_vRhyme_unbinned_9
1752	1	16_vRhyme_unbinned_1	16.68	(medium-confidence)	AAI-based	14454	DEFAULT	16_vRhyme_unbinned_1
1753	1	17_vRhyme_unbinned_15	2.75	(lower-bound)	HMM-based	6113	DEFAULT	17_vRhyme_unbinned_15
1754	2	29_vRhyme_bin_7	100	(high-confidence)	AAI-based	34053	COMPLETENESS	29_vRhyme_bin_7,31A_vRhyme_unbinned_14
1755	1	44_vRhyme_unbinned_79	6.94	(high-confidence)	AAI-based	9867	DEFAULT	44_vRhyme_unbinned_79
1756	1	46_vRhyme_bin_2	93.42	(high-confidence)	AAI-based	30658	DEFAULT	46_vRhyme_bin_2
1757	1	27_vRhyme_unbinned_17	100	(high-confidence)	AAI-based	54718	DEFAULT	27_vRhyme_unbinned_17
1758	1	25_vRhyme_bin_4	42.54	(high-confidence)	AAI-based	89241	DEFAULT	25_vRhyme_bin_4
1759	1	14_vRhyme_unbinned_58	19.99	(high-confidence)	AAI-based	6732	DEFAULT	14_vRhyme_unbinned_58
1760	1	17_vRhyme_unbinned_22	37.31	(medium-confidence)	AAI-based	12407	DEFAULT	17_vRhyme_unbinned_22
1761	1	29_vRhyme_unbinned_22	63.53	(medium-confidence)	AAI-based	6359	DEFAULT	29_vRhyme_unbinned_22
1762	1	17_vRhyme_unbinned_29	22.34	(high-confidence)	AAI-based	12948	DEFAULT	17_vRhyme_unbinned_29
1763	1	1_vRhyme_unbinned_10	56.03	(high-confidence)	AAI-based	22578	DEFAULT	1_vRhyme_unbinned_10
1764	1	21_vRhyme_bin_19	100	(high-confidence)	AAI-based	67134	DEFAULT	21_vRhyme_bin_19
1765	1	26_vRhyme_unbinned_16	12.64	(high-confidence)	AAI-based	5489	DEFAULT	26_vRhyme_unbinned_16
1766	1	14_vRhyme_unbinned_44	3.08	(high-confidence)	AAI-based	7085	DEFAULT	14_vRhyme_unbinned_44
1767	1	26_vRhyme_unbinned_41	68.93	(medium-confidence)	AAI-based	41343	DEFAULT	26_vRhyme_unbinned_41
1768	1	48_vRhyme_bin_18	58.23	(medium-confidence)	AAI-based	26187	DEFAULT	48_vRhyme_bin_18
1769	1	13_vRhyme_unbinned_27	16.2	(high-confidence)	AAI-based	5112	DEFAULT	13_vRhyme_unbinned_27
1770	1	7_vRhyme_unbinned_27	64.33	(medium-confidence)	AAI-based	12464	DEFAULT	7_vRhyme_unbinned_27
1771	1	26_vRhyme_unbinned_31	92.79	(medium-confidence)	AAI-based	109512	DEFAULT	26_vRhyme_unbinned_31
1772	1	5_vRhyme_unbinned_22	4.63	(high-confidence)	AAI-based	7082	DEFAULT	5_vRhyme_unbinned_22
1773	1	39_vRhyme_bin_5	100	(medium-confidence)	AAI-based	89521	DEFAULT	39_vRhyme_bin_5
1774	1	21_vRhyme_unbinned_28	100	(high-confidence)	AAI-based	43930	DEFAULT	21_vRhyme_unbinned_28
1775	1	34_vRhyme_bin_13	36.82	(medium-confidence)	AAI-based	11506	DEFAULT	34_vRhyme_bin_13
1776	1	31A_vRhyme_unbinned_27	13.12	(high-confidence)	AAI-based	8385	DEFAULT	31A_vRhyme_unbinned_27
1777	1	8_vRhyme_bin_5	100	(high-confidence)	AAI-based	104117	DEFAULT	8_vRhyme_bin_5
1778	1	49_vRhyme_unbinned_17	19.92	(high-confidence)	AAI-based	51140	DEFAULT	49_vRhyme_unbinned_17
1779	1	38_vRhyme_unbinned_1	4.27	(high-confidence)	AAI-based	10576	DEFAULT	38_vRhyme_unbinned_1
1780	1	16_vRhyme_unbinned_34	17.41	(lower-bound)	HMM-based	10131	DEFAULT	16_vRhyme_unbinned_34
1781	1	41_vRhyme_unbinned_28	7.78	(high-confidence)	AAI-based	10439	DEFAULT	41_vRhyme_unbinned_28
1782	1	40_vRhyme_unbinned_31	55.55	(medium-confidence)	AAI-based	47211	DEFAULT	40_vRhyme_unbinned_31
1783	1	44_vRhyme_unbinned_25	24.06	(high-confidence)	AAI-based	14614	DEFAULT	44_vRhyme_unbinned_25
1784	1	10_vRhyme_unbinned_6	71.84	(high-confidence)	AAI-based	27419	DEFAULT	10_vRhyme_unbinned_6
1785	1	43_vRhyme_bin_7	40.28	(high-confidence)	AAI-based	13724	DEFAULT	43_vRhyme_bin_7
1786	1	34_vRhyme_bin_8	51.71	(medium-confidence)	AAI-based	71475	DEFAULT	34_vRhyme_bin_8
1787	1	19_vRhyme_unbinned_32	16.75	(high-confidence)	AAI-based	7896	DEFAULT	19_vRhyme_unbinned_32
1788	1	19_vRhyme_unbinned_12	33.56	(high-confidence)	AAI-based	17509	DEFAULT	19_vRhyme_unbinned_12
1789	1	42_vRhyme_bin_18	46.72	(high-confidence)	AAI-based	17344	DEFAULT	42_vRhyme_bin_18
1790	1	13_vRhyme_unbinned_24	9.4	(high-confidence)	AAI-based	7937	DEFAULT	13_vRhyme_unbinned_24
1791	1	36_vRhyme_unbinned_8	12.76	(lower-bound)	HMM-based	30021	DEFAULT	36_vRhyme_unbinned_8
1792	1	47_vRhyme_unbinned_88	100	(high-confidence)	DTR	64032	DEFAULT	47_vRhyme_unbinned_88
1793	1	42_vRhyme_unbinned_36	22.05	(high-confidence)	AAI-based	50665	DEFAULT	42_vRhyme_unbinned_36
1794	1	49_vRhyme_unbinned_24	100	(high-confidence)	AAI-based	50083	DEFAULT	49_vRhyme_unbinned_24
1795	1	47_vRhyme_bin_26	4.84	(high-confidence)	AAI-based	12408	DEFAULT	47_vRhyme_bin_26
1796	1	30_vRhyme_unbinned_2	26.23	(medium-confidence)	AAI-based	11241	DEFAULT	30_vRhyme_unbinned_2
1797	1	47_vRhyme_bin_35	27.09	(medium-confidence)	AAI-based	38466	DEFAULT	47_vRhyme_bin_35
1798	1	47_vRhyme_unbinned_71	41.99	(high-confidence)	AAI-based	26889	DEFAULT	47_vRhyme_unbinned_71
1799	1	6_vRhyme_bin_7	36.99	(high-confidence)	AAI-based	13114	DEFAULT	6_vRhyme_bin_7
1800	1	48_vRhyme_unbinned_57	6.75	(lower-bound)	HMM-based	15563	DEFAULT	48_vRhyme_unbinned_57
1801	1	16_vRhyme_bin_7	99.75	(lower-bound)	HMM-based	197203	DEFAULT	16_vRhyme_bin_7
1802	1	10_vRhyme_unbinned_10	2.3	(high-confidence)	AAI-based	5250	DEFAULT	10_vRhyme_unbinned_10
1803	1	29_vRhyme_unbinned_5	12.57	(high-confidence)	AAI-based	12519	DEFAULT	29_vRhyme_unbinned_5
1804	1	19_vRhyme_unbinned_29	28.29	(high-confidence)	AAI-based	11209	DEFAULT	19_vRhyme_unbinned_29
1805	1	5_vRhyme_unbinned_14	48.06	(high-confidence)	AAI-based	22528	DEFAULT	5_vRhyme_unbinned_14
1806	1	13_vRhyme_unbinned_1				6821	DEFAULT	13_vRhyme_unbinned_1
1807	1	38_vRhyme_unbinned_12	41.5	(high-confidence)	AAI-based	6113	DEFAULT	38_vRhyme_unbinned_12
1808	1	38_vRhyme_unbinned_41	100	(high-confidence)	DTR	33468	DEFAULT	38_vRhyme_unbinned_41
1809	1	33_vRhyme_unbinned_23	23.21	(medium-confidence)	AAI-based	8743	DEFAULT	33_vRhyme_unbinned_23
1810	1	47_vRhyme_unbinned_64	18.8	(high-confidence)	AAI-based	10639	DEFAULT	47_vRhyme_unbinned_64
1811	1	1_vRhyme_unbinned_19	15.92	(high-confidence)	AAI-based	6582	DEFAULT	1_vRhyme_unbinned_19
1812	1	28_vRhyme_unbinned_60	2.26	(lower-bound)	HMM-based	7932	DEFAULT	28_vRhyme_unbinned_60
1813	1	40_vRhyme_unbinned_2	16.19	(high-confidence)	AAI-based	5595	DEFAULT	40_vRhyme_unbinned_2
1814	1	41_vRhyme_bin_9	100	(high-confidence)	AAI-based	47199	DEFAULT	41_vRhyme_bin_9
1815	1	47_vRhyme_unbinned_65	14.58	(high-confidence)	AAI-based	36128	DEFAULT	47_vRhyme_unbinned_65
1816	1	42_vRhyme_bin_19	28.21	(medium-confidence)	AAI-based	12890	DEFAULT	42_vRhyme_bin_19
1817	1	7_vRhyme_bin_17	63.61	(high-confidence)	AAI-based	26218	DEFAULT	7_vRhyme_bin_17
1818	1	7_vRhyme_unbinned_7	100	(high-confidence)	AAI-based	55310	DEFAULT	7_vRhyme_unbinned_7
1819	1	38_vRhyme_bin_9	99.78	(high-confidence)	AAI-based	29877	DEFAULT	38_vRhyme_bin_9
1820	1	49_vRhyme_unbinned_66	100	(high-confidence)	DTR	58069	DEFAULT	49_vRhyme_unbinned_66
1821	1	7_vRhyme_unbinned_3	10.55	(high-confidence)	AAI-based	5243	DEFAULT	7_vRhyme_unbinned_3
1822	1	21_vRhyme_bin_17	65.92	(high-confidence)	AAI-based	27206	DEFAULT	21_vRhyme_bin_17
1823	1	10_vRhyme_bin_4	99.94	(high-confidence)	AAI-based	31121	DEFAULT	10_vRhyme_bin_4
1824	1	38_vRhyme_unbinned_73	18.19	(medium-confidence)	AAI-based	8288	DEFAULT	38_vRhyme_unbinned_73
1825	1	14_vRhyme_unbinned_74	45.24	(high-confidence)	AAI-based	15745	DEFAULT	14_vRhyme_unbinned_74
1826	1	42_vRhyme_bin_2	37.48	(high-confidence)	AAI-based	61569	DEFAULT	42_vRhyme_bin_2
1827	1	4_vRhyme_unbinned_30	18.54	(high-confidence)	AAI-based	10779	DEFAULT	4_vRhyme_unbinned_30
1828	1	14_vRhyme_bin_4	49.02	(high-confidence)	AAI-based	94593	DEFAULT	14_vRhyme_bin_4
1829	1	7_vRhyme_unbinned_31	43.68	(lower-bound)	HMM-based	12978	DEFAULT	7_vRhyme_unbinned_31
1830	1	21_vRhyme_unbinned_27	11.25	(high-confidence)	AAI-based	26011	DEFAULT	21_vRhyme_unbinned_27
1831	1	5_vRhyme_unbinned_15	7.04	(high-confidence)	AAI-based	6414	DEFAULT	5_vRhyme_unbinned_15
1832	1	36_vRhyme_unbinned_4	100	(high-confidence)	DTR	16632	DEFAULT	36_vRhyme_unbinned_4
1833	1	13_vRhyme_bin_2	4.91	(high-confidence)	AAI-based	11170	DEFAULT	13_vRhyme_bin_2
1834	1	42_vRhyme_unbinned_43	24.91	(high-confidence)	AAI-based	9692	DEFAULT	42_vRhyme_unbinned_43
1835	1	47_vRhyme_unbinned_143				11950	DEFAULT	47_vRhyme_unbinned_143
1836	1	30_vRhyme_unbinned_8	12.96	(lower-bound)	HMM-based	7399	DEFAULT	30_vRhyme_unbinned_8
1837	1	14_vRhyme_unbinned_55				8168	DEFAULT	14_vRhyme_unbinned_55
1838	1	8_vRhyme_unbinned_39	52.32	(high-confidence)	AAI-based	16387	DEFAULT	8_vRhyme_unbinned_39
1839	1	20_vRhyme_bin_5	70.5	(lower-bound)	HMM-based	93959	DEFAULT	20_vRhyme_bin_5
1840	1	7_vRhyme_unbinned_36	11.9	(high-confidence)	AAI-based	5094	DEFAULT	7_vRhyme_unbinned_36
1841	1	14_vRhyme_unbinned_68	5.42	(medium-confidence)	AAI-based	30884	DEFAULT	14_vRhyme_unbinned_68
1842	1	14_vRhyme_unbinned_71	32.33	(medium-confidence)	AAI-based	27556	DEFAULT	14_vRhyme_unbinned_71
1843	1	15_vRhyme_unbinned_1	24.44	(high-confidence)	AAI-based	9731	DEFAULT	15_vRhyme_unbinned_1
1844	1	5_vRhyme_bin_8	87.54	(high-confidence)	AAI-based	235196	DEFAULT	5_vRhyme_bin_8
1845	1	40_vRhyme_unbinned_27	49.37	(high-confidence)	AAI-based	18890	DEFAULT	40_vRhyme_unbinned_27
1846	1	8_vRhyme_unbinned_34	36.79	(high-confidence)	AAI-based	13390	DEFAULT	8_vRhyme_unbinned_34
1847	1	7_vRhyme_bin_8	100	(medium-confidence)	DTR	58600	DEFAULT	7_vRhyme_bin_8
1848	1	47_vRhyme_unbinned_78	11.79	(high-confidence)	AAI-based	5097	DEFAULT	47_vRhyme_unbinned_78
1849	1	17_vRhyme_unbinned_27				8942	DEFAULT	17_vRhyme_unbinned_27
1850	1	47_vRhyme_unbinned_2	21.77	(high-confidence)	AAI-based	7959	DEFAULT	47_vRhyme_unbinned_2
1851	1	9_vRhyme_unbinned_22	27.52	(high-confidence)	AAI-based	14613	DEFAULT	9_vRhyme_unbinned_22
1852	1	21_vRhyme_bin_14	86.6	(high-confidence)	AAI-based	34317	DEFAULT	21_vRhyme_bin_14
1853	1	11_vRhyme_unbinned_16	100	(high-confidence)	DTR	32400	DEFAULT	11_vRhyme_unbinned_16
1854	1	18_vRhyme_unbinned_16	100	(high-confidence)	DTR	41656	DEFAULT	18_vRhyme_unbinned_16
1855	1	39_vRhyme_bin_13	46.57	(high-confidence)	AAI-based	15595	DEFAULT	39_vRhyme_bin_13
1856	1	16_vRhyme_unbinned_42	6.58	(high-confidence)	AAI-based	5012	DEFAULT	16_vRhyme_unbinned_42
1857	1	26_vRhyme_bin_13	51.81	(medium-confidence)	AAI-based	16443	DEFAULT	26_vRhyme_bin_13
1858	1	41_vRhyme_unbinned_31	44.53	(high-confidence)	AAI-based	19393	DEFAULT	41_vRhyme_unbinned_31
1859	1	7_vRhyme_unbinned_1	29.21	(high-confidence)	AAI-based	17886	DEFAULT	7_vRhyme_unbinned_1
1860	1	1_vRhyme_unbinned_27	53.25	(high-confidence)	AAI-based	25634	DEFAULT	1_vRhyme_unbinned_27
1861	1	6_vRhyme_bin_14	31.47	(high-confidence)	AAI-based	70834	DEFAULT	6_vRhyme_bin_14
1862	1	30_vRhyme_unbinned_14	98.68	(high-confidence)	AAI-based	176191	DEFAULT	30_vRhyme_unbinned_14
1863	1	18_vRhyme_unbinned_8	100	(high-confidence)	AAI-based	97987	DEFAULT	18_vRhyme_unbinned_8
1864	1	14_vRhyme_unbinned_15	1.9	(medium-confidence)	AAI-based	10899	DEFAULT	14_vRhyme_unbinned_15
1865	1	38_vRhyme_unbinned_26				5166	DEFAULT	38_vRhyme_unbinned_26
