# Supplementary material for: The salivary virome during childhood dental caries
Source: mSphere. 2025 Jul 28;10(8):e00198-25. doi: 10.1128/msphere.00198-25 (PMC12379589; doi:10.1128/msphere.00198-25)
Supplement: Table S3 — skani output. [file msphere.00198-25-s0004.xlsx]

## Sheet: skani_dist_output_1_corrected_1
Supplemental Table S3: skani Output
Ref_file	Query_file	ANI	Align_fraction_ref	Align_fraction_query	Ref_name	Query_name
/oral_virome_database/OVD-genomes.fa	28_vRhyme_bin_10.fa	96	19.16	86.73	HMP_0351.k81_174917	vRhyme_bin_10__NODE_1030_length_8124_cov_5.553104
/img_vr_v4/IMG_VR/IMG_VR_2022-12-19_7/IMGVR_all_nucleotides.fna	28_vRhyme_bin_10.fa	96	19.75	89.24	IMGVR_UViG_7000000592_000001|7000000592|SRS020334_Baylor_scaffold_39776	vRhyme_bin_10__NODE_1030_length_8124_cov_5.553104
/img_vr_v4/IMG_VR/IMG_VR_2022-12-19_7/IMGVR_all_nucleotides.fna	28_vRhyme_bin_10.fa	96	19.75	89.24	IMGVR_UViG_3300008145_000004|3300008145|Ga0114317_100078	vRhyme_bin_10__NODE_1030_length_8124_cov_5.553104
/oral_virome_database/OVD-genomes.fa	28_vRhyme_bin_10.fa	95.92	22.11	99.16	HMP_0878.k81_25796	vRhyme_bin_10__NODE_1030_length_8124_cov_5.553104
/img_vr_v4/IMG_VR/IMG_VR_2022-12-19_7/IMGVR_all_nucleotides.fna	28_vRhyme_bin_10.fa	95.56	21.8	98.66	IMGVR_UViG_3300008138_000004|3300008138|Ga0114843_100248	vRhyme_bin_10__NODE_1030_length_8124_cov_5.553104
/img_vr_v4/IMG_VR/IMG_VR_2022-12-19_7/IMGVR_all_nucleotides.fna	28_vRhyme_bin_10.fa	95.41	58.76	97.27	IMGVR_UViG_7000000604_000058|7000000604|SRS019894_WUGC_scaffold_34058	vRhyme_bin_10__NODE_1030_length_8124_cov_5.553104
/img_vr_v4/IMG_VR/IMG_VR_2022-12-19_7/IMGVR_all_nucleotides.fna	28_vRhyme_bin_10.fa	95.36	21.39	97.26	IMGVR_UViG_3300008274_000136|3300008274|Ga0114252_100028|7496-44429	vRhyme_bin_10__NODE_1030_length_8124_cov_5.553104
/img_vr_v4/IMG_VR/IMG_VR_2022-12-19_7/IMGVR_all_nucleotides.fna	28_vRhyme_bin_10.fa	95.17	20.52	94.37	IMGVR_UViG_3300045988_021437|3300045988|Ga0495776_044843	vRhyme_bin_10__NODE_1030_length_8124_cov_5.553104
/metagenomic_gut_virus/mgv_contigs.fna	28_vRhyme_bin_10.fa	95.17	20.52	94.37	MGV-GENOME-0253686 1-37369/37369	vRhyme_bin_10__NODE_1030_length_8124_cov_5.553104
/gut_phage_database/GPD_sequences.fa	28_vRhyme_bin_10.fa	95.17	20.52	94.37	uvig_174807_ERR866562_291 length_37369_VirSorter_cat_2	vRhyme_bin_10__NODE_1030_length_8124_cov_5.553104
/img_vr_v4/IMG_VR/IMG_VR_2022-12-19_7/IMGVR_all_nucleotides.fna	28_vRhyme_bin_10.fa	94.96	21.84	99.59	IMGVR_UViG_3300022565_000013|3300022565|Ga0248015_1025	vRhyme_bin_10__NODE_1030_length_8124_cov_5.553104
/img_vr_v4/IMG_VR/IMG_VR_2022-12-19_7/IMGVR_all_nucleotides.fna	28_vRhyme_bin_10.fa	94.96	21.84	99.59	IMGVR_UViG_3300022567_000013|3300022567|Ga0248017_1025	vRhyme_bin_10__NODE_1030_length_8124_cov_5.553104
/img_vr_v4/IMG_VR/IMG_VR_2022-12-19_7/IMGVR_all_nucleotides.fna	28_vRhyme_bin_10.fa	94.96	21.84	99.59	IMGVR_UViG_3300028537_000013|3300028537|Ga0307848_1044	vRhyme_bin_10__NODE_1030_length_8124_cov_5.553104
/img_vr_v4/IMG_VR/IMG_VR_2022-12-19_7/IMGVR_all_nucleotides.fna	28_vRhyme_bin_10.fa	94.96	21.84	99.59	IMGVR_UViG_3300009955_000010|3300009955|Ga0133748_10010	vRhyme_bin_10__NODE_1030_length_8124_cov_5.553104
/img_vr_v4/IMG_VR/IMG_VR_2022-12-19_7/IMGVR_all_nucleotides.fna	28_vRhyme_bin_10.fa	94.96	21.84	99.59	IMGVR_UViG_3300022569_000013|3300022569|Ga0248020_1025	vRhyme_bin_10__NODE_1030_length_8124_cov_5.553104
/img_vr_v4/IMG_VR/IMG_VR_2022-12-19_7/IMGVR_all_nucleotides.fna	28_vRhyme_bin_10.fa	94.96	21.84	99.59	IMGVR_UViG_3300022564_000013|3300022564|Ga0248016_1025	vRhyme_bin_10__NODE_1030_length_8124_cov_5.553104
/img_vr_v4/IMG_VR/IMG_VR_2022-12-19_7/IMGVR_all_nucleotides.fna	28_vRhyme_bin_10.fa	94.96	21.84	99.59	IMGVR_UViG_3300022570_000013|3300022570|Ga0248021_1025	vRhyme_bin_10__NODE_1030_length_8124_cov_5.553104
/img_vr_v4/IMG_VR/IMG_VR_2022-12-19_7/IMGVR_all_nucleotides.fna	28_vRhyme_bin_10.fa	94.96	21.84	99.59	IMGVR_UViG_3300022568_000013|3300022568|Ga0248018_1025	vRhyme_bin_10__NODE_1030_length_8124_cov_5.553104
/img_vr_v4/IMG_VR/IMG_VR_2022-12-19_7/IMGVR_all_nucleotides.fna	28_vRhyme_bin_10.fa	94.81	22.13	99.47	IMGVR_UViG_3300028519_000027|3300028519|Ga0307828_1091	vRhyme_bin_10__NODE_1030_length_8124_cov_5.553104
/img_vr_v4/IMG_VR/IMG_VR_2022-12-19_7/IMGVR_all_nucleotides.fna	28_vRhyme_bin_10.fa	94.81	22.05	99.47	IMGVR_UViG_3300009964_000019|3300009964|Ga0133739_10019	vRhyme_bin_10__NODE_1030_length_8124_cov_5.553104
/img_vr_v4/IMG_VR/IMG_VR_2022-12-19_7/IMGVR_all_nucleotides.fna	28_vRhyme_bin_10.fa	94.81	22.13	99.47	IMGVR_UViG_3300022575_000027|3300022575|Ga0248010_1045	vRhyme_bin_10__NODE_1030_length_8124_cov_5.553104
/metagenomic_gut_virus/mgv_contigs.fna	28_vRhyme_bin_10.fa	94.59	21.25	97.27	MGV-GENOME-0252694 1-37192/37192	vRhyme_bin_10__NODE_1030_length_8124_cov_5.553104
/img_vr_v4/IMG_VR/IMG_VR_2022-12-19_7/IMGVR_all_nucleotides.fna	28_vRhyme_bin_10.fa	94.59	21.25	97.27	IMGVR_UViG_3300045988_063249|3300045988|Ga0495776_044346	vRhyme_bin_10__NODE_1030_length_8124_cov_5.553104
/img_vr_v4/IMG_VR/IMG_VR_2022-12-19_7/IMGVR_all_nucleotides.fna	28_vRhyme_bin_10.fa	94.59	21.3	97.27	IMGVR_UViG_3300039333_000011|3300039333|Ga0169237_00362	vRhyme_bin_10__NODE_1030_length_8124_cov_5.553104
/gut_phage_database/GPD_sequences.fa	28_vRhyme_bin_10.fa	94.59	21.25	97.27	uvig_111903_ERR525754_428 length_37192_VirSorter_cat_2	vRhyme_bin_10__NODE_1030_length_8124_cov_5.553104
/oral_virome_database/OVD-genomes.fa	28_vRhyme_bin_10.fa	94.59	66.76	99.59	Goltsman_2018_067.k141_13211	vRhyme_bin_10__NODE_1030_length_8124_cov_5.553104
/oral_virome_database/OVD-genomes.fa	28_vRhyme_bin_10.fa	94.37	22.03	99.16	HMP_0993.k81_51537	vRhyme_bin_10__NODE_1030_length_8124_cov_5.553104
/img_vr_v4/IMG_VR/IMG_VR_2022-12-19_7/IMGVR_all_nucleotides.fna	28_vRhyme_bin_10.fa	94.19	22.13	99.99	IMGVR_UViG_3300007123_000008|3300007123|Ga0102684_100207	vRhyme_bin_10__NODE_1030_length_8124_cov_5.553104
/img_vr_v4/IMG_VR/IMG_VR_2022-12-19_7/IMGVR_all_nucleotides.fna	28_vRhyme_bin_10.fa	94.07	43.89	90.83	IMGVR_UViG_7000000541_000038|7000000541|SRS044486_WUGC_scaffold_7212	vRhyme_bin_10__NODE_1030_length_8124_cov_5.553104
/img_vr_v4/IMG_VR/IMG_VR_2022-12-19_7/IMGVR_all_nucleotides.fna	28_vRhyme_bin_10.fa	94.03	21.85	98.87	IMGVR_UViG_3300008515_000024|3300008515|Ga0115189_1000252	vRhyme_bin_10__NODE_1030_length_8124_cov_5.553104
/img_vr_v4/IMG_VR/IMG_VR_2022-12-19_7/IMGVR_all_nucleotides.fna	28_vRhyme_bin_10.fa	94.01	52.58	98.98	IMGVR_UViG_7000000125_000125|7000000125|SRS015941_WUGC_scaffold_65908	vRhyme_bin_10__NODE_1030_length_8124_cov_5.553104
/img_vr_v4/IMG_VR/IMG_VR_2022-12-19_7/IMGVR_all_nucleotides.fna	28_vRhyme_bin_10.fa	94.01	22.57	100	IMGVR_UViG_3300008747_000004|3300008747|Ga0115677_100343	vRhyme_bin_10__NODE_1030_length_8124_cov_5.553104
/img_vr_v4/IMG_VR/IMG_VR_2022-12-19_7/IMGVR_all_nucleotides.fna	28_vRhyme_bin_10.fa	94.01	22.29	100	IMGVR_UViG_3300008141_000009|3300008141|Ga0114170_100117	vRhyme_bin_10__NODE_1030_length_8124_cov_5.553104
/oral_virome_database/OVD-genomes.fa	28_vRhyme_bin_10.fa	93.89	10.66	97.4	Zhang_2015_253.ctg_111	vRhyme_bin_10__NODE_1030_length_8124_cov_5.553104
/gut_phage_database/GPD_sequences.fa	28_vRhyme_bin_10.fa	93.71	21.06	99.82	uvig_244228_ERR1190963_340 length_38502_VirSorter_cat_2	vRhyme_bin_10__NODE_1030_length_8124_cov_5.553104
/oral_virome_database/OVD-genomes.fa	28_vRhyme_bin_10.fa	93.71	21.45	100	HMP_0732.k81_263655	vRhyme_bin_10__NODE_1030_length_8124_cov_5.553104
/oral_virome_database/OVD-genomes.fa	28_vRhyme_bin_10.fa	93.41	19.26	88.23	Shaiber_2020_33.k141_256726	vRhyme_bin_10__NODE_1030_length_8124_cov_5.553104
/img_vr_v4/IMG_VR/IMG_VR_2022-12-19_7/IMGVR_all_nucleotides.fna	28_vRhyme_bin_10.fa	93.14	22.05	98.66	IMGVR_UViG_3300007220_000273|3300007220|Ga0104054_100434|3776-40132	vRhyme_bin_10__NODE_1030_length_8124_cov_5.553104
/img_vr_v4/IMG_VR/IMG_VR_2022-12-19_7/IMGVR_all_nucleotides.fna	28_vRhyme_bin_10.fa	93.14	22.04	98.66	IMGVR_UViG_3300008306_000118|3300008306|Ga0115184_1000054|135-36492	vRhyme_bin_10__NODE_1030_length_8124_cov_5.553104
/img_vr_v4/IMG_VR/IMG_VR_2022-12-19_7/IMGVR_all_nucleotides.fna	28_vRhyme_bin_10.fa	92.98	21.38	97.61	IMGVR_UViG_3300045988_018954|3300045988|Ga0495776_087341	vRhyme_bin_10__NODE_1030_length_8124_cov_5.553104
/metagenomic_gut_virus/mgv_contigs.fna	28_vRhyme_bin_10.fa	92.98	21.38	97.61	MGV-GENOME-0252108 1-37093/37093	vRhyme_bin_10__NODE_1030_length_8124_cov_5.553104
/img_vr_v4/IMG_VR/IMG_VR_2022-12-19_7/IMGVR_all_nucleotides.fna	28_vRhyme_bin_10.fa	92.69	86.2	50.38	IMGVR_UViG_7000000663_000115|7000000663|C4023623	vRhyme_bin_10__NODE_1030_length_8124_cov_5.553104
/metagenomic_gut_virus/mgv_contigs.fna	28_vRhyme_bin_10.fa	92.63	22.19	99.51	MGV-GENOME-0248127 1-36433/36433	vRhyme_bin_10__NODE_1030_length_8124_cov_5.553104
/img_vr_v4/IMG_VR/IMG_VR_2022-12-19_7/IMGVR_all_nucleotides.fna	28_vRhyme_bin_10.fa	92.63	22.19	99.51	IMGVR_UViG_3300045988_023175|3300045988|Ga0495776_042685	vRhyme_bin_10__NODE_1030_length_8124_cov_5.553104
/img_vr_v4/IMG_VR/IMG_VR_2022-12-19_7/IMGVR_all_nucleotides.fna	28_vRhyme_bin_10.fa	91.37	95.27	58.75	IMGVR_UViG_7000000658_000037|7000000658|SRS018969_WUGC_scaffold_24498	vRhyme_bin_10__NODE_1030_length_8124_cov_5.553104
/oral_virome_database/OVD-genomes.fa	28_vRhyme_bin_10.fa	91.06	22.03	99.51	Zhang_2015_211.ctg_321	vRhyme_bin_10__NODE_1030_length_8124_cov_5.553104
/img_vr_v4/IMG_VR/IMG_VR_2022-12-19_7/IMGVR_all_nucleotides.fna	3_vRhyme_bin_10.fa	96.09	16.17	99.63	IMGVR_UViG_3300008607_000016|3300008607|Ga0111136_100063	vRhyme_bin_10__NODE_1068_length_6248_cov_5.061360
/img_vr_v4/IMG_VR/IMG_VR_2022-12-19_7/IMGVR_all_nucleotides.fna	3_vRhyme_bin_10.fa	95.61	16.37	94.62	IMGVR_UViG_3300008607_000181|3300008607|Ga0111136_100063|11-36127	vRhyme_bin_10__NODE_1068_length_6248_cov_5.061360
/img_vr_v4/IMG_VR/IMG_VR_2022-12-19_7/IMGVR_all_nucleotides.fna	3_vRhyme_bin_10.fa	95.12	15	94.06	IMGVR_UViG_3300006250_000217|3300006250|Ga0099391_100071|48843-88011	vRhyme_bin_10__NODE_1068_length_6248_cov_5.061360
/img_vr_v4/IMG_VR/IMG_VR_2022-12-19_7/IMGVR_all_nucleotides.fna	3_vRhyme_bin_10.fa	95.01	93.38	95.45	IMGVR_UViG_7000000616_000060|7000000616|SRS064329_LANL_scaffold_7162	vRhyme_bin_10__NODE_1068_length_6248_cov_5.061360
/img_vr_v4/IMG_VR/IMG_VR_2022-12-19_7/IMGVR_all_nucleotides.fna	3_vRhyme_bin_10.fa	94.96	15.31	96.54	IMGVR_UViG_3300008123_000108|3300008123|Ga0114854_100080|2-39396	vRhyme_bin_10__NODE_1068_length_6248_cov_5.061360
/img_vr_v4/IMG_VR/IMG_VR_2022-12-19_7/IMGVR_all_nucleotides.fna	3_vRhyme_bin_10.fa	94.9	17.32	100	IMGVR_UViG_3300008275_000019|3300008275|Ga0114253_1000321	vRhyme_bin_10__NODE_1068_length_6248_cov_5.061360
/oral_virome_database/OVD-genomes.fa	3_vRhyme_bin_10.fa	94.86	16.26	96.43	HMP_0203.k81_204344	vRhyme_bin_10__NODE_1068_length_6248_cov_5.061360
/oral_virome_database/OVD-genomes.fa	3_vRhyme_bin_10.fa	94.83	15.25	97.95	HMP_1165.k81_113556	vRhyme_bin_10__NODE_1068_length_6248_cov_5.061360
/img_vr_v4/IMG_VR/IMG_VR_2022-12-19_7/IMGVR_all_nucleotides.fna	3_vRhyme_bin_10.fa	94.78	99.78	81.35	IMGVR_UViG_7000000737_000183|7000000737|C2735664	vRhyme_bin_10__NODE_1068_length_6248_cov_5.061360
/oral_virome_database/OVD-genomes.fa	3_vRhyme_bin_10.fa	94.77	17.04	99.71	HMP_0608.k81_213885	vRhyme_bin_10__NODE_1068_length_6248_cov_5.061360
/img_vr_v4/IMG_VR/IMG_VR_2022-12-19_7/IMGVR_all_nucleotides.fna	3_vRhyme_bin_10.fa	94.77	17.17	99.71	IMGVR_UViG_7000000554_000043|7000000554|SRS058336_LANL_scaffold_60248	vRhyme_bin_10__NODE_1068_length_6248_cov_5.061360
/oral_virome_database/OVD-genomes.fa	3_vRhyme_bin_10.fa	94.77	16.79	99.71	Heintz_2016_38.k141_60486	vRhyme_bin_10__NODE_1068_length_6248_cov_5.061360
/oral_virome_database/OVD-genomes.fa	3_vRhyme_bin_10.fa	94.74	52.22	97.39	HMP_0810.k81_63138	vRhyme_bin_10__NODE_1068_length_6248_cov_5.061360
/metagenomic_gut_virus/mgv_contigs.fna	3_vRhyme_bin_10.fa	94.6	16.84	99.55	MGV-GENOME-0251238 1-36941/36941	vRhyme_bin_10__NODE_1068_length_6248_cov_5.061360
/img_vr_v4/IMG_VR/IMG_VR_2022-12-19_7/IMGVR_all_nucleotides.fna	3_vRhyme_bin_10.fa	94.6	16.84	99.55	IMGVR_UViG_3300045988_050454|3300045988|Ga0495776_086901	vRhyme_bin_10__NODE_1068_length_6248_cov_5.061360
/oral_virome_database/OVD-genomes.fa	3_vRhyme_bin_10.fa	94.6	16.66	98.34	Zhang_2015_209.ctg_139	vRhyme_bin_10__NODE_1068_length_6248_cov_5.061360
/oral_virome_database/OVD-genomes.fa	3_vRhyme_bin_10.fa	94.36	16.35	97.46	Shaiber_2020_24.k141_1280279	vRhyme_bin_10__NODE_1068_length_6248_cov_5.061360
/img_vr_v4/IMG_VR/IMG_VR_2022-12-19_7/IMGVR_all_nucleotides.fna	3_vRhyme_bin_10.fa	94.29	15.31	95.47	IMGVR_UViG_3300007976_000182|3300007976|Ga0114368_100077|32392-71360	vRhyme_bin_10__NODE_1068_length_6248_cov_5.061360
/oral_virome_database/OVD-genomes.fa	3_vRhyme_bin_10.fa	94.29	16.94	99.38	HMP_0068.k81_92889	vRhyme_bin_10__NODE_1068_length_6248_cov_5.061360
/img_vr_v4/IMG_VR/IMG_VR_2022-12-19_7/IMGVR_all_nucleotides.fna	3_vRhyme_bin_10.fa	94.25	89.03	97.46	IMGVR_UViG_3300008493_000181|3300008493|Ga0111009_1003553	vRhyme_bin_10__NODE_1068_length_6248_cov_5.061360
/img_vr_v4/IMG_VR/IMG_VR_2022-12-19_7/IMGVR_all_nucleotides.fna	3_vRhyme_bin_10.fa	94.07	15.74	98.3	IMGVR_UViG_3300007316_000018|3300007316|Ga0104922_100321	vRhyme_bin_10__NODE_1068_length_6248_cov_5.061360
/img_vr_v4/IMG_VR/IMG_VR_2022-12-19_7/IMGVR_all_nucleotides.fna	3_vRhyme_bin_10.fa	94.07	31.49	98.3	IMGVR_UViG_7000000203_000047|7000000203|SRS024441_LANL_scaffold_20034	vRhyme_bin_10__NODE_1068_length_6248_cov_5.061360
/img_vr_v4/IMG_VR/IMG_VR_2022-12-19_7/IMGVR_all_nucleotides.fna	3_vRhyme_bin_10.fa	93.96	16.41	95.13	IMGVR_UViG_3300008099_000150|3300008099|Ga0114261_100147|1822-38053	vRhyme_bin_10__NODE_1068_length_6248_cov_5.061360
/img_vr_v4/IMG_VR/IMG_VR_2022-12-19_7/IMGVR_all_nucleotides.fna	3_vRhyme_bin_10.fa	93.96	15.34	95.47	IMGVR_UViG_3300007208_000214|3300007208|Ga0103291_100189|12371-51264	vRhyme_bin_10__NODE_1068_length_6248_cov_5.061360
/oral_virome_database/OVD-genomes.fa	3_vRhyme_bin_10.fa	93.81	16.14	95.33	HMP_0084.k81_28336	vRhyme_bin_10__NODE_1068_length_6248_cov_5.061360
/oral_virome_database/OVD-genomes.fa	3_vRhyme_bin_10.fa	93.73	18.26	97.46	HMP_0635.k81_34353	vRhyme_bin_10__NODE_1068_length_6248_cov_5.061360
/img_vr_v4/IMG_VR/IMG_VR_2022-12-19_7/IMGVR_all_nucleotides.fna	3_vRhyme_bin_10.fa	93.65	16.43	97.95	IMGVR_UViG_3300008472_000015|3300008472|Ga0115373_1000293	vRhyme_bin_10__NODE_1068_length_6248_cov_5.061360
/oral_virome_database/OVD-genomes.fa	3_vRhyme_bin_10.fa	93.62	16.41	97.09	Zeller_2014_13.k121_24731	vRhyme_bin_10__NODE_1068_length_6248_cov_5.061360
/img_vr_v4/IMG_VR/IMG_VR_2022-12-19_7/IMGVR_all_nucleotides.fna	3_vRhyme_bin_10.fa	93.55	61.92	95.47	IMGVR_UViG_3300008269_000173|3300008269|Ga0114154_101311|3-9636	vRhyme_bin_10__NODE_1068_length_6248_cov_5.061360
/oral_virome_database/OVD-genomes.fa	3_vRhyme_bin_10.fa	93.49	29.31	96.54	HMP_1158.k81_169596	vRhyme_bin_10__NODE_1068_length_6248_cov_5.061360
/oral_virome_database/OVD-genomes.fa	3_vRhyme_bin_10.fa	93.33	15.29	96.54	Zeller_2014_02.k121_229905	vRhyme_bin_10__NODE_1068_length_6248_cov_5.061360
/img_vr_v4/IMG_VR/IMG_VR_2022-12-19_7/IMGVR_all_nucleotides.fna	3_vRhyme_bin_10.fa	93.17	15.92	93.76	IMGVR_UViG_3300011891_000004|3300011891|Ga0119803_100035	vRhyme_bin_10__NODE_1068_length_6248_cov_5.061360
/oral_virome_database/OVD-genomes.fa	3_vRhyme_bin_10.fa	93.14	30.5	99.71	HMP_0443.k81_196720	vRhyme_bin_10__NODE_1068_length_6248_cov_5.061360
/oral_virome_database/OVD-genomes.fa	3_vRhyme_bin_10.fa	93	14.16	85.74	HMP_0905.k81_6710_1 1261-39092/39092	vRhyme_bin_10__NODE_1068_length_6248_cov_5.061360
/oral_virome_database/OVD-genomes.fa	3_vRhyme_bin_10.fa	92.64	15.59	91.33	Shaiber_2020_38.k141_520099	vRhyme_bin_10__NODE_1068_length_6248_cov_5.061360
/oral_virome_database/OVD-genomes.fa	3_vRhyme_bin_10.fa	91.92	15.19	88.3	HMP_1054.k81_233830	vRhyme_bin_10__NODE_1068_length_6248_cov_5.061360
/metagenomic_gut_virus/mgv_contigs.fna	3_vRhyme_bin_10.fa	91.48	15.56	92.06	MGV-GENOME-0251438	vRhyme_bin_10__NODE_1068_length_6248_cov_5.061360
/img_vr_v4/IMG_VR/IMG_VR_2022-12-19_7/IMGVR_all_nucleotides.fna	3_vRhyme_bin_10.fa	91.48	15.56	92.06	IMGVR_UViG_3300045988_025438|3300045988|Ga0495776_015719	vRhyme_bin_10__NODE_1068_length_6248_cov_5.061360
/metagenomic_gut_virus/mgv_contigs.fna	3_vRhyme_bin_10.fa	91.45	21.77	96.05	MGV-GENOME-0197680 1-27569/27569	vRhyme_bin_10__NODE_1068_length_6248_cov_5.061360
/oral_virome_database/OVD-genomes.fa	3_vRhyme_bin_10.fa	91.45	21.77	96.05	Zhang_2015_258.ctg_404	vRhyme_bin_10__NODE_1068_length_6248_cov_5.061360
/img_vr_v4/IMG_VR/IMG_VR_2022-12-19_7/IMGVR_all_nucleotides.fna	3_vRhyme_bin_10.fa	91.45	21.77	96.05	IMGVR_UViG_3300045988_040502|3300045988|Ga0495776_130831	vRhyme_bin_10__NODE_1068_length_6248_cov_5.061360
/img_vr_v4/IMG_VR/IMG_VR_2022-12-19_7/IMGVR_all_nucleotides.fna	3_vRhyme_bin_10.fa	89.91	53.31	85.15	IMGVR_UViG_2816332563_000004|2816332563|2816360694	vRhyme_bin_10__NODE_1068_length_6248_cov_5.061360
/oral_virome_database/OVD-genomes.fa	20_vRhyme_bin_10.fa	93.08	24.07	98.83	Shi_2020_57.k81_11847	vRhyme_bin_10__NODE_1078_length_5487_cov_6.143594
/img_vr_v4/IMG_VR/IMG_VR_2022-12-19_7/IMGVR_all_nucleotides.fna	20_vRhyme_bin_10.fa	92.72	17.01	97.85	IMGVR_UViG_3300014038_000011|3300014038|Ga0119819_1000388	vRhyme_bin_10__NODE_1078_length_5487_cov_6.143594
/oral_virome_database/OVD-genomes.fa	20_vRhyme_bin_10.fa	92.72	9.56	97.85	Shi_2020_42.k81_83023	vRhyme_bin_10__NODE_1078_length_5487_cov_6.143594
/img_vr_v4/IMG_VR/IMG_VR_2022-12-19_7/IMGVR_all_nucleotides.fna	20_vRhyme_bin_10.fa	92.57	9.53	98.03	IMGVR_UViG_3300009957_000006|3300009957|Ga0133738_10006	vRhyme_bin_10__NODE_1078_length_5487_cov_6.143594
/img_vr_v4/IMG_VR/IMG_VR_2022-12-19_7/IMGVR_all_nucleotides.fna	20_vRhyme_bin_10.fa	92.57	9.53	98.03	IMGVR_UViG_3300028511_000028|3300028511|Ga0307827_1042	vRhyme_bin_10__NODE_1078_length_5487_cov_6.143594
/img_vr_v4/IMG_VR/IMG_VR_2022-12-19_7/IMGVR_all_nucleotides.fna	20_vRhyme_bin_10.fa	92.57	9.53	98.03	IMGVR_UViG_3300022572_000028|3300022572|Ga0248009_1020	vRhyme_bin_10__NODE_1078_length_5487_cov_6.143594
/oral_virome_database/OVD-genomes.fa	20_vRhyme_bin_10.fa	92.18	13.18	96.41	Shi_2020_61.k81_84470	vRhyme_bin_10__NODE_1078_length_5487_cov_6.143594
/img_vr_v4/IMG_VR/IMG_VR_2022-12-19_7/IMGVR_all_nucleotides.fna	20_vRhyme_bin_10.fa	92.13	8.84	92.89	IMGVR_UViG_3300028542_000115|3300028542|Ga0307830_1186	vRhyme_bin_10__NODE_1078_length_5487_cov_6.143594
/img_vr_v4/IMG_VR/IMG_VR_2022-12-19_7/IMGVR_all_nucleotides.fna	20_vRhyme_bin_10.fa	92.13	8.84	92.89	IMGVR_UViG_3300009965_000008|3300009965|Ga0133741_100009	vRhyme_bin_10__NODE_1078_length_5487_cov_6.143594
/img_vr_v4/IMG_VR/IMG_VR_2022-12-19_7/IMGVR_all_nucleotides.fna	20_vRhyme_bin_10.fa	92.13	8.84	92.89	IMGVR_UViG_3300022578_000115|3300022578|Ga0248012_1063	vRhyme_bin_10__NODE_1078_length_5487_cov_6.143594
/oral_virome_database/OVD-genomes.fa	20_vRhyme_bin_10.fa	92.09	51.37	98.03	Zeller_2014_34.k121_13766	vRhyme_bin_10__NODE_1078_length_5487_cov_6.143594
/oral_virome_database/OVD-genomes.fa	20_vRhyme_bin_10.fa	92.06	9.34	97.39	Shaiber_2020_65.k141_867331	vRhyme_bin_10__NODE_1078_length_5487_cov_6.143594
/img_vr_v4/IMG_VR/IMG_VR_2022-12-19_7/IMGVR_all_nucleotides.fna	20_vRhyme_bin_10.fa	91.93	10.13	96.41	IMGVR_UViG_3300028519_000070|3300028519|Ga0307828_1096	vRhyme_bin_10__NODE_1078_length_5487_cov_6.143594
/oral_virome_database/OVD-genomes.fa	20_vRhyme_bin_10.fa	91.93	47.97	97.39	Zeller_2014_49.k121_49191	vRhyme_bin_10__NODE_1078_length_5487_cov_6.143594
/img_vr_v4/IMG_VR/IMG_VR_2022-12-19_7/IMGVR_all_nucleotides.fna	20_vRhyme_bin_10.fa	91.93	10.13	96.41	IMGVR_UViG_3300022575_000070|3300022575|Ga0248010_1061	vRhyme_bin_10__NODE_1078_length_5487_cov_6.143594
/img_vr_v4/IMG_VR/IMG_VR_2022-12-19_7/IMGVR_all_nucleotides.fna	20_vRhyme_bin_10.fa	91.93	10.13	96.41	IMGVR_UViG_3300009964_000007|3300009964|Ga0133739_10007	vRhyme_bin_10__NODE_1078_length_5487_cov_6.143594
/oral_virome_database/OVD-genomes.fa	20_vRhyme_bin_10.fa	91.9	14.4	100	Altabtbaei_2021_58.k141_360107	vRhyme_bin_10__NODE_1078_length_5487_cov_6.143594
/img_vr_v4/IMG_VR/IMG_VR_2022-12-19_7/IMGVR_all_nucleotides.fna	20_vRhyme_bin_10.fa	91.84	9.8	95.61	IMGVR_UViG_7000000472_000056|7000000472|SRS051244_LANL_scaffold_61253	vRhyme_bin_10__NODE_1078_length_5487_cov_6.143594
/img_vr_v4/IMG_VR/IMG_VR_2022-12-19_7/IMGVR_all_nucleotides.fna	20_vRhyme_bin_10.fa	91.84	9.37	97.89	IMGVR_UViG_7000000443_000039|7000000443|SRS058808_LANL_scaffold_54123	vRhyme_bin_10__NODE_1078_length_5487_cov_6.143594
/oral_virome_database/OVD-genomes.fa	20_vRhyme_bin_10.fa	91.84	9.36	97.89	HMP_1009.k81_175321	vRhyme_bin_10__NODE_1078_length_5487_cov_6.143594
/img_vr_v4/IMG_VR/IMG_VR_2022-12-19_7/IMGVR_all_nucleotides.fna	20_vRhyme_bin_10.fa	91.84	8.98	95.61	IMGVR_UViG_3300008688_000009|3300008688|Ga0111559_1000048	vRhyme_bin_10__NODE_1078_length_5487_cov_6.143594
/img_vr_v4/IMG_VR/IMG_VR_2022-12-19_7/IMGVR_all_nucleotides.fna	20_vRhyme_bin_10.fa	91.84	9.38	97.89	IMGVR_UViG_3300008634_000012|3300008634|Ga0111369_1000219	vRhyme_bin_10__NODE_1078_length_5487_cov_6.143594
/img_vr_v4/IMG_VR/IMG_VR_2022-12-19_7/IMGVR_all_nucleotides.fna	20_vRhyme_bin_10.fa	91.84	8.92	94.4	IMGVR_UViG_3300028508_000047|3300028508|Ga0307854_1041	vRhyme_bin_10__NODE_1078_length_5487_cov_6.143594
/img_vr_v4/IMG_VR/IMG_VR_2022-12-19_7/IMGVR_all_nucleotides.fna	20_vRhyme_bin_10.fa	91.84	8.91	94.4	IMGVR_UViG_3300019469_000054|3300019469|Ga0197712_10001	vRhyme_bin_10__NODE_1078_length_5487_cov_6.143594
/oral_virome_database/OVD-genomes.fa	20_vRhyme_bin_10.fa	91.84	9.03	95.61	HMP_0882.k81_344921	vRhyme_bin_10__NODE_1078_length_5487_cov_6.143594
/img_vr_v4/IMG_VR/IMG_VR_2022-12-19_7/IMGVR_all_nucleotides.fna	20_vRhyme_bin_10.fa	91.84	8.92	94.4	IMGVR_UViG_3300022579_000047|3300022579|Ga0248023_1020	vRhyme_bin_10__NODE_1078_length_5487_cov_6.143594
/gut_phage_database/GPD_sequences.fa	20_vRhyme_bin_10.fa	91.81	9.32	97.39	uvig_456030_SRR5056970_217 length_57366_VirFinder_VirSorter_cat_2	vRhyme_bin_10__NODE_1078_length_5487_cov_6.143594
/oral_virome_database/OVD-genomes.fa	20_vRhyme_bin_10.fa	91.81	32.76	96.41	Shi_2020_83.k81_160542	vRhyme_bin_10__NODE_1078_length_5487_cov_6.143594
/oral_virome_database/OVD-genomes.fa	20_vRhyme_bin_10.fa	91.71	9.69	96.59	HMP_0237.k81_77347	vRhyme_bin_10__NODE_1078_length_5487_cov_6.143594
/img_vr_v4/IMG_VR/IMG_VR_2022-12-19_7/IMGVR_all_nucleotides.fna	20_vRhyme_bin_10.fa	91.68	9.58	98.83	IMGVR_UViG_3300009956_000001|3300009956|Ga0133746_10001	vRhyme_bin_10__NODE_1078_length_5487_cov_6.143594
/gut_phage_database/GPD_sequences.fa	20_vRhyme_bin_10.fa	91.68	9.33	97.39	uvig_442495_SRR5056853_171 length_57249_VirFinder_VirSorter_cat_2	vRhyme_bin_10__NODE_1078_length_5487_cov_6.143594
/img_vr_v4/IMG_VR/IMG_VR_2022-12-19_7/IMGVR_all_nucleotides.fna	20_vRhyme_bin_10.fa	91.68	9.58	98.83	IMGVR_UViG_3300028509_000049|3300028509|Ga0307846_1070	vRhyme_bin_10__NODE_1078_length_5487_cov_6.143594
/oral_virome_database/OVD-genomes.fa	20_vRhyme_bin_10.fa	91.58	9.2	96.59	HMP_0902.k81_349302	vRhyme_bin_10__NODE_1078_length_5487_cov_6.143594
/oral_virome_database/OVD-genomes.fa	20_vRhyme_bin_10.fa	91.51	9.78	100	HMP_0719.k81_33076	vRhyme_bin_10__NODE_1078_length_5487_cov_6.143594
/oral_virome_database/OVD-genomes.fa	20_vRhyme_bin_10.fa	91.31	9.35	98.03	Gemez_2017_52.k141_168371	vRhyme_bin_10__NODE_1078_length_5487_cov_6.143594
/oral_virome_database/OVD-genomes.fa	20_vRhyme_bin_10.fa	91.21	6.66	97.85	Zeller_2014_48.k121_17101	vRhyme_bin_10__NODE_1078_length_5487_cov_6.143594
/oral_virome_database/OVD-genomes.fa	20_vRhyme_bin_10.fa	91.14	9.44	98.83	Shaiber_2020_50.k141_128636	vRhyme_bin_10__NODE_1078_length_5487_cov_6.143594
/oral_virome_database/OVD-genomes.fa	20_vRhyme_bin_10.fa	90.99	9.06	94.95	HMP_0893.k81_150982	vRhyme_bin_10__NODE_1078_length_5487_cov_6.143594
/oral_virome_database/OVD-genomes.fa	20_vRhyme_bin_10.fa	90.99	52.31	96.41	Zeller_2014_26.k121_122383	vRhyme_bin_10__NODE_1078_length_5487_cov_6.143594
/oral_virome_database/OVD-genomes.fa	20_vRhyme_bin_10.fa	90.88	9.17	96.59	Altabtbaei_2021_47.k141_366488	vRhyme_bin_10__NODE_1078_length_5487_cov_6.143594
/img_vr_v4/IMG_VR/IMG_VR_2022-12-19_7/IMGVR_all_nucleotides.fna	20_vRhyme_bin_10.fa	90.85	10.47	98.83	IMGVR_UViG_3300008746_000007|3300008746|Ga0114084_1000195	vRhyme_bin_10__NODE_1078_length_5487_cov_6.143594
/oral_virome_database/OVD-genomes.fa	20_vRhyme_bin_10.fa	90.85	9.5	98.83	HMP_0253.k81_27780	vRhyme_bin_10__NODE_1078_length_5487_cov_6.143594
/oral_virome_database/OVD-genomes.fa	20_vRhyme_bin_10.fa	90.85	48.09	98.69	HMP_0726.k81_51162	vRhyme_bin_10__NODE_1078_length_5487_cov_6.143594
/img_vr_v4/IMG_VR/IMG_VR_2022-12-19_7/IMGVR_all_nucleotides.fna	20_vRhyme_bin_10.fa	90.85	9.48	98.83	IMGVR_UViG_3300008281_000004|3300008281|Ga0113996_1000174	vRhyme_bin_10__NODE_1078_length_5487_cov_6.143594
/img_vr_v4/IMG_VR/IMG_VR_2022-12-19_7/IMGVR_all_nucleotides.fna	20_vRhyme_bin_10.fa	90.7	22.5	94.95	IMGVR_UViG_7000000364_000017|7000000364|SRS051941_LANL_scaffold_12180	vRhyme_bin_10__NODE_1078_length_5487_cov_6.143594
/metagenomic_gut_virus/mgv_contigs.fna	20_vRhyme_bin_10.fa	90.55	9.58	98.83	MGV-GENOME-0324909	vRhyme_bin_10__NODE_1078_length_5487_cov_6.143594
/img_vr_v4/IMG_VR/IMG_VR_2022-12-19_7/IMGVR_all_nucleotides.fna	20_vRhyme_bin_10.fa	90.55	9.58	98.83	IMGVR_UViG_3300045988_118856|3300045988|Ga0495776_003283	vRhyme_bin_10__NODE_1078_length_5487_cov_6.143594
/oral_virome_database/OVD-genomes.fa	20_vRhyme_bin_10.fa	90.55	13.61	98.83	Zhang_2015_071.ctg_137	vRhyme_bin_10__NODE_1078_length_5487_cov_6.143594
/img_vr_v4/IMG_VR/IMG_VR_2022-12-19_7/IMGVR_all_nucleotides.fna	20_vRhyme_bin_10.fa	90.39	9.42	97.39	IMGVR_UViG_3300008506_000008|3300008506|Ga0115176_1000217	vRhyme_bin_10__NODE_1078_length_5487_cov_6.143594
/img_vr_v4/IMG_VR/IMG_VR_2022-12-19_7/IMGVR_all_nucleotides.fna	20_vRhyme_bin_10.fa	90.39	9.17	94.95	IMGVR_UViG_3300008412_000006|3300008412|Ga0115193_1000108	vRhyme_bin_10__NODE_1078_length_5487_cov_6.143594
/img_vr_v4/IMG_VR/IMG_VR_2022-12-19_7/IMGVR_all_nucleotides.fna	20_vRhyme_bin_10.fa	90.39	9.16	94.95	IMGVR_UViG_3300008271_000009|3300008271|Ga0111085_100257	vRhyme_bin_10__NODE_1078_length_5487_cov_6.143594
/img_vr_v4/IMG_VR/IMG_VR_2022-12-19_7/IMGVR_all_nucleotides.fna	20_vRhyme_bin_10.fa	90.39	9.44	97.39	IMGVR_UViG_7000000651_000086|7000000651|SRS063932_LANL_scaffold_73074	vRhyme_bin_10__NODE_1078_length_5487_cov_6.143594
/img_vr_v4/IMG_VR/IMG_VR_2022-12-19_7/IMGVR_all_nucleotides.fna	20_vRhyme_bin_10.fa	90.39	9.19	95.17	IMGVR_UViG_7000000411_000045|7000000411|SRS042984_LANL_scaffold_63702	vRhyme_bin_10__NODE_1078_length_5487_cov_6.143594
/gut_phage_database/GPD_sequences.fa	20_vRhyme_bin_10.fa	90.3	47.16	97.85	uvig_403923_SRR3992995_3771 length_11385_VirFinder	vRhyme_bin_10__NODE_1078_length_5487_cov_6.143594
/oral_virome_database/OVD-genomes.fa	20_vRhyme_bin_10.fa	90.1	21.83	96.59	Ganesan_2020_63.k141_62792	vRhyme_bin_10__NODE_1078_length_5487_cov_6.143594
/oral_virome_database/OVD-genomes.fa	20_vRhyme_bin_10.fa	90.06	9.45	96.41	HMP_1102.k81_251171	vRhyme_bin_10__NODE_1078_length_5487_cov_6.143594
/oral_virome_database/OVD-genomes.fa	20_vRhyme_bin_10.fa	89.89	9.47	97.39	Wei_2020_15.k141_869148	vRhyme_bin_10__NODE_1078_length_5487_cov_6.143594
/oral_virome_database/OVD-genomes.fa	20_vRhyme_bin_10.fa	89.89	9.39	97.39	HMP_0884.k81_95962	vRhyme_bin_10__NODE_1078_length_5487_cov_6.143594
/metagenomic_gut_virus/mgv_contigs.fna	20_vRhyme_bin_10.fa	89.79	8.2	85.15	MGV-GENOME-0325807	vRhyme_bin_10__NODE_1078_length_5487_cov_6.143594
/oral_virome_database/OVD-genomes.fa	20_vRhyme_bin_10.fa	89.79	8.2	85.15	Zhang_2015_109.ctg_2	vRhyme_bin_10__NODE_1078_length_5487_cov_6.143594
/metagenomic_gut_virus/mgv_contigs.fna	20_vRhyme_bin_10.fa	89.79	9.43	97.85	MGV-GENOME-0325618 1-56912/56912	vRhyme_bin_10__NODE_1078_length_5487_cov_6.143594
/img_vr_v4/IMG_VR/IMG_VR_2022-12-19_7/IMGVR_all_nucleotides.fna	20_vRhyme_bin_10.fa	89.79	8.2	85.15	IMGVR_UViG_3300045988_128121|3300045988|Ga0495776_003382	vRhyme_bin_10__NODE_1078_length_5487_cov_6.143594
/img_vr_v4/IMG_VR/IMG_VR_2022-12-19_7/IMGVR_all_nucleotides.fna	20_vRhyme_bin_10.fa	89.79	9.43	97.85	IMGVR_UViG_3300045988_123761|3300045988|Ga0495776_142117	vRhyme_bin_10__NODE_1078_length_5487_cov_6.143594
/gut_virome_database/gut_virome_database.fna	20_vRhyme_bin_10.fa	89.76	45.81	94.15	Kang_0021_ST003_A_NODE_377_length_11276_cov_60.317975	vRhyme_bin_10__NODE_1078_length_5487_cov_6.143594
/img_vr_v4/IMG_VR/IMG_VR_2022-12-19_7/IMGVR_all_nucleotides.fna	20_vRhyme_bin_10.fa	89.61	9.5	97.85	IMGVR_UViG_3300045988_138630|3300045988|Ga0495776_141783	vRhyme_bin_10__NODE_1078_length_5487_cov_6.143594
/metagenomic_gut_virus/mgv_contigs.fna	20_vRhyme_bin_10.fa	89.61	9.5	97.85	MGV-GENOME-0324809 1-56529/56529	vRhyme_bin_10__NODE_1078_length_5487_cov_6.143594
/oral_virome_database/OVD-genomes.fa	20_vRhyme_bin_10.fa	89.36	9.19	94.95	Wei_2020_48.k141_1351416	vRhyme_bin_10__NODE_1078_length_5487_cov_6.143594
/metagenomic_gut_virus/mgv_contigs.fna	20_vRhyme_bin_10.fa	89.01	8.57	88.26	MGV-GENOME-0324805 1-56527/56527	vRhyme_bin_10__NODE_1078_length_5487_cov_6.143594
/img_vr_v4/IMG_VR/IMG_VR_2022-12-19_7/IMGVR_all_nucleotides.fna	20_vRhyme_bin_10.fa	89.01	8.57	88.26	IMGVR_UViG_3300045988_115429|3300045988|Ga0495776_141782	vRhyme_bin_10__NODE_1078_length_5487_cov_6.143594
/oral_virome_database/OVD-genomes.fa	20_vRhyme_bin_10.fa	89.01	8.55	88.26	Zhang_2015_147.ctg_92	vRhyme_bin_10__NODE_1078_length_5487_cov_6.143594
/oral_virome_database/OVD-genomes.fa	20_vRhyme_bin_10.fa	88.77	49.78	96.41	Wang_2019_21.k81_141759	vRhyme_bin_10__NODE_1078_length_5487_cov_6.143594
/img_vr_v4/IMG_VR/IMG_VR_2022-12-19_7/IMGVR_all_nucleotides.fna	20_vRhyme_bin_10.fa	88.57	9.44	94.95	IMGVR_UViG_7000000018_000032|7000000018|SRS022725_LANL_scaffold_26648	vRhyme_bin_10__NODE_1078_length_5487_cov_6.143594
/metagenomic_gut_virus/mgv_contigs.fna	20_vRhyme_bin_10.fa	88.13	9.24	94.95	MGV-GENOME-0324492	vRhyme_bin_10__NODE_1078_length_5487_cov_6.143594
/oral_virome_database/OVD-genomes.fa	20_vRhyme_bin_10.fa	88.13	9.24	94.95	Zhang_2015_031.ctg_84	vRhyme_bin_10__NODE_1078_length_5487_cov_6.143594
/img_vr_v4/IMG_VR/IMG_VR_2022-12-19_7/IMGVR_all_nucleotides.fna	20_vRhyme_bin_10.fa	88.13	9.24	94.95	IMGVR_UViG_3300045988_139585|3300045988|Ga0495776_004704	vRhyme_bin_10__NODE_1078_length_5487_cov_6.143594
/oral_virome_database/OVD-genomes.fa	20_vRhyme_bin_10.fa	97.61	30.77	98.11	HMP_0946.k81_109592	vRhyme_bin_10__NODE_1088_length_5445_cov_5.291095
/oral_virome_database/OVD-genomes.fa	20_vRhyme_bin_10.fa	96.82	31.63	97.76	HMP_0367.k81_114793	vRhyme_bin_10__NODE_1088_length_5445_cov_5.291095
/img_vr_v4/IMG_VR/IMG_VR_2022-12-19_7/IMGVR_all_nucleotides.fna	20_vRhyme_bin_10.fa	96.82	23.49	97.76	IMGVR_UViG_3300008091_000043|3300008091|Ga0105975_100414	vRhyme_bin_10__NODE_1088_length_5445_cov_5.291095
/oral_virome_database/OVD-genomes.fa	20_vRhyme_bin_10.fa	94.91	15.54	98.11	HMP_1115.k81_149883	vRhyme_bin_10__NODE_1088_length_5445_cov_5.291095
/oral_virome_database/OVD-genomes.fa	20_vRhyme_bin_10.fa	92.86	37.1	86.8	HMP_0839.k81_143402	vRhyme_bin_10__NODE_1088_length_5445_cov_5.291095
/img_vr_v4/IMG_VR/IMG_VR_2022-12-19_7/IMGVR_all_nucleotides.fna	20_vRhyme_bin_10.fa	92.48	17.82	87.03	IMGVR_UViG_3300009956_000011|3300009956|Ga0133746_10011	vRhyme_bin_10__NODE_1088_length_5445_cov_5.291095
/img_vr_v4/IMG_VR/IMG_VR_2022-12-19_7/IMGVR_all_nucleotides.fna	20_vRhyme_bin_10.fa	92.48	17.82	87.03	IMGVR_UViG_3300028509_000052|3300028509|Ga0307846_1077	vRhyme_bin_10__NODE_1088_length_5445_cov_5.291095
/img_vr_v4/IMG_VR/IMG_VR_2022-12-19_7/IMGVR_all_nucleotides.fna	20_vRhyme_bin_10.fa	92.12	70.76	85.05	IMGVR_UViG_7000000604_000121|7000000604|C3932395	vRhyme_bin_10__NODE_1088_length_5445_cov_5.291095
/img_vr_v4/IMG_VR/IMG_VR_2022-12-19_7/IMGVR_all_nucleotides.fna	20_vRhyme_bin_10.fa	92.12	27.35	85.05	IMGVR_UViG_3300008138_000075|3300008138|Ga0114843_100957	vRhyme_bin_10__NODE_1088_length_5445_cov_5.291095
/img_vr_v4/IMG_VR/IMG_VR_2022-12-19_7/IMGVR_all_nucleotides.fna	20_vRhyme_bin_10.fa	92.12	18.22	94.91	IMGVR_UViG_3300007339_000025|3300007339|Ga0104971_100220	vRhyme_bin_10__NODE_1088_length_5445_cov_5.291095
/img_vr_v4/IMG_VR/IMG_VR_2022-12-19_7/IMGVR_all_nucleotides.fna	20_vRhyme_bin_10.fa	92.12	32.36	94.91	IMGVR_UViG_3300008099_000040|3300008099|Ga0114261_100734	vRhyme_bin_10__NODE_1088_length_5445_cov_5.291095
/oral_virome_database/OVD-genomes.fa	20_vRhyme_bin_10.fa	92.12	14.31	93.06	HMP_1110.k81_49224	vRhyme_bin_10__NODE_1088_length_5445_cov_5.291095
/img_vr_v4/IMG_VR/IMG_VR_2022-12-19_7/IMGVR_all_nucleotides.fna	20_vRhyme_bin_10.fa	92	44.86	94.91	IMGVR_UViG_3300008273_000051|3300008273|Ga0114250_101350	vRhyme_bin_10__NODE_1088_length_5445_cov_5.291095
/img_vr_v4/IMG_VR/IMG_VR_2022-12-19_7/IMGVR_all_nucleotides.fna	20_vRhyme_bin_10.fa	92	32.22	94.91	IMGVR_UViG_2823321286_000002|2823321286|2823321312|28-16065	vRhyme_bin_10__NODE_1088_length_5445_cov_5.291095
/img_vr_v4/IMG_VR/IMG_VR_2022-12-19_7/IMGVR_all_nucleotides.fna	20_vRhyme_bin_10.fa	92	54.54	94.91	IMGVR_UViG_7000000042_000082|7000000042|SRS023835_Baylor_scaffold_40421	vRhyme_bin_10__NODE_1088_length_5445_cov_5.291095
/img_vr_v4/IMG_VR/IMG_VR_2022-12-19_7/IMGVR_all_nucleotides.fna	20_vRhyme_bin_10.fa	92	35.46	94.91	IMGVR_UViG_7000000550_000044|7000000550|SRS075404_LANL_scaffold_1811	vRhyme_bin_10__NODE_1088_length_5445_cov_5.291095
/img_vr_v4/IMG_VR/IMG_VR_2022-12-19_7/IMGVR_all_nucleotides.fna	20_vRhyme_bin_10.fa	92	28.53	94.91	IMGVR_UViG_3300006477_000085|3300006477|Ga0100232_100858	vRhyme_bin_10__NODE_1088_length_5445_cov_5.291095
/oral_virome_database/OVD-genomes.fa	20_vRhyme_bin_10.fa	91.63	15.41	94.91	HMP_0133.k81_191716_1 12173-45713/78495	vRhyme_bin_10__NODE_1088_length_5445_cov_5.291095
/metagenomic_gut_virus/mgv_contigs.fna	20_vRhyme_bin_10.fa	91.41	17.16	94.58	MGV-GENOME-0211552 1-30014/30014	vRhyme_bin_10__NODE_1088_length_5445_cov_5.291095
/img_vr_v4/IMG_VR/IMG_VR_2022-12-19_7/IMGVR_all_nucleotides.fna	20_vRhyme_bin_10.fa	91.41	17.16	94.58	IMGVR_UViG_3300045988_167419|3300045988|Ga0495776_121016	vRhyme_bin_10__NODE_1088_length_5445_cov_5.291095
/oral_virome_database/OVD-genomes.fa	20_vRhyme_bin_10.fa	91.41	16.07	94.58	Zhang_2015_049.ctg_167	vRhyme_bin_10__NODE_1088_length_5445_cov_5.291095
/oral_virome_database/OVD-genomes.fa	20_vRhyme_bin_10.fa	91.37	17.69	96.55	HMP_1014.k81_161594_1 58100-87819/98745	vRhyme_bin_10__NODE_1088_length_5445_cov_5.291095
/oral_virome_database/OVD-genomes.fa	20_vRhyme_bin_10.fa	91.14	16.54	95.79	Brito_2019_124.k121_41877	vRhyme_bin_10__NODE_1088_length_5445_cov_5.291095
/gut_phage_database/GPD_sequences.fa	20_vRhyme_bin_10.fa	90.83	13.78	86.69	uvig_455222_SRR5056831_382 length_34243_VirSorter_cat_2	vRhyme_bin_10__NODE_1088_length_5445_cov_5.291095
/img_vr_v4/IMG_VR/IMG_VR_2022-12-19_7/IMGVR_all_nucleotides.fna	20_vRhyme_bin_10.fa	90.71	23.71	94.58	IMGVR_UViG_7000000707_000067|7000000707|SRS019045_WUGC_scaffold_54737	vRhyme_bin_10__NODE_1088_length_5445_cov_5.291095
/oral_virome_database/OVD-genomes.fa	20_vRhyme_bin_10.fa	90.71	15.52	94.58	HMP_0296.k81_61516	vRhyme_bin_10__NODE_1088_length_5445_cov_5.291095
/img_vr_v4/IMG_VR/IMG_VR_2022-12-19_7/IMGVR_all_nucleotides.fna	20_vRhyme_bin_10.fa	90.71	18.99	94.58	IMGVR_UViG_3300008345_000040|3300008345|Ga0115409_100346	vRhyme_bin_10__NODE_1088_length_5445_cov_5.291095
/img_vr_v4/IMG_VR/IMG_VR_2022-12-19_7/IMGVR_all_nucleotides.fna	20_vRhyme_bin_10.fa	90.71	15.52	94.58	IMGVR_UViG_3300008147_000175|3300008147|Ga0114367_100325	vRhyme_bin_10__NODE_1088_length_5445_cov_5.291095
/oral_virome_database/OVD-genomes.fa	20_vRhyme_bin_10.fa	90.69	21.61	86.69	Zhang_2015_109.ctg_9	vRhyme_bin_10__NODE_1088_length_5445_cov_5.291095
/img_vr_v4/IMG_VR/IMG_VR_2022-12-19_7/IMGVR_all_nucleotides.fna	20_vRhyme_bin_10.fa	90.56	16.72	94.58	IMGVR_UViG_7000000599_000055|7000000599|SRS019022_WUGC_scaffold_56744	vRhyme_bin_10__NODE_1088_length_5445_cov_5.291095
/oral_virome_database/OVD-genomes.fa	20_vRhyme_bin_10.fa	90.08	29.68	88.54	HMP_0628.k81_75527	vRhyme_bin_10__NODE_1088_length_5445_cov_5.291095
/oral_virome_database/OVD-genomes.fa	20_vRhyme_bin_10.fa	89.92	14.77	86.69	HMP_1139.k81_10084	vRhyme_bin_10__NODE_1088_length_5445_cov_5.291095
/oral_virome_database/OVD-genomes.fa	20_vRhyme_bin_10.fa	89.72	16.55	94.91	Zhang_2015_057.ctg_76_1 1-31234/48051	vRhyme_bin_10__NODE_1088_length_5445_cov_5.291095
/img_vr_v4/IMG_VR/IMG_VR_2022-12-19_7/IMGVR_all_nucleotides.fna	37_vRhyme_bin_10.fa	99.85	14.28	100	IMGVR_UViG_3300008278_000022|3300008278|Ga0114262_100229	vRhyme_bin_10__NODE_1107_length_5604_cov_3.714904
/img_vr_v4/IMG_VR/IMG_VR_2022-12-19_7/IMGVR_all_nucleotides.fna	37_vRhyme_bin_10.fa	99.65	14.91	100	IMGVR_UViG_3300008280_000104|3300008280|Ga0114267_100001|188490-226121	vRhyme_bin_10__NODE_1107_length_5604_cov_3.714904
/img_vr_v4/IMG_VR/IMG_VR_2022-12-19_7/IMGVR_all_nucleotides.fna	37_vRhyme_bin_10.fa	99.65	14.44	100	IMGVR_UViG_3300007967_000003|3300007967|Ga0105958_100005	vRhyme_bin_10__NODE_1107_length_5604_cov_3.714904
/img_vr_v4/IMG_VR/IMG_VR_2022-12-19_7/IMGVR_all_nucleotides.fna	37_vRhyme_bin_10.fa	99.2	14.81	100	IMGVR_UViG_3300008514_000120|3300008514|Ga0111023_100019|34536-72425	vRhyme_bin_10__NODE_1107_length_5604_cov_3.714904
/img_vr_v4/IMG_VR/IMG_VR_2022-12-19_7/IMGVR_all_nucleotides.fna	37_vRhyme_bin_10.fa	99.2	44.49	100	IMGVR_UViG_7000000388_000044|7000000388|SRS020856_Baylor_scaffold_16871	vRhyme_bin_10__NODE_1107_length_5604_cov_3.714904
/img_vr_v4/IMG_VR/IMG_VR_2022-12-19_7/IMGVR_all_nucleotides.fna	37_vRhyme_bin_10.fa	98.59	20.42	98.79	IMGVR_UViG_7000000085_000064|7000000085|SRS018145_Baylor_scaffold_49446	vRhyme_bin_10__NODE_1107_length_5604_cov_3.714904
/img_vr_v4/IMG_VR/IMG_VR_2022-12-19_7/IMGVR_all_nucleotides.fna	37_vRhyme_bin_10.fa	98.59	24.28	98.79	IMGVR_UViG_3300006745_000025|3300006745|Ga0101799_100380	vRhyme_bin_10__NODE_1107_length_5604_cov_3.714904
/img_vr_v4/IMG_VR/IMG_VR_2022-12-19_7/IMGVR_all_nucleotides.fna	37_vRhyme_bin_10.fa	98.59	25.19	100	IMGVR_UViG_7000000009_000207|7000000009|SRS018300_Baylor_scaffold_55496	vRhyme_bin_10__NODE_1107_length_5604_cov_3.714904
/img_vr_v4/IMG_VR/IMG_VR_2022-12-19_7/IMGVR_all_nucleotides.fna	37_vRhyme_bin_10.fa	98.59	14.04	100	IMGVR_UViG_3300006321_000222|3300006321|Ga0099624_100023|58871-98832	vRhyme_bin_10__NODE_1107_length_5604_cov_3.714904
/img_vr_v4/IMG_VR/IMG_VR_2022-12-19_7/IMGVR_all_nucleotides.fna	37_vRhyme_bin_10.fa	98.4	20.71	98.79	IMGVR_UViG_3300022495_000090|3300022495|Ga0242631_100088	vRhyme_bin_10__NODE_1107_length_5604_cov_3.714904
/img_vr_v4/IMG_VR/IMG_VR_2022-12-19_7/IMGVR_all_nucleotides.fna	37_vRhyme_bin_10.fa	98.4	25.94	90.76	IMGVR_UViG_3300028998_000095|3300028998|Ga0169656_100379|3-19612	vRhyme_bin_10__NODE_1107_length_5604_cov_3.714904
/img_vr_v4/IMG_VR/IMG_VR_2022-12-19_7/IMGVR_all_nucleotides.fna	37_vRhyme_bin_10.fa	98.34	14.47	96.75	IMGVR_UViG_3300014026_000107|3300014026|Ga0119807_1000664	vRhyme_bin_10__NODE_1107_length_5604_cov_3.714904
/img_vr_v4/IMG_VR/IMG_VR_2022-12-19_7/IMGVR_all_nucleotides.fna	37_vRhyme_bin_10.fa	98.34	12.73	96.75	IMGVR_UViG_2740892483_000002|2740892483|2740988433|1-42606	vRhyme_bin_10__NODE_1107_length_5604_cov_3.714904
/img_vr_v4/IMG_VR/IMG_VR_2022-12-19_7/IMGVR_all_nucleotides.fna	37_vRhyme_bin_10.fa	98.16	59.58	97.2	IMGVR_UViG_3300014140_000032|3300014140|Ga0134344_1000685	vRhyme_bin_10__NODE_1107_length_5604_cov_3.714904
/img_vr_v4/IMG_VR/IMG_VR_2022-12-19_7/IMGVR_all_nucleotides.fna	37_vRhyme_bin_10.fa	98.15	13.9	96.75	IMGVR_UViG_3300008748_000246|3300008748|Ga0114085_100108|4585-43605	vRhyme_bin_10__NODE_1107_length_5604_cov_3.714904
/img_vr_v4/IMG_VR/IMG_VR_2022-12-19_7/IMGVR_all_nucleotides.fna	37_vRhyme_bin_10.fa	98.15	13.29	96.75	IMGVR_UViG_7000000519_000040|7000000519|SRS018357_Baylor_scaffold_13223	vRhyme_bin_10__NODE_1107_length_5604_cov_3.714904
/img_vr_v4/IMG_VR/IMG_VR_2022-12-19_7/IMGVR_all_nucleotides.fna	37_vRhyme_bin_10.fa	98.14	40.7	85.6	IMGVR_UViG_3300006479_000038|3300006479|Ga0100247_1001652	vRhyme_bin_10__NODE_1107_length_5604_cov_3.714904
/oral_virome_database/OVD-genomes.fa	37_vRhyme_bin_10.fa	98.01	7.05	98.79	Zhang_2015_061.ctg_98	vRhyme_bin_10__NODE_1107_length_5604_cov_3.714904
/img_vr_v4/IMG_VR/IMG_VR_2022-12-19_7/IMGVR_all_nucleotides.fna	37_vRhyme_bin_10.fa	97.96	41.4	97.2	IMGVR_UViG_3300006458_000083|3300006458|Ga0100175_101457	vRhyme_bin_10__NODE_1107_length_5604_cov_3.714904
/img_vr_v4/IMG_VR/IMG_VR_2022-12-19_7/IMGVR_all_nucleotides.fna	37_vRhyme_bin_10.fa	97.96	49.86	97.2	IMGVR_UViG_7000000029_000151|7000000029|SRS042131_WUGC_scaffold_62838	vRhyme_bin_10__NODE_1107_length_5604_cov_3.714904
/img_vr_v4/IMG_VR/IMG_VR_2022-12-19_7/IMGVR_all_nucleotides.fna	37_vRhyme_bin_10.fa	97.96	18.68	97.2	IMGVR_UViG_3300008626_000130|3300008626|Ga0111364_100018|193415-222574	vRhyme_bin_10__NODE_1107_length_5604_cov_3.714904
/img_vr_v4/IMG_VR/IMG_VR_2022-12-19_7/IMGVR_all_nucleotides.fna	37_vRhyme_bin_10.fa	97.96	36.62	97.2	IMGVR_UViG_7000000436_000007|7000000436|SRS015644_WUGC_scaffold_19685	vRhyme_bin_10__NODE_1107_length_5604_cov_3.714904
/oral_virome_database/OVD-genomes.fa	37_vRhyme_bin_10.fa	97.93	12.05	97.16	HMP_0007.k81_76923_1 26755-71959/82794	vRhyme_bin_10__NODE_1107_length_5604_cov_3.714904
/oral_virome_database/OVD-genomes.fa	37_vRhyme_bin_10.fa	97.77	13.49	90.22	Wei_2020_31.k141_63703	vRhyme_bin_10__NODE_1107_length_5604_cov_3.714904
/oral_virome_database/OVD-genomes.fa	37_vRhyme_bin_10.fa	97.73	44.91	85.6	Brito_2019_143.k121_24998	vRhyme_bin_10__NODE_1107_length_5604_cov_3.714904
/img_vr_v4/IMG_VR/IMG_VR_2022-12-19_7/IMGVR_all_nucleotides.fna	37_vRhyme_bin_10.fa	97.64	97.99	79.89	IMGVR_UViG_3300008141_000153|3300008141|Ga0114170_103379	vRhyme_bin_10__NODE_1107_length_5604_cov_3.714904
/img_vr_v4/IMG_VR/IMG_VR_2022-12-19_7/IMGVR_all_nucleotides.fna	37_vRhyme_bin_10.fa	97.6	14.09	97.2	IMGVR_UViG_2802429639_000001|2802429639|2802505612|143308-181971	vRhyme_bin_10__NODE_1107_length_5604_cov_3.714904
/oral_virome_database/OVD-genomes.fa	37_vRhyme_bin_10.fa	97.6	26.01	89.03	Zhang_2015_115.ctg_551	vRhyme_bin_10__NODE_1107_length_5604_cov_3.714904
/oral_virome_database/OVD-genomes.fa	37_vRhyme_bin_10.fa	97.59	14.01	96.75	Wei_2020_25.k141_720846	vRhyme_bin_10__NODE_1107_length_5604_cov_3.714904
/img_vr_v4/IMG_VR/IMG_VR_2022-12-19_7/IMGVR_all_nucleotides.fna	37_vRhyme_bin_10.fa	97.55	21.17	97.2	IMGVR_UViG_7000000374_000217|7000000374|SRS016342_Baylor_scaffold_45746	vRhyme_bin_10__NODE_1107_length_5604_cov_3.714904
/img_vr_v4/IMG_VR/IMG_VR_2022-12-19_7/IMGVR_all_nucleotides.fna	37_vRhyme_bin_10.fa	97.55	18.74	97.2	IMGVR_UViG_3300008503_000355|3300008503|Ga0111013_100012|3-29066	vRhyme_bin_10__NODE_1107_length_5604_cov_3.714904
/oral_virome_database/OVD-genomes.fa	37_vRhyme_bin_10.fa	97.33	14.59	97.2	Shi_2020_14.k81_163330_1 23741-61071/75087	vRhyme_bin_10__NODE_1107_length_5604_cov_3.714904
/img_vr_v4/IMG_VR/IMG_VR_2022-12-19_7/IMGVR_all_nucleotides.fna	37_vRhyme_bin_10.fa	97.33	50.12	97.2	IMGVR_UViG_3300011981_000106|3300011981|Ga0119778_1002155	vRhyme_bin_10__NODE_1107_length_5604_cov_3.714904
/img_vr_v4/IMG_VR/IMG_VR_2022-12-19_7/IMGVR_all_nucleotides.fna	37_vRhyme_bin_10.fa	97.33	17.44	97.2	IMGVR_UViG_3300011980_000185|3300011980|Ga0119777_1000380|8746-39981	vRhyme_bin_10__NODE_1107_length_5604_cov_3.714904
/oral_virome_database/OVD-genomes.fa	37_vRhyme_bin_10.fa	97.22	14.09	98.79	Zeller_2014_44.k121_8047	vRhyme_bin_10__NODE_1107_length_5604_cov_3.714904
/oral_virome_database/OVD-genomes.fa	37_vRhyme_bin_10.fa	97.09	12.46	85.6	Zhang_2015_001.ctg_106	vRhyme_bin_10__NODE_1107_length_5604_cov_3.714904
/img_vr_v4/IMG_VR/IMG_VR_2022-12-19_7/IMGVR_all_nucleotides.fna	37_vRhyme_bin_10.fa	97.07	13.81	85.15	IMGVR_UViG_3300006317_000239|3300006317|Ga0099674_100171|2-34549	vRhyme_bin_10__NODE_1107_length_5604_cov_3.714904
/img_vr_v4/IMG_VR/IMG_VR_2022-12-19_7/IMGVR_all_nucleotides.fna	37_vRhyme_bin_10.fa	96.65	56.72	85.15	IMGVR_UViG_7000000018_000006|7000000018|SRS022725_LANL_scaffold_104515	vRhyme_bin_10__NODE_1107_length_5604_cov_3.714904
/img_vr_v4/IMG_VR/IMG_VR_2022-12-19_7/IMGVR_all_nucleotides.fna	37_vRhyme_bin_10.fa	96.54	20.4	92.18	IMGVR_UViG_3300008486_000035|3300008486|Ga0115196_1000760	vRhyme_bin_10__NODE_1107_length_5604_cov_3.714904
/img_vr_v4/IMG_VR/IMG_VR_2022-12-19_7/IMGVR_all_nucleotides.fna	37_vRhyme_bin_10.fa	96.54	49.23	92.18	IMGVR_UViG_7000000670_000063|7000000670|SRS018157_Baylor_scaffold_86394	vRhyme_bin_10__NODE_1107_length_5604_cov_3.714904
/img_vr_v4/IMG_VR/IMG_VR_2022-12-19_7/IMGVR_all_nucleotides.fna	37_vRhyme_bin_10.fa	96.37	18.81	98.34	IMGVR_UViG_3300008142_000199|3300008142|Ga0114286_1000550	vRhyme_bin_10__NODE_1107_length_5604_cov_3.714904
/img_vr_v4/IMG_VR/IMG_VR_2022-12-19_7/IMGVR_all_nucleotides.fna	37_vRhyme_bin_10.fa	96.3	16.85	94.86	IMGVR_UViG_3300011986_000166|3300011986|Ga0119795_1000413	vRhyme_bin_10__NODE_1107_length_5604_cov_3.714904
/img_vr_v4/IMG_VR/IMG_VR_2022-12-19_7/IMGVR_all_nucleotides.fna	37_vRhyme_bin_10.fa	96.3	54.99	94.86	IMGVR_UViG_3300008506_000211|3300008506|Ga0115176_1003770	vRhyme_bin_10__NODE_1107_length_5604_cov_3.714904
/img_vr_v4/IMG_VR/IMG_VR_2022-12-19_7/IMGVR_all_nucleotides.fna	37_vRhyme_bin_10.fa	96.3	58.57	94.86	IMGVR_UViG_7000000651_000059|7000000651|SRS063932_LANL_scaffold_33536	vRhyme_bin_10__NODE_1107_length_5604_cov_3.714904
/oral_virome_database/OVD-genomes.fa	37_vRhyme_bin_10.fa	96.3	14.31	94.86	Shaiber_2020_53.k141_174508_1 5581-42726/97022	vRhyme_bin_10__NODE_1107_length_5604_cov_3.714904
/img_vr_v4/IMG_VR/IMG_VR_2022-12-19_7/IMGVR_all_nucleotides.fna	37_vRhyme_bin_10.fa	93.25	12.21	85.6	IMGVR_UViG_2811995173_000001|2811995173|2812077823|714-39990	vRhyme_bin_10__NODE_1107_length_5604_cov_3.714904
/img_vr_v4/IMG_VR/IMG_VR_2022-12-19_7/IMGVR_all_nucleotides.fna	38_vRhyme_bin_10.fa	99.9	30.11	100	IMGVR_UViG_3300008099_000006|3300008099|Ga0114261_100220	vRhyme_bin_10__NODE_1152_length_9465_cov_6.665887
/oral_virome_database/OVD-genomes.fa	38_vRhyme_bin_10.fa	99.9	28.68	100	HMP_0068.k81_222983	vRhyme_bin_10__NODE_1152_length_9465_cov_6.665887
/img_vr_v4/IMG_VR/IMG_VR_2022-12-19_7/IMGVR_all_nucleotides.fna	38_vRhyme_bin_10.fa	99.9	30.15	100	IMGVR_UViG_7000000563_000001|7000000563|SRS014124_WUGC_scaffold_25712	vRhyme_bin_10__NODE_1152_length_9465_cov_6.665887
/oral_virome_database/OVD-genomes.fa	38_vRhyme_bin_10.fa	98.78	39.9	97.32	HMP_1115.k81_75416	vRhyme_bin_10__NODE_1152_length_9465_cov_6.665887
/oral_virome_database/OVD-genomes.fa	38_vRhyme_bin_10.fa	88.05	28.76	95.6	Zhang_2015_211.ctg_414	vRhyme_bin_10__NODE_1152_length_9465_cov_6.665887
/img_vr_v4/IMG_VR/IMG_VR_2022-12-19_7/IMGVR_all_nucleotides.fna	38_vRhyme_bin_10.fa	87.8	90.14	44.81	IMGVR_UViG_7000000351_000139|7000000351|C2321220	vRhyme_bin_10__NODE_1152_length_9465_cov_6.665887
/img_vr_v4/IMG_VR/IMG_VR_2022-12-19_7/IMGVR_all_nucleotides.fna	21_vRhyme_bin_10.fa	99.88	88.87	59.17	IMGVR_UViG_3300006320_000115|3300006320|Ga0099576_1002256	vRhyme_bin_10__NODE_120_length_15147_cov_7.695865
/metagenomic_gut_virus/mgv_contigs.fna	21_vRhyme_bin_10.fa	98.92	39.38	87.17	MGV-GENOME-0231062 1-33528/33528	vRhyme_bin_10__NODE_120_length_15147_cov_7.695865
/img_vr_v4/IMG_VR/IMG_VR_2022-12-19_7/IMGVR_all_nucleotides.fna	21_vRhyme_bin_10.fa	98.92	39.38	87.17	IMGVR_UViG_3300045988_166668|3300045988|Ga0495776_145491	vRhyme_bin_10__NODE_120_length_15147_cov_7.695865
/oral_virome_database/OVD-genomes.fa	21_vRhyme_bin_10.fa	98.85	25.11	88.02	HMP_0865.k81_75672	vRhyme_bin_10__NODE_120_length_15147_cov_7.695865
/oral_virome_database/OVD-genomes.fa	21_vRhyme_bin_10.fa	96.54	22.91	86.23	Shaiber_2020_14.k141_67580	vRhyme_bin_10__NODE_120_length_15147_cov_7.695865
/oral_virome_database/OVD-genomes.fa	21_vRhyme_bin_10.fa	94.52	43.39	88.94	Heintz_2016_44.k141_65346	vRhyme_bin_10__NODE_120_length_15147_cov_7.695865
/img_vr_v4/IMG_VR/IMG_VR_2022-12-19_7/IMGVR_all_nucleotides.fna	21_vRhyme_bin_10.fa	93.37	86.2	28.63	IMGVR_UViG_3300022479_000010|3300022479|Ga0242617_10157	vRhyme_bin_10__NODE_120_length_15147_cov_7.695865
/img_vr_v4/IMG_VR/IMG_VR_2022-12-19_7/IMGVR_all_nucleotides.fna	21_vRhyme_bin_10.fa	93.25	86.7	23.02	IMGVR_UViG_3300007790_001103|3300007790|Ga0105679_10845170	vRhyme_bin_10__NODE_120_length_15147_cov_7.695865
/oral_virome_database/OVD-genomes.fa	21_vRhyme_bin_10.fa	93.13	89.82	85.02	HMP_0692.k81_119220	vRhyme_bin_10__NODE_120_length_15147_cov_7.695865
/img_vr_v4/IMG_VR/IMG_VR_2022-12-19_7/IMGVR_all_nucleotides.fna	21_vRhyme_bin_10.fa	92	91.12	35.02	IMGVR_UViG_3300007295_000181|3300007295|Ga0104867_1004204	vRhyme_bin_10__NODE_120_length_15147_cov_7.695865
/oral_virome_database/OVD-genomes.fa	21_vRhyme_bin_10.fa	89.36	35.13	85.79	Zhang_2015_100.ctg_336	vRhyme_bin_10__NODE_120_length_15147_cov_7.695865
/img_vr_v4/IMG_VR/IMG_VR_2022-12-19_7/IMGVR_all_nucleotides.fna	47_vRhyme_bin_10.fa	99.32	98.14	45.58	IMGVR_UViG_7000000653_000072|7000000653|C2754775	vRhyme_bin_10__NODE_1216_length_12399_cov_7.533215
/img_vr_v4/IMG_VR/IMG_VR_2022-12-19_7/IMGVR_all_nucleotides.fna	47_vRhyme_bin_10.fa	99.24	30.14	99.71	IMGVR_UViG_3300007194_000016|3300007194|Ga0103269_100319	vRhyme_bin_10__NODE_1216_length_12399_cov_7.533215
/img_vr_v4/IMG_VR/IMG_VR_2022-12-19_7/IMGVR_all_nucleotides.fna	47_vRhyme_bin_10.fa	99.24	47.5	99.71	IMGVR_UViG_7000000140_000107|7000000140|SRS044373_WUGC_scaffold_58052	vRhyme_bin_10__NODE_1216_length_12399_cov_7.533215
/img_vr_v4/IMG_VR/IMG_VR_2022-12-19_7/IMGVR_all_nucleotides.fna	47_vRhyme_bin_10.fa	99.15	98.06	46.48	IMGVR_UViG_3300008502_000090|3300008502|Ga0115179_103633	vRhyme_bin_10__NODE_1216_length_12399_cov_7.533215
/img_vr_v4/IMG_VR/IMG_VR_2022-12-19_7/IMGVR_all_nucleotides.fna	47_vRhyme_bin_10.fa	98.79	100	33.55	IMGVR_UViG_7000000001_000120|7000000001|SRS022530_LANL_scaffold_13696	vRhyme_bin_10__NODE_1216_length_12399_cov_7.533215
/img_vr_v4/IMG_VR/IMG_VR_2022-12-19_7/IMGVR_all_nucleotides.fna	47_vRhyme_bin_10.fa	98.09	96.84	55.68	IMGVR_UViG_7000000159_000103|7000000159|SRS063288_LANL_scaffold_13877	vRhyme_bin_10__NODE_1216_length_12399_cov_7.533215
/img_vr_v4/IMG_VR/IMG_VR_2022-12-19_7/IMGVR_all_nucleotides.fna	47_vRhyme_bin_10.fa	98.02	99.43	77.45	IMGVR_UViG_7000000389_000053|7000000389|SRS017439_Baylor_scaffold_41932	vRhyme_bin_10__NODE_1216_length_12399_cov_7.533215
/oral_virome_database/OVD-genomes.fa	47_vRhyme_bin_10.fa	97.9	55.69	99.71	HMP_0047.k81_10764	vRhyme_bin_10__NODE_1216_length_12399_cov_7.533215
/img_vr_v4/IMG_VR/IMG_VR_2022-12-19_7/IMGVR_all_nucleotides.fna	47_vRhyme_bin_10.fa	97.88	29.72	99.68	IMGVR_UViG_3300008524_000019|3300008524|Ga0111046_100169	vRhyme_bin_10__NODE_1216_length_12399_cov_7.533215
/oral_virome_database/OVD-genomes.fa	47_vRhyme_bin_10.fa	97.88	29.33	99.68	HMP_0223.k81_244667	vRhyme_bin_10__NODE_1216_length_12399_cov_7.533215
/img_vr_v4/IMG_VR/IMG_VR_2022-12-19_7/IMGVR_all_nucleotides.fna	47_vRhyme_bin_10.fa	97.56	20.36	85.8	IMGVR_UViG_3300006250_000014|3300006250|Ga0099391_100240	vRhyme_bin_10__NODE_1216_length_12399_cov_7.533215
/img_vr_v4/IMG_VR/IMG_VR_2022-12-19_7/IMGVR_all_nucleotides.fna	47_vRhyme_bin_10.fa	97.56	27.23	85.8	IMGVR_UViG_7000000286_000041|7000000286|SRS024081_LANL_scaffold_4194	vRhyme_bin_10__NODE_1216_length_12399_cov_7.533215
/img_vr_v4/IMG_VR/IMG_VR_2022-12-19_7/IMGVR_all_nucleotides.fna	47_vRhyme_bin_10.fa	97.05	94.88	55.42	IMGVR_UViG_7000000057_000090|7000000057|SRS013818_Baylor_scaffold_63013	vRhyme_bin_10__NODE_1216_length_12399_cov_7.533215
/img_vr_v4/IMG_VR/IMG_VR_2022-12-19_7/IMGVR_all_nucleotides.fna	47_vRhyme_bin_10.fa	96.78	30.02	99.71	IMGVR_UViG_3300006524_000009|3300006524|Ga0101033_100155	vRhyme_bin_10__NODE_1216_length_12399_cov_7.533215
/img_vr_v4/IMG_VR/IMG_VR_2022-12-19_7/IMGVR_all_nucleotides.fna	47_vRhyme_bin_10.fa	96.78	30.43	99.71	IMGVR_UViG_3300006289_000019|3300006289|Ga0099614_100336	vRhyme_bin_10__NODE_1216_length_12399_cov_7.533215
/img_vr_v4/IMG_VR/IMG_VR_2022-12-19_7/IMGVR_all_nucleotides.fna	47_vRhyme_bin_10.fa	96.78	17.23	99.71	IMGVR_UViG_3300007079_000004|3300007079|Ga0104033_100074	vRhyme_bin_10__NODE_1216_length_12399_cov_7.533215
/gut_phage_database/GPD_sequences.fa	47_vRhyme_bin_10.fa	96.52	23.49	99.71	ivig_2500_VIRSorter_NZ_KN173681_1_Fusobacterium_periodonticum_2_1_31_genomic_scaffold_acIQb-supercont3_5__whole_genome_shotgun_sequence_gene_27_gene_109-39781-92421-cat_5	vRhyme_bin_10__NODE_1216_length_12399_cov_7.533215
/img_vr_v4/IMG_VR/IMG_VR_2022-12-19_7/IMGVR_all_nucleotides.fna	47_vRhyme_bin_10.fa	96.52	24.63	99.71	IMGVR_UViG_2814123151_000001|2814123151|2814179729|1143186-1193370	vRhyme_bin_10__NODE_1216_length_12399_cov_7.533215
/img_vr_v4/IMG_VR/IMG_VR_2022-12-19_7/IMGVR_all_nucleotides.fna	47_vRhyme_bin_10.fa	96.52	24.63	99.71	IMGVR_UViG_646206262_000002|646206262|646206782|71858-122042	vRhyme_bin_10__NODE_1216_length_12399_cov_7.533215
/oral_virome_database/OVD-genomes.fa	47_vRhyme_bin_10.fa	96.24	27.02	99.71	HMP_0091.k81_72611	vRhyme_bin_10__NODE_1216_length_12399_cov_7.533215
/img_vr_v4/IMG_VR/IMG_VR_2022-12-19_7/IMGVR_all_nucleotides.fna	47_vRhyme_bin_10.fa	96.24	26.18	99.71	IMGVR_UViG_3300008126_000291|3300008126|Ga0114844_1000131|4623-51852	vRhyme_bin_10__NODE_1216_length_12399_cov_7.533215
/img_vr_v4/IMG_VR/IMG_VR_2022-12-19_7/IMGVR_all_nucleotides.fna	47_vRhyme_bin_10.fa	96.24	26.18	99.71	IMGVR_UViG_3300008147_000281|3300008147|Ga0114367_100118|10575-57804	vRhyme_bin_10__NODE_1216_length_12399_cov_7.533215
/img_vr_v4/IMG_VR/IMG_VR_2022-12-19_7/IMGVR_all_nucleotides.fna	47_vRhyme_bin_10.fa	96.24	29.5	99.71	IMGVR_UViG_7000000707_000025|7000000707|SRS019045_WUGC_scaffold_23760	vRhyme_bin_10__NODE_1216_length_12399_cov_7.533215
/img_vr_v4/IMG_VR/IMG_VR_2022-12-19_7/IMGVR_all_nucleotides.fna	47_vRhyme_bin_10.fa	96.24	25.92	99.71	IMGVR_UViG_3300007783_000157|3300007783|Ga0105777_100075|10872-58565	vRhyme_bin_10__NODE_1216_length_12399_cov_7.533215
/img_vr_v4/IMG_VR/IMG_VR_2022-12-19_7/IMGVR_all_nucleotides.fna	47_vRhyme_bin_10.fa	96.24	45.8	99.71	IMGVR_UViG_7000000599_000080|7000000599|SRS019022_WUGC_scaffold_65739	vRhyme_bin_10__NODE_1216_length_12399_cov_7.533215
/img_vr_v4/IMG_VR/IMG_VR_2022-12-19_7/IMGVR_all_nucleotides.fna	47_vRhyme_bin_10.fa	96.24	32.26	99.71	IMGVR_UViG_7000000596_000043|7000000596|SRS019027_WUGC_scaffold_18465	vRhyme_bin_10__NODE_1216_length_12399_cov_7.533215
/img_vr_v4/IMG_VR/IMG_VR_2022-12-19_7/IMGVR_all_nucleotides.fna	47_vRhyme_bin_10.fa	96.24	58.6	99.71	IMGVR_UViG_7000000318_000081|7000000318|SRS014689_WUGC_scaffold_19006	vRhyme_bin_10__NODE_1216_length_12399_cov_7.533215
/img_vr_v4/IMG_VR/IMG_VR_2022-12-19_7/IMGVR_all_nucleotides.fna	47_vRhyme_bin_10.fa	96.24	30.92	99.71	IMGVR_UViG_3300008345_000021|3300008345|Ga0115409_100170	vRhyme_bin_10__NODE_1216_length_12399_cov_7.533215
/img_vr_v4/IMG_VR/IMG_VR_2022-12-19_7/IMGVR_all_nucleotides.fna	47_vRhyme_bin_10.fa	96.24	26.18	99.71	IMGVR_UViG_3300008148_000260|3300008148|Ga0114323_1000109|4572-51801	vRhyme_bin_10__NODE_1216_length_12399_cov_7.533215
/img_vr_v4/IMG_VR/IMG_VR_2022-12-19_7/IMGVR_all_nucleotides.fna	47_vRhyme_bin_10.fa	96.24	26.16	99.71	IMGVR_UViG_3300008154_000244|3300008154|Ga0114321_1000119|502-47753	vRhyme_bin_10__NODE_1216_length_12399_cov_7.533215
/img_vr_v4/IMG_VR/IMG_VR_2022-12-19_7/IMGVR_all_nucleotides.fna	47_vRhyme_bin_10.fa	96.24	26.18	99.71	IMGVR_UViG_3300007724_000298|3300007724|Ga0105680_100148|323-47552	vRhyme_bin_10__NODE_1216_length_12399_cov_7.533215
/img_vr_v4/IMG_VR/IMG_VR_2022-12-19_7/IMGVR_all_nucleotides.fna	47_vRhyme_bin_10.fa	96.24	23.72	99.71	IMGVR_UViG_3300007196_000223|3300007196|Ga0103270_100129	vRhyme_bin_10__NODE_1216_length_12399_cov_7.533215
/img_vr_v4/IMG_VR/IMG_VR_2022-12-19_7/IMGVR_all_nucleotides.fna	47_vRhyme_bin_10.fa	96.24	33	99.71	IMGVR_UViG_2124908014_000041|2124908014|pt300_5749204	vRhyme_bin_10__NODE_1216_length_12399_cov_7.533215
/img_vr_v4/IMG_VR/IMG_VR_2022-12-19_7/IMGVR_all_nucleotides.fna	47_vRhyme_bin_10.fa	96.24	75.73	99.71	IMGVR_UViG_2124908011_000041|2124908011|s300_5925266	vRhyme_bin_10__NODE_1216_length_12399_cov_7.533215
/img_vr_v4/IMG_VR/IMG_VR_2022-12-19_7/IMGVR_all_nucleotides.fna	47_vRhyme_bin_10.fa	96.12	91.74	30.37	IMGVR_UViG_3300008133_000147|3300008133|Ga0111365_106955	vRhyme_bin_10__NODE_1216_length_12399_cov_7.533215
/img_vr_v4/IMG_VR/IMG_VR_2022-12-19_7/IMGVR_all_nucleotides.fna	47_vRhyme_bin_10.fa	96.1	76.53	99.71	IMGVR_UViG_7000000146_000043|7000000146|SRS014692_WUGC_scaffold_15522	vRhyme_bin_10__NODE_1216_length_12399_cov_7.533215
/img_vr_v4/IMG_VR/IMG_VR_2022-12-19_7/IMGVR_all_nucleotides.fna	47_vRhyme_bin_10.fa	96.03	77.74	91.14	IMGVR_UViG_3300008406_000114|3300008406|Ga0115224_1001483	vRhyme_bin_10__NODE_1216_length_12399_cov_7.533215
/img_vr_v4/IMG_VR/IMG_VR_2022-12-19_7/IMGVR_all_nucleotides.fna	47_vRhyme_bin_10.fa	95.9	86.6	34.52	IMGVR_UViG_3300006564_000168|3300006564|Ga0100366_105379	vRhyme_bin_10__NODE_1216_length_12399_cov_7.533215
/img_vr_v4/IMG_VR/IMG_VR_2022-12-19_7/IMGVR_all_nucleotides.fna	47_vRhyme_bin_10.fa	95.84	94.25	39.82	IMGVR_UViG_7000000225_000026|7000000225|C5626381	vRhyme_bin_10__NODE_1216_length_12399_cov_7.533215
/img_vr_v4/IMG_VR/IMG_VR_2022-12-19_7/IMGVR_all_nucleotides.fna	47_vRhyme_bin_10.fa	95.79	85.21	33.61	IMGVR_UViG_3300007711_000131|3300007711|Ga0105642_1002578	vRhyme_bin_10__NODE_1216_length_12399_cov_7.533215
/img_vr_v4/IMG_VR/IMG_VR_2022-12-19_7/IMGVR_all_nucleotides.fna	47_vRhyme_bin_10.fa	95.56	99.27	32.88	IMGVR_UViG_3300008104_000083|3300008104|Ga0114288_102024	vRhyme_bin_10__NODE_1216_length_12399_cov_7.533215
/img_vr_v4/IMG_VR/IMG_VR_2022-12-19_7/IMGVR_all_nucleotides.fna	47_vRhyme_bin_10.fa	95.5	87.67	82.71	IMGVR_UViG_2124908013_000206|2124908013|t300_5529842	vRhyme_bin_10__NODE_1216_length_12399_cov_7.533215
/img_vr_v4/IMG_VR/IMG_VR_2022-12-19_7/IMGVR_all_nucleotides.fna	47_vRhyme_bin_10.fa	95.41	100	39.45	IMGVR_UViG_7000000086_000133|7000000086|SRS049147_LANL_scaffold_63189	vRhyme_bin_10__NODE_1216_length_12399_cov_7.533215
/img_vr_v4/IMG_VR/IMG_VR_2022-12-19_7/IMGVR_all_nucleotides.fna	47_vRhyme_bin_10.fa	95.14	85.01	76.43	IMGVR_UViG_3300008490_000212|3300008490|Ga0115197_1002891	vRhyme_bin_10__NODE_1216_length_12399_cov_7.533215
/img_vr_v4/IMG_VR/IMG_VR_2022-12-19_7/IMGVR_all_nucleotides.fna	47_vRhyme_bin_10.fa	94.91	97.8	77.82	IMGVR_UViG_3300006564_000128|3300006564|Ga0100366_102505	vRhyme_bin_10__NODE_1216_length_12399_cov_7.533215
/img_vr_v4/IMG_VR/IMG_VR_2022-12-19_7/IMGVR_all_nucleotides.fna	47_vRhyme_bin_10.fa	94.89	96.68	35.43	IMGVR_UViG_7000000727_000234|7000000727|C3765994	vRhyme_bin_10__NODE_1216_length_12399_cov_7.533215
/img_vr_v4/IMG_VR/IMG_VR_2022-12-19_7/IMGVR_all_nucleotides.fna	47_vRhyme_bin_10.fa	94.82	100	44.2	IMGVR_UViG_7000000608_000075|7000000608|SRS024375_LANL_scaffold_25717	vRhyme_bin_10__NODE_1216_length_12399_cov_7.533215
/img_vr_v4/IMG_VR/IMG_VR_2022-12-19_7/IMGVR_all_nucleotides.fna	47_vRhyme_bin_10.fa	94.18	91.16	33.25	IMGVR_UViG_7000000001_000114|7000000001|SRS022530_LANL_scaffold_11034	vRhyme_bin_10__NODE_1216_length_12399_cov_7.533215
/img_vr_v4/IMG_VR/IMG_VR_2022-12-19_7/IMGVR_all_nucleotides.fna	47_vRhyme_bin_10.fa	94.18	95.55	46.36	IMGVR_UViG_3300006328_000061|3300006328|Ga0099580_103204	vRhyme_bin_10__NODE_1216_length_12399_cov_7.533215
/oral_virome_database/OVD-genomes.fa	47_vRhyme_bin_10.fa	94	29.71	90.26	HMP_0863.k81_54687_1 1-37663/41939	vRhyme_bin_10__NODE_1216_length_12399_cov_7.533215
/img_vr_v4/IMG_VR/IMG_VR_2022-12-19_7/IMGVR_all_nucleotides.fna	47_vRhyme_bin_10.fa	93.89	23.67	93.56	IMGVR_UViG_3300007339_000144|3300007339|Ga0104971_100063|190-49201	vRhyme_bin_10__NODE_1216_length_12399_cov_7.533215
/oral_virome_database/OVD-genomes.fa	47_vRhyme_bin_10.fa	93.89	24.55	93.56	HMP_0446.k81_123257	vRhyme_bin_10__NODE_1216_length_12399_cov_7.533215
/img_vr_v4/IMG_VR/IMG_VR_2022-12-19_7/IMGVR_all_nucleotides.fna	47_vRhyme_bin_10.fa	93.84	86.77	56.21	IMGVR_UViG_7000000618_000115|7000000618|SRS062544_LANL_scaffold_14459	vRhyme_bin_10__NODE_1216_length_12399_cov_7.533215
/img_vr_v4/IMG_VR/IMG_VR_2022-12-19_7/IMGVR_all_nucleotides.fna	47_vRhyme_bin_10.fa	93.84	99.45	36.31	IMGVR_UViG_3300008664_000094|3300008664|Ga0111493_107201	vRhyme_bin_10__NODE_1216_length_12399_cov_7.533215
/img_vr_v4/IMG_VR/IMG_VR_2022-12-19_7/IMGVR_all_nucleotides.fna	47_vRhyme_bin_10.fa	93.8	98.97	45.88	IMGVR_UViG_3300009961_000091|3300009961|Ga0133745_10094	vRhyme_bin_10__NODE_1216_length_12399_cov_7.533215
/img_vr_v4/IMG_VR/IMG_VR_2022-12-19_7/IMGVR_all_nucleotides.fna	47_vRhyme_bin_10.fa	93.8	98.97	45.88	IMGVR_UViG_3300028516_000048|3300028516|Ga0307845_1130	vRhyme_bin_10__NODE_1216_length_12399_cov_7.533215
/img_vr_v4/IMG_VR/IMG_VR_2022-12-19_7/IMGVR_all_nucleotides.fna	47_vRhyme_bin_10.fa	93.79	92.43	35.27	IMGVR_UViG_3300006245_000036|3300006245|Ga0099369_100791	vRhyme_bin_10__NODE_1216_length_12399_cov_7.533215
/img_vr_v4/IMG_VR/IMG_VR_2022-12-19_7/IMGVR_all_nucleotides.fna	47_vRhyme_bin_10.fa	93.67	27.32	92.55	IMGVR_UViG_3300007566_000028|3300007566|Ga0104970_1000298	vRhyme_bin_10__NODE_1216_length_12399_cov_7.533215
/oral_virome_database/OVD-genomes.fa	47_vRhyme_bin_10.fa	93.67	52.68	92.55	HMP_0085.k81_251806	vRhyme_bin_10__NODE_1216_length_12399_cov_7.533215
/img_vr_v4/IMG_VR/IMG_VR_2022-12-19_7/IMGVR_all_nucleotides.fna	47_vRhyme_bin_10.fa	93.52	92.85	48.36	IMGVR_UViG_7000000511_000093|7000000511|SRS018591_WUGC_scaffold_38798	vRhyme_bin_10__NODE_1216_length_12399_cov_7.533215
/img_vr_v4/IMG_VR/IMG_VR_2022-12-19_7/IMGVR_all_nucleotides.fna	47_vRhyme_bin_10.fa	93.31	26.31	90.19	IMGVR_UViG_7000000622_000044|7000000622|SRS077736_LANL_scaffold_32012	vRhyme_bin_10__NODE_1216_length_12399_cov_7.533215
/img_vr_v4/IMG_VR/IMG_VR_2022-12-19_7/IMGVR_all_nucleotides.fna	47_vRhyme_bin_10.fa	93.31	22.68	90.19	IMGVR_UViG_3300008504_000149|3300008504|Ga0114860_100106|9744-59042	vRhyme_bin_10__NODE_1216_length_12399_cov_7.533215
/oral_virome_database/OVD-genomes.fa	47_vRhyme_bin_10.fa	93.25	25.64	92.81	HMP_0660.k81_48921_1 1-44875/49726	vRhyme_bin_10__NODE_1216_length_12399_cov_7.533215
/img_vr_v4/IMG_VR/IMG_VR_2022-12-19_7/IMGVR_all_nucleotides.fna	47_vRhyme_bin_10.fa	93.25	23.1	92.81	IMGVR_UViG_3300006319_000170|3300006319|Ga0099581_100192	vRhyme_bin_10__NODE_1216_length_12399_cov_7.533215
/img_vr_v4/IMG_VR/IMG_VR_2022-12-19_7/IMGVR_all_nucleotides.fna	47_vRhyme_bin_10.fa	93.2	85.36	60.04	IMGVR_UViG_3300011986_000122|3300011986|Ga0119795_1002468	vRhyme_bin_10__NODE_1216_length_12399_cov_7.533215
/img_vr_v4/IMG_VR/IMG_VR_2022-12-19_7/IMGVR_all_nucleotides.fna	47_vRhyme_bin_10.fa	92.9	92.41	35.64	IMGVR_UViG_3300008621_000252|3300008621|Ga0115613_1006372	vRhyme_bin_10__NODE_1216_length_12399_cov_7.533215
/oral_virome_database/OVD-genomes.fa	47_vRhyme_bin_10.fa	92.69	24.64	99.71	HMP_0203.k81_214082	vRhyme_bin_10__NODE_1216_length_12399_cov_7.533215
/oral_virome_database/OVD-genomes.fa	47_vRhyme_bin_10.fa	92.31	76.6	99.71	HMP_1153.k81_233377	vRhyme_bin_10__NODE_1216_length_12399_cov_7.533215
/img_vr_v4/IMG_VR/IMG_VR_2022-12-19_7/IMGVR_all_nucleotides.fna	47_vRhyme_bin_10.fa	91.19	90.19	55.83	IMGVR_UViG_7000000371_000070|7000000371|C5439542	vRhyme_bin_10__NODE_1216_length_12399_cov_7.533215
/img_vr_v4/IMG_VR/IMG_VR_2022-12-19_7/IMGVR_all_nucleotides.fna	47_vRhyme_bin_10.fa	89.37	90.35	35.11	IMGVR_UViG_3300006479_000079|3300006479|Ga0100247_1006057	vRhyme_bin_10__NODE_1216_length_12399_cov_7.533215
/oral_virome_database/OVD-genomes.fa	47_vRhyme_bin_10.fa	88.89	39.49	86.84	Zhang_2015_171.ctg_535	vRhyme_bin_10__NODE_1216_length_12399_cov_7.533215
/img_vr_v4/IMG_VR/IMG_VR_2022-12-19_7/IMGVR_all_nucleotides.fna	47_vRhyme_bin_10.fa	88.15	85.59	40.37	IMGVR_UViG_7000000720_000115|7000000720|C3614314	vRhyme_bin_10__NODE_1216_length_12399_cov_7.533215
/oral_virome_database/OVD-genomes.fa	34_vRhyme_bin_10.fa	95.45	18.8	98.13	HMP_0279.k81_121697	vRhyme_bin_10__NODE_1216_length_6315_cov_5.568051
/oral_virome_database/OVD-genomes.fa	34_vRhyme_bin_10.fa	95.05	18.32	95.49	HMP_0765.k81_126980	vRhyme_bin_10__NODE_1216_length_6315_cov_5.568051
/img_vr_v4/IMG_VR/IMG_VR_2022-12-19_7/IMGVR_all_nucleotides.fna	34_vRhyme_bin_10.fa	95.05	18.36	95.58	IMGVR_UViG_3300008504_000021|3300008504|Ga0114860_100236	vRhyme_bin_10__NODE_1216_length_6315_cov_5.568051
/img_vr_v4/IMG_VR/IMG_VR_2022-12-19_7/IMGVR_all_nucleotides.fna	34_vRhyme_bin_10.fa	95.05	50.12	95.58	IMGVR_UViG_7000000622_000006|7000000622|C1862517	vRhyme_bin_10__NODE_1216_length_6315_cov_5.568051
/oral_virome_database/OVD-genomes.fa	34_vRhyme_bin_10.fa	95.02	18.47	98.04	Wei_2020_54.k141_1549001	vRhyme_bin_10__NODE_1216_length_6315_cov_5.568051
/oral_virome_database/OVD-genomes.fa	34_vRhyme_bin_10.fa	94.98	18.68	98.57	HMP_0183.k81_159031	vRhyme_bin_10__NODE_1216_length_6315_cov_5.568051
/oral_virome_database/OVD-genomes.fa	34_vRhyme_bin_10.fa	94.94	18.7	99.71	Goltsman_2018_035.k141_164192	vRhyme_bin_10__NODE_1216_length_6315_cov_5.568051
/oral_virome_database/OVD-genomes.fa	34_vRhyme_bin_10.fa	94.87	56.52	99.48	HMP_0366.k81_95785	vRhyme_bin_10__NODE_1216_length_6315_cov_5.568051
/img_vr_v4/IMG_VR/IMG_VR_2022-12-19_7/IMGVR_all_nucleotides.fna	34_vRhyme_bin_10.fa	94.79	19.21	99.48	IMGVR_UViG_3300045988_092706|3300045988|Ga0495776_004823	vRhyme_bin_10__NODE_1216_length_6315_cov_5.568051
/oral_virome_database/OVD-genomes.fa	34_vRhyme_bin_10.fa	94.79	19.21	99.48	Zhang_2015_207.ctg_281	vRhyme_bin_10__NODE_1216_length_6315_cov_5.568051
/metagenomic_gut_virus/mgv_contigs.fna	34_vRhyme_bin_10.fa	94.79	19.21	99.48	MGV-GENOME-0226786	vRhyme_bin_10__NODE_1216_length_6315_cov_5.568051
/oral_virome_database/OVD-genomes.fa	34_vRhyme_bin_10.fa	94.71	18.54	98.04	HMP_1033.k81_191355	vRhyme_bin_10__NODE_1216_length_6315_cov_5.568051
/oral_virome_database/OVD-genomes.fa	34_vRhyme_bin_10.fa	94.71	18.69	98.04	Wang_2019_38.k81_281159	vRhyme_bin_10__NODE_1216_length_6315_cov_5.568051
/oral_virome_database/OVD-genomes.fa	34_vRhyme_bin_10.fa	94.71	18.16	96.71	Zhang_2015_128.ctg_303	vRhyme_bin_10__NODE_1216_length_6315_cov_5.568051
/img_vr_v4/IMG_VR/IMG_VR_2022-12-19_7/IMGVR_all_nucleotides.fna	34_vRhyme_bin_10.fa	94.71	28.5	99.48	IMGVR_UViG_3300045988_103994|3300045988|Ga0495776_022277	vRhyme_bin_10__NODE_1216_length_6315_cov_5.568051
/metagenomic_gut_virus/mgv_contigs.fna	34_vRhyme_bin_10.fa	94.71	28.5	99.48	MGV-GENOME-0161670 1-22043/22043	vRhyme_bin_10__NODE_1216_length_6315_cov_5.568051
/img_vr_v4/IMG_VR/IMG_VR_2022-12-19_7/IMGVR_all_nucleotides.fna	34_vRhyme_bin_10.fa	94.63	18.73	97.15	IMGVR_UViG_3300045988_123734|3300045988|Ga0495776_004844	vRhyme_bin_10__NODE_1216_length_6315_cov_5.568051
/metagenomic_gut_virus/mgv_contigs.fna	34_vRhyme_bin_10.fa	94.63	18.73	97.15	MGV-GENOME-0227028	vRhyme_bin_10__NODE_1216_length_6315_cov_5.568051
/img_vr_v4/IMG_VR/IMG_VR_2022-12-19_7/IMGVR_all_nucleotides.fna	34_vRhyme_bin_10.fa	94.63	18.13	94.84	IMGVR_UViG_3300045988_086831|3300045988|Ga0495776_061599	vRhyme_bin_10__NODE_1216_length_6315_cov_5.568051
/img_vr_v4/IMG_VR/IMG_VR_2022-12-19_7/IMGVR_all_nucleotides.fna	34_vRhyme_bin_10.fa	94.63	18.09	94.84	IMGVR_UViG_3300045988_104554|3300045988|Ga0495776_061795	vRhyme_bin_10__NODE_1216_length_6315_cov_5.568051
/metagenomic_gut_virus/mgv_contigs.fna	34_vRhyme_bin_10.fa	94.63	18.71	98.8	MGV-GENOME-0230105 1-33338/33338	vRhyme_bin_10__NODE_1216_length_6315_cov_5.568051
/metagenomic_gut_virus/mgv_contigs.fna	34_vRhyme_bin_10.fa	94.63	18.09	94.84	MGV-GENOME-0228936 1-33108/33108	vRhyme_bin_10__NODE_1216_length_6315_cov_5.568051
/metagenomic_gut_virus/mgv_contigs.fna	34_vRhyme_bin_10.fa	94.63	18.47	95.08	MGV-GENOME-0225602 1-32499/32499	vRhyme_bin_10__NODE_1216_length_6315_cov_5.568051
/img_vr_v4/IMG_VR/IMG_VR_2022-12-19_7/IMGVR_all_nucleotides.fna	34_vRhyme_bin_10.fa	94.63	18.18	96.48	IMGVR_UViG_3300045988_110630|3300045988|Ga0495776_001548	vRhyme_bin_10__NODE_1216_length_6315_cov_5.568051
/oral_virome_database/OVD-genomes.fa	34_vRhyme_bin_10.fa	94.63	18.73	97.15	Zhang_2015_111.ctg_388	vRhyme_bin_10__NODE_1216_length_6315_cov_5.568051
/oral_virome_database/OVD-genomes.fa	34_vRhyme_bin_10.fa	94.63	18.67	98.8	Zhang_2015_256.ctg_246	vRhyme_bin_10__NODE_1216_length_6315_cov_5.568051
/img_vr_v4/IMG_VR/IMG_VR_2022-12-19_7/IMGVR_all_nucleotides.fna	34_vRhyme_bin_10.fa	94.63	18.47	95.08	IMGVR_UViG_3300045988_126790|3300045988|Ga0495776_038126	vRhyme_bin_10__NODE_1216_length_6315_cov_5.568051
/oral_virome_database/OVD-genomes.fa	34_vRhyme_bin_10.fa	94.63	18.18	96.48	Zhang_2015_261.ctg_285	vRhyme_bin_10__NODE_1216_length_6315_cov_5.568051
/metagenomic_gut_virus/mgv_contigs.fna	34_vRhyme_bin_10.fa	94.63	18.18	96.48	MGV-GENOME-0230953	vRhyme_bin_10__NODE_1216_length_6315_cov_5.568051
/img_vr_v4/IMG_VR/IMG_VR_2022-12-19_7/IMGVR_all_nucleotides.fna	34_vRhyme_bin_10.fa	94.63	18.71	98.8	IMGVR_UViG_3300045988_110645|3300045988|Ga0495776_144997	vRhyme_bin_10__NODE_1216_length_6315_cov_5.568051
/oral_virome_database/OVD-genomes.fa	34_vRhyme_bin_10.fa	94.63	18.13	95.08	Zhang_2015_037.ctg_57	vRhyme_bin_10__NODE_1216_length_6315_cov_5.568051
/oral_virome_database/OVD-genomes.fa	34_vRhyme_bin_10.fa	94.63	18.1	94.84	Zhang_2015_055.ctg_61	vRhyme_bin_10__NODE_1216_length_6315_cov_5.568051
/metagenomic_gut_virus/mgv_contigs.fna	34_vRhyme_bin_10.fa	94.63	18.13	94.84	MGV-GENOME-0228596 1-33033/33033	vRhyme_bin_10__NODE_1216_length_6315_cov_5.568051
/metagenomic_gut_virus/mgv_contigs.fna	34_vRhyme_bin_10.fa	94.55	19.09	99.48	MGV-GENOME-0227875	vRhyme_bin_10__NODE_1216_length_6315_cov_5.568051
/oral_virome_database/OVD-genomes.fa	34_vRhyme_bin_10.fa	94.55	19.09	99.48	Zhang_2015_237.ctg_185	vRhyme_bin_10__NODE_1216_length_6315_cov_5.568051
/oral_virome_database/OVD-genomes.fa	34_vRhyme_bin_10.fa	94.55	18.43	98.04	HMP_0118.k81_328451	vRhyme_bin_10__NODE_1216_length_6315_cov_5.568051
/img_vr_v4/IMG_VR/IMG_VR_2022-12-19_7/IMGVR_all_nucleotides.fna	34_vRhyme_bin_10.fa	94.55	19.09	99.48	IMGVR_UViG_3300045988_091718|3300045988|Ga0495776_001190	vRhyme_bin_10__NODE_1216_length_6315_cov_5.568051
/img_vr_v4/IMG_VR/IMG_VR_2022-12-19_7/IMGVR_all_nucleotides.fna	34_vRhyme_bin_10.fa	94.51	18.06	95.58	IMGVR_UViG_3300006260_000030|3300006260|Ga0099518_100487	vRhyme_bin_10__NODE_1216_length_6315_cov_5.568051
/oral_virome_database/OVD-genomes.fa	34_vRhyme_bin_10.fa	94.39	18.64	97.56	Zhang_2015_253.ctg_512	vRhyme_bin_10__NODE_1216_length_6315_cov_5.568051
/oral_virome_database/OVD-genomes.fa	34_vRhyme_bin_10.fa	94.34	18.87	98.57	Shaiber_2020_16.k141_424318	vRhyme_bin_10__NODE_1216_length_6315_cov_5.568051
/metagenomic_gut_virus/mgv_contigs.fna	34_vRhyme_bin_10.fa	94.23	34.31	99.48	MGV-GENOME-0131084 1-18308/18308	vRhyme_bin_10__NODE_1216_length_6315_cov_5.568051
/img_vr_v4/IMG_VR/IMG_VR_2022-12-19_7/IMGVR_all_nucleotides.fna	34_vRhyme_bin_10.fa	94.23	34.31	99.48	IMGVR_UViG_3300045988_067503|3300045988|Ga0495776_122864	vRhyme_bin_10__NODE_1216_length_6315_cov_5.568051
/oral_virome_database/OVD-genomes.fa	34_vRhyme_bin_10.fa	94.23	18.81	99.48	Zhang_2015_262.ctg_271	vRhyme_bin_10__NODE_1216_length_6315_cov_5.568051
/oral_virome_database/OVD-genomes.fa	34_vRhyme_bin_10.fa	94.16	18.12	94.24	Wei_2020_41.k141_485584	vRhyme_bin_10__NODE_1216_length_6315_cov_5.568051
/metagenomic_gut_virus/mgv_contigs.fna	34_vRhyme_bin_10.fa	94.14	18.33	95.08	MGV-GENOME-0227017	vRhyme_bin_10__NODE_1216_length_6315_cov_5.568051
/metagenomic_gut_virus/mgv_contigs.fna	34_vRhyme_bin_10.fa	94.14	18.36	97.15	MGV-GENOME-0230465	vRhyme_bin_10__NODE_1216_length_6315_cov_5.568051
/img_vr_v4/IMG_VR/IMG_VR_2022-12-19_7/IMGVR_all_nucleotides.fna	34_vRhyme_bin_10.fa	94.14	18.33	95.08	IMGVR_UViG_3300045988_105118|3300045988|Ga0495776_004841	vRhyme_bin_10__NODE_1216_length_6315_cov_5.568051
/img_vr_v4/IMG_VR/IMG_VR_2022-12-19_7/IMGVR_all_nucleotides.fna	34_vRhyme_bin_10.fa	94.14	18.36	97.15	IMGVR_UViG_3300045988_099352|3300045988|Ga0495776_001536	vRhyme_bin_10__NODE_1216_length_6315_cov_5.568051
/img_vr_v4/IMG_VR/IMG_VR_2022-12-19_7/IMGVR_all_nucleotides.fna	34_vRhyme_bin_10.fa	94.12	99.51	95.66	IMGVR_UViG_7000000298_000154|7000000298|C2512707	vRhyme_bin_10__NODE_1216_length_6315_cov_5.568051
/img_vr_v4/IMG_VR/IMG_VR_2022-12-19_7/IMGVR_all_nucleotides.fna	34_vRhyme_bin_10.fa	94.06	18.36	97.15	IMGVR_UViG_3300045988_110616|3300045988|Ga0495776_001537	vRhyme_bin_10__NODE_1216_length_6315_cov_5.568051
/metagenomic_gut_virus/mgv_contigs.fna	34_vRhyme_bin_10.fa	94.06	18.36	97.15	MGV-GENOME-0230466	vRhyme_bin_10__NODE_1216_length_6315_cov_5.568051
/oral_virome_database/OVD-genomes.fa	34_vRhyme_bin_10.fa	94.06	19.38	97.15	Zhang_2015_056.ctg_303	vRhyme_bin_10__NODE_1216_length_6315_cov_5.568051
/oral_virome_database/OVD-genomes.fa	34_vRhyme_bin_10.fa	93.99	18.78	97.72	Zhang_2015_220.ctg_196	vRhyme_bin_10__NODE_1216_length_6315_cov_5.568051
/oral_virome_database/OVD-genomes.fa	34_vRhyme_bin_10.fa	93.97	18.82	95.99	Zhang_2015_231.ctg_282	vRhyme_bin_10__NODE_1216_length_6315_cov_5.568051
/metagenomic_gut_virus/mgv_contigs.fna	34_vRhyme_bin_10.fa	93.97	19.02	99.48	MGV-GENOME-0228564	vRhyme_bin_10__NODE_1216_length_6315_cov_5.568051
/oral_virome_database/OVD-genomes.fa	34_vRhyme_bin_10.fa	93.97	18.74	99.48	HMP_0990.k81_343721	vRhyme_bin_10__NODE_1216_length_6315_cov_5.568051
/img_vr_v4/IMG_VR/IMG_VR_2022-12-19_7/IMGVR_all_nucleotides.fna	34_vRhyme_bin_10.fa	93.97	19.02	99.48	IMGVR_UViG_3300045988_094436|3300045988|Ga0495776_001232	vRhyme_bin_10__NODE_1216_length_6315_cov_5.568051
/gut_phage_database/GPD_sequences.fa	34_vRhyme_bin_10.fa	93.7	28.18	96.48	uvig_431017_SRR4444814_389 length_21620_VirSorter_cat_2	vRhyme_bin_10__NODE_1216_length_6315_cov_5.568051
/oral_virome_database/OVD-genomes.fa	48_vRhyme_bin_10.fa	95.37	5.01	98.49	HMP_0342.k81_188106	vRhyme_bin_10__NODE_1240_length_8837_cov_5.651788
/img_vr_v4/IMG_VR/IMG_VR_2022-12-19_7/IMGVR_all_nucleotides.fna	48_vRhyme_bin_10.fa	95.37	8.1	98.49	IMGVR_UViG_7000000709_000048|7000000709|SRS019906_WUGC_scaffold_53761	vRhyme_bin_10__NODE_1240_length_8837_cov_5.651788
/img_vr_v4/IMG_VR/IMG_VR_2022-12-19_7/IMGVR_all_nucleotides.fna	48_vRhyme_bin_10.fa	95.37	5.01	98.49	IMGVR_UViG_3300008347_000003|3300008347|Ga0115411_1000019	vRhyme_bin_10__NODE_1240_length_8837_cov_5.651788
/oral_virome_database/OVD-genomes.fa	48_vRhyme_bin_10.fa	94.89	25.87	99.89	Ghensi_2020_040.k101_11523	vRhyme_bin_10__NODE_1240_length_8837_cov_5.651788
/oral_virome_database/OVD-genomes.fa	48_vRhyme_bin_10.fa	94.33	4.55	88.81	Zhang_2015_068.ctg_14	vRhyme_bin_10__NODE_1240_length_8837_cov_5.651788
/metagenomic_gut_virus/mgv_contigs.fna	48_vRhyme_bin_10.fa	94.33	4.55	88.81	MGV-GENOME-0377844	vRhyme_bin_10__NODE_1240_length_8837_cov_5.651788
/img_vr_v4/IMG_VR/IMG_VR_2022-12-19_7/IMGVR_all_nucleotides.fna	48_vRhyme_bin_10.fa	94.33	4.55	88.81	IMGVR_UViG_3300045988_165082|3300045988|Ga0495776_001733	vRhyme_bin_10__NODE_1240_length_8837_cov_5.651788
/oral_virome_database/OVD-genomes.fa	48_vRhyme_bin_10.fa	94.32	4.98	96.61	HMP_0145.k81_213162	vRhyme_bin_10__NODE_1240_length_8837_cov_5.651788
/oral_virome_database/OVD-genomes.fa	48_vRhyme_bin_10.fa	94.05	5.26	99.89	HMP_0755.k81_455029	vRhyme_bin_10__NODE_1240_length_8837_cov_5.651788
/oral_virome_database/OVD-genomes.fa	48_vRhyme_bin_10.fa	93.94	4.87	94.72	HMP_0603.k81_440816	vRhyme_bin_10__NODE_1240_length_8837_cov_5.651788
/img_vr_v4/IMG_VR/IMG_VR_2022-12-19_7/IMGVR_all_nucleotides.fna	48_vRhyme_bin_10.fa	93.94	4.87	94.72	IMGVR_UViG_3300007736_000001|3300007736|Ga0105757_1000007	vRhyme_bin_10__NODE_1240_length_8837_cov_5.651788
/img_vr_v4/IMG_VR/IMG_VR_2022-12-19_7/IMGVR_all_nucleotides.fna	48_vRhyme_bin_10.fa	93.94	4.88	94.72	IMGVR_UViG_3300008541_000006|3300008541|Ga0111054_100027	vRhyme_bin_10__NODE_1240_length_8837_cov_5.651788
/img_vr_v4/IMG_VR/IMG_VR_2022-12-19_7/IMGVR_all_nucleotides.fna	48_vRhyme_bin_10.fa	93.94	13.61	94.72	IMGVR_UViG_7000000313_000050|7000000313|SRS058053_LANL_scaffold_39528	vRhyme_bin_10__NODE_1240_length_8837_cov_5.651788
/img_vr_v4/IMG_VR/IMG_VR_2022-12-19_7/IMGVR_all_nucleotides.fna	48_vRhyme_bin_10.fa	93.94	21.89	94.72	IMGVR_UViG_7000000396_000025|7000000396|C4376787	vRhyme_bin_10__NODE_1240_length_8837_cov_5.651788
/oral_virome_database/OVD-genomes.fa	48_vRhyme_bin_10.fa	93.9	5.19	98.35	HMP_0237.k81_300125	vRhyme_bin_10__NODE_1240_length_8837_cov_5.651788
/oral_virome_database/OVD-genomes.fa	48_vRhyme_bin_10.fa	93.88	5.08	98.49	HMP_1013.k81_895766	vRhyme_bin_10__NODE_1240_length_8837_cov_5.651788
/oral_virome_database/OVD-genomes.fa	48_vRhyme_bin_10.fa	93.65	5.16	97.5	HMP_0933.k81_134059	vRhyme_bin_10__NODE_1240_length_8837_cov_5.651788
/img_vr_v4/IMG_VR/IMG_VR_2022-12-19_7/IMGVR_all_nucleotides.fna	48_vRhyme_bin_10.fa	93.59	5	87.68	IMGVR_UViG_7000000479_000068|7000000479|SRS015803_WUGC_scaffold_51558	vRhyme_bin_10__NODE_1240_length_8837_cov_5.651788
/oral_virome_database/OVD-genomes.fa	48_vRhyme_bin_10.fa	93.59	4.65	87.68	HMP_0151.k81_218019	vRhyme_bin_10__NODE_1240_length_8837_cov_5.651788
/img_vr_v4/IMG_VR/IMG_VR_2022-12-19_7/IMGVR_all_nucleotides.fna	48_vRhyme_bin_10.fa	93.59	4.64	87.68	IMGVR_UViG_3300007925_000003|3300007925|Ga0113553_100018	vRhyme_bin_10__NODE_1240_length_8837_cov_5.651788
/oral_virome_database/OVD-genomes.fa	48_vRhyme_bin_10.fa	93.53	5.04	96.76	HMP_0854.k81_224585	vRhyme_bin_10__NODE_1240_length_8837_cov_5.651788
/oral_virome_database/OVD-genomes.fa	48_vRhyme_bin_10.fa	93.34	34.73	93.11	HMP_0998.k81_340821	vRhyme_bin_10__NODE_1240_length_8837_cov_5.651788
/img_vr_v4/IMG_VR/IMG_VR_2022-12-19_7/IMGVR_all_nucleotides.fna	48_vRhyme_bin_10.fa	93.22	5.1	98.49	IMGVR_UViG_3300007500_000004|3300007500|Ga0104983_100039	vRhyme_bin_10__NODE_1240_length_8837_cov_5.651788
/oral_virome_database/OVD-genomes.fa	48_vRhyme_bin_10.fa	93.22	5.1	98.49	HMP_0087.k81_281419	vRhyme_bin_10__NODE_1240_length_8837_cov_5.651788
/img_vr_v4/IMG_VR/IMG_VR_2022-12-19_7/IMGVR_all_nucleotides.fna	48_vRhyme_bin_10.fa	93.22	5.1	98.49	IMGVR_UViG_7000000226_000001|7000000226|SRS014578_WUGC_scaffold_74082	vRhyme_bin_10__NODE_1240_length_8837_cov_5.651788
/oral_virome_database/OVD-genomes.fa	48_vRhyme_bin_10.fa	93.15	5.26	98.49	HMP_1044.k81_306474	vRhyme_bin_10__NODE_1240_length_8837_cov_5.651788
/oral_virome_database/OVD-genomes.fa	26_vRhyme_bin_10.fa	94.62	1.87	98.47	Zhang_2015_092.ctg_15	vRhyme_bin_10__NODE_1248_length_5043_cov_3.304531
/oral_virome_database/OVD-genomes.fa	26_vRhyme_bin_10.fa	90.62	1.78	91.43	Wei_2020_38.k141_214609	vRhyme_bin_10__NODE_1248_length_5043_cov_3.304531
/oral_virome_database/OVD-genomes.fa	26_vRhyme_bin_10.fa	89.75	1.82	91.43	Zhang_2015_053.ctg_2	vRhyme_bin_10__NODE_1248_length_5043_cov_3.304531
/img_vr_v4/IMG_VR/IMG_VR_2022-12-19_7/IMGVR_all_nucleotides.fna	26_vRhyme_bin_10.fa	89.75	1.82	91.43	IMGVR_UViG_3300045988_120546|3300045988|Ga0495776_079925	vRhyme_bin_10__NODE_1248_length_5043_cov_3.304531
/oral_virome_database/OVD-genomes.fa	26_vRhyme_bin_10.fa	89.75	1.78	91.43	Wang_2019_13.k81_149067	vRhyme_bin_10__NODE_1248_length_5043_cov_3.304531
/metagenomic_gut_virus/mgv_contigs.fna	26_vRhyme_bin_10.fa	89.75	1.82	91.43	MGV-GENOME-0379891 1-252850/252850	vRhyme_bin_10__NODE_1248_length_5043_cov_3.304531
/oral_virome_database/OVD-genomes.fa	26_vRhyme_bin_10.fa	89.56	5.69	97.03	Zhang_2015_055.ctg_3	vRhyme_bin_10__NODE_1248_length_5043_cov_3.304531
/img_vr_v4/IMG_VR/IMG_VR_2022-12-19_7/IMGVR_all_nucleotides.fna	26_vRhyme_bin_10.fa	89.56	41.12	91.43	IMGVR_UViG_3300011986_000055|3300011986|Ga0119795_1001764	vRhyme_bin_10__NODE_1248_length_5043_cov_3.304531
/oral_virome_database/OVD-genomes.fa	26_vRhyme_bin_10.fa	89.37	1.82	91.43	HMP_1078.k81_125084	vRhyme_bin_10__NODE_1248_length_5043_cov_3.304531
/oral_virome_database/OVD-genomes.fa	26_vRhyme_bin_10.fa	89.37	1.81	91.43	Gemez_2017_22.k141_285216	vRhyme_bin_10__NODE_1248_length_5043_cov_3.304531
/oral_virome_database/OVD-genomes.fa	26_vRhyme_bin_10.fa	89.37	3.61	97.03	HMP_0631.k81_145483	vRhyme_bin_10__NODE_1248_length_5043_cov_3.304531
/oral_virome_database/OVD-genomes.fa	26_vRhyme_bin_10.fa	89.16	2.99	97.03	Wang_2019_41.k81_132928	vRhyme_bin_10__NODE_1248_length_5043_cov_3.304531
/oral_virome_database/OVD-genomes.fa	26_vRhyme_bin_10.fa	89.16	1.78	91.43	Brito_2019_101.k121_28943	vRhyme_bin_10__NODE_1248_length_5043_cov_3.304531
/img_vr_v4/IMG_VR/IMG_VR_2022-12-19_7/IMGVR_all_nucleotides.fna	26_vRhyme_bin_10.fa	88.96	1.94	97.03	IMGVR_UViG_3300045988_131037|3300045988|Ga0495776_079921	vRhyme_bin_10__NODE_1248_length_5043_cov_3.304531
/img_vr_v4/IMG_VR/IMG_VR_2022-12-19_7/IMGVR_all_nucleotides.fna	26_vRhyme_bin_10.fa	88.96	1.95	97.03	IMGVR_UViG_3300045988_108835|3300045988|Ga0495776_079918	vRhyme_bin_10__NODE_1248_length_5043_cov_3.304531
/metagenomic_gut_virus/mgv_contigs.fna	26_vRhyme_bin_10.fa	88.96	1.94	97.03	MGV-GENOME-0379885 1-252062/252062	vRhyme_bin_10__NODE_1248_length_5043_cov_3.304531
/oral_virome_database/OVD-genomes.fa	26_vRhyme_bin_10.fa	88.96	1.94	97.03	Zhang_2015_019.ctg_6	vRhyme_bin_10__NODE_1248_length_5043_cov_3.304531
/metagenomic_gut_virus/mgv_contigs.fna	26_vRhyme_bin_10.fa	88.96	1.95	97.03	MGV-GENOME-0379881 1-251050/251050	vRhyme_bin_10__NODE_1248_length_5043_cov_3.304531
/metagenomic_gut_virus/mgv_contigs.fna	26_vRhyme_bin_10.fa	88.52	1.95	97.03	MGV-GENOME-0379877 1-250557/250557	vRhyme_bin_10__NODE_1248_length_5043_cov_3.304531
/oral_virome_database/OVD-genomes.fa	26_vRhyme_bin_10.fa	88.52	1.95	97.03	Zhang_2015_138.ctg_14	vRhyme_bin_10__NODE_1248_length_5043_cov_3.304531
/oral_virome_database/OVD-genomes.fa	26_vRhyme_bin_10.fa	88.52	1.96	97.03	Wei_2020_28.k141_333188	vRhyme_bin_10__NODE_1248_length_5043_cov_3.304531
/img_vr_v4/IMG_VR/IMG_VR_2022-12-19_7/IMGVR_all_nucleotides.fna	26_vRhyme_bin_10.fa	88.52	1.95	97.03	IMGVR_UViG_3300045988_113952|3300045988|Ga0495776_079915	vRhyme_bin_10__NODE_1248_length_5043_cov_3.304531
/img_vr_v4/IMG_VR/IMG_VR_2022-12-19_7/IMGVR_all_nucleotides.fna	7_vRhyme_bin_10.fa	96.97	98.81	33.15	IMGVR_UViG_3300007566_000266|3300007566|Ga0104970_1003469	vRhyme_bin_10__NODE_129_length_23020_cov_11.683301
/img_vr_v4/IMG_VR/IMG_VR_2022-12-19_7/IMGVR_all_nucleotides.fna	7_vRhyme_bin_10.fa	96.55	97.64	17.79	IMGVR_UViG_7000000194_000187|7000000194|C2580715	vRhyme_bin_10__NODE_129_length_23020_cov_11.683301
/img_vr_v4/IMG_VR/IMG_VR_2022-12-19_7/IMGVR_all_nucleotides.fna	7_vRhyme_bin_10.fa	96.44	98.4	69.49	IMGVR_UViG_7000000240_000329|7000000240|C3674523	vRhyme_bin_10__NODE_129_length_23020_cov_11.683301
/img_vr_v4/IMG_VR/IMG_VR_2022-12-19_7/IMGVR_all_nucleotides.fna	7_vRhyme_bin_10.fa	96.44	96.97	20	IMGVR_UViG_7000000240_000337|7000000240|C3670137	vRhyme_bin_10__NODE_129_length_23020_cov_11.683301
/img_vr_v4/IMG_VR/IMG_VR_2022-12-19_7/IMGVR_all_nucleotides.fna	7_vRhyme_bin_10.fa	96.27	17.64	99	IMGVR_UViG_3300007531_000218|3300007531|Ga0105502_1000036	vRhyme_bin_10__NODE_129_length_23020_cov_11.683301
/img_vr_v4/IMG_VR/IMG_VR_2022-12-19_7/IMGVR_all_nucleotides.fna	7_vRhyme_bin_10.fa	96.27	49.39	99	IMGVR_UViG_3300008098_000232|3300008098|Ga0114255_100357	vRhyme_bin_10__NODE_129_length_23020_cov_11.683301
/oral_virome_database/OVD-genomes.fa	7_vRhyme_bin_10.fa	96.27	17.64	99	HMP_0148.k81_279015	vRhyme_bin_10__NODE_129_length_23020_cov_11.683301
/oral_virome_database/OVD-genomes.fa	7_vRhyme_bin_10.fa	96.15	17.7	99	Zhang_2015_206.ctg_25	vRhyme_bin_10__NODE_129_length_23020_cov_11.683301
/img_vr_v4/IMG_VR/IMG_VR_2022-12-19_7/IMGVR_all_nucleotides.fna	7_vRhyme_bin_10.fa	96.15	18.03	99	IMGVR_UViG_3300045988_180545|3300045988|Ga0495776_034465	vRhyme_bin_10__NODE_129_length_23020_cov_11.683301
/metagenomic_gut_virus/mgv_contigs.fna	7_vRhyme_bin_10.fa	96.15	18.03	99	MGV-GENOME-0373069 1-126378/126378	vRhyme_bin_10__NODE_129_length_23020_cov_11.683301
/img_vr_v4/IMG_VR/IMG_VR_2022-12-19_7/IMGVR_all_nucleotides.fna	7_vRhyme_bin_10.fa	96.1	32.16	99	IMGVR_UViG_3300045988_187236|3300045988|Ga0495776_034396|2-70872	vRhyme_bin_10__NODE_129_length_23020_cov_11.683301
/metagenomic_gut_virus/mgv_contigs.fna	7_vRhyme_bin_10.fa	96.1	18.21	99	MGV-GENOME-0372911 1-125141/125141	vRhyme_bin_10__NODE_129_length_23020_cov_11.683301
/oral_virome_database/OVD-genomes.fa	7_vRhyme_bin_10.fa	96.1	17.64	99	Zhang_2015_251.ctg_32	vRhyme_bin_10__NODE_129_length_23020_cov_11.683301
/img_vr_v4/IMG_VR/IMG_VR_2022-12-19_7/IMGVR_all_nucleotides.fna	7_vRhyme_bin_10.fa	96	21.1	99.87	IMGVR_UViG_3300008133_000275|3300008133|Ga0111365_100023|242-109197	vRhyme_bin_10__NODE_129_length_23020_cov_11.683301
/oral_virome_database/OVD-genomes.fa	7_vRhyme_bin_10.fa	95.99	17.74	99.87	HMP_0621.k81_250399	vRhyme_bin_10__NODE_129_length_23020_cov_11.683301
/img_vr_v4/IMG_VR/IMG_VR_2022-12-19_7/IMGVR_all_nucleotides.fna	7_vRhyme_bin_10.fa	95.96	17.64	99.09	IMGVR_UViG_3300045988_181697|3300045988|Ga0495776_052900	vRhyme_bin_10__NODE_129_length_23020_cov_11.683301
/metagenomic_gut_virus/mgv_contigs.fna	7_vRhyme_bin_10.fa	95.96	17.64	99.09	MGV-GENOME-0373401 1-129328/129328	vRhyme_bin_10__NODE_129_length_23020_cov_11.683301
/metagenomic_gut_virus/mgv_contigs.fna	7_vRhyme_bin_10.fa	95.94	17.64	99.09	MGV-GENOME-0373402 1-129328/129328	vRhyme_bin_10__NODE_129_length_23020_cov_11.683301
/img_vr_v4/IMG_VR/IMG_VR_2022-12-19_7/IMGVR_all_nucleotides.fna	7_vRhyme_bin_10.fa	95.94	17.64	99.09	IMGVR_UViG_3300045988_181659|3300045988|Ga0495776_052901	vRhyme_bin_10__NODE_129_length_23020_cov_11.683301
/oral_virome_database/OVD-genomes.fa	7_vRhyme_bin_10.fa	95.94	17.61	98.91	Zhang_2015_060.ctg_63	vRhyme_bin_10__NODE_129_length_23020_cov_11.683301
/metagenomic_gut_virus/mgv_contigs.fna	7_vRhyme_bin_10.fa	95.91	17.7	99.28	MGV-GENOME-0373380 1-129133/129133	vRhyme_bin_10__NODE_129_length_23020_cov_11.683301
/img_vr_v4/IMG_VR/IMG_VR_2022-12-19_7/IMGVR_all_nucleotides.fna	7_vRhyme_bin_10.fa	95.91	17.7	99.28	IMGVR_UViG_3300045988_181391|3300045988|Ga0495776_052889	vRhyme_bin_10__NODE_129_length_23020_cov_11.683301
/oral_virome_database/OVD-genomes.fa	7_vRhyme_bin_10.fa	95.91	17.7	99.28	Zhang_2015_227.ctg_25	vRhyme_bin_10__NODE_129_length_23020_cov_11.683301
/oral_virome_database/OVD-genomes.fa	7_vRhyme_bin_10.fa	95.86	17.59	99.33	Zhang_2015_108.ctg_13	vRhyme_bin_10__NODE_129_length_23020_cov_11.683301
/img_vr_v4/IMG_VR/IMG_VR_2022-12-19_7/IMGVR_all_nucleotides.fna	7_vRhyme_bin_10.fa	95.86	17.32	99.13	IMGVR_UViG_3300045988_176996|3300045988|Ga0495776_053036	vRhyme_bin_10__NODE_129_length_23020_cov_11.683301
/metagenomic_gut_virus/mgv_contigs.fna	7_vRhyme_bin_10.fa	95.86	17.32	99.13	MGV-GENOME-0373689 1-131784/131784	vRhyme_bin_10__NODE_129_length_23020_cov_11.683301
/oral_virome_database/OVD-genomes.fa	7_vRhyme_bin_10.fa	95.86	17.32	99.13	Zhang_2015_207.ctg_31	vRhyme_bin_10__NODE_129_length_23020_cov_11.683301
/oral_virome_database/OVD-genomes.fa	7_vRhyme_bin_10.fa	95.79	17.83	99.87	HMP_0869.k81_212582	vRhyme_bin_10__NODE_129_length_23020_cov_11.683301
/oral_virome_database/OVD-genomes.fa	7_vRhyme_bin_10.fa	95.78	30.16	99.33	HMP_0249.k81_30266	vRhyme_bin_10__NODE_129_length_23020_cov_11.683301
/oral_virome_database/OVD-genomes.fa	7_vRhyme_bin_10.fa	95.74	17.73	99.57	Zeller_2014_16.k121_247555	vRhyme_bin_10__NODE_129_length_23020_cov_11.683301
/img_vr_v4/IMG_VR/IMG_VR_2022-12-19_7/IMGVR_all_nucleotides.fna	7_vRhyme_bin_10.fa	95.71	17.68	99.24	IMGVR_UViG_3300008664_000113|3300008664|Ga0111493_100058	vRhyme_bin_10__NODE_129_length_23020_cov_11.683301
/oral_virome_database/OVD-genomes.fa	7_vRhyme_bin_10.fa	95.71	17.69	99.24	HMP_0030.k81_225701	vRhyme_bin_10__NODE_129_length_23020_cov_11.683301
/img_vr_v4/IMG_VR/IMG_VR_2022-12-19_7/IMGVR_all_nucleotides.fna	7_vRhyme_bin_10.fa	95.71	23.14	99.24	IMGVR_UViG_7000000462_000194|7000000462|SRS012279_Baylor_scaffold_12711	vRhyme_bin_10__NODE_129_length_23020_cov_11.683301
/img_vr_v4/IMG_VR/IMG_VR_2022-12-19_7/IMGVR_all_nucleotides.fna	7_vRhyme_bin_10.fa	95.69	98.15	38.71	IMGVR_UViG_3300007186_000235|3300007186|Ga0103259_102586	vRhyme_bin_10__NODE_129_length_23020_cov_11.683301
/img_vr_v4/IMG_VR/IMG_VR_2022-12-19_7/IMGVR_all_nucleotides.fna	7_vRhyme_bin_10.fa	95.67	17.33	98.08	IMGVR_UViG_3300008715_000302|3300008715|Ga0115609_1000030	vRhyme_bin_10__NODE_129_length_23020_cov_11.683301
/oral_virome_database/OVD-genomes.fa	7_vRhyme_bin_10.fa	95.67	17.5	99	HMP_0075.k81_337799	vRhyme_bin_10__NODE_129_length_23020_cov_11.683301
/img_vr_v4/IMG_VR/IMG_VR_2022-12-19_7/IMGVR_all_nucleotides.fna	7_vRhyme_bin_10.fa	95.63	17.09	96.18	IMGVR_UViG_3300006259_000212|3300006259|Ga0099458_100052	vRhyme_bin_10__NODE_129_length_23020_cov_11.683301
/oral_virome_database/OVD-genomes.fa	7_vRhyme_bin_10.fa	95.63	16.99	95.62	HMP_0311.k81_320207	vRhyme_bin_10__NODE_129_length_23020_cov_11.683301
/img_vr_v4/IMG_VR/IMG_VR_2022-12-19_7/IMGVR_all_nucleotides.fna	7_vRhyme_bin_10.fa	95.63	17.09	96.18	IMGVR_UViG_7000000295_000235|7000000295|SRS019219_WUGC_scaffold_22072	vRhyme_bin_10__NODE_129_length_23020_cov_11.683301
/oral_virome_database/OVD-genomes.fa	7_vRhyme_bin_10.fa	95.59	27.21	98.37	Zhang_2015_054.ctg_119	vRhyme_bin_10__NODE_129_length_23020_cov_11.683301
/oral_virome_database/OVD-genomes.fa	7_vRhyme_bin_10.fa	95.57	17.51	98.97	HMP_0256.k81_191676	vRhyme_bin_10__NODE_129_length_23020_cov_11.683301
/oral_virome_database/OVD-genomes.fa	7_vRhyme_bin_10.fa	95.57	17.63	98.16	Zeller_2014_05.k121_129377	vRhyme_bin_10__NODE_129_length_23020_cov_11.683301
/oral_virome_database/OVD-genomes.fa	7_vRhyme_bin_10.fa	95.54	23.87	99.28	Zhang_2015_230.ctg_23	vRhyme_bin_10__NODE_129_length_23020_cov_11.683301
/oral_virome_database/OVD-genomes.fa	7_vRhyme_bin_10.fa	95.53	17.42	96.94	Zhang_2015_063.ctg_4	vRhyme_bin_10__NODE_129_length_23020_cov_11.683301
/img_vr_v4/IMG_VR/IMG_VR_2022-12-19_7/IMGVR_all_nucleotides.fna	7_vRhyme_bin_10.fa	95.44	17.41	99.46	IMGVR_UViG_3300045988_182358|3300045988|Ga0495776_053018	vRhyme_bin_10__NODE_129_length_23020_cov_11.683301
/oral_virome_database/OVD-genomes.fa	7_vRhyme_bin_10.fa	95.44	17.47	99.46	Zhang_2015_264.ctg_26	vRhyme_bin_10__NODE_129_length_23020_cov_11.683301
/metagenomic_gut_virus/mgv_contigs.fna	7_vRhyme_bin_10.fa	95.44	17.41	99.46	MGV-GENOME-0373647 1-131485/131485	vRhyme_bin_10__NODE_129_length_23020_cov_11.683301
/img_vr_v4/IMG_VR/IMG_VR_2022-12-19_7/IMGVR_all_nucleotides.fna	7_vRhyme_bin_10.fa	95.44	40.99	99.46	IMGVR_UViG_3300045988_185593|3300045988|Ga0495776_053018|3-55864	vRhyme_bin_10__NODE_129_length_23020_cov_11.683301
/oral_virome_database/OVD-genomes.fa	7_vRhyme_bin_10.fa	95.11	19.27	98.18	HMP_0846.k81_157629	vRhyme_bin_10__NODE_129_length_23020_cov_11.683301
/oral_virome_database/OVD-genomes.fa	7_vRhyme_bin_10.fa	95.08	66.2	91.8	Shaiber_2020_17.k141_234835	vRhyme_bin_10__NODE_129_length_23020_cov_11.683301
/oral_virome_database/OVD-genomes.fa	7_vRhyme_bin_10.fa	94.87	17.85	98.5	Zhang_2015_110.ctg_12	vRhyme_bin_10__NODE_129_length_23020_cov_11.683301
/img_vr_v4/IMG_VR/IMG_VR_2022-12-19_7/IMGVR_all_nucleotides.fna	7_vRhyme_bin_10.fa	94.86	17.68	97.56	IMGVR_UViG_3300045988_180381|3300045988|Ga0495776_034509	vRhyme_bin_10__NODE_129_length_23020_cov_11.683301
/metagenomic_gut_virus/mgv_contigs.fna	7_vRhyme_bin_10.fa	94.86	17.68	97.56	MGV-GENOME-0373164 1-127050/127050	vRhyme_bin_10__NODE_129_length_23020_cov_11.683301
/metagenomic_gut_virus/mgv_contigs.fna	7_vRhyme_bin_10.fa	94.73	17.72	98.49	MGV-GENOME-0373260 1-127981/127981	vRhyme_bin_10__NODE_129_length_23020_cov_11.683301
/img_vr_v4/IMG_VR/IMG_VR_2022-12-19_7/IMGVR_all_nucleotides.fna	7_vRhyme_bin_10.fa	94.73	17.72	98.49	IMGVR_UViG_3300045988_181116|3300045988|Ga0495776_034556	vRhyme_bin_10__NODE_129_length_23020_cov_11.683301
/oral_virome_database/OVD-genomes.fa	7_vRhyme_bin_10.fa	94.73	60.92	89.7	HMP_1006.k81_84206	vRhyme_bin_10__NODE_129_length_23020_cov_11.683301
/img_vr_v4/IMG_VR/IMG_VR_2022-12-19_7/IMGVR_all_nucleotides.fna	7_vRhyme_bin_10.fa	94.49	17.91	98.37	IMGVR_UViG_3300045988_187989|3300045988|Ga0495776_052874|1-126471	vRhyme_bin_10__NODE_129_length_23020_cov_11.683301
/metagenomic_gut_virus/mgv_contigs.fna	7_vRhyme_bin_10.fa	94.49	17.57	98.37	MGV-GENOME-0373355 1-128894/128894	vRhyme_bin_10__NODE_129_length_23020_cov_11.683301
/oral_virome_database/OVD-genomes.fa	7_vRhyme_bin_10.fa	94.49	17.57	98.37	Zhang_2015_261.ctg_17	vRhyme_bin_10__NODE_129_length_23020_cov_11.683301
/oral_virome_database/OVD-genomes.fa	7_vRhyme_bin_10.fa	94.04	65.18	89.65	Zhang_2015_235.ctg_210	vRhyme_bin_10__NODE_129_length_23020_cov_11.683301
/oral_virome_database/OVD-genomes.fa	10_vRhyme_bin_10.fa	96.45	11.77	99.2	HMP_0539.k81_198062	vRhyme_bin_10__NODE_1371_length_5110_cov_2.876558
/img_vr_v4/IMG_VR/IMG_VR_2022-12-19_7/IMGVR_all_nucleotides.fna	10_vRhyme_bin_10.fa	96.37	17.88	99.69	IMGVR_UViG_3300007713_000013|3300007713|Ga0105659_1000093	vRhyme_bin_10__NODE_1371_length_5110_cov_2.876558
/oral_virome_database/OVD-genomes.fa	10_vRhyme_bin_10.fa	96.29	11.64	99.2	HMP_0512.k81_305825	vRhyme_bin_10__NODE_1371_length_5110_cov_2.876558
/img_vr_v4/IMG_VR/IMG_VR_2022-12-19_7/IMGVR_all_nucleotides.fna	10_vRhyme_bin_10.fa	96.29	11.7	99.69	IMGVR_UViG_3300006333_000009|3300006333|Ga0099550_1000140	vRhyme_bin_10__NODE_1371_length_5110_cov_2.876558
/img_vr_v4/IMG_VR/IMG_VR_2022-12-19_7/IMGVR_all_nucleotides.fna	10_vRhyme_bin_10.fa	96.29	22.47	99.69	IMGVR_UViG_7000000304_000025|7000000304|C5554071	vRhyme_bin_10__NODE_1371_length_5110_cov_2.876558
/oral_virome_database/OVD-genomes.fa	10_vRhyme_bin_10.fa	96.29	11.68	99.69	HMP_0779.k81_218753	vRhyme_bin_10__NODE_1371_length_5110_cov_2.876558
/img_vr_v4/IMG_VR/IMG_VR_2022-12-19_7/IMGVR_all_nucleotides.fna	10_vRhyme_bin_10.fa	96.29	11.64	99.2	IMGVR_UViG_3300007736_000025|3300007736|Ga0105757_1000095	vRhyme_bin_10__NODE_1371_length_5110_cov_2.876558
/img_vr_v4/IMG_VR/IMG_VR_2022-12-19_7/IMGVR_all_nucleotides.fna	10_vRhyme_bin_10.fa	96.29	11.64	99.2	IMGVR_UViG_3300008541_000022|3300008541|Ga0111054_100279	vRhyme_bin_10__NODE_1371_length_5110_cov_2.876558
/oral_virome_database/OVD-genomes.fa	10_vRhyme_bin_10.fa	96.13	10.96	94.25	HMP_0805.k81_176674	vRhyme_bin_10__NODE_1371_length_5110_cov_2.876558
/oral_virome_database/OVD-genomes.fa	10_vRhyme_bin_10.fa	96.13	12.05	100	HMP_0306.k81_294014	vRhyme_bin_10__NODE_1371_length_5110_cov_2.876558
/img_vr_v4/IMG_VR/IMG_VR_2022-12-19_7/IMGVR_all_nucleotides.fna	10_vRhyme_bin_10.fa	96.12	95.47	75.42	IMGVR_UViG_7000000396_000137|7000000396|SRS049268_LANL_scaffold_62178	vRhyme_bin_10__NODE_1371_length_5110_cov_2.876558
/oral_virome_database/OVD-genomes.fa	10_vRhyme_bin_10.fa	96.05	11.6	98	HMP_0933.k81_174905	vRhyme_bin_10__NODE_1371_length_5110_cov_2.876558
/gut_virome_database/gut_virome_database.fna	10_vRhyme_bin_10.fa	96.03	63.47	88.57	Kang_0021_ST003_A_NODE_738_length_7131_cov_5.201809	vRhyme_bin_10__NODE_1371_length_5110_cov_2.876558
/oral_virome_database/OVD-genomes.fa	10_vRhyme_bin_10.fa	95.88	11.23	98.38	Zhang_2015_120.ctg_291	vRhyme_bin_10__NODE_1371_length_5110_cov_2.876558
/img_vr_v4/IMG_VR/IMG_VR_2022-12-19_7/IMGVR_all_nucleotides.fna	10_vRhyme_bin_10.fa	95.88	11.51	99.2	IMGVR_UViG_3300028503_000007|3300028503|Ga0307826_121	vRhyme_bin_10__NODE_1371_length_5110_cov_2.876558
/img_vr_v4/IMG_VR/IMG_VR_2022-12-19_7/IMGVR_all_nucleotides.fna	10_vRhyme_bin_10.fa	95.88	11.51	99.2	IMGVR_UViG_3300022566_000007|3300022566|Ga0248008_112	vRhyme_bin_10__NODE_1371_length_5110_cov_2.876558
/img_vr_v4/IMG_VR/IMG_VR_2022-12-19_7/IMGVR_all_nucleotides.fna	10_vRhyme_bin_10.fa	95.88	11.51	99.2	IMGVR_UViG_3300009953_000004|3300009953|Ga0133737_10004	vRhyme_bin_10__NODE_1371_length_5110_cov_2.876558
/img_vr_v4/IMG_VR/IMG_VR_2022-12-19_7/IMGVR_all_nucleotides.fna	10_vRhyme_bin_10.fa	95.88	11.74	99.2	IMGVR_UViG_3300008140_000017|3300008140|Ga0114165_1000202	vRhyme_bin_10__NODE_1371_length_5110_cov_2.876558
/img_vr_v4/IMG_VR/IMG_VR_2022-12-19_7/IMGVR_all_nucleotides.fna	10_vRhyme_bin_10.fa	95.88	17.35	99.2	IMGVR_UViG_7000000447_000055|7000000447|SRS013949_WUGC_scaffold_62469	vRhyme_bin_10__NODE_1371_length_5110_cov_2.876558
/img_vr_v4/IMG_VR/IMG_VR_2022-12-19_7/IMGVR_all_nucleotides.fna	10_vRhyme_bin_10.fa	95.88	11.76	99.2	IMGVR_UViG_3300008645_000007|3300008645|Ga0111425_100161	vRhyme_bin_10__NODE_1371_length_5110_cov_2.876558
/img_vr_v4/IMG_VR/IMG_VR_2022-12-19_7/IMGVR_all_nucleotides.fna	10_vRhyme_bin_10.fa	95.8	23.89	98.18	IMGVR_UViG_7000000167_000028|7000000167|SRS051378_LANL_scaffold_24106	vRhyme_bin_10__NODE_1371_length_5110_cov_2.876558
/img_vr_v4/IMG_VR/IMG_VR_2022-12-19_7/IMGVR_all_nucleotides.fna	10_vRhyme_bin_10.fa	95.8	14.34	98.18	IMGVR_UViG_3300007093_000010|3300007093|Ga0104055_1000076	vRhyme_bin_10__NODE_1371_length_5110_cov_2.876558
/oral_virome_database/OVD-genomes.fa	10_vRhyme_bin_10.fa	95.8	11.62	98.18	HMP_0580.k81_32853	vRhyme_bin_10__NODE_1371_length_5110_cov_2.876558
/oral_virome_database/OVD-genomes.fa	10_vRhyme_bin_10.fa	95.79	26.54	92.47	Gemez_2017_37.k141_208932	vRhyme_bin_10__NODE_1371_length_5110_cov_2.876558
/oral_virome_database/OVD-genomes.fa	10_vRhyme_bin_10.fa	95.71	11.61	99.2	HMP_0700.k81_31254	vRhyme_bin_10__NODE_1371_length_5110_cov_2.876558
/oral_virome_database/OVD-genomes.fa	10_vRhyme_bin_10.fa	95.62	10.02	85.95	Shi_2020_69.k81_11546	vRhyme_bin_10__NODE_1371_length_5110_cov_2.876558
/img_vr_v4/IMG_VR/IMG_VR_2022-12-19_7/IMGVR_all_nucleotides.fna	10_vRhyme_bin_10.fa	95.62	62.28	99.69	IMGVR_UViG_3300007119_000062|3300007119|Ga0102640_1003028	vRhyme_bin_10__NODE_1371_length_5110_cov_2.876558
/img_vr_v4/IMG_VR/IMG_VR_2022-12-19_7/IMGVR_all_nucleotides.fna	10_vRhyme_bin_10.fa	95.54	11.51	89.77	IMGVR_UViG_7000000713_000057|7000000713|SRS024355_LANL_scaffold_4629	vRhyme_bin_10__NODE_1371_length_5110_cov_2.876558
/img_vr_v4/IMG_VR/IMG_VR_2022-12-19_7/IMGVR_all_nucleotides.fna	10_vRhyme_bin_10.fa	95.53	55.98	91.66	IMGVR_UViG_3300008486_000080|3300008486|Ga0115196_1003487	vRhyme_bin_10__NODE_1371_length_5110_cov_2.876558
/metagenomic_gut_virus/mgv_contigs.fna	10_vRhyme_bin_10.fa	95.53	9.95	85.15	MGV-GENOME-0287564 1-43728/43728	vRhyme_bin_10__NODE_1371_length_5110_cov_2.876558
/img_vr_v4/IMG_VR/IMG_VR_2022-12-19_7/IMGVR_all_nucleotides.fna	10_vRhyme_bin_10.fa	95.53	9.95	85.15	IMGVR_UViG_3300045988_114385|3300045988|Ga0495776_139706	vRhyme_bin_10__NODE_1371_length_5110_cov_2.876558
/oral_virome_database/OVD-genomes.fa	10_vRhyme_bin_10.fa	95.53	11.52	99.2	HMP_0884.k81_156467	vRhyme_bin_10__NODE_1371_length_5110_cov_2.876558
/img_vr_v4/IMG_VR/IMG_VR_2022-12-19_7/IMGVR_all_nucleotides.fna	10_vRhyme_bin_10.fa	95.53	10.04	85.15	IMGVR_UViG_3300045988_139697|3300045988|Ga0495776_055891	vRhyme_bin_10__NODE_1371_length_5110_cov_2.876558
/metagenomic_gut_virus/mgv_contigs.fna	10_vRhyme_bin_10.fa	95.53	10.04	85.15	MGV-GENOME-0285750 1-43332/43332	vRhyme_bin_10__NODE_1371_length_5110_cov_2.876558
/oral_virome_database/OVD-genomes.fa	10_vRhyme_bin_10.fa	95.53	21.3	99.2	Caselli_2020_064.k141_72287	vRhyme_bin_10__NODE_1371_length_5110_cov_2.876558
/img_vr_v4/IMG_VR/IMG_VR_2022-12-19_7/IMGVR_all_nucleotides.fna	10_vRhyme_bin_10.fa	95.53	11.72	99.69	IMGVR_UViG_3300019477_000094|3300019477|Ga0197716_100028	vRhyme_bin_10__NODE_1371_length_5110_cov_2.876558
/oral_virome_database/OVD-genomes.fa	10_vRhyme_bin_10.fa	95.53	9.95	85.15	Zhang_2015_005.ctg_119	vRhyme_bin_10__NODE_1371_length_5110_cov_2.876558
/oral_virome_database/OVD-genomes.fa	10_vRhyme_bin_10.fa	95.44	22.75	99.2	HMP_0236.k81_82399	vRhyme_bin_10__NODE_1371_length_5110_cov_2.876558
/img_vr_v4/IMG_VR/IMG_VR_2022-12-19_7/IMGVR_all_nucleotides.fna	10_vRhyme_bin_10.fa	95.44	11.52	99.69	IMGVR_UViG_3300008480_000003|3300008480|Ga0115173_1000205	vRhyme_bin_10__NODE_1371_length_5110_cov_2.876558
/img_vr_v4/IMG_VR/IMG_VR_2022-12-19_7/IMGVR_all_nucleotides.fna	10_vRhyme_bin_10.fa	95.44	20.74	99.69	IMGVR_UViG_7000000649_000048|7000000649|SRS047634_LANL_scaffold_35224	vRhyme_bin_10__NODE_1371_length_5110_cov_2.876558
/oral_virome_database/OVD-genomes.fa	10_vRhyme_bin_10.fa	95.44	11.68	99.69	HMP_0494.k81_125697	vRhyme_bin_10__NODE_1371_length_5110_cov_2.876558
/oral_virome_database/OVD-genomes.fa	10_vRhyme_bin_10.fa	95.44	11.58	99.69	HMP_0412.k81_306030	vRhyme_bin_10__NODE_1371_length_5110_cov_2.876558
/oral_virome_database/OVD-genomes.fa	10_vRhyme_bin_10.fa	95.44	19.97	99.69	Gemez_2017_86.k141_118350	vRhyme_bin_10__NODE_1371_length_5110_cov_2.876558
/img_vr_v4/IMG_VR/IMG_VR_2022-12-19_7/IMGVR_all_nucleotides.fna	10_vRhyme_bin_10.fa	95.44	24.55	99.69	IMGVR_UViG_3300028542_000025|3300028542|Ga0307830_1215	vRhyme_bin_10__NODE_1371_length_5110_cov_2.876558
/img_vr_v4/IMG_VR/IMG_VR_2022-12-19_7/IMGVR_all_nucleotides.fna	10_vRhyme_bin_10.fa	95.44	24.55	99.69	IMGVR_UViG_3300009965_000051|3300009965|Ga0133741_100056	vRhyme_bin_10__NODE_1371_length_5110_cov_2.876558
/img_vr_v4/IMG_VR/IMG_VR_2022-12-19_7/IMGVR_all_nucleotides.fna	10_vRhyme_bin_10.fa	95.44	11.6	99.69	IMGVR_UViG_3300008506_000012|3300008506|Ga0115176_1000350	vRhyme_bin_10__NODE_1371_length_5110_cov_2.876558
/img_vr_v4/IMG_VR/IMG_VR_2022-12-19_7/IMGVR_all_nucleotides.fna	10_vRhyme_bin_10.fa	95.44	11.58	99.69	IMGVR_UViG_3300006253_000009|3300006253|Ga0099372_1000428	vRhyme_bin_10__NODE_1371_length_5110_cov_2.876558
/img_vr_v4/IMG_VR/IMG_VR_2022-12-19_7/IMGVR_all_nucleotides.fna	10_vRhyme_bin_10.fa	95.44	24.55	99.69	IMGVR_UViG_3300022578_000025|3300022578|Ga0248012_1092	vRhyme_bin_10__NODE_1371_length_5110_cov_2.876558
/img_vr_v4/IMG_VR/IMG_VR_2022-12-19_7/IMGVR_all_nucleotides.fna	10_vRhyme_bin_10.fa	95.44	11.6	99.69	IMGVR_UViG_7000000288_000042|7000000288|SRS024087_LANL_scaffold_58488	vRhyme_bin_10__NODE_1371_length_5110_cov_2.876558
/oral_virome_database/OVD-genomes.fa	10_vRhyme_bin_10.fa	95.44	11.67	99.69	HMP_0006.k81_102593	vRhyme_bin_10__NODE_1371_length_5110_cov_2.876558
/oral_virome_database/OVD-genomes.fa	10_vRhyme_bin_10.fa	95.35	25.04	99.69	Zeller_2014_18.k121_16645	vRhyme_bin_10__NODE_1371_length_5110_cov_2.876558
/img_vr_v4/IMG_VR/IMG_VR_2022-12-19_7/IMGVR_all_nucleotides.fna	10_vRhyme_bin_10.fa	95.35	27.32	99.69	IMGVR_UViG_7000000651_000031|7000000651|SRS063932_LANL_scaffold_105526	vRhyme_bin_10__NODE_1371_length_5110_cov_2.876558
/img_vr_v4/IMG_VR/IMG_VR_2022-12-19_7/IMGVR_all_nucleotides.fna	10_vRhyme_bin_10.fa	95.35	11.67	99.2	IMGVR_UViG_7000000132_000034|7000000132|SRS012285_Baylor_scaffold_62129	vRhyme_bin_10__NODE_1371_length_5110_cov_2.876558
/img_vr_v4/IMG_VR/IMG_VR_2022-12-19_7/IMGVR_all_nucleotides.fna	10_vRhyme_bin_10.fa	95.35	15.1	99.69	IMGVR_UViG_3300019473_000041|3300019473|Ga0197715_10007	vRhyme_bin_10__NODE_1371_length_5110_cov_2.876558
/oral_virome_database/OVD-genomes.fa	10_vRhyme_bin_10.fa	95.35	11.78	100	Shi_2020_44.k81_280534	vRhyme_bin_10__NODE_1371_length_5110_cov_2.876558
/img_vr_v4/IMG_VR/IMG_VR_2022-12-19_7/IMGVR_all_nucleotides.fna	10_vRhyme_bin_10.fa	95.35	24.83	99.2	IMGVR_UViG_7000000353_000014|7000000353|C1940575	vRhyme_bin_10__NODE_1371_length_5110_cov_2.876558
/oral_virome_database/OVD-genomes.fa	10_vRhyme_bin_10.fa	95.35	10.92	93.09	Gemez_2017_56.k141_245032	vRhyme_bin_10__NODE_1371_length_5110_cov_2.876558
/img_vr_v4/IMG_VR/IMG_VR_2022-12-19_7/IMGVR_all_nucleotides.fna	10_vRhyme_bin_10.fa	95.35	11.65	99.2	IMGVR_UViG_3300008082_000008|3300008082|Ga0105968_1000130	vRhyme_bin_10__NODE_1371_length_5110_cov_2.876558
/img_vr_v4/IMG_VR/IMG_VR_2022-12-19_7/IMGVR_all_nucleotides.fna	10_vRhyme_bin_10.fa	95.35	11.65	99.2	IMGVR_UViG_3300007126_000009|3300007126|Ga0102717_100251	vRhyme_bin_10__NODE_1371_length_5110_cov_2.876558
/img_vr_v4/IMG_VR/IMG_VR_2022-12-19_7/IMGVR_all_nucleotides.fna	10_vRhyme_bin_10.fa	95.35	15.1	99.69	IMGVR_UViG_3300028506_000037|3300028506|Ga0307858_1037	vRhyme_bin_10__NODE_1371_length_5110_cov_2.876558
/oral_virome_database/OVD-genomes.fa	10_vRhyme_bin_10.fa	95.35	11.68	99.2	Ganesan_2020_16.k141_23848	vRhyme_bin_10__NODE_1371_length_5110_cov_2.876558
/oral_virome_database/OVD-genomes.fa	10_vRhyme_bin_10.fa	95.35	11.65	99.2	HMP_0032.k81_215682	vRhyme_bin_10__NODE_1371_length_5110_cov_2.876558
/img_vr_v4/IMG_VR/IMG_VR_2022-12-19_7/IMGVR_all_nucleotides.fna	10_vRhyme_bin_10.fa	95.3	11.6	97.87	IMGVR_UViG_7000000315_000035|7000000315|SRS013723_Baylor_scaffold_51292	vRhyme_bin_10__NODE_1371_length_5110_cov_2.876558
/img_vr_v4/IMG_VR/IMG_VR_2022-12-19_7/IMGVR_all_nucleotides.fna	10_vRhyme_bin_10.fa	95.3	11.56	97.87	IMGVR_UViG_3300007791_000012|3300007791|Ga0105806_1000166	vRhyme_bin_10__NODE_1371_length_5110_cov_2.876558
/oral_virome_database/OVD-genomes.fa	10_vRhyme_bin_10.fa	95.3	11.57	97.87	HMP_0051.k81_288299	vRhyme_bin_10__NODE_1371_length_5110_cov_2.876558
/img_vr_v4/IMG_VR/IMG_VR_2022-12-19_7/IMGVR_all_nucleotides.fna	10_vRhyme_bin_10.fa	95.25	10.11	86.44	IMGVR_UViG_3300009961_000007|3300009961|Ga0133745_10007	vRhyme_bin_10__NODE_1371_length_5110_cov_2.876558
/oral_virome_database/OVD-genomes.fa	10_vRhyme_bin_10.fa	95.25	11.68	99.69	HMP_0817.k81_31970	vRhyme_bin_10__NODE_1371_length_5110_cov_2.876558
/img_vr_v4/IMG_VR/IMG_VR_2022-12-19_7/IMGVR_all_nucleotides.fna	10_vRhyme_bin_10.fa	95.25	11.61	99.2	IMGVR_UViG_3300008337_000005|3300008337|Ga0115199_100117	vRhyme_bin_10__NODE_1371_length_5110_cov_2.876558
/img_vr_v4/IMG_VR/IMG_VR_2022-12-19_7/IMGVR_all_nucleotides.fna	10_vRhyme_bin_10.fa	95.25	12.04	99.2	IMGVR_UViG_3300014038_000005|3300014038|Ga0119819_1000231	vRhyme_bin_10__NODE_1371_length_5110_cov_2.876558
/img_vr_v4/IMG_VR/IMG_VR_2022-12-19_7/IMGVR_all_nucleotides.fna	10_vRhyme_bin_10.fa	95.25	11.63	99.2	IMGVR_UViG_7000000673_000022|7000000673|SRS017025_Baylor_scaffold_34751	vRhyme_bin_10__NODE_1371_length_5110_cov_2.876558
/img_vr_v4/IMG_VR/IMG_VR_2022-12-19_7/IMGVR_all_nucleotides.fna	10_vRhyme_bin_10.fa	95.25	10.11	86.44	IMGVR_UViG_3300028516_000052|3300028516|Ga0307845_1080	vRhyme_bin_10__NODE_1371_length_5110_cov_2.876558
/oral_virome_database/OVD-genomes.fa	10_vRhyme_bin_10.fa	95.25	11.74	99.69	Gemez_2017_57.k141_154129	vRhyme_bin_10__NODE_1371_length_5110_cov_2.876558
/oral_virome_database/OVD-genomes.fa	10_vRhyme_bin_10.fa	95.25	25.56	99.69	HMP_0674.k81_9495	vRhyme_bin_10__NODE_1371_length_5110_cov_2.876558
/oral_virome_database/OVD-genomes.fa	10_vRhyme_bin_10.fa	95.25	9.96	86.44	Shaiber_2020_55.k141_757716	vRhyme_bin_10__NODE_1371_length_5110_cov_2.876558
/img_vr_v4/IMG_VR/IMG_VR_2022-12-19_7/IMGVR_all_nucleotides.fna	10_vRhyme_bin_10.fa	95.25	11.75	99.2	IMGVR_UViG_3300009381_000014|3300009381|Ga0115415_1000308	vRhyme_bin_10__NODE_1371_length_5110_cov_2.876558
/img_vr_v4/IMG_VR/IMG_VR_2022-12-19_7/IMGVR_all_nucleotides.fna	10_vRhyme_bin_10.fa	95.25	11.77	100	IMGVR_UViG_3300008495_000010|3300008495|Ga0114893_100041	vRhyme_bin_10__NODE_1371_length_5110_cov_2.876558
/oral_virome_database/OVD-genomes.fa	10_vRhyme_bin_10.fa	95.25	11.61	99.2	HMP_0205.k81_135889	vRhyme_bin_10__NODE_1371_length_5110_cov_2.876558
/oral_virome_database/OVD-genomes.fa	10_vRhyme_bin_10.fa	95.25	11.66	99.2	Gemez_2017_54.k141_233638	vRhyme_bin_10__NODE_1371_length_5110_cov_2.876558
/oral_virome_database/OVD-genomes.fa	10_vRhyme_bin_10.fa	95.25	26.05	99.2	HMP_0423.k81_251278	vRhyme_bin_10__NODE_1371_length_5110_cov_2.876558
/img_vr_v4/IMG_VR/IMG_VR_2022-12-19_7/IMGVR_all_nucleotides.fna	10_vRhyme_bin_10.fa	95.16	10.9	93.76	IMGVR_UViG_3300009363_000018|3300009363|Ga0115223_1000237	vRhyme_bin_10__NODE_1371_length_5110_cov_2.876558
/oral_virome_database/OVD-genomes.fa	10_vRhyme_bin_10.fa	95.16	9.87	85.15	Shaiber_2020_43.k141_664865	vRhyme_bin_10__NODE_1371_length_5110_cov_2.876558
/img_vr_v4/IMG_VR/IMG_VR_2022-12-19_7/IMGVR_all_nucleotides.fna	10_vRhyme_bin_10.fa	95.16	11.49	99.2	IMGVR_UViG_7000000667_000034|7000000667|SRS022149_LANL_scaffold_21362	vRhyme_bin_10__NODE_1371_length_5110_cov_2.876558
/img_vr_v4/IMG_VR/IMG_VR_2022-12-19_7/IMGVR_all_nucleotides.fna	10_vRhyme_bin_10.fa	95.16	10.84	93.09	IMGVR_UViG_3300045988_133158|3300045988|Ga0495776_099495	vRhyme_bin_10__NODE_1371_length_5110_cov_2.876558
/img_vr_v4/IMG_VR/IMG_VR_2022-12-19_7/IMGVR_all_nucleotides.fna	10_vRhyme_bin_10.fa	95.16	11.79	99.69	IMGVR_UViG_7000000119_000039|7000000119|SRS023964_Baylor_scaffold_65845	vRhyme_bin_10__NODE_1371_length_5110_cov_2.876558
/oral_virome_database/OVD-genomes.fa	10_vRhyme_bin_10.fa	95.16	11.76	99.69	HMP_0486.k81_159312	vRhyme_bin_10__NODE_1371_length_5110_cov_2.876558
/oral_virome_database/OVD-genomes.fa	10_vRhyme_bin_10.fa	95.16	26.97	99.69	Caselli_2020_111.k141_53945	vRhyme_bin_10__NODE_1371_length_5110_cov_2.876558
/img_vr_v4/IMG_VR/IMG_VR_2022-12-19_7/IMGVR_all_nucleotides.fna	10_vRhyme_bin_10.fa	95.16	11.79	99.69	IMGVR_UViG_3300007120_000010|3300007120|Ga0102643_100135	vRhyme_bin_10__NODE_1371_length_5110_cov_2.876558
/oral_virome_database/OVD-genomes.fa	10_vRhyme_bin_10.fa	95.16	11.47	99.2	HMP_0376.k81_233205	vRhyme_bin_10__NODE_1371_length_5110_cov_2.876558
/oral_virome_database/OVD-genomes.fa	10_vRhyme_bin_10.fa	95.16	11.77	99.69	HMP_0040.k81_384757	vRhyme_bin_10__NODE_1371_length_5110_cov_2.876558
/img_vr_v4/IMG_VR/IMG_VR_2022-12-19_7/IMGVR_all_nucleotides.fna	10_vRhyme_bin_10.fa	95.16	11.47	99.2	IMGVR_UViG_3300008271_000022|3300008271|Ga0111085_100392	vRhyme_bin_10__NODE_1371_length_5110_cov_2.876558
/img_vr_v4/IMG_VR/IMG_VR_2022-12-19_7/IMGVR_all_nucleotides.fna	10_vRhyme_bin_10.fa	95.16	10.91	93.76	IMGVR_UViG_7000000676_000071|7000000676|SRS018665_WUGC_scaffold_60358	vRhyme_bin_10__NODE_1371_length_5110_cov_2.876558
/metagenomic_gut_virus/mgv_contigs.fna	10_vRhyme_bin_10.fa	95.16	10.84	93.09	MGV-GENOME-0288318 1-43897/43897	vRhyme_bin_10__NODE_1371_length_5110_cov_2.876558
/img_vr_v4/IMG_VR/IMG_VR_2022-12-19_7/IMGVR_all_nucleotides.fna	10_vRhyme_bin_10.fa	95.16	27.39	99.69	IMGVR_UViG_7000000228_000020|7000000228|SRS022602_Baylor_scaffold_12095	vRhyme_bin_10__NODE_1371_length_5110_cov_2.876558
/img_vr_v4/IMG_VR/IMG_VR_2022-12-19_7/IMGVR_all_nucleotides.fna	10_vRhyme_bin_10.fa	95.16	11.7	99.69	IMGVR_UViG_3300008565_000012|3300008565|Ga0111061_1000099	vRhyme_bin_10__NODE_1371_length_5110_cov_2.876558
/img_vr_v4/IMG_VR/IMG_VR_2022-12-19_7/IMGVR_all_nucleotides.fna	10_vRhyme_bin_10.fa	95.16	11.78	99.2	IMGVR_UViG_7000000230_000017|7000000230|SRS015574_WUGC_scaffold_26009	vRhyme_bin_10__NODE_1371_length_5110_cov_2.876558
/oral_virome_database/OVD-genomes.fa	10_vRhyme_bin_10.fa	95.16	20.11	99.69	HMP_0023.k81_47020	vRhyme_bin_10__NODE_1371_length_5110_cov_2.876558
/oral_virome_database/OVD-genomes.fa	10_vRhyme_bin_10.fa	95.16	11.72	99.2	HMP_0755.k81_455048	vRhyme_bin_10__NODE_1371_length_5110_cov_2.876558
/img_vr_v4/IMG_VR/IMG_VR_2022-12-19_7/IMGVR_all_nucleotides.fna	10_vRhyme_bin_10.fa	95.16	11.71	99.2	IMGVR_UViG_3300008089_000007|3300008089|Ga0104978_1000165	vRhyme_bin_10__NODE_1371_length_5110_cov_2.876558
/oral_virome_database/OVD-genomes.fa	10_vRhyme_bin_10.fa	95.16	10.11	86.44	Gemez_2017_45.k141_52425	vRhyme_bin_10__NODE_1371_length_5110_cov_2.876558
/oral_virome_database/OVD-genomes.fa	10_vRhyme_bin_10.fa	95.16	10.92	93.76	HMP_0267.k81_104810	vRhyme_bin_10__NODE_1371_length_5110_cov_2.876558
/img_vr_v4/IMG_VR/IMG_VR_2022-12-19_7/IMGVR_all_nucleotides.fna	10_vRhyme_bin_10.fa	95.16	11.76	99.69	IMGVR_UViG_3300006479_000004|3300006479|Ga0100247_1000132	vRhyme_bin_10__NODE_1371_length_5110_cov_2.876558
/oral_virome_database/OVD-genomes.fa	10_vRhyme_bin_10.fa	95.16	11.5	99.69	Gemez_2017_34.k141_287336	vRhyme_bin_10__NODE_1371_length_5110_cov_2.876558
/oral_virome_database/OVD-genomes.fa	10_vRhyme_bin_10.fa	95.16	10.84	93.09	Zhang_2015_160.ctg_194	vRhyme_bin_10__NODE_1371_length_5110_cov_2.876558
/img_vr_v4/IMG_VR/IMG_VR_2022-12-19_7/IMGVR_all_nucleotides.fna	10_vRhyme_bin_10.fa	95.16	23.7	99.69	IMGVR_UViG_3300007368_000038|3300007368|Ga0104977_1000689	vRhyme_bin_10__NODE_1371_length_5110_cov_2.876558
/img_vr_v4/IMG_VR/IMG_VR_2022-12-19_7/IMGVR_all_nucleotides.fna	10_vRhyme_bin_10.fa	95.16	11.47	99.2	IMGVR_UViG_3300008412_000010|3300008412|Ga0115193_1000158	vRhyme_bin_10__NODE_1371_length_5110_cov_2.876558
/img_vr_v4/IMG_VR/IMG_VR_2022-12-19_7/IMGVR_all_nucleotides.fna	10_vRhyme_bin_10.fa	95.16	11.8	99.69	IMGVR_UViG_7000000044_000017|7000000044|SRS013170_Baylor_scaffold_140387	vRhyme_bin_10__NODE_1371_length_5110_cov_2.876558
/oral_virome_database/OVD-genomes.fa	10_vRhyme_bin_10.fa	95.11	11.4	97.87	HMP_0270.k81_152381	vRhyme_bin_10__NODE_1371_length_5110_cov_2.876558
/img_vr_v4/IMG_VR/IMG_VR_2022-12-19_7/IMGVR_all_nucleotides.fna	10_vRhyme_bin_10.fa	95.1	15.36	95.79	IMGVR_UViG_3300008152_000020|3300008152|Ga0114285_1000352	vRhyme_bin_10__NODE_1371_length_5110_cov_2.876558
/oral_virome_database/OVD-genomes.fa	10_vRhyme_bin_10.fa	95.07	11.43	99.2	Gemez_2017_26.k141_128014	vRhyme_bin_10__NODE_1371_length_5110_cov_2.876558
/oral_virome_database/OVD-genomes.fa	10_vRhyme_bin_10.fa	95.07	9.96	85.95	HMP_1070.k81_175008	vRhyme_bin_10__NODE_1371_length_5110_cov_2.876558
/img_vr_v4/IMG_VR/IMG_VR_2022-12-19_7/IMGVR_all_nucleotides.fna	10_vRhyme_bin_10.fa	95.07	11.56	99.2	IMGVR_UViG_3300045988_139699|3300045988|Ga0495776_139951	vRhyme_bin_10__NODE_1371_length_5110_cov_2.876558
/oral_virome_database/OVD-genomes.fa	10_vRhyme_bin_10.fa	95.07	10.11	86.4	HMP_0356.k81_24195	vRhyme_bin_10__NODE_1371_length_5110_cov_2.876558
/oral_virome_database/OVD-genomes.fa	10_vRhyme_bin_10.fa	95.07	11.53	99.69	Gemez_2017_13.k141_301203	vRhyme_bin_10__NODE_1371_length_5110_cov_2.876558
/oral_virome_database/OVD-genomes.fa	10_vRhyme_bin_10.fa	95.07	11.52	99.2	Gemez_2017_18.k141_10563	vRhyme_bin_10__NODE_1371_length_5110_cov_2.876558
/oral_virome_database/OVD-genomes.fa	10_vRhyme_bin_10.fa	95.07	11.87	99.2	HMP_0043.k81_197641	vRhyme_bin_10__NODE_1371_length_5110_cov_2.876558
/img_vr_v4/IMG_VR/IMG_VR_2022-12-19_7/IMGVR_all_nucleotides.fna	10_vRhyme_bin_10.fa	95.07	11.87	99.2	IMGVR_UViG_3300008743_000006|3300008743|Ga0114022_1000253	vRhyme_bin_10__NODE_1371_length_5110_cov_2.876558
/img_vr_v4/IMG_VR/IMG_VR_2022-12-19_7/IMGVR_all_nucleotides.fna	10_vRhyme_bin_10.fa	95.07	11.59	98.38	IMGVR_UViG_7000000635_000013|7000000635|SRS015063_WUGC_scaffold_33564	vRhyme_bin_10__NODE_1371_length_5110_cov_2.876558
/img_vr_v4/IMG_VR/IMG_VR_2022-12-19_7/IMGVR_all_nucleotides.fna	10_vRhyme_bin_10.fa	95.07	11.6	98.38	IMGVR_UViG_7000000241_000019|7000000241|SRS015064_WUGC_scaffold_22629	vRhyme_bin_10__NODE_1371_length_5110_cov_2.876558
/img_vr_v4/IMG_VR/IMG_VR_2022-12-19_7/IMGVR_all_nucleotides.fna	10_vRhyme_bin_10.fa	95.07	11.58	98.38	IMGVR_UViG_3300007525_000007|3300007525|Ga0105482_1000040	vRhyme_bin_10__NODE_1371_length_5110_cov_2.876558
/oral_virome_database/OVD-genomes.fa	10_vRhyme_bin_10.fa	95.07	11.56	99.2	Zhang_2015_065.ctg_201	vRhyme_bin_10__NODE_1371_length_5110_cov_2.876558
/img_vr_v4/IMG_VR/IMG_VR_2022-12-19_7/IMGVR_all_nucleotides.fna	10_vRhyme_bin_10.fa	95.07	11.86	99.2	IMGVR_UViG_3300006498_000010|3300006498|Ga0100374_100408	vRhyme_bin_10__NODE_1371_length_5110_cov_2.876558
/img_vr_v4/IMG_VR/IMG_VR_2022-12-19_7/IMGVR_all_nucleotides.fna	10_vRhyme_bin_10.fa	95.07	23.16	98.38	IMGVR_UViG_7000000638_000025|7000000638|SRS015060_WUGC_scaffold_196	vRhyme_bin_10__NODE_1371_length_5110_cov_2.876558
/img_vr_v4/IMG_VR/IMG_VR_2022-12-19_7/IMGVR_all_nucleotides.fna	10_vRhyme_bin_10.fa	95.07	10.05	86.44	IMGVR_UViG_3300009960_000005|3300009960|Ga0133744_10005	vRhyme_bin_10__NODE_1371_length_5110_cov_2.876558
/oral_virome_database/OVD-genomes.fa	10_vRhyme_bin_10.fa	95.07	12.71	85.95	Ganesan_2020_29.k141_23410	vRhyme_bin_10__NODE_1371_length_5110_cov_2.876558
/img_vr_v4/IMG_VR/IMG_VR_2022-12-19_7/IMGVR_all_nucleotides.fna	10_vRhyme_bin_10.fa	95.07	10.05	86.44	IMGVR_UViG_3300028513_000026|3300028513|Ga0307844_1034	vRhyme_bin_10__NODE_1371_length_5110_cov_2.876558
/img_vr_v4/IMG_VR/IMG_VR_2022-12-19_7/IMGVR_all_nucleotides.fna	10_vRhyme_bin_10.fa	95.07	16.23	98.04	IMGVR_UViG_3300008159_000021|3300008159|Ga0114019_1000205	vRhyme_bin_10__NODE_1371_length_5110_cov_2.876558
/img_vr_v4/IMG_VR/IMG_VR_2022-12-19_7/IMGVR_all_nucleotides.fna	10_vRhyme_bin_10.fa	95.07	29.23	98.38	IMGVR_UViG_7000000721_000038|7000000721|SRS014476_WUGC_scaffold_33642	vRhyme_bin_10__NODE_1371_length_5110_cov_2.876558
/oral_virome_database/OVD-genomes.fa	10_vRhyme_bin_10.fa	95.07	32.21	99.69	Ganesan_2020_50.k141_66677	vRhyme_bin_10__NODE_1371_length_5110_cov_2.876558
/img_vr_v4/IMG_VR/IMG_VR_2022-12-19_7/IMGVR_all_nucleotides.fna	10_vRhyme_bin_10.fa	95.07	11.57	98.38	IMGVR_UViG_3300008679_000015|3300008679|Ga0115430_1000188	vRhyme_bin_10__NODE_1371_length_5110_cov_2.876558
/oral_virome_database/OVD-genomes.fa	10_vRhyme_bin_10.fa	95.07	11.55	99.2	HMP_1114.k81_17525	vRhyme_bin_10__NODE_1371_length_5110_cov_2.876558
/metagenomic_gut_virus/mgv_contigs.fna	10_vRhyme_bin_10.fa	95.07	11.56	99.2	MGV-GENOME-0288168 1-43862/43862	vRhyme_bin_10__NODE_1371_length_5110_cov_2.876558
/oral_virome_database/OVD-genomes.fa	10_vRhyme_bin_10.fa	95.07	11.8	99.69	HMP_0459.k81_51836	vRhyme_bin_10__NODE_1371_length_5110_cov_2.876558
/img_vr_v4/IMG_VR/IMG_VR_2022-12-19_7/IMGVR_all_nucleotides.fna	10_vRhyme_bin_10.fa	95.07	11.6	98.38	IMGVR_UViG_2124908010_000057|2124908010|kg300_3270362	vRhyme_bin_10__NODE_1371_length_5110_cov_2.876558
/oral_virome_database/OVD-genomes.fa	10_vRhyme_bin_10.fa	95.07	14.52	85.15	Zhang_2015_187.ctg_572	vRhyme_bin_10__NODE_1371_length_5110_cov_2.876558
/oral_virome_database/OVD-genomes.fa	10_vRhyme_bin_10.fa	95.07	11.58	98.38	HMP_0112.k81_126865	vRhyme_bin_10__NODE_1371_length_5110_cov_2.876558
/img_vr_v4/IMG_VR/IMG_VR_2022-12-19_7/IMGVR_all_nucleotides.fna	10_vRhyme_bin_10.fa	95.07	11.89	99.2	IMGVR_UViG_7000000514_000033|7000000514|SRS024561_LANL_scaffold_40733	vRhyme_bin_10__NODE_1371_length_5110_cov_2.876558
/img_vr_v4/IMG_VR/IMG_VR_2022-12-19_7/IMGVR_all_nucleotides.fna	10_vRhyme_bin_10.fa	95.07	11.58	98.38	IMGVR_UViG_3300008364_000012|3300008364|Ga0114890_100135	vRhyme_bin_10__NODE_1371_length_5110_cov_2.876558
/oral_virome_database/OVD-genomes.fa	10_vRhyme_bin_10.fa	95.01	11.56	98.36	Shaiber_2020_69.k141_108896	vRhyme_bin_10__NODE_1371_length_5110_cov_2.876558
/img_vr_v4/IMG_VR/IMG_VR_2022-12-19_7/IMGVR_all_nucleotides.fna	10_vRhyme_bin_10.fa	94.97	11.8	99.69	IMGVR_UViG_7000000026_000025|7000000026|SRS011255_Baylor_scaffold_53932	vRhyme_bin_10__NODE_1371_length_5110_cov_2.876558
/oral_virome_database/OVD-genomes.fa	10_vRhyme_bin_10.fa	94.97	11.69	99.2	HMP_0299.k81_270404	vRhyme_bin_10__NODE_1371_length_5110_cov_2.876558
/img_vr_v4/IMG_VR/IMG_VR_2022-12-19_7/IMGVR_all_nucleotides.fna	10_vRhyme_bin_10.fa	94.97	11.74	99.69	IMGVR_UViG_3300028520_000024|3300028520|Ga0307842_1003	vRhyme_bin_10__NODE_1371_length_5110_cov_2.876558
/img_vr_v4/IMG_VR/IMG_VR_2022-12-19_7/IMGVR_all_nucleotides.fna	10_vRhyme_bin_10.fa	94.97	11.38	99.2	IMGVR_UViG_3300008680_000015|3300008680|Ga0111555_1000249	vRhyme_bin_10__NODE_1371_length_5110_cov_2.876558
/oral_virome_database/OVD-genomes.fa	10_vRhyme_bin_10.fa	94.97	19.89	99.2	HMP_1091.k81_99613	vRhyme_bin_10__NODE_1371_length_5110_cov_2.876558
/oral_virome_database/OVD-genomes.fa	10_vRhyme_bin_10.fa	94.97	20.22	99.69	Ganesan_2020_05.k141_136110	vRhyme_bin_10__NODE_1371_length_5110_cov_2.876558
/img_vr_v4/IMG_VR/IMG_VR_2022-12-19_7/IMGVR_all_nucleotides.fna	10_vRhyme_bin_10.fa	94.97	11.4	99.2	IMGVR_UViG_7000000466_000091|7000000466|SRS063603_LANL_scaffold_98673	vRhyme_bin_10__NODE_1371_length_5110_cov_2.876558
/oral_virome_database/OVD-genomes.fa	10_vRhyme_bin_10.fa	94.97	11.72	99.69	HMP_1035.k81_38667	vRhyme_bin_10__NODE_1371_length_5110_cov_2.876558
/img_vr_v4/IMG_VR/IMG_VR_2022-12-19_7/IMGVR_all_nucleotides.fna	10_vRhyme_bin_10.fa	94.97	11.65	99.69	IMGVR_UViG_3300007500_000009|3300007500|Ga0104983_100348	vRhyme_bin_10__NODE_1371_length_5110_cov_2.876558
/img_vr_v4/IMG_VR/IMG_VR_2022-12-19_7/IMGVR_all_nucleotides.fna	10_vRhyme_bin_10.fa	94.97	11.73	99.69	IMGVR_UViG_3300006461_000006|3300006461|Ga0100060_100112	vRhyme_bin_10__NODE_1371_length_5110_cov_2.876558
/img_vr_v4/IMG_VR/IMG_VR_2022-12-19_7/IMGVR_all_nucleotides.fna	10_vRhyme_bin_10.fa	94.97	11.93	99.69	IMGVR_UViG_7000000226_000027|7000000226|SRS014578_WUGC_scaffold_48118	vRhyme_bin_10__NODE_1371_length_5110_cov_2.876558
/img_vr_v4/IMG_VR/IMG_VR_2022-12-19_7/IMGVR_all_nucleotides.fna	10_vRhyme_bin_10.fa	94.97	11.68	99.69	IMGVR_UViG_7000000247_000021|7000000247|SRS063999_LANL_scaffold_33598	vRhyme_bin_10__NODE_1371_length_5110_cov_2.876558
/oral_virome_database/OVD-genomes.fa	10_vRhyme_bin_10.fa	94.97	11.55	99.2	HMP_0867.k81_243310	vRhyme_bin_10__NODE_1371_length_5110_cov_2.876558
/oral_virome_database/OVD-genomes.fa	10_vRhyme_bin_10.fa	94.97	11.73	99.69	HMP_0026.k81_209377	vRhyme_bin_10__NODE_1371_length_5110_cov_2.876558
/oral_virome_database/OVD-genomes.fa	10_vRhyme_bin_10.fa	94.97	11.79	99.69	HMP_0163.k81_61319	vRhyme_bin_10__NODE_1371_length_5110_cov_2.876558
/oral_virome_database/OVD-genomes.fa	10_vRhyme_bin_10.fa	94.97	5.96	99.69	Ghensi_2020_046.k101_8888	vRhyme_bin_10__NODE_1371_length_5110_cov_2.876558
/img_vr_v4/IMG_VR/IMG_VR_2022-12-19_7/IMGVR_all_nucleotides.fna	10_vRhyme_bin_10.fa	94.97	11.38	99.2	IMGVR_UViG_3300008635_000010|3300008635|Ga0115679_100182	vRhyme_bin_10__NODE_1371_length_5110_cov_2.876558
/oral_virome_database/OVD-genomes.fa	10_vRhyme_bin_10.fa	94.97	11.38	99.2	HMP_0104.k81_267229	vRhyme_bin_10__NODE_1371_length_5110_cov_2.876558
/img_vr_v4/IMG_VR/IMG_VR_2022-12-19_7/IMGVR_all_nucleotides.fna	10_vRhyme_bin_10.fa	94.97	11.74	99.69	IMGVR_UViG_3300009963_000013|3300009963|Ga0133749_10014	vRhyme_bin_10__NODE_1371_length_5110_cov_2.876558
/oral_virome_database/OVD-genomes.fa	10_vRhyme_bin_10.fa	94.97	11.62	99.69	HMP_0281.k81_101181	vRhyme_bin_10__NODE_1371_length_5110_cov_2.876558
/img_vr_v4/IMG_VR/IMG_VR_2022-12-19_7/IMGVR_all_nucleotides.fna	10_vRhyme_bin_10.fa	94.97	11.61	99.69	IMGVR_UViG_3300008142_000004|3300008142|Ga0114286_1000232	vRhyme_bin_10__NODE_1371_length_5110_cov_2.876558
/oral_virome_database/OVD-genomes.fa	10_vRhyme_bin_10.fa	94.97	27.99	99.2	Goltsman_2018_013.k141_32522	vRhyme_bin_10__NODE_1371_length_5110_cov_2.876558
/oral_virome_database/OVD-genomes.fa	10_vRhyme_bin_10.fa	94.97	11.52	99.2	Wei_2020_29.k141_694564	vRhyme_bin_10__NODE_1371_length_5110_cov_2.876558
/img_vr_v4/IMG_VR/IMG_VR_2022-12-19_7/IMGVR_all_nucleotides.fna	10_vRhyme_bin_10.fa	94.97	11.74	99.69	IMGVR_UViG_3300022574_000024|3300022574|Ga0248014_1003	vRhyme_bin_10__NODE_1371_length_5110_cov_2.876558
/oral_virome_database/OVD-genomes.fa	10_vRhyme_bin_10.fa	94.97	11.67	99.69	HMP_0644.k81_352265	vRhyme_bin_10__NODE_1371_length_5110_cov_2.876558
/oral_virome_database/OVD-genomes.fa	10_vRhyme_bin_10.fa	94.97	11.61	99.69	HMP_0214.k81_360310	vRhyme_bin_10__NODE_1371_length_5110_cov_2.876558
/img_vr_v4/IMG_VR/IMG_VR_2022-12-19_7/IMGVR_all_nucleotides.fna	10_vRhyme_bin_10.fa	94.97	11.69	99.2	IMGVR_UViG_3300007997_000011|3300007997|Ga0111053_100309	vRhyme_bin_10__NODE_1371_length_5110_cov_2.876558
/img_vr_v4/IMG_VR/IMG_VR_2022-12-19_7/IMGVR_all_nucleotides.fna	10_vRhyme_bin_10.fa	94.97	11.62	99.69	IMGVR_UViG_7000000575_000047|7000000575|SRS017227_Baylor_scaffold_166707	vRhyme_bin_10__NODE_1371_length_5110_cov_2.876558
/img_vr_v4/IMG_VR/IMG_VR_2022-12-19_7/IMGVR_all_nucleotides.fna	10_vRhyme_bin_10.fa	94.97	11.92	99.69	IMGVR_UViG_3300006249_000009|3300006249|Ga0099390_1000226	vRhyme_bin_10__NODE_1371_length_5110_cov_2.876558
/img_vr_v4/IMG_VR/IMG_VR_2022-12-19_7/IMGVR_all_nucleotides.fna	10_vRhyme_bin_10.fa	94.97	11.67	99.69	IMGVR_UViG_3300007646_000012|3300007646|Ga0105530_1000267	vRhyme_bin_10__NODE_1371_length_5110_cov_2.876558
/oral_virome_database/OVD-genomes.fa	10_vRhyme_bin_10.fa	94.87	9.95	85.95	HMP_0788.k81_466134	vRhyme_bin_10__NODE_1371_length_5110_cov_2.876558
/oral_virome_database/OVD-genomes.fa	10_vRhyme_bin_10.fa	94.87	11.66	99.69	Gemez_2017_21.k141_216599	vRhyme_bin_10__NODE_1371_length_5110_cov_2.876558
/oral_virome_database/OVD-genomes.fa	10_vRhyme_bin_10.fa	94.87	16.94	99.2	Gemez_2017_31.k141_39551	vRhyme_bin_10__NODE_1371_length_5110_cov_2.876558
/oral_virome_database/OVD-genomes.fa	10_vRhyme_bin_10.fa	94.87	10.02	85.87	Gemez_2017_66.k141_51106	vRhyme_bin_10__NODE_1371_length_5110_cov_2.876558
/oral_virome_database/OVD-genomes.fa	10_vRhyme_bin_10.fa	94.87	10	85.95	Gemez_2017_47.k141_19585	vRhyme_bin_10__NODE_1371_length_5110_cov_2.876558
/img_vr_v4/IMG_VR/IMG_VR_2022-12-19_7/IMGVR_all_nucleotides.fna	10_vRhyme_bin_10.fa	94.87	43.49	98.53	IMGVR_UViG_3300006322_000076|3300006322|Ga0099623_1001689	vRhyme_bin_10__NODE_1371_length_5110_cov_2.876558
/img_vr_v4/IMG_VR/IMG_VR_2022-12-19_7/IMGVR_all_nucleotides.fna	10_vRhyme_bin_10.fa	94.87	11.8	99.2	IMGVR_UViG_3300028544_000036|3300028544|Ga0307862_1065	vRhyme_bin_10__NODE_1371_length_5110_cov_2.876558
/img_vr_v4/IMG_VR/IMG_VR_2022-12-19_7/IMGVR_all_nucleotides.fna	10_vRhyme_bin_10.fa	94.87	11.8	99.2	IMGVR_UViG_3300019476_000043|3300019476|Ga0197719_10004	vRhyme_bin_10__NODE_1371_length_5110_cov_2.876558
/oral_virome_database/OVD-genomes.fa	10_vRhyme_bin_10.fa	94.87	17.45	99.69	HMP_1131.k81_26571	vRhyme_bin_10__NODE_1371_length_5110_cov_2.876558
/oral_virome_database/OVD-genomes.fa	10_vRhyme_bin_10.fa	94.82	11.58	99.47	Gemez_2017_71.k141_100409	vRhyme_bin_10__NODE_1371_length_5110_cov_2.876558
/oral_virome_database/OVD-genomes.fa	10_vRhyme_bin_10.fa	94.82	11.49	97.87	HMP_0348.k81_16873	vRhyme_bin_10__NODE_1371_length_5110_cov_2.876558
/img_vr_v4/IMG_VR/IMG_VR_2022-12-19_7/IMGVR_all_nucleotides.fna	10_vRhyme_bin_10.fa	94.82	11.49	97.87	IMGVR_UViG_3300008481_000016|3300008481|Ga0115177_1000280	vRhyme_bin_10__NODE_1371_length_5110_cov_2.876558
/img_vr_v4/IMG_VR/IMG_VR_2022-12-19_7/IMGVR_all_nucleotides.fna	10_vRhyme_bin_10.fa	94.82	11.48	97.87	IMGVR_UViG_7000000652_000065|7000000652|SRS020226_Baylor_scaffold_64635	vRhyme_bin_10__NODE_1371_length_5110_cov_2.876558
/img_vr_v4/IMG_VR/IMG_VR_2022-12-19_7/IMGVR_all_nucleotides.fna	10_vRhyme_bin_10.fa	94.77	11.66	99.69	IMGVR_UViG_3300045988_121356|3300045988|Ga0495776_139656	vRhyme_bin_10__NODE_1371_length_5110_cov_2.876558
/oral_virome_database/OVD-genomes.fa	10_vRhyme_bin_10.fa	94.77	12.91	99.2	Zhang_2015_151.ctg_186	vRhyme_bin_10__NODE_1371_length_5110_cov_2.876558
/img_vr_v4/IMG_VR/IMG_VR_2022-12-19_7/IMGVR_all_nucleotides.fna	10_vRhyme_bin_10.fa	94.77	13.92	99.12	IMGVR_UViG_3300022575_000095|3300022575|Ga0248010_1068	vRhyme_bin_10__NODE_1371_length_5110_cov_2.876558
/oral_virome_database/OVD-genomes.fa	10_vRhyme_bin_10.fa	94.77	9.97	85.95	HMP_0595.k81_58282	vRhyme_bin_10__NODE_1371_length_5110_cov_2.876558
/oral_virome_database/OVD-genomes.fa	10_vRhyme_bin_10.fa	94.77	11.98	100	Gemez_2017_67.k141_36627	vRhyme_bin_10__NODE_1371_length_5110_cov_2.876558
/oral_virome_database/OVD-genomes.fa	10_vRhyme_bin_10.fa	94.77	11.66	99.69	Zhang_2015_169.ctg_147	vRhyme_bin_10__NODE_1371_length_5110_cov_2.876558
/oral_virome_database/OVD-genomes.fa	10_vRhyme_bin_10.fa	94.77	10.84	93.76	Gemez_2017_07.k141_161684	vRhyme_bin_10__NODE_1371_length_5110_cov_2.876558
/img_vr_v4/IMG_VR/IMG_VR_2022-12-19_7/IMGVR_all_nucleotides.fna	10_vRhyme_bin_10.fa	94.77	13.92	99.12	IMGVR_UViG_3300009964_000020|3300009964|Ga0133739_10020	vRhyme_bin_10__NODE_1371_length_5110_cov_2.876558
/img_vr_v4/IMG_VR/IMG_VR_2022-12-19_7/IMGVR_all_nucleotides.fna	10_vRhyme_bin_10.fa	94.77	11.65	99.2	IMGVR_UViG_3300045988_124834|3300045988|Ga0495776_056244	vRhyme_bin_10__NODE_1371_length_5110_cov_2.876558
/img_vr_v4/IMG_VR/IMG_VR_2022-12-19_7/IMGVR_all_nucleotides.fna	10_vRhyme_bin_10.fa	94.77	13.92	99.12	IMGVR_UViG_3300028519_000095|3300028519|Ga0307828_1103	vRhyme_bin_10__NODE_1371_length_5110_cov_2.876558
/metagenomic_gut_virus/mgv_contigs.fna	10_vRhyme_bin_10.fa	94.77	11.66	99.69	MGV-GENOME-0287450 1-43702/43702	vRhyme_bin_10__NODE_1371_length_5110_cov_2.876558
/metagenomic_gut_virus/mgv_contigs.fna	10_vRhyme_bin_10.fa	94.77	11.65	99.2	MGV-GENOME-0286560 1-43513/43513	vRhyme_bin_10__NODE_1371_length_5110_cov_2.876558
/oral_virome_database/OVD-genomes.fa	10_vRhyme_bin_10.fa	94.67	10.07	85.32	HMP_0749.k81_71904	vRhyme_bin_10__NODE_1371_length_5110_cov_2.876558
/oral_virome_database/OVD-genomes.fa	10_vRhyme_bin_10.fa	94.67	11.53	99.2	HMP_0538.k81_301897	vRhyme_bin_10__NODE_1371_length_5110_cov_2.876558
/oral_virome_database/OVD-genomes.fa	10_vRhyme_bin_10.fa	94.67	10.12	86.44	HMP_0195.k81_110391	vRhyme_bin_10__NODE_1371_length_5110_cov_2.876558
/oral_virome_database/OVD-genomes.fa	10_vRhyme_bin_10.fa	94.67	11.64	99.2	HMP_0857.k81_124539	vRhyme_bin_10__NODE_1371_length_5110_cov_2.876558
/img_vr_v4/IMG_VR/IMG_VR_2022-12-19_7/IMGVR_all_nucleotides.fna	10_vRhyme_bin_10.fa	94.67	70.36	99.2	IMGVR_UViG_3300006246_000008|3300006246|Ga0099370_100063	vRhyme_bin_10__NODE_1371_length_5110_cov_2.876558
/img_vr_v4/IMG_VR/IMG_VR_2022-12-19_7/IMGVR_all_nucleotides.fna	10_vRhyme_bin_10.fa	94.67	11.74	99.2	IMGVR_UViG_3300045988_135262|3300045988|Ga0495776_095185	vRhyme_bin_10__NODE_1371_length_5110_cov_2.876558
/img_vr_v4/IMG_VR/IMG_VR_2022-12-19_7/IMGVR_all_nucleotides.fna	10_vRhyme_bin_10.fa	94.67	53.27	99.2	IMGVR_UViG_7000000182_000011|7000000182|SRS054653_LANL_scaffold_28011	vRhyme_bin_10__NODE_1371_length_5110_cov_2.876558
/metagenomic_gut_virus/mgv_contigs.fna	10_vRhyme_bin_10.fa	94.67	11.74	99.2	MGV-GENOME-0285079 1-43187/43187	vRhyme_bin_10__NODE_1371_length_5110_cov_2.876558
/oral_virome_database/OVD-genomes.fa	10_vRhyme_bin_10.fa	94.67	11.3	97.89	Wei_2020_15.k141_869150	vRhyme_bin_10__NODE_1371_length_5110_cov_2.876558
/img_vr_v4/IMG_VR/IMG_VR_2022-12-19_7/IMGVR_all_nucleotides.fna	10_vRhyme_bin_10.fa	94.67	11.61	99.2	IMGVR_UViG_3300007355_000005|3300007355|Ga0104762_1000107	vRhyme_bin_10__NODE_1371_length_5110_cov_2.876558
/oral_virome_database/OVD-genomes.fa	10_vRhyme_bin_10.fa	94.67	38.81	99.69	Gemez_2017_39.k141_227994	vRhyme_bin_10__NODE_1371_length_5110_cov_2.876558
/img_vr_v4/IMG_VR/IMG_VR_2022-12-19_7/IMGVR_all_nucleotides.fna	10_vRhyme_bin_10.fa	94.67	19.72	99.2	IMGVR_UViG_3300006247_000040|3300006247|Ga0099374_1000527	vRhyme_bin_10__NODE_1371_length_5110_cov_2.876558
/oral_virome_database/OVD-genomes.fa	10_vRhyme_bin_10.fa	94.67	11.72	99.69	Heintz_2016_21.k141_48193	vRhyme_bin_10__NODE_1371_length_5110_cov_2.876558
/oral_virome_database/OVD-genomes.fa	10_vRhyme_bin_10.fa	94.67	11.54	99.2	HMP_0560.k81_148913	vRhyme_bin_10__NODE_1371_length_5110_cov_2.876558
/oral_virome_database/OVD-genomes.fa	10_vRhyme_bin_10.fa	94.67	11.71	99.2	HMP_0675.k81_186340	vRhyme_bin_10__NODE_1371_length_5110_cov_2.876558
/oral_virome_database/OVD-genomes.fa	10_vRhyme_bin_10.fa	94.61	11.28	97.87	HMP_0631.k81_299437	vRhyme_bin_10__NODE_1371_length_5110_cov_2.876558
/oral_virome_database/OVD-genomes.fa	10_vRhyme_bin_10.fa	94.57	9.98	85.15	Zhang_2015_077.ctg_146	vRhyme_bin_10__NODE_1371_length_5110_cov_2.876558
/oral_virome_database/OVD-genomes.fa	10_vRhyme_bin_10.fa	94.57	11.58	99.2	Ganesan_2020_73.k141_181993	vRhyme_bin_10__NODE_1371_length_5110_cov_2.876558
/oral_virome_database/OVD-genomes.fa	10_vRhyme_bin_10.fa	94.57	11.54	99.2	HMP_0792.k81_359821	vRhyme_bin_10__NODE_1371_length_5110_cov_2.876558
/oral_virome_database/OVD-genomes.fa	10_vRhyme_bin_10.fa	94.57	11.42	97.89	Gemez_2017_75.k141_64740	vRhyme_bin_10__NODE_1371_length_5110_cov_2.876558
/oral_virome_database/OVD-genomes.fa	10_vRhyme_bin_10.fa	94.57	18.64	99.2	Zeller_2014_04.k121_129454	vRhyme_bin_10__NODE_1371_length_5110_cov_2.876558
/oral_virome_database/OVD-genomes.fa	10_vRhyme_bin_10.fa	94.57	16.95	99.2	HMP_0397.k81_403349	vRhyme_bin_10__NODE_1371_length_5110_cov_2.876558
/img_vr_v4/IMG_VR/IMG_VR_2022-12-19_7/IMGVR_all_nucleotides.fna	10_vRhyme_bin_10.fa	94.55	24.42	98.18	IMGVR_UViG_3300022586_000039|3300022586|Ga0248037_1058	vRhyme_bin_10__NODE_1371_length_5110_cov_2.876558
/img_vr_v4/IMG_VR/IMG_VR_2022-12-19_7/IMGVR_all_nucleotides.fna	10_vRhyme_bin_10.fa	94.55	24.42	98.18	IMGVR_UViG_3300022587_000039|3300022587|Ga0248034_1058	vRhyme_bin_10__NODE_1371_length_5110_cov_2.876558
/img_vr_v4/IMG_VR/IMG_VR_2022-12-19_7/IMGVR_all_nucleotides.fna	10_vRhyme_bin_10.fa	94.55	24.42	98.18	IMGVR_UViG_3300028517_000039|3300028517|Ga0307857_1101	vRhyme_bin_10__NODE_1371_length_5110_cov_2.876558
/img_vr_v4/IMG_VR/IMG_VR_2022-12-19_7/IMGVR_all_nucleotides.fna	10_vRhyme_bin_10.fa	94.55	24.42	98.18	IMGVR_UViG_3300022588_000039|3300022588|Ga0248038_1058	vRhyme_bin_10__NODE_1371_length_5110_cov_2.876558
/img_vr_v4/IMG_VR/IMG_VR_2022-12-19_7/IMGVR_all_nucleotides.fna	10_vRhyme_bin_10.fa	94.55	24.42	98.18	IMGVR_UViG_3300022583_000039|3300022583|Ga0248033_1058	vRhyme_bin_10__NODE_1371_length_5110_cov_2.876558
/img_vr_v4/IMG_VR/IMG_VR_2022-12-19_7/IMGVR_all_nucleotides.fna	10_vRhyme_bin_10.fa	94.55	24.42	98.18	IMGVR_UViG_3300022585_000039|3300022585|Ga0248035_1058	vRhyme_bin_10__NODE_1371_length_5110_cov_2.876558
/img_vr_v4/IMG_VR/IMG_VR_2022-12-19_7/IMGVR_all_nucleotides.fna	10_vRhyme_bin_10.fa	94.55	24.42	98.18	IMGVR_UViG_3300022582_000039|3300022582|Ga0248032_1058	vRhyme_bin_10__NODE_1371_length_5110_cov_2.876558
/img_vr_v4/IMG_VR/IMG_VR_2022-12-19_7/IMGVR_all_nucleotides.fna	10_vRhyme_bin_10.fa	94.55	24.42	98.18	IMGVR_UViG_3300019471_000040|3300019471|Ga0197714_10019	vRhyme_bin_10__NODE_1371_length_5110_cov_2.876558
/oral_virome_database/OVD-genomes.fa	10_vRhyme_bin_10.fa	94.51	11.39	97.87	Ganesan_2020_15.k141_155732	vRhyme_bin_10__NODE_1371_length_5110_cov_2.876558
/oral_virome_database/OVD-genomes.fa	10_vRhyme_bin_10.fa	94.51	13.5	98.36	Gemez_2017_59.k141_208337	vRhyme_bin_10__NODE_1371_length_5110_cov_2.876558
/img_vr_v4/IMG_VR/IMG_VR_2022-12-19_7/IMGVR_all_nucleotides.fna	10_vRhyme_bin_10.fa	94.46	33.7	99.69	IMGVR_UViG_3300008135_000031|3300008135|Ga0111463_1000795	vRhyme_bin_10__NODE_1371_length_5110_cov_2.876558
/img_vr_v4/IMG_VR/IMG_VR_2022-12-19_7/IMGVR_all_nucleotides.fna	10_vRhyme_bin_10.fa	94.46	17.24	85.95	IMGVR_UViG_7000000233_000038|7000000233|SRS018573_WUGC_scaffold_2250	vRhyme_bin_10__NODE_1371_length_5110_cov_2.876558
/img_vr_v4/IMG_VR/IMG_VR_2022-12-19_7/IMGVR_all_nucleotides.fna	10_vRhyme_bin_10.fa	94.46	10.02	85.95	IMGVR_UViG_3300007654_000016|3300007654|Ga0105017_100269	vRhyme_bin_10__NODE_1371_length_5110_cov_2.876558
/oral_virome_database/OVD-genomes.fa	10_vRhyme_bin_10.fa	94.46	8.14	86.44	Gemez_2017_36.k141_43719	vRhyme_bin_10__NODE_1371_length_5110_cov_2.876558
/oral_virome_database/OVD-genomes.fa	10_vRhyme_bin_10.fa	94.46	32.47	99.69	Zhang_2015_145.ctg_1194	vRhyme_bin_10__NODE_1371_length_5110_cov_2.876558
/oral_virome_database/OVD-genomes.fa	10_vRhyme_bin_10.fa	94.46	11.54	99.69	Zhang_2015_161.ctg_184	vRhyme_bin_10__NODE_1371_length_5110_cov_2.876558
/img_vr_v4/IMG_VR/IMG_VR_2022-12-19_7/IMGVR_all_nucleotides.fna	10_vRhyme_bin_10.fa	94.46	61.67	99.2	IMGVR_UViG_3300007104_000028|3300007104|Ga0102629_101065	vRhyme_bin_10__NODE_1371_length_5110_cov_2.876558
/oral_virome_database/OVD-genomes.fa	10_vRhyme_bin_10.fa	94.46	10	85.95	HMP_0262.k81_183737	vRhyme_bin_10__NODE_1371_length_5110_cov_2.876558
/img_vr_v4/IMG_VR/IMG_VR_2022-12-19_7/IMGVR_all_nucleotides.fna	10_vRhyme_bin_10.fa	94.46	11.56	99.69	IMGVR_UViG_3300045988_118624|3300045988|Ga0495776_099833	vRhyme_bin_10__NODE_1371_length_5110_cov_2.876558
/metagenomic_gut_virus/mgv_contigs.fna	10_vRhyme_bin_10.fa	94.46	11.56	99.69	MGV-GENOME-0289123 1-44083/44083	vRhyme_bin_10__NODE_1371_length_5110_cov_2.876558
/img_vr_v4/IMG_VR/IMG_VR_2022-12-19_7/IMGVR_all_nucleotides.fna	10_vRhyme_bin_10.fa	94.46	10.04	85.95	IMGVR_UViG_7000000720_000045|7000000720|SRS045197_WUGC_scaffold_41597	vRhyme_bin_10__NODE_1371_length_5110_cov_2.876558
/img_vr_v4/IMG_VR/IMG_VR_2022-12-19_7/IMGVR_all_nucleotides.fna	10_vRhyme_bin_10.fa	94.46	52.46	88.02	IMGVR_UViG_7000000742_000029|7000000742|SRS015044_WUGC_scaffold_58930	vRhyme_bin_10__NODE_1371_length_5110_cov_2.876558
/oral_virome_database/OVD-genomes.fa	10_vRhyme_bin_10.fa	94.44	38.36	93.89	Ganesan_2020_19.k141_115676	vRhyme_bin_10__NODE_1371_length_5110_cov_2.876558
/img_vr_v4/IMG_VR/IMG_VR_2022-12-19_7/IMGVR_all_nucleotides.fna	10_vRhyme_bin_10.fa	94.41	38.33	88.92	IMGVR_UViG_7000000395_000033|7000000395|SRS019077_WUGC_scaffold_68398	vRhyme_bin_10__NODE_1371_length_5110_cov_2.876558
/img_vr_v4/IMG_VR/IMG_VR_2022-12-19_7/IMGVR_all_nucleotides.fna	10_vRhyme_bin_10.fa	94.36	11.73	99.2	IMGVR_UViG_3300045988_125806|3300045988|Ga0495776_055621	vRhyme_bin_10__NODE_1371_length_5110_cov_2.876558
/img_vr_v4/IMG_VR/IMG_VR_2022-12-19_7/IMGVR_all_nucleotides.fna	10_vRhyme_bin_10.fa	94.36	19.67	99.2	IMGVR_UViG_3300008161_000023|3300008161|Ga0110913_1000392	vRhyme_bin_10__NODE_1371_length_5110_cov_2.876558
/oral_virome_database/OVD-genomes.fa	10_vRhyme_bin_10.fa	94.36	9.93	85.15	Gemez_2017_83.k141_86920	vRhyme_bin_10__NODE_1371_length_5110_cov_2.876558
/oral_virome_database/OVD-genomes.fa	10_vRhyme_bin_10.fa	94.36	11.63	99.69	HMP_0984.k81_47176	vRhyme_bin_10__NODE_1371_length_5110_cov_2.876558
/metagenomic_gut_virus/mgv_contigs.fna	10_vRhyme_bin_10.fa	94.36	11.73	99.2	MGV-GENOME-0285162 1-43204/43204	vRhyme_bin_10__NODE_1371_length_5110_cov_2.876558
/oral_virome_database/OVD-genomes.fa	10_vRhyme_bin_10.fa	94.36	11.62	97.89	Zhang_2015_189.ctg_307	vRhyme_bin_10__NODE_1371_length_5110_cov_2.876558
/img_vr_v4/IMG_VR/IMG_VR_2022-12-19_7/IMGVR_all_nucleotides.fna	10_vRhyme_bin_10.fa	94.25	11.75	99.2	IMGVR_UViG_3300007666_000008|3300007666|Ga0105543_1000160	vRhyme_bin_10__NODE_1371_length_5110_cov_2.876558
/oral_virome_database/OVD-genomes.fa	10_vRhyme_bin_10.fa	94.25	17.29	99.2	Zhang_2015_143.ctg_413	vRhyme_bin_10__NODE_1371_length_5110_cov_2.876558
/oral_virome_database/OVD-genomes.fa	10_vRhyme_bin_10.fa	94.25	11.76	99.2	HMP_0907.k81_59799	vRhyme_bin_10__NODE_1371_length_5110_cov_2.876558
/oral_virome_database/OVD-genomes.fa	10_vRhyme_bin_10.fa	94.25	10.92	93.76	Gemez_2017_81.k141_158237	vRhyme_bin_10__NODE_1371_length_5110_cov_2.876558
/oral_virome_database/OVD-genomes.fa	10_vRhyme_bin_10.fa	94.25	11.62	99.69	HMP_0257.k81_273621	vRhyme_bin_10__NODE_1371_length_5110_cov_2.876558
/img_vr_v4/IMG_VR/IMG_VR_2022-12-19_7/IMGVR_all_nucleotides.fna	10_vRhyme_bin_10.fa	94.14	14.27	99.2	IMGVR_UViG_3300045988_139967|3300045988|Ga0495776_103183	vRhyme_bin_10__NODE_1371_length_5110_cov_2.876558
/oral_virome_database/OVD-genomes.fa	10_vRhyme_bin_10.fa	94.14	11.72	99.2	Zhang_2015_164.ctg_135	vRhyme_bin_10__NODE_1371_length_5110_cov_2.876558
/img_vr_v4/IMG_VR/IMG_VR_2022-12-19_7/IMGVR_all_nucleotides.fna	10_vRhyme_bin_10.fa	94.14	11.41	97.89	IMGVR_UViG_3300045988_139069|3300045988|Ga0495776_139913	vRhyme_bin_10__NODE_1371_length_5110_cov_2.876558
/metagenomic_gut_virus/mgv_contigs.fna	10_vRhyme_bin_10.fa	94.14	11.41	97.89	MGV-GENOME-0288066 1-43840/43840	vRhyme_bin_10__NODE_1371_length_5110_cov_2.876558
/metagenomic_gut_virus/mgv_contigs.fna	10_vRhyme_bin_10.fa	94.14	14.27	99.2	MGV-GENOME-0242073 1-35512/35512	vRhyme_bin_10__NODE_1371_length_5110_cov_2.876558
/oral_virome_database/OVD-genomes.fa	10_vRhyme_bin_10.fa	94.14	8.15	99.2	Wei_2020_01.k141_338436	vRhyme_bin_10__NODE_1371_length_5110_cov_2.876558
/oral_virome_database/OVD-genomes.fa	10_vRhyme_bin_10.fa	94.03	31.73	99.2	Wei_2020_23.k141_494977	vRhyme_bin_10__NODE_1371_length_5110_cov_2.876558
/oral_virome_database/OVD-genomes.fa	10_vRhyme_bin_10.fa	94.03	5.85	99.2	Zhang_2015_012.ctg_46	vRhyme_bin_10__NODE_1371_length_5110_cov_2.876558
/img_vr_v4/IMG_VR/IMG_VR_2022-12-19_7/IMGVR_all_nucleotides.fna	10_vRhyme_bin_10.fa	93.93	13.39	88.67	IMGVR_UViG_3300045988_102317|3300045988|Ga0495776_104695	vRhyme_bin_10__NODE_1371_length_5110_cov_2.876558
/metagenomic_gut_virus/mgv_contigs.fna	10_vRhyme_bin_10.fa	93.93	13.39	88.67	MGV-GENOME-0232648 1-33837/33837	vRhyme_bin_10__NODE_1371_length_5110_cov_2.876558
/img_vr_v4/IMG_VR/IMG_VR_2022-12-19_7/IMGVR_all_nucleotides.fna	10_vRhyme_bin_10.fa	93.92	52.62	88.57	IMGVR_UViG_7000000404_000028|7000000404|SRS011152_Baylor_scaffold_48073	vRhyme_bin_10__NODE_1371_length_5110_cov_2.876558
/oral_virome_database/OVD-genomes.fa	10_vRhyme_bin_10.fa	93.69	11.72	99.2	HMP_0880.k81_293782	vRhyme_bin_10__NODE_1371_length_5110_cov_2.876558
/img_vr_v4/IMG_VR/IMG_VR_2022-12-19_7/IMGVR_all_nucleotides.fna	10_vRhyme_bin_10.fa	93.45	13.56	99.2	IMGVR_UViG_3300009964_000018|3300009964|Ga0133739_10018	vRhyme_bin_10__NODE_1371_length_5110_cov_2.876558
/img_vr_v4/IMG_VR/IMG_VR_2022-12-19_7/IMGVR_all_nucleotides.fna	10_vRhyme_bin_10.fa	93.45	13.56	99.2	IMGVR_UViG_3300022575_000117|3300022575|Ga0248010_1067	vRhyme_bin_10__NODE_1371_length_5110_cov_2.876558
/img_vr_v4/IMG_VR/IMG_VR_2022-12-19_7/IMGVR_all_nucleotides.fna	10_vRhyme_bin_10.fa	93.45	13.56	99.2	IMGVR_UViG_3300028519_000117|3300028519|Ga0307828_1102	vRhyme_bin_10__NODE_1371_length_5110_cov_2.876558
/img_vr_v4/IMG_VR/IMG_VR_2022-12-19_7/IMGVR_all_nucleotides.fna	10_vRhyme_bin_10.fa	93.23	72.16	86.38	IMGVR_UViG_2044078009_000002|2044078009|mobDRAFT_NODE_1519_len_6083_cov_9_058030	vRhyme_bin_10__NODE_1371_length_5110_cov_2.876558
/oral_virome_database/OVD-genomes.fa	10_vRhyme_bin_10.fa	93.07	11.64	98.53	Wang_2019_05.k81_107356	vRhyme_bin_10__NODE_1371_length_5110_cov_2.876558
/oral_virome_database/OVD-genomes.fa	10_vRhyme_bin_10.fa	92.55	26.9	91.17	Shi_2020_67.k81_148124	vRhyme_bin_10__NODE_1371_length_5110_cov_2.876558
/oral_virome_database/OVD-genomes.fa	10_vRhyme_bin_10.fa	92.39	11.61	99.2	Ganesan_2020_10.k141_136054	vRhyme_bin_10__NODE_1371_length_5110_cov_2.876558
/img_vr_v4/IMG_VR/IMG_VR_2022-12-19_7/IMGVR_all_nucleotides.fna	10_vRhyme_bin_10.fa	92.1	11.62	99.2	IMGVR_UViG_3300019469_000051|3300019469|Ga0197712_10003	vRhyme_bin_10__NODE_1371_length_5110_cov_2.876558
/oral_virome_database/OVD-genomes.fa	10_vRhyme_bin_10.fa	92.1	13.37	99.2	Ganesan_2020_51.k141_38782	vRhyme_bin_10__NODE_1371_length_5110_cov_2.876558
/img_vr_v4/IMG_VR/IMG_VR_2022-12-19_7/IMGVR_all_nucleotides.fna	10_vRhyme_bin_10.fa	92.1	11.62	99.2	IMGVR_UViG_3300028508_000045|3300028508|Ga0307854_1043	vRhyme_bin_10__NODE_1371_length_5110_cov_2.876558
/img_vr_v4/IMG_VR/IMG_VR_2022-12-19_7/IMGVR_all_nucleotides.fna	10_vRhyme_bin_10.fa	92.1	11.62	99.2	IMGVR_UViG_3300022579_000045|3300022579|Ga0248023_1024	vRhyme_bin_10__NODE_1371_length_5110_cov_2.876558
/oral_virome_database/OVD-genomes.fa	10_vRhyme_bin_10.fa	91.79	31.42	99.69	Gemez_2017_35.k141_55432	vRhyme_bin_10__NODE_1371_length_5110_cov_2.876558
/oral_virome_database/OVD-genomes.fa	10_vRhyme_bin_10.fa	91.79	11.76	99.2	Wei_2020_41.k141_934298	vRhyme_bin_10__NODE_1371_length_5110_cov_2.876558
/oral_virome_database/OVD-genomes.fa	10_vRhyme_bin_10.fa	91.79	11.67	99.2	HMP_0823.k81_277819	vRhyme_bin_10__NODE_1371_length_5110_cov_2.876558
/oral_virome_database/OVD-genomes.fa	10_vRhyme_bin_10.fa	91.79	13.15	99.2	Zeller_2014_32.k121_63962	vRhyme_bin_10__NODE_1371_length_5110_cov_2.876558
/oral_virome_database/OVD-genomes.fa	10_vRhyme_bin_10.fa	91.72	11.49	97.69	Zhang_2015_182.ctg_153	vRhyme_bin_10__NODE_1371_length_5110_cov_2.876558
/img_vr_v4/IMG_VR/IMG_VR_2022-12-19_7/IMGVR_all_nucleotides.fna	10_vRhyme_bin_10.fa	91.72	11.41	97.69	IMGVR_UViG_3300045988_169896|3300045988|Ga0495776_156974	vRhyme_bin_10__NODE_1371_length_5110_cov_2.876558
/metagenomic_gut_virus/mgv_contigs.fna	10_vRhyme_bin_10.fa	91.72	11.41	97.69	MGV-GENOME-0293016 1207-44953/44953	vRhyme_bin_10__NODE_1371_length_5110_cov_2.876558
/img_vr_v4/IMG_VR/IMG_VR_2022-12-19_7/IMGVR_all_nucleotides.fna	10_vRhyme_bin_10.fa	91.63	11.85	99.2	IMGVR_UViG_3300028513_000050|3300028513|Ga0307844_1035	vRhyme_bin_10__NODE_1371_length_5110_cov_2.876558
/metagenomic_gut_virus/mgv_contigs.fna	10_vRhyme_bin_10.fa	91.63	11.56	99.2	MGV-GENOME-0288192 1-43867/43867	vRhyme_bin_10__NODE_1371_length_5110_cov_2.876558
/oral_virome_database/OVD-genomes.fa	10_vRhyme_bin_10.fa	91.63	11.56	99.2	Zhang_2015_076.ctg_254	vRhyme_bin_10__NODE_1371_length_5110_cov_2.876558
/oral_virome_database/OVD-genomes.fa	10_vRhyme_bin_10.fa	91.63	11.67	99.2	Shi_2020_53.k81_85407	vRhyme_bin_10__NODE_1371_length_5110_cov_2.876558
/img_vr_v4/IMG_VR/IMG_VR_2022-12-19_7/IMGVR_all_nucleotides.fna	10_vRhyme_bin_10.fa	91.63	11.56	99.2	IMGVR_UViG_3300045988_153076|3300045988|Ga0495776_139959	vRhyme_bin_10__NODE_1371_length_5110_cov_2.876558
/oral_virome_database/OVD-genomes.fa	10_vRhyme_bin_10.fa	91.63	11.55	99.2	Zhang_2015_171.ctg_298	vRhyme_bin_10__NODE_1371_length_5110_cov_2.876558
/img_vr_v4/IMG_VR/IMG_VR_2022-12-19_7/IMGVR_all_nucleotides.fna	10_vRhyme_bin_10.fa	91.63	11.85	99.2	IMGVR_UViG_3300009960_000006|3300009960|Ga0133744_10006	vRhyme_bin_10__NODE_1371_length_5110_cov_2.876558
/metagenomic_gut_virus/mgv_contigs.fna	10_vRhyme_bin_10.fa	91.47	11.55	99.2	MGV-GENOME-0288210 1-43871/43871	vRhyme_bin_10__NODE_1371_length_5110_cov_2.876558
/oral_virome_database/OVD-genomes.fa	10_vRhyme_bin_10.fa	91.47	11.57	99.2	Zhang_2015_066.ctg_94	vRhyme_bin_10__NODE_1371_length_5110_cov_2.876558
/oral_virome_database/OVD-genomes.fa	10_vRhyme_bin_10.fa	91.47	11.58	99.2	Ganesan_2020_03.k141_182125	vRhyme_bin_10__NODE_1371_length_5110_cov_2.876558
/oral_virome_database/OVD-genomes.fa	10_vRhyme_bin_10.fa	91.47	13.02	99.2	HMP_0703.k81_140611	vRhyme_bin_10__NODE_1371_length_5110_cov_2.876558
/img_vr_v4/IMG_VR/IMG_VR_2022-12-19_7/IMGVR_all_nucleotides.fna	10_vRhyme_bin_10.fa	91.47	36.31	99.2	IMGVR_UViG_3300007145_000003|3300007145|Ga0103286_100156	vRhyme_bin_10__NODE_1371_length_5110_cov_2.876558
/img_vr_v4/IMG_VR/IMG_VR_2022-12-19_7/IMGVR_all_nucleotides.fna	10_vRhyme_bin_10.fa	91.47	11.55	99.2	IMGVR_UViG_3300045988_149292|3300045988|Ga0495776_139966	vRhyme_bin_10__NODE_1371_length_5110_cov_2.876558
/oral_virome_database/OVD-genomes.fa	10_vRhyme_bin_10.fa	91.47	38.22	99.2	HMP_0829.k81_121110	vRhyme_bin_10__NODE_1371_length_5110_cov_2.876558
/oral_virome_database/OVD-genomes.fa	10_vRhyme_bin_10.fa	91.39	11.34	97.69	Ganesan_2020_29.k141_31357	vRhyme_bin_10__NODE_1371_length_5110_cov_2.876558
/oral_virome_database/OVD-genomes.fa	10_vRhyme_bin_10.fa	91.39	11.42	97.69	HMP_0734.k81_165013	vRhyme_bin_10__NODE_1371_length_5110_cov_2.876558
/oral_virome_database/OVD-genomes.fa	10_vRhyme_bin_10.fa	91.3	11.81	99.2	Zhang_2015_098.ctg_112	vRhyme_bin_10__NODE_1371_length_5110_cov_2.876558
/oral_virome_database/OVD-genomes.fa	10_vRhyme_bin_10.fa	91.3	14.71	99.2	Zhang_2015_029.ctg_341	vRhyme_bin_10__NODE_1371_length_5110_cov_2.876558
/oral_virome_database/OVD-genomes.fa	10_vRhyme_bin_10.fa	91.3	11.62	99.2	HMP_1009.k81_175317	vRhyme_bin_10__NODE_1371_length_5110_cov_2.876558
/img_vr_v4/IMG_VR/IMG_VR_2022-12-19_7/IMGVR_all_nucleotides.fna	10_vRhyme_bin_10.fa	91.3	12.49	99.2	IMGVR_UViG_3300008634_000020|3300008634|Ga0111369_1000376	vRhyme_bin_10__NODE_1371_length_5110_cov_2.876558
/oral_virome_database/OVD-genomes.fa	10_vRhyme_bin_10.fa	91.3	11.73	99.2	Wei_2020_37.k141_503692	vRhyme_bin_10__NODE_1371_length_5110_cov_2.876558
/oral_virome_database/OVD-genomes.fa	10_vRhyme_bin_10.fa	91.3	44.57	99.2	Wang_2019_10.k81_150722	vRhyme_bin_10__NODE_1371_length_5110_cov_2.876558
/oral_virome_database/OVD-genomes.fa	10_vRhyme_bin_10.fa	91.3	11.61	99.2	Altabtbaei_2021_03.k141_103957	vRhyme_bin_10__NODE_1371_length_5110_cov_2.876558
/oral_virome_database/OVD-genomes.fa	10_vRhyme_bin_10.fa	91.3	11.52	99.2	Wei_2020_03.k141_1237271	vRhyme_bin_10__NODE_1371_length_5110_cov_2.876558
/img_vr_v4/IMG_VR/IMG_VR_2022-12-19_7/IMGVR_all_nucleotides.fna	10_vRhyme_bin_10.fa	91.3	11.53	98	IMGVR_UViG_3300008134_000014|3300008134|Ga0111464_100196	vRhyme_bin_10__NODE_1371_length_5110_cov_2.876558
/metagenomic_gut_virus/mgv_contigs.fna	10_vRhyme_bin_10.fa	91.3	14.8	99.2	MGV-GENOME-0234666 1-34244/34244	vRhyme_bin_10__NODE_1371_length_5110_cov_2.876558
/img_vr_v4/IMG_VR/IMG_VR_2022-12-19_7/IMGVR_all_nucleotides.fna	10_vRhyme_bin_10.fa	91.3	14.8	99.2	IMGVR_UViG_3300045988_094864|3300045988|Ga0495776_064284	vRhyme_bin_10__NODE_1371_length_5110_cov_2.876558
/oral_virome_database/OVD-genomes.fa	10_vRhyme_bin_10.fa	91.3	11.56	99.2	Gemez_2017_40.k141_148108	vRhyme_bin_10__NODE_1371_length_5110_cov_2.876558
/img_vr_v4/IMG_VR/IMG_VR_2022-12-19_7/IMGVR_all_nucleotides.fna	10_vRhyme_bin_10.fa	91.13	11.66	99.2	IMGVR_UViG_3300014024_000005|3300014024|Ga0119801_100339	vRhyme_bin_10__NODE_1371_length_5110_cov_2.876558
/oral_virome_database/OVD-genomes.fa	10_vRhyme_bin_10.fa	91.13	11.8	99.2	Shi_2020_39.k81_255495	vRhyme_bin_10__NODE_1371_length_5110_cov_2.876558
/oral_virome_database/OVD-genomes.fa	10_vRhyme_bin_10.fa	91.13	11.66	99.2	Shi_2020_01.k81_111996	vRhyme_bin_10__NODE_1371_length_5110_cov_2.876558
/oral_virome_database/OVD-genomes.fa	10_vRhyme_bin_10.fa	91.13	38.59	99.2	Zhang_2015_001.ctg_804	vRhyme_bin_10__NODE_1371_length_5110_cov_2.876558
/oral_virome_database/OVD-genomes.fa	10_vRhyme_bin_10.fa	91.13	44.52	99.2	HMP_0377.k81_134491	vRhyme_bin_10__NODE_1371_length_5110_cov_2.876558
/img_vr_v4/IMG_VR/IMG_VR_2022-12-19_7/IMGVR_all_nucleotides.fna	10_vRhyme_bin_10.fa	91.13	11.66	99.2	IMGVR_UViG_3300013751_000001|3300013751|Ga0119802_1000253	vRhyme_bin_10__NODE_1371_length_5110_cov_2.876558
/oral_virome_database/OVD-genomes.fa	10_vRhyme_bin_10.fa	91.13	11.55	99.2	Altabtbaei_2021_67.k141_193484	vRhyme_bin_10__NODE_1371_length_5110_cov_2.876558
/oral_virome_database/OVD-genomes.fa	10_vRhyme_bin_10.fa	91.13	40.71	99.2	Zhang_2015_024.ctg_1549	vRhyme_bin_10__NODE_1371_length_5110_cov_2.876558
/oral_virome_database/OVD-genomes.fa	10_vRhyme_bin_10.fa	91.13	11.55	99.2	Altabtbaei_2021_47.k141_171339	vRhyme_bin_10__NODE_1371_length_5110_cov_2.876558
/oral_virome_database/OVD-genomes.fa	10_vRhyme_bin_10.fa	91.13	38.21	99.2	HMP_0999.k81_28103	vRhyme_bin_10__NODE_1371_length_5110_cov_2.876558
/oral_virome_database/OVD-genomes.fa	10_vRhyme_bin_10.fa	91.13	11.68	99.2	Zhang_2015_171.ctg_307	vRhyme_bin_10__NODE_1371_length_5110_cov_2.876558
/oral_virome_database/OVD-genomes.fa	10_vRhyme_bin_10.fa	91.13	11.62	99.2	HMP_0656.k81_45635	vRhyme_bin_10__NODE_1371_length_5110_cov_2.876558
/oral_virome_database/OVD-genomes.fa	10_vRhyme_bin_10.fa	91.13	45.42	99.2	Shi_2020_54.k81_22203	vRhyme_bin_10__NODE_1371_length_5110_cov_2.876558
/oral_virome_database/OVD-genomes.fa	10_vRhyme_bin_10.fa	91.04	41.28	97.69	Zhang_2015_021.ctg_1683	vRhyme_bin_10__NODE_1371_length_5110_cov_2.876558
/oral_virome_database/OVD-genomes.fa	10_vRhyme_bin_10.fa	90.95	37.91	99.2	Zhang_2015_198.ctg_1356	vRhyme_bin_10__NODE_1371_length_5110_cov_2.876558
/oral_virome_database/OVD-genomes.fa	10_vRhyme_bin_10.fa	90.95	11.57	99.2	Wei_2020_17.k141_205318	vRhyme_bin_10__NODE_1371_length_5110_cov_2.876558
/img_vr_v4/IMG_VR/IMG_VR_2022-12-19_7/IMGVR_all_nucleotides.fna	10_vRhyme_bin_10.fa	90.95	11.53	99.2	IMGVR_UViG_7000000426_000021|7000000426|SRS043239_WUGC_scaffold_41757	vRhyme_bin_10__NODE_1371_length_5110_cov_2.876558
/oral_virome_database/OVD-genomes.fa	10_vRhyme_bin_10.fa	90.95	11.5	99.2	HMP_0450.k81_174564	vRhyme_bin_10__NODE_1371_length_5110_cov_2.876558
/img_vr_v4/IMG_VR/IMG_VR_2022-12-19_7/IMGVR_all_nucleotides.fna	10_vRhyme_bin_10.fa	90.95	8.82	99.2	IMGVR_UViG_3300022568_000037|3300022568|Ga0248018_1021	vRhyme_bin_10__NODE_1371_length_5110_cov_2.876558
/img_vr_v4/IMG_VR/IMG_VR_2022-12-19_7/IMGVR_all_nucleotides.fna	10_vRhyme_bin_10.fa	90.95	8.82	99.2	IMGVR_UViG_3300022567_000037|3300022567|Ga0248017_1021	vRhyme_bin_10__NODE_1371_length_5110_cov_2.876558
/img_vr_v4/IMG_VR/IMG_VR_2022-12-19_7/IMGVR_all_nucleotides.fna	10_vRhyme_bin_10.fa	90.95	15.34	99.2	IMGVR_UViG_3300019473_000048|3300019473|Ga0197715_10008	vRhyme_bin_10__NODE_1371_length_5110_cov_2.876558
/img_vr_v4/IMG_VR/IMG_VR_2022-12-19_7/IMGVR_all_nucleotides.fna	10_vRhyme_bin_10.fa	90.95	8.82	99.2	IMGVR_UViG_3300022569_000037|3300022569|Ga0248020_1021	vRhyme_bin_10__NODE_1371_length_5110_cov_2.876558
/img_vr_v4/IMG_VR/IMG_VR_2022-12-19_7/IMGVR_all_nucleotides.fna	10_vRhyme_bin_10.fa	90.95	8.82	99.2	IMGVR_UViG_3300022570_000037|3300022570|Ga0248021_1021	vRhyme_bin_10__NODE_1371_length_5110_cov_2.876558
/img_vr_v4/IMG_VR/IMG_VR_2022-12-19_7/IMGVR_all_nucleotides.fna	10_vRhyme_bin_10.fa	90.95	8.82	99.2	IMGVR_UViG_3300022564_000037|3300022564|Ga0248016_1021	vRhyme_bin_10__NODE_1371_length_5110_cov_2.876558
/oral_virome_database/OVD-genomes.fa	10_vRhyme_bin_10.fa	90.95	11.52	99.2	HMP_0887.k81_160794	vRhyme_bin_10__NODE_1371_length_5110_cov_2.876558
/oral_virome_database/OVD-genomes.fa	10_vRhyme_bin_10.fa	90.95	36.92	99.2	Velsko_2019_100.k61_93051	vRhyme_bin_10__NODE_1371_length_5110_cov_2.876558
/img_vr_v4/IMG_VR/IMG_VR_2022-12-19_7/IMGVR_all_nucleotides.fna	10_vRhyme_bin_10.fa	90.95	8.82	99.2	IMGVR_UViG_3300022565_000037|3300022565|Ga0248015_1021	vRhyme_bin_10__NODE_1371_length_5110_cov_2.876558
/img_vr_v4/IMG_VR/IMG_VR_2022-12-19_7/IMGVR_all_nucleotides.fna	10_vRhyme_bin_10.fa	90.95	11.48	99.2	IMGVR_UViG_3300008615_000006|3300008615|Ga0111231_1000048	vRhyme_bin_10__NODE_1371_length_5110_cov_2.876558
/img_vr_v4/IMG_VR/IMG_VR_2022-12-19_7/IMGVR_all_nucleotides.fna	10_vRhyme_bin_10.fa	90.95	8.82	99.2	IMGVR_UViG_3300009955_000003|3300009955|Ga0133748_10003	vRhyme_bin_10__NODE_1371_length_5110_cov_2.876558
/img_vr_v4/IMG_VR/IMG_VR_2022-12-19_7/IMGVR_all_nucleotides.fna	10_vRhyme_bin_10.fa	90.95	15.34	99.2	IMGVR_UViG_3300028506_000042|3300028506|Ga0307858_1013	vRhyme_bin_10__NODE_1371_length_5110_cov_2.876558
/img_vr_v4/IMG_VR/IMG_VR_2022-12-19_7/IMGVR_all_nucleotides.fna	10_vRhyme_bin_10.fa	90.95	8.82	99.2	IMGVR_UViG_3300028537_000037|3300028537|Ga0307848_1040	vRhyme_bin_10__NODE_1371_length_5110_cov_2.876558
/oral_virome_database/OVD-genomes.fa	10_vRhyme_bin_10.fa	90.77	14.87	99.2	Shi_2020_05.k81_77988	vRhyme_bin_10__NODE_1371_length_5110_cov_2.876558
/oral_virome_database/OVD-genomes.fa	10_vRhyme_bin_10.fa	90.77	26.26	99.2	Zeller_2014_44.k121_145403	vRhyme_bin_10__NODE_1371_length_5110_cov_2.876558
/oral_virome_database/OVD-genomes.fa	10_vRhyme_bin_10.fa	90.77	11.53	99.2	Zeller_2014_48.k121_147518	vRhyme_bin_10__NODE_1371_length_5110_cov_2.876558
/oral_virome_database/OVD-genomes.fa	10_vRhyme_bin_10.fa	90.77	14.48	99.2	Heintz_2016_70.k141_17163	vRhyme_bin_10__NODE_1371_length_5110_cov_2.876558
/oral_virome_database/OVD-genomes.fa	10_vRhyme_bin_10.fa	90.77	21.9	99.2	Wang_2019_21.k81_261624	vRhyme_bin_10__NODE_1371_length_5110_cov_2.876558
/oral_virome_database/OVD-genomes.fa	10_vRhyme_bin_10.fa	90.77	42.17	99.2	Goltsman_2018_027.k141_4685	vRhyme_bin_10__NODE_1371_length_5110_cov_2.876558
/img_vr_v4/IMG_VR/IMG_VR_2022-12-19_7/IMGVR_all_nucleotides.fna	10_vRhyme_bin_10.fa	90.77	36.51	99.2	IMGVR_UViG_3300011933_000014|3300011933|Ga0119782_100737	vRhyme_bin_10__NODE_1371_length_5110_cov_2.876558
/oral_virome_database/OVD-genomes.fa	10_vRhyme_bin_10.fa	90.59	11.54	99.12	Zhang_2015_073.ctg_128	vRhyme_bin_10__NODE_1371_length_5110_cov_2.876558
/img_vr_v4/IMG_VR/IMG_VR_2022-12-19_7/IMGVR_all_nucleotides.fna	10_vRhyme_bin_10.fa	90.59	11.56	99.2	IMGVR_UViG_7000000118_000006|7000000118|SRS024289_LANL_scaffold_12419	vRhyme_bin_10__NODE_1371_length_5110_cov_2.876558
/img_vr_v4/IMG_VR/IMG_VR_2022-12-19_7/IMGVR_all_nucleotides.fna	10_vRhyme_bin_10.fa	90.59	11.54	99.2	IMGVR_UViG_3300007121_000005|3300007121|Ga0102671_100090	vRhyme_bin_10__NODE_1371_length_5110_cov_2.876558
/metagenomic_gut_virus/mgv_contigs.fna	10_vRhyme_bin_10.fa	90.59	11.54	99.12	MGV-GENOME-0288215 1-43873/43873	vRhyme_bin_10__NODE_1371_length_5110_cov_2.876558
/img_vr_v4/IMG_VR/IMG_VR_2022-12-19_7/IMGVR_all_nucleotides.fna	10_vRhyme_bin_10.fa	90.59	11.54	99.2	IMGVR_UViG_3300008594_000004|3300008594|Ga0111090_100096	vRhyme_bin_10__NODE_1371_length_5110_cov_2.876558
/oral_virome_database/OVD-genomes.fa	10_vRhyme_bin_10.fa	90.59	11.54	99.2	HMP_0420.k81_191712	vRhyme_bin_10__NODE_1371_length_5110_cov_2.876558
/img_vr_v4/IMG_VR/IMG_VR_2022-12-19_7/IMGVR_all_nucleotides.fna	10_vRhyme_bin_10.fa	90.59	11.55	99.2	IMGVR_UViG_7000000416_000017|7000000416|SRS011343_Baylor_scaffold_24846	vRhyme_bin_10__NODE_1371_length_5110_cov_2.876558
/oral_virome_database/OVD-genomes.fa	10_vRhyme_bin_10.fa	90.59	12.9	99.2	Zhang_2015_115.ctg_179	vRhyme_bin_10__NODE_1371_length_5110_cov_2.876558
/oral_virome_database/OVD-genomes.fa	10_vRhyme_bin_10.fa	90.59	11.64	99.2	Shi_2020_48.k81_88285	vRhyme_bin_10__NODE_1371_length_5110_cov_2.876558
/img_vr_v4/IMG_VR/IMG_VR_2022-12-19_7/IMGVR_all_nucleotides.fna	10_vRhyme_bin_10.fa	90.59	11.54	99.12	IMGVR_UViG_3300045988_170735|3300045988|Ga0495776_139967	vRhyme_bin_10__NODE_1371_length_5110_cov_2.876558
/oral_virome_database/OVD-genomes.fa	10_vRhyme_bin_10.fa	90.48	11.48	97.69	Heintz_2016_27.k141_223915	vRhyme_bin_10__NODE_1371_length_5110_cov_2.876558
/img_vr_v4/IMG_VR/IMG_VR_2022-12-19_7/IMGVR_all_nucleotides.fna	10_vRhyme_bin_10.fa	90.39	11.64	99.2	IMGVR_UViG_3300022566_000011|3300022566|Ga0248008_101	vRhyme_bin_10__NODE_1371_length_5110_cov_2.876558
/img_vr_v4/IMG_VR/IMG_VR_2022-12-19_7/IMGVR_all_nucleotides.fna	10_vRhyme_bin_10.fa	90.39	18.98	99.2	IMGVR_UViG_3300022587_000069|3300022587|Ga0248034_1141	vRhyme_bin_10__NODE_1371_length_5110_cov_2.876558
/img_vr_v4/IMG_VR/IMG_VR_2022-12-19_7/IMGVR_all_nucleotides.fna	10_vRhyme_bin_10.fa	90.39	18.98	99.2	IMGVR_UViG_3300022585_000069|3300022585|Ga0248035_1141	vRhyme_bin_10__NODE_1371_length_5110_cov_2.876558
/img_vr_v4/IMG_VR/IMG_VR_2022-12-19_7/IMGVR_all_nucleotides.fna	10_vRhyme_bin_10.fa	90.39	18.98	99.2	IMGVR_UViG_3300019471_000073|3300019471|Ga0197714_10014	vRhyme_bin_10__NODE_1371_length_5110_cov_2.876558
/oral_virome_database/OVD-genomes.fa	10_vRhyme_bin_10.fa	90.39	24.82	99.2	Zhang_2015_015.ctg_660	vRhyme_bin_10__NODE_1371_length_5110_cov_2.876558
/oral_virome_database/OVD-genomes.fa	10_vRhyme_bin_10.fa	90.39	11.68	99.2	Wei_2020_56.k141_301597	vRhyme_bin_10__NODE_1371_length_5110_cov_2.876558
/img_vr_v4/IMG_VR/IMG_VR_2022-12-19_7/IMGVR_all_nucleotides.fna	10_vRhyme_bin_10.fa	90.39	18.98	99.2	IMGVR_UViG_3300022583_000069|3300022583|Ga0248033_1141	vRhyme_bin_10__NODE_1371_length_5110_cov_2.876558
/img_vr_v4/IMG_VR/IMG_VR_2022-12-19_7/IMGVR_all_nucleotides.fna	10_vRhyme_bin_10.fa	90.39	18.98	99.2	IMGVR_UViG_3300022582_000069|3300022582|Ga0248032_1141	vRhyme_bin_10__NODE_1371_length_5110_cov_2.876558
/img_vr_v4/IMG_VR/IMG_VR_2022-12-19_7/IMGVR_all_nucleotides.fna	10_vRhyme_bin_10.fa	90.39	18.98	99.2	IMGVR_UViG_3300028517_000069|3300028517|Ga0307857_1004	vRhyme_bin_10__NODE_1371_length_5110_cov_2.876558
/img_vr_v4/IMG_VR/IMG_VR_2022-12-19_7/IMGVR_all_nucleotides.fna	10_vRhyme_bin_10.fa	90.39	18.98	99.2	IMGVR_UViG_3300022588_000069|3300022588|Ga0248038_1141	vRhyme_bin_10__NODE_1371_length_5110_cov_2.876558
/img_vr_v4/IMG_VR/IMG_VR_2022-12-19_7/IMGVR_all_nucleotides.fna	10_vRhyme_bin_10.fa	90.39	18.98	99.2	IMGVR_UViG_3300022586_000069|3300022586|Ga0248037_1141	vRhyme_bin_10__NODE_1371_length_5110_cov_2.876558
/img_vr_v4/IMG_VR/IMG_VR_2022-12-19_7/IMGVR_all_nucleotides.fna	10_vRhyme_bin_10.fa	90.39	11.64	99.2	IMGVR_UViG_3300009953_000005|3300009953|Ga0133737_10005	vRhyme_bin_10__NODE_1371_length_5110_cov_2.876558
/oral_virome_database/OVD-genomes.fa	10_vRhyme_bin_10.fa	90.39	13.95	99.2	Zhang_2015_187.ctg_401	vRhyme_bin_10__NODE_1371_length_5110_cov_2.876558
/img_vr_v4/IMG_VR/IMG_VR_2022-12-19_7/IMGVR_all_nucleotides.fna	10_vRhyme_bin_10.fa	90.39	41.82	99.2	IMGVR_UViG_3300006290_000007|3300006290|Ga0099549_100272	vRhyme_bin_10__NODE_1371_length_5110_cov_2.876558
/img_vr_v4/IMG_VR/IMG_VR_2022-12-19_7/IMGVR_all_nucleotides.fna	10_vRhyme_bin_10.fa	90.39	11.64	99.2	IMGVR_UViG_3300028503_000011|3300028503|Ga0307826_101	vRhyme_bin_10__NODE_1371_length_5110_cov_2.876558
/oral_virome_database/OVD-genomes.fa	10_vRhyme_bin_10.fa	90.28	11.38	97.61	Ganesan_2020_13.k141_151500	vRhyme_bin_10__NODE_1371_length_5110_cov_2.876558
/oral_virome_database/OVD-genomes.fa	10_vRhyme_bin_10.fa	90.2	37.48	99.2	Zhang_2015_131.ctg_1353	vRhyme_bin_10__NODE_1371_length_5110_cov_2.876558
/oral_virome_database/OVD-genomes.fa	10_vRhyme_bin_10.fa	89.99	11.88	99.2	Wang_2019_22.k81_39897	vRhyme_bin_10__NODE_1371_length_5110_cov_2.876558
/oral_virome_database/OVD-genomes.fa	10_vRhyme_bin_10.fa	89.99	11.68	99.2	Zhang_2015_173.ctg_181	vRhyme_bin_10__NODE_1371_length_5110_cov_2.876558
/oral_virome_database/OVD-genomes.fa	10_vRhyme_bin_10.fa	89.57	11.67	99.2	Zhang_2015_091.ctg_182	vRhyme_bin_10__NODE_1371_length_5110_cov_2.876558
/metagenomic_gut_virus/mgv_contigs.fna	10_vRhyme_bin_10.fa	89.57	11.67	99.2	MGV-GENOME-0286145 1-43419/43419	vRhyme_bin_10__NODE_1371_length_5110_cov_2.876558
/img_vr_v4/IMG_VR/IMG_VR_2022-12-19_7/IMGVR_all_nucleotides.fna	10_vRhyme_bin_10.fa	89.57	11.67	99.2	IMGVR_UViG_3300045988_113430|3300045988|Ga0495776_056063	vRhyme_bin_10__NODE_1371_length_5110_cov_2.876558
/img_vr_v4/IMG_VR/IMG_VR_2022-12-19_7/IMGVR_all_nucleotides.fna	10_vRhyme_bin_10.fa	89.19	41.62	90.49	IMGVR_UViG_3300009958_000044|3300009958|Ga0133742_10050	vRhyme_bin_10__NODE_1371_length_5110_cov_2.876558
/img_vr_v4/IMG_VR/IMG_VR_2022-12-19_7/IMGVR_all_nucleotides.fna	10_vRhyme_bin_10.fa	89.19	41.62	90.49	IMGVR_UViG_3300028518_000010|3300028518|Ga0307861_1097	vRhyme_bin_10__NODE_1371_length_5110_cov_2.876558
/img_vr_v4/IMG_VR/IMG_VR_2022-12-19_7/IMGVR_all_nucleotides.fna	10_vRhyme_bin_10.fa	89.19	41.62	90.49	IMGVR_UViG_3300022576_000009|3300022576|Ga0248013_1076	vRhyme_bin_10__NODE_1371_length_5110_cov_2.876558
/img_vr_v4/IMG_VR/IMG_VR_2022-12-19_7/IMGVR_all_nucleotides.fna	10_vRhyme_bin_10.fa	89.19	41.62	90.49	IMGVR_UViG_3300028538_000009|3300028538|Ga0307841_1097	vRhyme_bin_10__NODE_1371_length_5110_cov_2.876558
/oral_virome_database/OVD-genomes.fa	10_vRhyme_bin_10.fa	89.11	36.94	99.2	Zhang_2015_087.ctg_1968	vRhyme_bin_10__NODE_1371_length_5110_cov_2.876558
/img_vr_v4/IMG_VR/IMG_VR_2022-12-19_7/IMGVR_all_nucleotides.fna	10_vRhyme_bin_10.fa	94.69	94.96	22.42	IMGVR_UViG_3300022475_000010|3300022475|Ga0242626_10031	vRhyme_bin_10__NODE_146_length_25143_cov_9.078643
/img_vr_v4/IMG_VR/IMG_VR_2022-12-19_7/IMGVR_all_nucleotides.fna	10_vRhyme_bin_10.fa	94.51	97.01	18.46	IMGVR_UViG_3300011972_000115|3300011972|Ga0119788_1004920	vRhyme_bin_10__NODE_146_length_25143_cov_9.078643
/oral_virome_database/OVD-genomes.fa	10_vRhyme_bin_10.fa	94.47	98.55	39.77	Zeller_2014_34.k121_49750	vRhyme_bin_10__NODE_146_length_25143_cov_9.078643
/img_vr_v4/IMG_VR/IMG_VR_2022-12-19_7/IMGVR_all_nucleotides.fna	10_vRhyme_bin_10.fa	94.4	91.66	19.28	IMGVR_UViG_3300028541_000057|3300028541|Ga0307847_1018	vRhyme_bin_10__NODE_146_length_25143_cov_9.078643
/img_vr_v4/IMG_VR/IMG_VR_2022-12-19_7/IMGVR_all_nucleotides.fna	10_vRhyme_bin_10.fa	94.4	91.66	19.28	IMGVR_UViG_3300009962_000072|3300009962|Ga0133747_10098	vRhyme_bin_10__NODE_146_length_25143_cov_9.078643
/img_vr_v4/IMG_VR/IMG_VR_2022-12-19_7/IMGVR_all_nucleotides.fna	10_vRhyme_bin_10.fa	93.73	99.39	34.77	IMGVR_UViG_3300022488_000015|3300022488|Ga0242621_100026	vRhyme_bin_10__NODE_146_length_25143_cov_9.078643
/oral_virome_database/OVD-genomes.fa	10_vRhyme_bin_10.fa	93.7	99.28	50.23	Shi_2020_83.k81_87406	vRhyme_bin_10__NODE_146_length_25143_cov_9.078643
/img_vr_v4/IMG_VR/IMG_VR_2022-12-19_7/IMGVR_all_nucleotides.fna	10_vRhyme_bin_10.fa	93.58	92.25	14.72	IMGVR_UViG_3300022475_000020|3300022475|Ga0242626_10092	vRhyme_bin_10__NODE_146_length_25143_cov_9.078643
/oral_virome_database/OVD-genomes.fa	10_vRhyme_bin_10.fa	93.46	91.4	62.86	Shi_2020_61.k81_152804	vRhyme_bin_10__NODE_146_length_25143_cov_9.078643
/img_vr_v4/IMG_VR/IMG_VR_2022-12-19_7/IMGVR_all_nucleotides.fna	10_vRhyme_bin_10.fa	93.27	92.09	17.12	IMGVR_UViG_3300006248_000057|3300006248|Ga0099387_101833	vRhyme_bin_10__NODE_146_length_25143_cov_9.078643
/oral_virome_database/OVD-genomes.fa	10_vRhyme_bin_10.fa	93.24	100	61.14	Goltsman_2018_043.k141_32848	vRhyme_bin_10__NODE_146_length_25143_cov_9.078643
/img_vr_v4/IMG_VR/IMG_VR_2022-12-19_7/IMGVR_all_nucleotides.fna	10_vRhyme_bin_10.fa	92.81	95.49	23.52	IMGVR_UViG_3300007145_000025|3300007145|Ga0103286_100742	vRhyme_bin_10__NODE_146_length_25143_cov_9.078643
/img_vr_v4/IMG_VR/IMG_VR_2022-12-19_7/IMGVR_all_nucleotides.fna	10_vRhyme_bin_10.fa	92.76	90.56	62.93	IMGVR_UViG_3300022485_000010|3300022485|Ga0242613_10010	vRhyme_bin_10__NODE_146_length_25143_cov_9.078643
/oral_virome_database/OVD-genomes.fa	10_vRhyme_bin_10.fa	92.54	90.92	42.3	Zeller_2014_26.k121_140212	vRhyme_bin_10__NODE_146_length_25143_cov_9.078643
/img_vr_v4/IMG_VR/IMG_VR_2022-12-19_7/IMGVR_all_nucleotides.fna	10_vRhyme_bin_10.fa	92.45	70.6	94.32	IMGVR_UViG_3300008161_000015|3300008161|Ga0110913_1000234	vRhyme_bin_10__NODE_146_length_25143_cov_9.078643
/oral_virome_database/OVD-genomes.fa	10_vRhyme_bin_10.fa	92.4	41.24	94.32	HMP_0893.k81_150982	vRhyme_bin_10__NODE_146_length_25143_cov_9.078643
/gut_virome_database/gut_virome_database.fna	10_vRhyme_bin_10.fa	92.38	51.7	91.94	Kang_0021_ST003_A_NODE_24_length_44717_cov_55.196879	vRhyme_bin_10__NODE_146_length_25143_cov_9.078643
/img_vr_v4/IMG_VR/IMG_VR_2022-12-19_7/IMGVR_all_nucleotides.fna	10_vRhyme_bin_10.fa	92.36	39.27	89.52	IMGVR_UViG_7000000443_000039|7000000443|SRS058808_LANL_scaffold_54123	vRhyme_bin_10__NODE_146_length_25143_cov_9.078643
/oral_virome_database/OVD-genomes.fa	10_vRhyme_bin_10.fa	92.36	38.96	88.92	HMP_1009.k81_175321	vRhyme_bin_10__NODE_146_length_25143_cov_9.078643
/img_vr_v4/IMG_VR/IMG_VR_2022-12-19_7/IMGVR_all_nucleotides.fna	10_vRhyme_bin_10.fa	92.36	39.29	89.52	IMGVR_UViG_3300008634_000012|3300008634|Ga0111369_1000219	vRhyme_bin_10__NODE_146_length_25143_cov_9.078643
/oral_virome_database/OVD-genomes.fa	10_vRhyme_bin_10.fa	92.28	43.3	98.4	Shi_2020_75.k81_71757	vRhyme_bin_10__NODE_146_length_25143_cov_9.078643
/oral_virome_database/OVD-genomes.fa	10_vRhyme_bin_10.fa	92.25	40.83	91.67	Wei_2020_15.k141_869148	vRhyme_bin_10__NODE_146_length_25143_cov_9.078643
/oral_virome_database/OVD-genomes.fa	10_vRhyme_bin_10.fa	92.2	41.54	92.79	Shi_2020_42.k81_83023	vRhyme_bin_10__NODE_146_length_25143_cov_9.078643
/oral_virome_database/OVD-genomes.fa	10_vRhyme_bin_10.fa	92.11	41.64	93.57	Brito_2019_075.k121_65477	vRhyme_bin_10__NODE_146_length_25143_cov_9.078643
/img_vr_v4/IMG_VR/IMG_VR_2022-12-19_7/IMGVR_all_nucleotides.fna	10_vRhyme_bin_10.fa	92.07	41.07	92.51	IMGVR_UViG_3300009956_000001|3300009956|Ga0133746_10001	vRhyme_bin_10__NODE_146_length_25143_cov_9.078643
/img_vr_v4/IMG_VR/IMG_VR_2022-12-19_7/IMGVR_all_nucleotides.fna	10_vRhyme_bin_10.fa	92.07	41.07	92.51	IMGVR_UViG_3300028509_000049|3300028509|Ga0307846_1070	vRhyme_bin_10__NODE_146_length_25143_cov_9.078643
/img_vr_v4/IMG_VR/IMG_VR_2022-12-19_7/IMGVR_all_nucleotides.fna	10_vRhyme_bin_10.fa	92.05	40.97	87.26	IMGVR_UViG_7000000472_000056|7000000472|SRS051244_LANL_scaffold_61253	vRhyme_bin_10__NODE_146_length_25143_cov_9.078643
/img_vr_v4/IMG_VR/IMG_VR_2022-12-19_7/IMGVR_all_nucleotides.fna	10_vRhyme_bin_10.fa	92.01	99.9	68.37	IMGVR_UViG_3300014038_000029|3300014038|Ga0119819_1001032	vRhyme_bin_10__NODE_146_length_25143_cov_9.078643
/oral_virome_database/OVD-genomes.fa	10_vRhyme_bin_10.fa	91.98	37.75	87.26	HMP_0882.k81_344921	vRhyme_bin_10__NODE_146_length_25143_cov_9.078643
/img_vr_v4/IMG_VR/IMG_VR_2022-12-19_7/IMGVR_all_nucleotides.fna	10_vRhyme_bin_10.fa	91.98	37.56	87.26	IMGVR_UViG_3300008688_000009|3300008688|Ga0111559_1000048	vRhyme_bin_10__NODE_146_length_25143_cov_9.078643
/oral_virome_database/OVD-genomes.fa	10_vRhyme_bin_10.fa	91.96	40.4	90.73	HMP_0719.k81_33076	vRhyme_bin_10__NODE_146_length_25143_cov_9.078643
/oral_virome_database/OVD-genomes.fa	10_vRhyme_bin_10.fa	91.94	40.99	94.24	Altabtbaei_2021_47.k141_366488	vRhyme_bin_10__NODE_146_length_25143_cov_9.078643
/oral_virome_database/OVD-genomes.fa	10_vRhyme_bin_10.fa	91.9	43.72	95.07	HMP_0237.k81_77347	vRhyme_bin_10__NODE_146_length_25143_cov_9.078643
/img_vr_v4/IMG_VR/IMG_VR_2022-12-19_7/IMGVR_all_nucleotides.fna	10_vRhyme_bin_10.fa	91.87	98.07	23.84	IMGVR_UViG_3300006317_000066|3300006317|Ga0099674_105397	vRhyme_bin_10__NODE_146_length_25143_cov_9.078643
/oral_virome_database/OVD-genomes.fa	10_vRhyme_bin_10.fa	91.87	49.34	88.79	Zeller_2014_49.k121_21896	vRhyme_bin_10__NODE_146_length_25143_cov_9.078643
/metagenomic_gut_virus/mgv_contigs.fna	10_vRhyme_bin_10.fa	91.84	41.64	93.7	MGV-GENOME-0324909	vRhyme_bin_10__NODE_146_length_25143_cov_9.078643
/oral_virome_database/OVD-genomes.fa	10_vRhyme_bin_10.fa	91.84	59.12	93.7	Zhang_2015_071.ctg_137	vRhyme_bin_10__NODE_146_length_25143_cov_9.078643
/img_vr_v4/IMG_VR/IMG_VR_2022-12-19_7/IMGVR_all_nucleotides.fna	10_vRhyme_bin_10.fa	91.84	41.64	93.7	IMGVR_UViG_3300045988_118856|3300045988|Ga0495776_003283	vRhyme_bin_10__NODE_146_length_25143_cov_9.078643
/oral_virome_database/OVD-genomes.fa	10_vRhyme_bin_10.fa	91.83	37.82	85.61	HMP_0884.k81_95962	vRhyme_bin_10__NODE_146_length_25143_cov_9.078643
/img_vr_v4/IMG_VR/IMG_VR_2022-12-19_7/IMGVR_all_nucleotides.fna	10_vRhyme_bin_10.fa	91.83	40.56	91.08	IMGVR_UViG_3300009957_000006|3300009957|Ga0133738_10006	vRhyme_bin_10__NODE_146_length_25143_cov_9.078643
/img_vr_v4/IMG_VR/IMG_VR_2022-12-19_7/IMGVR_all_nucleotides.fna	10_vRhyme_bin_10.fa	91.83	40.56	91.08	IMGVR_UViG_3300028511_000028|3300028511|Ga0307827_1042	vRhyme_bin_10__NODE_146_length_25143_cov_9.078643
/img_vr_v4/IMG_VR/IMG_VR_2022-12-19_7/IMGVR_all_nucleotides.fna	10_vRhyme_bin_10.fa	91.83	40.56	91.08	IMGVR_UViG_3300022572_000028|3300022572|Ga0248009_1020	vRhyme_bin_10__NODE_146_length_25143_cov_9.078643
/oral_virome_database/OVD-genomes.fa	10_vRhyme_bin_10.fa	91.82	75.95	93.34	Shi_2020_63.k81_91385	vRhyme_bin_10__NODE_146_length_25143_cov_9.078643
/img_vr_v4/IMG_VR/IMG_VR_2022-12-19_7/IMGVR_all_nucleotides.fna	10_vRhyme_bin_10.fa	91.82	98.95	52.64	IMGVR_UViG_7000000364_000041|7000000364|SRS051941_LANL_scaffold_62752	vRhyme_bin_10__NODE_146_length_25143_cov_9.078643
/oral_virome_database/OVD-genomes.fa	10_vRhyme_bin_10.fa	91.79	40.97	90.99	HMP_0048.k81_9234	vRhyme_bin_10__NODE_146_length_25143_cov_9.078643
/img_vr_v4/IMG_VR/IMG_VR_2022-12-19_7/IMGVR_all_nucleotides.fna	10_vRhyme_bin_10.fa	91.76	79.94	86.68	IMGVR_UViG_7000000518_000039|7000000518|SRS024649_LANL_scaffold_54153	vRhyme_bin_10__NODE_146_length_25143_cov_9.078643
/oral_virome_database/OVD-genomes.fa	10_vRhyme_bin_10.fa	91.74	80	91.67	Shi_2020_79.k81_72303	vRhyme_bin_10__NODE_146_length_25143_cov_9.078643
/img_vr_v4/IMG_VR/IMG_VR_2022-12-19_7/IMGVR_all_nucleotides.fna	10_vRhyme_bin_10.fa	91.74	43	99.48	IMGVR_UViG_3300019469_000054|3300019469|Ga0197712_10001	vRhyme_bin_10__NODE_146_length_25143_cov_9.078643
/img_vr_v4/IMG_VR/IMG_VR_2022-12-19_7/IMGVR_all_nucleotides.fna	10_vRhyme_bin_10.fa	91.74	43.05	99.48	IMGVR_UViG_3300022579_000047|3300022579|Ga0248023_1020	vRhyme_bin_10__NODE_146_length_25143_cov_9.078643
/img_vr_v4/IMG_VR/IMG_VR_2022-12-19_7/IMGVR_all_nucleotides.fna	10_vRhyme_bin_10.fa	91.74	43.05	99.48	IMGVR_UViG_3300028508_000047|3300028508|Ga0307854_1041	vRhyme_bin_10__NODE_146_length_25143_cov_9.078643
/oral_virome_database/OVD-genomes.fa	10_vRhyme_bin_10.fa	91.72	38.45	86.75	HMP_0414.k81_24180	vRhyme_bin_10__NODE_146_length_25143_cov_9.078643
/img_vr_v4/IMG_VR/IMG_VR_2022-12-19_7/IMGVR_all_nucleotides.fna	10_vRhyme_bin_10.fa	91.72	38.46	86.75	IMGVR_UViG_3300008506_000008|3300008506|Ga0115176_1000217	vRhyme_bin_10__NODE_146_length_25143_cov_9.078643
/img_vr_v4/IMG_VR/IMG_VR_2022-12-19_7/IMGVR_all_nucleotides.fna	10_vRhyme_bin_10.fa	91.72	38.46	86.75	IMGVR_UViG_3300006253_000005|3300006253|Ga0099372_1000301	vRhyme_bin_10__NODE_146_length_25143_cov_9.078643
/img_vr_v4/IMG_VR/IMG_VR_2022-12-19_7/IMGVR_all_nucleotides.fna	10_vRhyme_bin_10.fa	91.69	38.51	86.75	IMGVR_UViG_7000000651_000086|7000000651|SRS063932_LANL_scaffold_73074	vRhyme_bin_10__NODE_146_length_25143_cov_9.078643
/img_vr_v4/IMG_VR/IMG_VR_2022-12-19_7/IMGVR_all_nucleotides.fna	10_vRhyme_bin_10.fa	91.65	40.44	92.77	IMGVR_UViG_3300028542_000115|3300028542|Ga0307830_1186	vRhyme_bin_10__NODE_146_length_25143_cov_9.078643
/img_vr_v4/IMG_VR/IMG_VR_2022-12-19_7/IMGVR_all_nucleotides.fna	10_vRhyme_bin_10.fa	91.65	40.44	92.77	IMGVR_UViG_3300009965_000008|3300009965|Ga0133741_100009	vRhyme_bin_10__NODE_146_length_25143_cov_9.078643
/img_vr_v4/IMG_VR/IMG_VR_2022-12-19_7/IMGVR_all_nucleotides.fna	10_vRhyme_bin_10.fa	91.65	40.44	92.77	IMGVR_UViG_3300022578_000115|3300022578|Ga0248012_1063	vRhyme_bin_10__NODE_146_length_25143_cov_9.078643
/img_vr_v4/IMG_VR/IMG_VR_2022-12-19_7/IMGVR_all_nucleotides.fna	10_vRhyme_bin_10.fa	91.63	40.71	93.35	IMGVR_UViG_3300006461_000005|3300006461|Ga0100060_100050	vRhyme_bin_10__NODE_146_length_25143_cov_9.078643
/oral_virome_database/OVD-genomes.fa	10_vRhyme_bin_10.fa	91.63	49.88	93.35	HMP_0026.k81_138232	vRhyme_bin_10__NODE_146_length_25143_cov_9.078643
/img_vr_v4/IMG_VR/IMG_VR_2022-12-19_7/IMGVR_all_nucleotides.fna	10_vRhyme_bin_10.fa	91.63	40.93	93.35	IMGVR_UViG_7000000026_000020|7000000026|SRS011255_Baylor_scaffold_42823	vRhyme_bin_10__NODE_146_length_25143_cov_9.078643
/oral_virome_database/OVD-genomes.fa	10_vRhyme_bin_10.fa	91.62	49.59	91.14	HMP_0726.k81_84561	vRhyme_bin_10__NODE_146_length_25143_cov_9.078643
/gut_phage_database/GPD_sequences.fa	10_vRhyme_bin_10.fa	91.62	39.9	91.03	uvig_456030_SRR5056970_217 length_57366_VirFinder_VirSorter_cat_2	vRhyme_bin_10__NODE_146_length_25143_cov_9.078643
/gut_phage_database/GPD_sequences.fa	10_vRhyme_bin_10.fa	91.62	41.13	93.64	uvig_442495_SRR5056853_171 length_57249_VirFinder_VirSorter_cat_2	vRhyme_bin_10__NODE_146_length_25143_cov_9.078643
/oral_virome_database/OVD-genomes.fa	10_vRhyme_bin_10.fa	91.61	38.76	88.24	Shaiber_2020_65.k141_867331	vRhyme_bin_10__NODE_146_length_25143_cov_9.078643
/img_vr_v4/IMG_VR/IMG_VR_2022-12-19_7/IMGVR_all_nucleotides.fna	10_vRhyme_bin_10.fa	91.6	45.69	94.1	IMGVR_UViG_3300008746_000007|3300008746|Ga0114084_1000195	vRhyme_bin_10__NODE_146_length_25143_cov_9.078643
/oral_virome_database/OVD-genomes.fa	10_vRhyme_bin_10.fa	91.6	41.46	94.1	HMP_0253.k81_27780	vRhyme_bin_10__NODE_146_length_25143_cov_9.078643
/img_vr_v4/IMG_VR/IMG_VR_2022-12-19_7/IMGVR_all_nucleotides.fna	10_vRhyme_bin_10.fa	91.6	55.09	94.1	IMGVR_UViG_7000000507_000013|7000000507|SRS018443_Baylor_scaffold_27142	vRhyme_bin_10__NODE_146_length_25143_cov_9.078643
/img_vr_v4/IMG_VR/IMG_VR_2022-12-19_7/IMGVR_all_nucleotides.fna	10_vRhyme_bin_10.fa	91.6	41.37	94.1	IMGVR_UViG_3300008281_000004|3300008281|Ga0113996_1000174	vRhyme_bin_10__NODE_146_length_25143_cov_9.078643
/oral_virome_database/OVD-genomes.fa	10_vRhyme_bin_10.fa	91.55	41.29	92.98	Ganesan_2020_31.k141_93056	vRhyme_bin_10__NODE_146_length_25143_cov_9.078643
/oral_virome_database/OVD-genomes.fa	10_vRhyme_bin_10.fa	91.54	42.82	97.96	Gemez_2017_52.k141_168371	vRhyme_bin_10__NODE_146_length_25143_cov_9.078643
/oral_virome_database/OVD-genomes.fa	10_vRhyme_bin_10.fa	91.53	38.1	87.3	HMP_0902.k81_349302	vRhyme_bin_10__NODE_146_length_25143_cov_9.078643
/oral_virome_database/OVD-genomes.fa	10_vRhyme_bin_10.fa	91.5	41.29	93.61	Zhang_2015_109.ctg_2	vRhyme_bin_10__NODE_146_length_25143_cov_9.078643
/metagenomic_gut_virus/mgv_contigs.fna	10_vRhyme_bin_10.fa	91.5	41.36	93.61	MGV-GENOME-0325618 1-56912/56912	vRhyme_bin_10__NODE_146_length_25143_cov_9.078643
/img_vr_v4/IMG_VR/IMG_VR_2022-12-19_7/IMGVR_all_nucleotides.fna	10_vRhyme_bin_10.fa	91.5	62.1	93.61	IMGVR_UViG_3300045988_083760|3300045988|Ga0495776_041398	vRhyme_bin_10__NODE_146_length_25143_cov_9.078643
/img_vr_v4/IMG_VR/IMG_VR_2022-12-19_7/IMGVR_all_nucleotides.fna	10_vRhyme_bin_10.fa	91.5	41.29	93.61	IMGVR_UViG_3300045988_128121|3300045988|Ga0495776_003382	vRhyme_bin_10__NODE_146_length_25143_cov_9.078643
/metagenomic_gut_virus/mgv_contigs.fna	10_vRhyme_bin_10.fa	91.5	62.1	93.61	MGV-GENOME-0256828 1-37900/37900	vRhyme_bin_10__NODE_146_length_25143_cov_9.078643
/metagenomic_gut_virus/mgv_contigs.fna	10_vRhyme_bin_10.fa	91.5	41.29	93.61	MGV-GENOME-0325807	vRhyme_bin_10__NODE_146_length_25143_cov_9.078643
/img_vr_v4/IMG_VR/IMG_VR_2022-12-19_7/IMGVR_all_nucleotides.fna	10_vRhyme_bin_10.fa	91.5	41.36	93.61	IMGVR_UViG_3300045988_123761|3300045988|Ga0495776_142117	vRhyme_bin_10__NODE_146_length_25143_cov_9.078643
/oral_virome_database/OVD-genomes.fa	10_vRhyme_bin_10.fa	91.42	84.74	97.65	Zeller_2014_05.k121_29372	vRhyme_bin_10__NODE_146_length_25143_cov_9.078643
/oral_virome_database/OVD-genomes.fa	10_vRhyme_bin_10.fa	91.37	92.21	80.9	Wang_2019_21.k81_265137	vRhyme_bin_10__NODE_146_length_25143_cov_9.078643
/oral_virome_database/OVD-genomes.fa	10_vRhyme_bin_10.fa	91.36	41.82	93.98	Shaiber_2020_71.k141_620983	vRhyme_bin_10__NODE_146_length_25143_cov_9.078643
/oral_virome_database/OVD-genomes.fa	10_vRhyme_bin_10.fa	91.35	41.43	92.24	HMP_1102.k81_251171	vRhyme_bin_10__NODE_146_length_25143_cov_9.078643
/img_vr_v4/IMG_VR/IMG_VR_2022-12-19_7/IMGVR_all_nucleotides.fna	10_vRhyme_bin_10.fa	91.3	42.69	88.7	IMGVR_UViG_3300028519_000070|3300028519|Ga0307828_1096	vRhyme_bin_10__NODE_146_length_25143_cov_9.078643
/img_vr_v4/IMG_VR/IMG_VR_2022-12-19_7/IMGVR_all_nucleotides.fna	10_vRhyme_bin_10.fa	91.3	42.69	88.7	IMGVR_UViG_3300022575_000070|3300022575|Ga0248010_1061	vRhyme_bin_10__NODE_146_length_25143_cov_9.078643
/img_vr_v4/IMG_VR/IMG_VR_2022-12-19_7/IMGVR_all_nucleotides.fna	10_vRhyme_bin_10.fa	91.3	42.69	88.7	IMGVR_UViG_3300009964_000007|3300009964|Ga0133739_10007	vRhyme_bin_10__NODE_146_length_25143_cov_9.078643
/oral_virome_database/OVD-genomes.fa	10_vRhyme_bin_10.fa	91.22	40.02	91.4	Shaiber_2020_50.k141_128636	vRhyme_bin_10__NODE_146_length_25143_cov_9.078643
/oral_virome_database/OVD-genomes.fa	10_vRhyme_bin_10.fa	91.17	40.89	92.16	Wei_2020_48.k141_1351416	vRhyme_bin_10__NODE_146_length_25143_cov_9.078643
/oral_virome_database/OVD-genomes.fa	10_vRhyme_bin_10.fa	91.09	50.63	93.62	Shi_2020_67.k81_107463	vRhyme_bin_10__NODE_146_length_25143_cov_9.078643
/oral_virome_database/OVD-genomes.fa	10_vRhyme_bin_10.fa	91.04	41.21	93.09	Caselli_2020_143.k141_72066	vRhyme_bin_10__NODE_146_length_25143_cov_9.078643
/oral_virome_database/OVD-genomes.fa	10_vRhyme_bin_10.fa	91.03	27.54	88.23	Zeller_2014_48.k121_17101	vRhyme_bin_10__NODE_146_length_25143_cov_9.078643
/oral_virome_database/OVD-genomes.fa	10_vRhyme_bin_10.fa	91.02	39.6	87.88	Zhang_2015_193.ctg_189	vRhyme_bin_10__NODE_146_length_25143_cov_9.078643
/oral_virome_database/OVD-genomes.fa	10_vRhyme_bin_10.fa	91.01	54.52	91.06	Zeller_2014_19.k121_66204	vRhyme_bin_10__NODE_146_length_25143_cov_9.078643
/metagenomic_gut_virus/mgv_contigs.fna	10_vRhyme_bin_10.fa	90.99	39.57	87.75	MGV-GENOME-0323173 1-55754/55754	vRhyme_bin_10__NODE_146_length_25143_cov_9.078643
/img_vr_v4/IMG_VR/IMG_VR_2022-12-19_7/IMGVR_all_nucleotides.fna	10_vRhyme_bin_10.fa	90.99	39.57	87.75	IMGVR_UViG_3300045988_148772|3300045988|Ga0495776_130626	vRhyme_bin_10__NODE_146_length_25143_cov_9.078643
/oral_virome_database/OVD-genomes.fa	10_vRhyme_bin_10.fa	90.92	42.75	97.41	Altabtbaei_2021_66.k141_174799	vRhyme_bin_10__NODE_146_length_25143_cov_9.078643
/img_vr_v4/IMG_VR/IMG_VR_2022-12-19_7/IMGVR_all_nucleotides.fna	10_vRhyme_bin_10.fa	90.84	41.61	91.3	IMGVR_UViG_7000000018_000032|7000000018|SRS022725_LANL_scaffold_26648	vRhyme_bin_10__NODE_146_length_25143_cov_9.078643
/img_vr_v4/IMG_VR/IMG_VR_2022-12-19_7/IMGVR_all_nucleotides.fna	10_vRhyme_bin_10.fa	90.76	68.91	94.4	IMGVR_UViG_7000000667_000025|7000000667|C2848305	vRhyme_bin_10__NODE_146_length_25143_cov_9.078643
/img_vr_v4/IMG_VR/IMG_VR_2022-12-19_7/IMGVR_all_nucleotides.fna	10_vRhyme_bin_10.fa	90.76	41.76	94.4	IMGVR_UViG_3300008412_000006|3300008412|Ga0115193_1000108	vRhyme_bin_10__NODE_146_length_25143_cov_9.078643
/img_vr_v4/IMG_VR/IMG_VR_2022-12-19_7/IMGVR_all_nucleotides.fna	10_vRhyme_bin_10.fa	90.76	41.4	92.81	IMGVR_UViG_3300045988_147164|3300045988|Ga0495776_004701	vRhyme_bin_10__NODE_146_length_25143_cov_9.078643
/metagenomic_gut_virus/mgv_contigs.fna	10_vRhyme_bin_10.fa	90.76	41.4	92.81	MGV-GENOME-0324476	vRhyme_bin_10__NODE_146_length_25143_cov_9.078643
/img_vr_v4/IMG_VR/IMG_VR_2022-12-19_7/IMGVR_all_nucleotides.fna	10_vRhyme_bin_10.fa	90.74	41.78	94.4	IMGVR_UViG_7000000411_000045|7000000411|SRS042984_LANL_scaffold_63702	vRhyme_bin_10__NODE_146_length_25143_cov_9.078643
/oral_virome_database/OVD-genomes.fa	10_vRhyme_bin_10.fa	90.74	41.69	94.4	HMP_0844.k81_6267	vRhyme_bin_10__NODE_146_length_25143_cov_9.078643
/img_vr_v4/IMG_VR/IMG_VR_2022-12-19_7/IMGVR_all_nucleotides.fna	10_vRhyme_bin_10.fa	90.74	41.73	94.4	IMGVR_UViG_3300008271_000009|3300008271|Ga0111085_100257	vRhyme_bin_10__NODE_146_length_25143_cov_9.078643
/oral_virome_database/OVD-genomes.fa	10_vRhyme_bin_10.fa	90.7	41.03	91.16	Zhang_2015_194.ctg_141	vRhyme_bin_10__NODE_146_length_25143_cov_9.078643
/img_vr_v4/IMG_VR/IMG_VR_2022-12-19_7/IMGVR_all_nucleotides.fna	10_vRhyme_bin_10.fa	90.66	38.78	87.16	IMGVR_UViG_3300045988_133691|3300045988|Ga0495776_141762	vRhyme_bin_10__NODE_146_length_25143_cov_9.078643
/metagenomic_gut_virus/mgv_contigs.fna	10_vRhyme_bin_10.fa	90.66	38.78	87.16	MGV-GENOME-0324760 1-56504/56504	vRhyme_bin_10__NODE_146_length_25143_cov_9.078643
/img_vr_v4/IMG_VR/IMG_VR_2022-12-19_7/IMGVR_all_nucleotides.fna	10_vRhyme_bin_10.fa	90.53	40.77	91.89	IMGVR_UViG_3300045988_151635|3300045988|Ga0495776_141907	vRhyme_bin_10__NODE_146_length_25143_cov_9.078643
/metagenomic_gut_virus/mgv_contigs.fna	10_vRhyme_bin_10.fa	90.53	40.77	91.89	MGV-GENOME-0325099 1-56665/56665	vRhyme_bin_10__NODE_146_length_25143_cov_9.078643
/oral_virome_database/OVD-genomes.fa	10_vRhyme_bin_10.fa	90.51	99.56	45.98	Altabtbaei_2021_41.k141_60442	vRhyme_bin_10__NODE_146_length_25143_cov_9.078643
/oral_virome_database/OVD-genomes.fa	10_vRhyme_bin_10.fa	90.45	39.32	88.8	Zhang_2015_126.ctg_67	vRhyme_bin_10__NODE_146_length_25143_cov_9.078643
/metagenomic_gut_virus/mgv_contigs.fna	10_vRhyme_bin_10.fa	90.42	51.97	93.34	MGV-GENOME-0293980 1-45159/45159	vRhyme_bin_10__NODE_146_length_25143_cov_9.078643
/img_vr_v4/IMG_VR/IMG_VR_2022-12-19_7/IMGVR_all_nucleotides.fna	10_vRhyme_bin_10.fa	90.42	51.97	93.34	IMGVR_UViG_3300045988_100077|3300045988|Ga0495776_054338	vRhyme_bin_10__NODE_146_length_25143_cov_9.078643
/metagenomic_gut_virus/mgv_contigs.fna	10_vRhyme_bin_10.fa	90.39	53.01	93.34	MGV-GENOME-0289988 1-44270/44270	vRhyme_bin_10__NODE_146_length_25143_cov_9.078643
/img_vr_v4/IMG_VR/IMG_VR_2022-12-19_7/IMGVR_all_nucleotides.fna	10_vRhyme_bin_10.fa	90.39	53.01	93.34	IMGVR_UViG_3300045988_115321|3300045988|Ga0495776_132315	vRhyme_bin_10__NODE_146_length_25143_cov_9.078643
/oral_virome_database/OVD-genomes.fa	10_vRhyme_bin_10.fa	90.39	42.12	93.34	Zhang_2015_158.ctg_99	vRhyme_bin_10__NODE_146_length_25143_cov_9.078643
/metagenomic_gut_virus/mgv_contigs.fna	10_vRhyme_bin_10.fa	90.35	41.2	92.63	MGV-GENOME-0324809 1-56529/56529	vRhyme_bin_10__NODE_146_length_25143_cov_9.078643
/metagenomic_gut_virus/mgv_contigs.fna	10_vRhyme_bin_10.fa	90.35	41.21	92.63	MGV-GENOME-0324787 1-56519/56519	vRhyme_bin_10__NODE_146_length_25143_cov_9.078643
/oral_virome_database/OVD-genomes.fa	10_vRhyme_bin_10.fa	90.35	41.17	92.63	Zhang_2015_074.ctg_28	vRhyme_bin_10__NODE_146_length_25143_cov_9.078643
/img_vr_v4/IMG_VR/IMG_VR_2022-12-19_7/IMGVR_all_nucleotides.fna	10_vRhyme_bin_10.fa	90.35	41.2	92.63	IMGVR_UViG_3300045988_138630|3300045988|Ga0495776_141783	vRhyme_bin_10__NODE_146_length_25143_cov_9.078643
/img_vr_v4/IMG_VR/IMG_VR_2022-12-19_7/IMGVR_all_nucleotides.fna	10_vRhyme_bin_10.fa	90.35	41.21	92.63	IMGVR_UViG_3300045988_147953|3300045988|Ga0495776_141772	vRhyme_bin_10__NODE_146_length_25143_cov_9.078643
/img_vr_v4/IMG_VR/IMG_VR_2022-12-19_7/IMGVR_all_nucleotides.fna	10_vRhyme_bin_10.fa	90.34	40.81	89.77	IMGVR_UViG_3300045988_103286|3300045988|Ga0495776_005055	vRhyme_bin_10__NODE_146_length_25143_cov_9.078643
/metagenomic_gut_virus/mgv_contigs.fna	10_vRhyme_bin_10.fa	90.34	40.81	89.77	MGV-GENOME-0322232	vRhyme_bin_10__NODE_146_length_25143_cov_9.078643
/oral_virome_database/OVD-genomes.fa	10_vRhyme_bin_10.fa	90.34	40.81	89.77	Zhang_2015_177.ctg_121	vRhyme_bin_10__NODE_146_length_25143_cov_9.078643
/img_vr_v4/IMG_VR/IMG_VR_2022-12-19_7/IMGVR_all_nucleotides.fna	10_vRhyme_bin_10.fa	90.34	91.49	16.16	IMGVR_UViG_3300009962_000110|3300009962|Ga0133747_10125	vRhyme_bin_10__NODE_146_length_25143_cov_9.078643
/metagenomic_gut_virus/mgv_contigs.fna	10_vRhyme_bin_10.fa	90.24	41.46	93.2	MGV-GENOME-0324805 1-56527/56527	vRhyme_bin_10__NODE_146_length_25143_cov_9.078643
/img_vr_v4/IMG_VR/IMG_VR_2022-12-19_7/IMGVR_all_nucleotides.fna	10_vRhyme_bin_10.fa	90.24	41.46	93.2	IMGVR_UViG_3300045988_115429|3300045988|Ga0495776_141782	vRhyme_bin_10__NODE_146_length_25143_cov_9.078643
/oral_virome_database/OVD-genomes.fa	10_vRhyme_bin_10.fa	90.17	40.47	91.19	Zhang_2015_147.ctg_92	vRhyme_bin_10__NODE_146_length_25143_cov_9.078643
/oral_virome_database/OVD-genomes.fa	10_vRhyme_bin_10.fa	90.12	41.57	93.99	Zhang_2015_186.ctg_94	vRhyme_bin_10__NODE_146_length_25143_cov_9.078643
/img_vr_v4/IMG_VR/IMG_VR_2022-12-19_7/IMGVR_all_nucleotides.fna	10_vRhyme_bin_10.fa	90.11	38.84	88.7	IMGVR_UViG_3300045988_137404|3300045988|Ga0495776_016846	vRhyme_bin_10__NODE_146_length_25143_cov_9.078643
/oral_virome_database/OVD-genomes.fa	10_vRhyme_bin_10.fa	90.11	38.84	88.7	Zhang_2015_132.ctg_102	vRhyme_bin_10__NODE_146_length_25143_cov_9.078643
/metagenomic_gut_virus/mgv_contigs.fna	10_vRhyme_bin_10.fa	90.11	38.84	88.7	MGV-GENOME-0326694	vRhyme_bin_10__NODE_146_length_25143_cov_9.078643
/oral_virome_database/OVD-genomes.fa	10_vRhyme_bin_10.fa	90.09	41.01	91.62	Wei_2020_38.k141_902833	vRhyme_bin_10__NODE_146_length_25143_cov_9.078643
/oral_virome_database/OVD-genomes.fa	10_vRhyme_bin_10.fa	88.96	38.85	88.47	Zhang_2015_167.ctg_92	vRhyme_bin_10__NODE_146_length_25143_cov_9.078643
/metagenomic_gut_virus/mgv_contigs.fna	10_vRhyme_bin_10.fa	88.96	38.85	88.47	MGV-GENOME-0326354	vRhyme_bin_10__NODE_146_length_25143_cov_9.078643
/img_vr_v4/IMG_VR/IMG_VR_2022-12-19_7/IMGVR_all_nucleotides.fna	10_vRhyme_bin_10.fa	88.96	45.97	88.47	IMGVR_UViG_3300045988_160125|3300045988|Ga0495776_116897	vRhyme_bin_10__NODE_146_length_25143_cov_9.078643
/img_vr_v4/IMG_VR/IMG_VR_2022-12-19_7/IMGVR_all_nucleotides.fna	10_vRhyme_bin_10.fa	88.96	38.85	88.47	IMGVR_UViG_3300045988_147550|3300045988|Ga0495776_016807	vRhyme_bin_10__NODE_146_length_25143_cov_9.078643
/metagenomic_gut_virus/mgv_contigs.fna	10_vRhyme_bin_10.fa	88.96	45.97	88.47	MGV-GENOME-0305528 1-48390/48390	vRhyme_bin_10__NODE_146_length_25143_cov_9.078643
/oral_virome_database/OVD-genomes.fa	14_vRhyme_bin_10.fa	96.88	11.17	98.37	HMP_0987.k81_237661	vRhyme_bin_10__NODE_1567_length_5091_cov_4.612589
/img_vr_v4/IMG_VR/IMG_VR_2022-12-19_7/IMGVR_all_nucleotides.fna	14_vRhyme_bin_10.fa	96.88	12.24	98.37	IMGVR_UViG_3300006319_000028|3300006319|Ga0099581_100288	vRhyme_bin_10__NODE_1567_length_5091_cov_4.612589
/img_vr_v4/IMG_VR/IMG_VR_2022-12-19_7/IMGVR_all_nucleotides.fna	14_vRhyme_bin_10.fa	96.88	31.1	98.37	IMGVR_UViG_7000000058_000090|7000000058|SRS064774_LANL_scaffold_60021	vRhyme_bin_10__NODE_1567_length_5091_cov_4.612589
/img_vr_v4/IMG_VR/IMG_VR_2022-12-19_7/IMGVR_all_nucleotides.fna	14_vRhyme_bin_10.fa	96.7	11.24	98.37	IMGVR_UViG_3300008621_000019|3300008621|Ga0115613_1000257	vRhyme_bin_10__NODE_1567_length_5091_cov_4.612589
/img_vr_v4/IMG_VR/IMG_VR_2022-12-19_7/IMGVR_all_nucleotides.fna	14_vRhyme_bin_10.fa	96.61	11.01	94.68	IMGVR_UViG_3300045988_080429|3300045988|Ga0495776_139771	vRhyme_bin_10__NODE_1567_length_5091_cov_4.612589
/oral_virome_database/OVD-genomes.fa	14_vRhyme_bin_10.fa	96.61	10.96	94.68	Zhang_2015_214.ctg_160	vRhyme_bin_10__NODE_1567_length_5091_cov_4.612589
/metagenomic_gut_virus/mgv_contigs.fna	14_vRhyme_bin_10.fa	96.61	11.01	94.68	MGV-GENOME-0287729 1-43762/43762	vRhyme_bin_10__NODE_1567_length_5091_cov_4.612589
/img_vr_v4/IMG_VR/IMG_VR_2022-12-19_7/IMGVR_all_nucleotides.fna	14_vRhyme_bin_10.fa	96.52	11.25	98.37	IMGVR_UViG_3300007795_000016|3300007795|Ga0105644_100140	vRhyme_bin_10__NODE_1567_length_5091_cov_4.612589
/oral_virome_database/OVD-genomes.fa	14_vRhyme_bin_10.fa	96.52	11.17	97.45	HMP_1064.k81_232833	vRhyme_bin_10__NODE_1567_length_5091_cov_4.612589
/oral_virome_database/OVD-genomes.fa	14_vRhyme_bin_10.fa	96.52	11.25	98.37	HMP_0016.k81_120003	vRhyme_bin_10__NODE_1567_length_5091_cov_4.612589
/img_vr_v4/IMG_VR/IMG_VR_2022-12-19_7/IMGVR_all_nucleotides.fna	14_vRhyme_bin_10.fa	96.52	29.49	98.37	IMGVR_UViG_7000000283_000062|7000000283|SRS011086_Baylor_scaffold_5675	vRhyme_bin_10__NODE_1567_length_5091_cov_4.612589
/oral_virome_database/OVD-genomes.fa	14_vRhyme_bin_10.fa	96.23	11.52	99.1	HMP_0238.k81_252229	vRhyme_bin_10__NODE_1567_length_5091_cov_4.612589
/img_vr_v4/IMG_VR/IMG_VR_2022-12-19_7/IMGVR_all_nucleotides.fna	14_vRhyme_bin_10.fa	96.23	11.52	99.1	IMGVR_UViG_3300007300_000004|3300007300|Ga0104843_100228	vRhyme_bin_10__NODE_1567_length_5091_cov_4.612589
/img_vr_v4/IMG_VR/IMG_VR_2022-12-19_7/IMGVR_all_nucleotides.fna	14_vRhyme_bin_10.fa	96.23	11.55	99.1	IMGVR_UViG_7000000197_000057|7000000197|SRS017808_Baylor_scaffold_55444	vRhyme_bin_10__NODE_1567_length_5091_cov_4.612589
/oral_virome_database/OVD-genomes.fa	14_vRhyme_bin_10.fa	95.94	11.16	98.37	Brito_2019_210.k121_54869	vRhyme_bin_10__NODE_1567_length_5091_cov_4.612589
/img_vr_v4/IMG_VR/IMG_VR_2022-12-19_7/IMGVR_all_nucleotides.fna	14_vRhyme_bin_10.fa	95.87	24.49	88.73	IMGVR_UViG_3300011982_000099|3300011982|Ga0119773_1000253	vRhyme_bin_10__NODE_1567_length_5091_cov_4.612589
/img_vr_v4/IMG_VR/IMG_VR_2022-12-19_7/IMGVR_all_nucleotides.fna	49_vRhyme_bin_10.fa	99.35	11.64	100	IMGVR_UViG_3300008754_000152|3300008754|Ga0114089_100114|9265-78294	vRhyme_bin_10__NODE_1569_length_8031_cov_4.682673
/img_vr_v4/IMG_VR/IMG_VR_2022-12-19_7/IMGVR_all_nucleotides.fna	49_vRhyme_bin_10.fa	99.35	21.24	100	IMGVR_UViG_3300008755_000009|3300008755|Ga0114091_100289	vRhyme_bin_10__NODE_1569_length_8031_cov_4.682673
/img_vr_v4/IMG_VR/IMG_VR_2022-12-19_7/IMGVR_all_nucleotides.fna	49_vRhyme_bin_10.fa	99.35	31.92	100	IMGVR_UViG_2124908013_000121|2124908013|t300_5573698	vRhyme_bin_10__NODE_1569_length_8031_cov_4.682673
/img_vr_v4/IMG_VR/IMG_VR_2022-12-19_7/IMGVR_all_nucleotides.fna	49_vRhyme_bin_10.fa	99.35	34.62	100	IMGVR_UViG_7000000523_000036|7000000523|SRS019126_WUGC_scaffold_36968	vRhyme_bin_10__NODE_1569_length_8031_cov_4.682673
/img_vr_v4/IMG_VR/IMG_VR_2022-12-19_7/IMGVR_all_nucleotides.fna	49_vRhyme_bin_10.fa	99.35	19.01	100	IMGVR_UViG_3300008269_000019|3300008269|Ga0114154_100376	vRhyme_bin_10__NODE_1569_length_8031_cov_4.682673
/img_vr_v4/IMG_VR/IMG_VR_2022-12-19_7/IMGVR_all_nucleotides.fna	49_vRhyme_bin_10.fa	99.35	35.28	100	IMGVR_UViG_3300007978_000065|3300007978|Ga0111424_100389	vRhyme_bin_10__NODE_1569_length_8031_cov_4.682673
/img_vr_v4/IMG_VR/IMG_VR_2022-12-19_7/IMGVR_all_nucleotides.fna	49_vRhyme_bin_10.fa	99.33	81.18	86.49	IMGVR_UViG_3300008630_000044|3300008630|Ga0111367_101000	vRhyme_bin_10__NODE_1569_length_8031_cov_4.682673
/img_vr_v4/IMG_VR/IMG_VR_2022-12-19_7/IMGVR_all_nucleotides.fna	49_vRhyme_bin_10.fa	99.27	26.37	100	IMGVR_UViG_3300008133_000030|3300008133|Ga0111365_100520	vRhyme_bin_10__NODE_1569_length_8031_cov_4.682673
/img_vr_v4/IMG_VR/IMG_VR_2022-12-19_7/IMGVR_all_nucleotides.fna	49_vRhyme_bin_10.fa	99.27	27.99	100	IMGVR_UViG_7000000224_000093|7000000224|SRS014573_WUGC_scaffold_51581	vRhyme_bin_10__NODE_1569_length_8031_cov_4.682673
/img_vr_v4/IMG_VR/IMG_VR_2022-12-19_7/IMGVR_all_nucleotides.fna	49_vRhyme_bin_10.fa	99.27	10.75	100	IMGVR_UViG_3300007566_000203|3300007566|Ga0104970_1000085	vRhyme_bin_10__NODE_1569_length_8031_cov_4.682673
/img_vr_v4/IMG_VR/IMG_VR_2022-12-19_7/IMGVR_all_nucleotides.fna	49_vRhyme_bin_10.fa	99.21	18.3	100	IMGVR_UViG_3300008734_000297|3300008734|Ga0113998_100216|10940-54856	vRhyme_bin_10__NODE_1569_length_8031_cov_4.682673
/img_vr_v4/IMG_VR/IMG_VR_2022-12-19_7/IMGVR_all_nucleotides.fna	49_vRhyme_bin_10.fa	99.12	26.3	99.85	IMGVR_UViG_7000000001_000097|7000000001|SRS022530_LANL_scaffold_62526	vRhyme_bin_10__NODE_1569_length_8031_cov_4.682673
/img_vr_v4/IMG_VR/IMG_VR_2022-12-19_7/IMGVR_all_nucleotides.fna	49_vRhyme_bin_10.fa	99.12	26.35	99.85	IMGVR_UViG_7000000159_000059|7000000159|SRS063288_LANL_scaffold_60481	vRhyme_bin_10__NODE_1569_length_8031_cov_4.682673
/img_vr_v4/IMG_VR/IMG_VR_2022-12-19_7/IMGVR_all_nucleotides.fna	49_vRhyme_bin_10.fa	99.12	11.18	99.85	IMGVR_UViG_3300007079_000004|3300007079|Ga0104033_100074	vRhyme_bin_10__NODE_1569_length_8031_cov_4.682673
/oral_virome_database/OVD-genomes.fa	49_vRhyme_bin_10.fa	99.12	18.16	99.85	HMP_0379.k81_232032	vRhyme_bin_10__NODE_1569_length_8031_cov_4.682673
/img_vr_v4/IMG_VR/IMG_VR_2022-12-19_7/IMGVR_all_nucleotides.fna	49_vRhyme_bin_10.fa	99.12	18.16	99.85	IMGVR_UViG_3300006289_000145|3300006289|Ga0099614_100288	vRhyme_bin_10__NODE_1569_length_8031_cov_4.682673
/img_vr_v4/IMG_VR/IMG_VR_2022-12-19_7/IMGVR_all_nucleotides.fna	49_vRhyme_bin_10.fa	99.12	31.72	99.85	IMGVR_UViG_3300006524_000022|3300006524|Ga0101033_100481	vRhyme_bin_10__NODE_1569_length_8031_cov_4.682673
/img_vr_v4/IMG_VR/IMG_VR_2022-12-19_7/IMGVR_all_nucleotides.fna	49_vRhyme_bin_10.fa	99.12	31.95	99.85	IMGVR_UViG_7000000073_000024|7000000073|SRS021496_Baylor_scaffold_31281	vRhyme_bin_10__NODE_1569_length_8031_cov_4.682673
/img_vr_v4/IMG_VR/IMG_VR_2022-12-19_7/IMGVR_all_nucleotides.fna	49_vRhyme_bin_10.fa	99.11	100	73.2	IMGVR_UViG_3300008628_000037|3300008628|Ga0111366_101892	vRhyme_bin_10__NODE_1569_length_8031_cov_4.682673
/img_vr_v4/IMG_VR/IMG_VR_2022-12-19_7/IMGVR_all_nucleotides.fna	49_vRhyme_bin_10.fa	99.07	19.43	99.85	IMGVR_UViG_3300008575_000003|3300008575|Ga0111079_100416	vRhyme_bin_10__NODE_1569_length_8031_cov_4.682673
/img_vr_v4/IMG_VR/IMG_VR_2022-12-19_7/IMGVR_all_nucleotides.fna	49_vRhyme_bin_10.fa	99.01	34.64	99.85	IMGVR_UViG_3300008715_000072|3300008715|Ga0115609_1000778	vRhyme_bin_10__NODE_1569_length_8031_cov_4.682673
/img_vr_v4/IMG_VR/IMG_VR_2022-12-19_7/IMGVR_all_nucleotides.fna	49_vRhyme_bin_10.fa	98.95	18.43	99.85	IMGVR_UViG_2814123096_000001|2814123096|2814176209|43498-87009	vRhyme_bin_10__NODE_1569_length_8031_cov_4.682673
/img_vr_v4/IMG_VR/IMG_VR_2022-12-19_7/IMGVR_all_nucleotides.fna	49_vRhyme_bin_10.fa	98.95	18.43	99.85	IMGVR_UViG_2814123088_000005|2814123088|2814175713|1364103-1407614	vRhyme_bin_10__NODE_1569_length_8031_cov_4.682673
/img_vr_v4/IMG_VR/IMG_VR_2022-12-19_7/IMGVR_all_nucleotides.fna	49_vRhyme_bin_10.fa	98.89	38.87	100	IMGVR_UViG_3300008128_000027|3300008128|Ga0114847_100472	vRhyme_bin_10__NODE_1569_length_8031_cov_4.682673
/img_vr_v4/IMG_VR/IMG_VR_2022-12-19_7/IMGVR_all_nucleotides.fna	49_vRhyme_bin_10.fa	98.78	93.33	58.87	IMGVR_UViG_7000000305_000102|7000000305|SRS062761_LANL_scaffold_52067	vRhyme_bin_10__NODE_1569_length_8031_cov_4.682673
/img_vr_v4/IMG_VR/IMG_VR_2022-12-19_7/IMGVR_all_nucleotides.fna	49_vRhyme_bin_10.fa	98.62	38.12	89.91	IMGVR_UViG_7000000421_000053|7000000421|SRS043663_LANL_scaffold_40748	vRhyme_bin_10__NODE_1569_length_8031_cov_4.682673
/img_vr_v4/IMG_VR/IMG_VR_2022-12-19_7/IMGVR_all_nucleotides.fna	49_vRhyme_bin_10.fa	98.55	29.37	99.85	IMGVR_UViG_3300008607_000030|3300008607|Ga0111136_100143	vRhyme_bin_10__NODE_1569_length_8031_cov_4.682673
/img_vr_v4/IMG_VR/IMG_VR_2022-12-19_7/IMGVR_all_nucleotides.fna	49_vRhyme_bin_10.fa	98.55	50.59	99.85	IMGVR_UViG_3300007728_000112|3300007728|Ga0105754_1000394	vRhyme_bin_10__NODE_1569_length_8031_cov_4.682673
/img_vr_v4/IMG_VR/IMG_VR_2022-12-19_7/IMGVR_all_nucleotides.fna	49_vRhyme_bin_10.fa	98.45	61.46	99.85	IMGVR_UViG_3300008153_000090|3300008153|Ga0114320_1000744	vRhyme_bin_10__NODE_1569_length_8031_cov_4.682673
/img_vr_v4/IMG_VR/IMG_VR_2022-12-19_7/IMGVR_all_nucleotides.fna	49_vRhyme_bin_10.fa	98.39	37.03	85.54	IMGVR_UViG_7000000240_000142|7000000240|SRS015762_WUGC_scaffold_51429	vRhyme_bin_10__NODE_1569_length_8031_cov_4.682673
/img_vr_v4/IMG_VR/IMG_VR_2022-12-19_7/IMGVR_all_nucleotides.fna	49_vRhyme_bin_10.fa	98.36	28.97	99.85	IMGVR_UViG_3300008565_000022|3300008565|Ga0111061_1000255	vRhyme_bin_10__NODE_1569_length_8031_cov_4.682673
/img_vr_v4/IMG_VR/IMG_VR_2022-12-19_7/IMGVR_all_nucleotides.fna	49_vRhyme_bin_10.fa	98.32	16.81	99.85	IMGVR_UViG_3300008098_000188|3300008098|Ga0114255_100332	vRhyme_bin_10__NODE_1569_length_8031_cov_4.682673
/img_vr_v4/IMG_VR/IMG_VR_2022-12-19_7/IMGVR_all_nucleotides.fna	49_vRhyme_bin_10.fa	98.32	68.32	99.85	IMGVR_UViG_7000000556_000104|7000000556|SRS057205_LANL_scaffold_55952	vRhyme_bin_10__NODE_1569_length_8031_cov_4.682673
/img_vr_v4/IMG_VR/IMG_VR_2022-12-19_7/IMGVR_all_nucleotides.fna	49_vRhyme_bin_10.fa	98.32	29.1	99.85	IMGVR_UViG_3300007531_000055|3300007531|Ga0105502_1000666	vRhyme_bin_10__NODE_1569_length_8031_cov_4.682673
/img_vr_v4/IMG_VR/IMG_VR_2022-12-19_7/IMGVR_all_nucleotides.fna	49_vRhyme_bin_10.fa	98.02	31.01	99.85	IMGVR_UViG_3300006678_000028|3300006678|Ga0100058_100639	vRhyme_bin_10__NODE_1569_length_8031_cov_4.682673
/img_vr_v4/IMG_VR/IMG_VR_2022-12-19_7/IMGVR_all_nucleotides.fna	49_vRhyme_bin_10.fa	97.57	59.19	99.85	IMGVR_UViG_3300007126_000027|3300007126|Ga0102717_101415	vRhyme_bin_10__NODE_1569_length_8031_cov_4.682673
/img_vr_v4/IMG_VR/IMG_VR_2022-12-19_7/IMGVR_all_nucleotides.fna	49_vRhyme_bin_10.fa	97.5	90.61	68.02	IMGVR_UViG_3300007368_000170|3300007368|Ga0104977_1005179	vRhyme_bin_10__NODE_1569_length_8031_cov_4.682673
/img_vr_v4/IMG_VR/IMG_VR_2022-12-19_7/IMGVR_all_nucleotides.fna	49_vRhyme_bin_10.fa	97.45	86.96	59.2	IMGVR_UViG_7000000228_000172|7000000228|SRS022602_Baylor_scaffold_121523	vRhyme_bin_10__NODE_1569_length_8031_cov_4.682673
/img_vr_v4/IMG_VR/IMG_VR_2022-12-19_7/IMGVR_all_nucleotides.fna	49_vRhyme_bin_10.fa	96.09	91.15	68.52	IMGVR_UViG_7000000041_000202|7000000041|SRS013705_Baylor_scaffold_102801	vRhyme_bin_10__NODE_1569_length_8031_cov_4.682673
/img_vr_v4/IMG_VR/IMG_VR_2022-12-19_7/IMGVR_all_nucleotides.fna	49_vRhyme_bin_10.fa	95.21	27.61	100	IMGVR_UViG_3300006250_000030|3300006250|Ga0099391_100599	vRhyme_bin_10__NODE_1569_length_8031_cov_4.682673
/img_vr_v4/IMG_VR/IMG_VR_2022-12-19_7/IMGVR_all_nucleotides.fna	49_vRhyme_bin_10.fa	95.11	84.54	100	IMGVR_UViG_7000000127_000100|7000000127|SRS023926_Baylor_scaffold_76853	vRhyme_bin_10__NODE_1569_length_8031_cov_4.682673
/img_vr_v4/IMG_VR/IMG_VR_2022-12-19_7/IMGVR_all_nucleotides.fna	49_vRhyme_bin_10.fa	95.11	63.18	100	IMGVR_UViG_3300007124_000057|3300007124|Ga0102685_101665	vRhyme_bin_10__NODE_1569_length_8031_cov_4.682673
/img_vr_v4/IMG_VR/IMG_VR_2022-12-19_7/IMGVR_all_nucleotides.fna	49_vRhyme_bin_10.fa	94.28	62.88	99.85	IMGVR_UViG_7000000109_000091|7000000109|SRS011306_Baylor_scaffold_89029	vRhyme_bin_10__NODE_1569_length_8031_cov_4.682673
/img_vr_v4/IMG_VR/IMG_VR_2022-12-19_7/IMGVR_all_nucleotides.fna	49_vRhyme_bin_10.fa	94.28	36.55	99.85	IMGVR_UViG_3300007107_000038|3300007107|Ga0102632_1000526	vRhyme_bin_10__NODE_1569_length_8031_cov_4.682673
/img_vr_v4/IMG_VR/IMG_VR_2022-12-19_7/IMGVR_all_nucleotides.fna	49_vRhyme_bin_10.fa	93.98	18.29	99.85	IMGVR_UViG_2814123085_000001|2814123085|2814173901|746105-789950	vRhyme_bin_10__NODE_1569_length_8031_cov_4.682673
/img_vr_v4/IMG_VR/IMG_VR_2022-12-19_7/IMGVR_all_nucleotides.fna	49_vRhyme_bin_10.fa	93.91	63.91	99.85	IMGVR_UViG_3300007994_000060|3300007994|Ga0113878_100955	vRhyme_bin_10__NODE_1569_length_8031_cov_4.682673
/img_vr_v4/IMG_VR/IMG_VR_2022-12-19_7/IMGVR_all_nucleotides.fna	49_vRhyme_bin_10.fa	93.91	63.93	99.85	IMGVR_UViG_7000000496_000019|7000000496|SRS057692_LANL_scaffold_18729	vRhyme_bin_10__NODE_1569_length_8031_cov_4.682673
/oral_virome_database/OVD-genomes.fa	49_vRhyme_bin_10.fa	93.79	21.3	99.85	HMP_0975.k81_215778	vRhyme_bin_10__NODE_1569_length_8031_cov_4.682673
/oral_virome_database/OVD-genomes.fa	49_vRhyme_bin_10.fa	88.84	30.42	88.84	HMP_0230.k81_210888	vRhyme_bin_10__NODE_1569_length_8031_cov_4.682673
/img_vr_v4/IMG_VR/IMG_VR_2022-12-19_7/IMGVR_all_nucleotides.fna	49_vRhyme_bin_10.fa	88.62	16.41	88.84	IMGVR_UViG_2857317121_000002|2857317121|2857317121|878203-921675	vRhyme_bin_10__NODE_1569_length_8031_cov_4.682673
/img_vr_v4/IMG_VR/IMG_VR_2022-12-19_7/IMGVR_all_nucleotides.fna	49_vRhyme_bin_10.fa	88.41	90.81	66.9	IMGVR_UViG_3300008152_000172|3300008152|Ga0114285_1004599	vRhyme_bin_10__NODE_1569_length_8031_cov_4.682673
/img_vr_v4/IMG_VR/IMG_VR_2022-12-19_7/IMGVR_all_nucleotides.fna	49_vRhyme_bin_10.fa	88.05	16.61	88.84	IMGVR_UViG_2675903555_000003|2675903555|2675988402|1148495-1191443	vRhyme_bin_10__NODE_1569_length_8031_cov_4.682673
/oral_virome_database/OVD-genomes.fa	49_vRhyme_bin_10.fa	87.95	17.61	90.98	Zhang_2015_180.ctg_197	vRhyme_bin_10__NODE_1569_length_8031_cov_4.682673
/img_vr_v4/IMG_VR/IMG_VR_2022-12-19_7/IMGVR_all_nucleotides.fna	49_vRhyme_bin_10.fa	87.53	15.67	88.84	IMGVR_UViG_2663762974_000001|2663762974|2663800428|1125314-1170835	vRhyme_bin_10__NODE_1569_length_8031_cov_4.682673
/img_vr_v4/IMG_VR/IMG_VR_2022-12-19_7/IMGVR_all_nucleotides.fna	49_vRhyme_bin_10.fa	87.27	34.45	88.84	IMGVR_UViG_3300011974_000036|3300011974|Ga0119787_1000968	vRhyme_bin_10__NODE_1569_length_8031_cov_4.682673
/oral_virome_database/OVD-genomes.fa	49_vRhyme_bin_10.fa	87.27	47.98	89.91	Zhang_2015_119.ctg_1112	vRhyme_bin_10__NODE_1569_length_8031_cov_4.682673
/img_vr_v4/IMG_VR/IMG_VR_2022-12-19_7/IMGVR_all_nucleotides.fna	49_vRhyme_bin_10.fa	87.27	30.49	88.84	IMGVR_UViG_3300011972_000032|3300011972|Ga0119788_1000678	vRhyme_bin_10__NODE_1569_length_8031_cov_4.682673
/img_vr_v4/IMG_VR/IMG_VR_2022-12-19_7/IMGVR_all_nucleotides.fna	49_vRhyme_bin_10.fa	87.27	20.91	88.84	IMGVR_UViG_3300011819_000023|3300011819|Ga0119790_100008|1-34119	vRhyme_bin_10__NODE_1569_length_8031_cov_4.682673
/img_vr_v4/IMG_VR/IMG_VR_2022-12-19_7/IMGVR_all_nucleotides.fna	49_vRhyme_bin_10.fa	87.27	37.44	88.84	IMGVR_UViG_3300007527_000022|3300007527|Ga0105486_1000610	vRhyme_bin_10__NODE_1569_length_8031_cov_4.682673
/img_vr_v4/IMG_VR/IMG_VR_2022-12-19_7/IMGVR_all_nucleotides.fna	49_vRhyme_bin_10.fa	87.25	28.04	90.98	IMGVR_UViG_3300008634_000164|3300008634|Ga0111369_1000465|9375-35430	vRhyme_bin_10__NODE_1569_length_8031_cov_4.682673
/img_vr_v4/IMG_VR/IMG_VR_2022-12-19_7/IMGVR_all_nucleotides.fna	49_vRhyme_bin_10.fa	87.25	37.01	90.98	IMGVR_UViG_7000000443_000080|7000000443|SRS058808_LANL_scaffold_76259	vRhyme_bin_10__NODE_1569_length_8031_cov_4.682673
/oral_virome_database/OVD-genomes.fa	49_vRhyme_bin_10.fa	87.25	22.82	90.98	Shi_2020_20.k81_185810	vRhyme_bin_10__NODE_1569_length_8031_cov_4.682673
/img_vr_v4/IMG_VR/IMG_VR_2022-12-19_7/IMGVR_all_nucleotides.fna	49_vRhyme_bin_10.fa	87.25	22.84	90.98	IMGVR_UViG_3300011986_000021|3300011986|Ga0119795_1000403	vRhyme_bin_10__NODE_1569_length_8031_cov_4.682673
/img_vr_v4/IMG_VR/IMG_VR_2022-12-19_7/IMGVR_all_nucleotides.fna	49_vRhyme_bin_10.fa	87.25	63.74	90.98	IMGVR_UViG_3300007663_000026|3300007663|Ga0105541_1000524	vRhyme_bin_10__NODE_1569_length_8031_cov_4.682673
/img_vr_v4/IMG_VR/IMG_VR_2022-12-19_7/IMGVR_all_nucleotides.fna	49_vRhyme_bin_10.fa	87.15	43.85	88.84	IMGVR_UViG_3300006333_000031|3300006333|Ga0099550_1000773	vRhyme_bin_10__NODE_1569_length_8031_cov_4.682673
/img_vr_v4/IMG_VR/IMG_VR_2022-12-19_7/IMGVR_all_nucleotides.fna	49_vRhyme_bin_10.fa	87.15	72.33	88.84	IMGVR_UViG_7000000670_000061|7000000670|SRS018157_Baylor_scaffold_86209	vRhyme_bin_10__NODE_1569_length_8031_cov_4.682673
/img_vr_v4/IMG_VR/IMG_VR_2022-12-19_7/IMGVR_all_nucleotides.fna	49_vRhyme_bin_10.fa	87.08	26.18	88.84	IMGVR_UViG_645058833_000004|645058833|645071550	vRhyme_bin_10__NODE_1569_length_8031_cov_4.682673
/img_vr_v4/IMG_VR/IMG_VR_2022-12-19_7/IMGVR_all_nucleotides.fna	49_vRhyme_bin_10.fa	86.96	24.43	87.74	IMGVR_UViG_3300006247_000035|3300006247|Ga0099374_1000424	vRhyme_bin_10__NODE_1569_length_8031_cov_4.682673
/img_vr_v4/IMG_VR/IMG_VR_2022-12-19_7/IMGVR_all_nucleotides.fna	49_vRhyme_bin_10.fa	86.88	17.08	87.74	IMGVR_UViG_2859117974_000002|2859117974|2859117974|1285785-1327042	vRhyme_bin_10__NODE_1569_length_8031_cov_4.682673
/img_vr_v4/IMG_VR/IMG_VR_2022-12-19_7/IMGVR_all_nucleotides.fna	49_vRhyme_bin_10.fa	86.86	88.66	46.25	IMGVR_UViG_3300006479_000130|3300006479|Ga0100247_1007346	vRhyme_bin_10__NODE_1569_length_8031_cov_4.682673
/img_vr_v4/IMG_VR/IMG_VR_2022-12-19_7/IMGVR_all_nucleotides.fna	49_vRhyme_bin_10.fa	86.75	52.28	88.84	IMGVR_UViG_3300007320_000103|3300007320|Ga0104940_1001572	vRhyme_bin_10__NODE_1569_length_8031_cov_4.682673
/img_vr_v4/IMG_VR/IMG_VR_2022-12-19_7/IMGVR_all_nucleotides.fna	49_vRhyme_bin_10.fa	86.68	35.81	88.84	IMGVR_UViG_7000000449_000057|7000000449|SRS015215_WUGC_scaffold_60847	vRhyme_bin_10__NODE_1569_length_8031_cov_4.682673
/img_vr_v4/IMG_VR/IMG_VR_2022-12-19_7/IMGVR_all_nucleotides.fna	49_vRhyme_bin_10.fa	86.68	18.82	88.84	IMGVR_UViG_3300008650_000010|3300008650|Ga0111455_1000344	vRhyme_bin_10__NODE_1569_length_8031_cov_4.682673
/img_vr_v4/IMG_VR/IMG_VR_2022-12-19_7/IMGVR_all_nucleotides.fna	49_vRhyme_bin_10.fa	86.68	17.03	88.84	IMGVR_UViG_3300008144_000167|3300008144|Ga0114284_1000118|34552-76459	vRhyme_bin_10__NODE_1569_length_8031_cov_4.682673
/img_vr_v4/IMG_VR/IMG_VR_2022-12-19_7/IMGVR_all_nucleotides.fna	49_vRhyme_bin_10.fa	86.33	61.79	87.74	IMGVR_UViG_7000000518_000022|7000000518|SRS024649_LANL_scaffold_40330	vRhyme_bin_10__NODE_1569_length_8031_cov_4.682673
/img_vr_v4/IMG_VR/IMG_VR_2022-12-19_7/IMGVR_all_nucleotides.fna	49_vRhyme_bin_10.fa	86.33	25.69	87.74	IMGVR_UViG_3300008746_000190|3300008746|Ga0114084_1000402|7421-34850	vRhyme_bin_10__NODE_1569_length_8031_cov_4.682673
/img_vr_v4/IMG_VR/IMG_VR_2022-12-19_7/IMGVR_all_nucleotides.fna	49_vRhyme_bin_10.fa	86.1	86.46	79.53	IMGVR_UViG_7000000568_000009|7000000568|C3292617	vRhyme_bin_10__NODE_1569_length_8031_cov_4.682673
/metagenomic_gut_virus/mgv_contigs.fna	47_vRhyme_bin_10.fa	95.69	8.02	100	MGV-GENOME-0373402 1-129328/129328	vRhyme_bin_10__NODE_1571_length_10328_cov_7.427821
/metagenomic_gut_virus/mgv_contigs.fna	47_vRhyme_bin_10.fa	95.69	8.02	100	MGV-GENOME-0373401 1-129328/129328	vRhyme_bin_10__NODE_1571_length_10328_cov_7.427821
/oral_virome_database/OVD-genomes.fa	47_vRhyme_bin_10.fa	95.69	8.02	100	Zhang_2015_060.ctg_63	vRhyme_bin_10__NODE_1571_length_10328_cov_7.427821
/img_vr_v4/IMG_VR/IMG_VR_2022-12-19_7/IMGVR_all_nucleotides.fna	47_vRhyme_bin_10.fa	95.69	8.02	100	IMGVR_UViG_3300045988_181659|3300045988|Ga0495776_052901	vRhyme_bin_10__NODE_1571_length_10328_cov_7.427821
/img_vr_v4/IMG_VR/IMG_VR_2022-12-19_7/IMGVR_all_nucleotides.fna	47_vRhyme_bin_10.fa	95.69	8.02	100	IMGVR_UViG_3300045988_181697|3300045988|Ga0495776_052900	vRhyme_bin_10__NODE_1571_length_10328_cov_7.427821
/img_vr_v4/IMG_VR/IMG_VR_2022-12-19_7/IMGVR_all_nucleotides.fna	47_vRhyme_bin_10.fa	95.64	7.95	100	IMGVR_UViG_3300008715_000302|3300008715|Ga0115609_1000030	vRhyme_bin_10__NODE_1571_length_10328_cov_7.427821
/oral_virome_database/OVD-genomes.fa	47_vRhyme_bin_10.fa	95.64	7.95	100	HMP_0075.k81_337799	vRhyme_bin_10__NODE_1571_length_10328_cov_7.427821
/oral_virome_database/OVD-genomes.fa	47_vRhyme_bin_10.fa	95.62	8.16	100	Zhang_2015_110.ctg_12	vRhyme_bin_10__NODE_1571_length_10328_cov_7.427821
/img_vr_v4/IMG_VR/IMG_VR_2022-12-19_7/IMGVR_all_nucleotides.fna	47_vRhyme_bin_10.fa	95.62	8.16	100	IMGVR_UViG_3300045988_180381|3300045988|Ga0495776_034509	vRhyme_bin_10__NODE_1571_length_10328_cov_7.427821
/metagenomic_gut_virus/mgv_contigs.fna	47_vRhyme_bin_10.fa	95.62	8.16	100	MGV-GENOME-0373164 1-127050/127050	vRhyme_bin_10__NODE_1571_length_10328_cov_7.427821
/img_vr_v4/IMG_VR/IMG_VR_2022-12-19_7/IMGVR_all_nucleotides.fna	47_vRhyme_bin_10.fa	95.52	8	100	IMGVR_UViG_3300006259_000212|3300006259|Ga0099458_100052	vRhyme_bin_10__NODE_1571_length_10328_cov_7.427821
/oral_virome_database/OVD-genomes.fa	47_vRhyme_bin_10.fa	95.52	8	100	HMP_0311.k81_320207	vRhyme_bin_10__NODE_1571_length_10328_cov_7.427821
/img_vr_v4/IMG_VR/IMG_VR_2022-12-19_7/IMGVR_all_nucleotides.fna	47_vRhyme_bin_10.fa	95.52	8.01	100	IMGVR_UViG_7000000295_000235|7000000295|SRS019219_WUGC_scaffold_22072	vRhyme_bin_10__NODE_1571_length_10328_cov_7.427821
/img_vr_v4/IMG_VR/IMG_VR_2022-12-19_7/IMGVR_all_nucleotides.fna	47_vRhyme_bin_10.fa	95.48	8.09	100	IMGVR_UViG_3300008664_000113|3300008664|Ga0111493_100058	vRhyme_bin_10__NODE_1571_length_10328_cov_7.427821
/img_vr_v4/IMG_VR/IMG_VR_2022-12-19_7/IMGVR_all_nucleotides.fna	47_vRhyme_bin_10.fa	95.38	7.89	100	IMGVR_UViG_3300045988_182358|3300045988|Ga0495776_053018	vRhyme_bin_10__NODE_1571_length_10328_cov_7.427821
/oral_virome_database/OVD-genomes.fa	47_vRhyme_bin_10.fa	95.38	8.04	100	HMP_0869.k81_212582	vRhyme_bin_10__NODE_1571_length_10328_cov_7.427821
/oral_virome_database/OVD-genomes.fa	47_vRhyme_bin_10.fa	95.38	7.91	100	Zhang_2015_264.ctg_26	vRhyme_bin_10__NODE_1571_length_10328_cov_7.427821
/metagenomic_gut_virus/mgv_contigs.fna	47_vRhyme_bin_10.fa	95.38	7.89	100	MGV-GENOME-0373647 1-131485/131485	vRhyme_bin_10__NODE_1571_length_10328_cov_7.427821
/metagenomic_gut_virus/mgv_contigs.fna	47_vRhyme_bin_10.fa	95.34	8.29	100	MGV-GENOME-0372911 1-125141/125141	vRhyme_bin_10__NODE_1571_length_10328_cov_7.427821
/oral_virome_database/OVD-genomes.fa	47_vRhyme_bin_10.fa	95.34	8.03	100	HMP_0030.k81_225701	vRhyme_bin_10__NODE_1571_length_10328_cov_7.427821
/oral_virome_database/OVD-genomes.fa	47_vRhyme_bin_10.fa	95.34	8.03	100	Zhang_2015_251.ctg_32	vRhyme_bin_10__NODE_1571_length_10328_cov_7.427821
/metagenomic_gut_virus/mgv_contigs.fna	47_vRhyme_bin_10.fa	95.3	7.82	99.85	MGV-GENOME-0373689 1-131784/131784	vRhyme_bin_10__NODE_1571_length_10328_cov_7.427821
/img_vr_v4/IMG_VR/IMG_VR_2022-12-19_7/IMGVR_all_nucleotides.fna	47_vRhyme_bin_10.fa	95.3	7.82	99.85	IMGVR_UViG_3300045988_176996|3300045988|Ga0495776_053036	vRhyme_bin_10__NODE_1571_length_10328_cov_7.427821
/oral_virome_database/OVD-genomes.fa	47_vRhyme_bin_10.fa	95.3	7.82	99.85	Zhang_2015_207.ctg_31	vRhyme_bin_10__NODE_1571_length_10328_cov_7.427821
/metagenomic_gut_virus/mgv_contigs.fna	47_vRhyme_bin_10.fa	95.27	8.03	100	MGV-GENOME-0373380 1-129133/129133	vRhyme_bin_10__NODE_1571_length_10328_cov_7.427821
/img_vr_v4/IMG_VR/IMG_VR_2022-12-19_7/IMGVR_all_nucleotides.fna	47_vRhyme_bin_10.fa	95.27	8.03	100	IMGVR_UViG_3300045988_181391|3300045988|Ga0495776_052889	vRhyme_bin_10__NODE_1571_length_10328_cov_7.427821
/oral_virome_database/OVD-genomes.fa	47_vRhyme_bin_10.fa	95.27	8.03	100	Zhang_2015_227.ctg_25	vRhyme_bin_10__NODE_1571_length_10328_cov_7.427821
/oral_virome_database/OVD-genomes.fa	47_vRhyme_bin_10.fa	95.23	8.8	99.93	HMP_0846.k81_157629	vRhyme_bin_10__NODE_1571_length_10328_cov_7.427821
/oral_virome_database/OVD-genomes.fa	47_vRhyme_bin_10.fa	95.08	8.02	100	Zeller_2014_16.k121_247555	vRhyme_bin_10__NODE_1571_length_10328_cov_7.427821
/oral_virome_database/OVD-genomes.fa	47_vRhyme_bin_10.fa	94.85	17.94	99.85	Zhang_2015_249.ctg_106	vRhyme_bin_10__NODE_1571_length_10328_cov_7.427821
/oral_virome_database/OVD-genomes.fa	47_vRhyme_bin_10.fa	94.85	7.98	100	Zhang_2015_108.ctg_13	vRhyme_bin_10__NODE_1571_length_10328_cov_7.427821
/img_vr_v4/IMG_VR/IMG_VR_2022-12-19_7/IMGVR_all_nucleotides.fna	47_vRhyme_bin_10.fa	94.81	8.03	100	IMGVR_UViG_3300007531_000218|3300007531|Ga0105502_1000036	vRhyme_bin_10__NODE_1571_length_10328_cov_7.427821
/oral_virome_database/OVD-genomes.fa	47_vRhyme_bin_10.fa	94.81	8.03	100	HMP_0148.k81_279015	vRhyme_bin_10__NODE_1571_length_10328_cov_7.427821
/oral_virome_database/OVD-genomes.fa	47_vRhyme_bin_10.fa	94.77	10.83	100	Zhang_2015_230.ctg_23	vRhyme_bin_10__NODE_1571_length_10328_cov_7.427821
/img_vr_v4/IMG_VR/IMG_VR_2022-12-19_7/IMGVR_all_nucleotides.fna	47_vRhyme_bin_10.fa	94.73	8.03	99.47	IMGVR_UViG_3300045988_181116|3300045988|Ga0495776_034556	vRhyme_bin_10__NODE_1571_length_10328_cov_7.427821
/oral_virome_database/OVD-genomes.fa	47_vRhyme_bin_10.fa	94.73	8.09	100	Zeller_2014_05.k121_129377	vRhyme_bin_10__NODE_1571_length_10328_cov_7.427821
/metagenomic_gut_virus/mgv_contigs.fna	47_vRhyme_bin_10.fa	94.73	8.03	99.47	MGV-GENOME-0373260 1-127981/127981	vRhyme_bin_10__NODE_1571_length_10328_cov_7.427821
/oral_virome_database/OVD-genomes.fa	47_vRhyme_bin_10.fa	94.71	7.96	100	HMP_0256.k81_191676	vRhyme_bin_10__NODE_1571_length_10328_cov_7.427821
/oral_virome_database/OVD-genomes.fa	47_vRhyme_bin_10.fa	94.65	15.58	100	Zhang_2015_201.ctg_67	vRhyme_bin_10__NODE_1571_length_10328_cov_7.427821
/metagenomic_gut_virus/mgv_contigs.fna	47_vRhyme_bin_10.fa	94.57	8	99.85	MGV-GENOME-0373355 1-128894/128894	vRhyme_bin_10__NODE_1571_length_10328_cov_7.427821
/oral_virome_database/OVD-genomes.fa	47_vRhyme_bin_10.fa	94.57	8	99.85	Zhang_2015_261.ctg_17	vRhyme_bin_10__NODE_1571_length_10328_cov_7.427821
/img_vr_v4/IMG_VR/IMG_VR_2022-12-19_7/IMGVR_all_nucleotides.fna	47_vRhyme_bin_10.fa	94.57	8.15	99.85	IMGVR_UViG_3300045988_187989|3300045988|Ga0495776_052874|1-126471	vRhyme_bin_10__NODE_1571_length_10328_cov_7.427821
/oral_virome_database/OVD-genomes.fa	47_vRhyme_bin_10.fa	94.49	25.61	100	HMP_0686.k81_160823	vRhyme_bin_10__NODE_1571_length_10328_cov_7.427821
/oral_virome_database/OVD-genomes.fa	47_vRhyme_bin_10.fa	94.49	10.33	100	HMP_0919.k81_117498	vRhyme_bin_10__NODE_1571_length_10328_cov_7.427821
/img_vr_v4/IMG_VR/IMG_VR_2022-12-19_7/IMGVR_all_nucleotides.fna	47_vRhyme_bin_10.fa	94.49	59.02	100	IMGVR_UViG_3300008748_000240|3300008748|Ga0114085_100874	vRhyme_bin_10__NODE_1571_length_10328_cov_7.427821
/img_vr_v4/IMG_VR/IMG_VR_2022-12-19_7/IMGVR_all_nucleotides.fna	47_vRhyme_bin_10.fa	94.41	8.2	100	IMGVR_UViG_3300045988_180545|3300045988|Ga0495776_034465	vRhyme_bin_10__NODE_1571_length_10328_cov_7.427821
/oral_virome_database/OVD-genomes.fa	47_vRhyme_bin_10.fa	94.41	8.05	100	Zhang_2015_206.ctg_25	vRhyme_bin_10__NODE_1571_length_10328_cov_7.427821
/metagenomic_gut_virus/mgv_contigs.fna	47_vRhyme_bin_10.fa	94.41	8.2	100	MGV-GENOME-0373069 1-126378/126378	vRhyme_bin_10__NODE_1571_length_10328_cov_7.427821
/img_vr_v4/IMG_VR/IMG_VR_2022-12-19_7/IMGVR_all_nucleotides.fna	47_vRhyme_bin_10.fa	94.32	9.52	100	IMGVR_UViG_3300008133_000275|3300008133|Ga0111365_100023|242-109197	vRhyme_bin_10__NODE_1571_length_10328_cov_7.427821
/oral_virome_database/OVD-genomes.fa	47_vRhyme_bin_10.fa	94.32	8	100	HMP_0621.k81_250399	vRhyme_bin_10__NODE_1571_length_10328_cov_7.427821
/oral_virome_database/OVD-genomes.fa	47_vRhyme_bin_10.fa	93.68	8.09	100	Zhang_2015_063.ctg_4	vRhyme_bin_10__NODE_1571_length_10328_cov_7.427821
/img_vr_v4/IMG_VR/IMG_VR_2022-12-19_7/IMGVR_all_nucleotides.fna	39_vRhyme_bin_10.fa	99.24	100	46.21	IMGVR_UViG_7000000268_000090|7000000268|SRS017533_Baylor_scaffold_55646	vRhyme_bin_10__NODE_157_length_26560_cov_6.223279
/img_vr_v4/IMG_VR/IMG_VR_2022-12-19_7/IMGVR_all_nucleotides.fna	39_vRhyme_bin_10.fa	99.01	100	17.65	IMGVR_UViG_7000000745_000170|7000000745|C5958580	vRhyme_bin_10__NODE_157_length_26560_cov_6.223279
/img_vr_v4/IMG_VR/IMG_VR_2022-12-19_7/IMGVR_all_nucleotides.fna	39_vRhyme_bin_10.fa	98.84	100	21.65	IMGVR_UViG_7000000377_000068|7000000377|SRS053584_LANL_scaffold_46842	vRhyme_bin_10__NODE_157_length_26560_cov_6.223279
/img_vr_v4/IMG_VR/IMG_VR_2022-12-19_7/IMGVR_all_nucleotides.fna	39_vRhyme_bin_10.fa	98.77	99.12	19.17	IMGVR_UViG_7000000309_000052|7000000309|SRS075410_LANL_scaffold_43990	vRhyme_bin_10__NODE_157_length_26560_cov_6.223279
/img_vr_v4/IMG_VR/IMG_VR_2022-12-19_7/IMGVR_all_nucleotides.fna	39_vRhyme_bin_10.fa	98.63	99.9	17.99	IMGVR_UViG_7000000593_000268|7000000593|C5163470	vRhyme_bin_10__NODE_157_length_26560_cov_6.223279
/img_vr_v4/IMG_VR/IMG_VR_2022-12-19_7/IMGVR_all_nucleotides.fna	39_vRhyme_bin_10.fa	98.54	100	21.17	IMGVR_UViG_7000000612_000059|7000000612|C1664497	vRhyme_bin_10__NODE_157_length_26560_cov_6.223279
/oral_virome_database/OVD-genomes.fa	39_vRhyme_bin_10.fa	98.39	92.11	37.91	HMP_0626.k81_116155	vRhyme_bin_10__NODE_157_length_26560_cov_6.223279
/img_vr_v4/IMG_VR/IMG_VR_2022-12-19_7/IMGVR_all_nucleotides.fna	39_vRhyme_bin_10.fa	98.34	99.95	16.72	IMGVR_UViG_7000000583_000208|7000000583|SRS019974_Baylor_scaffold_57082	vRhyme_bin_10__NODE_157_length_26560_cov_6.223279
/img_vr_v4/IMG_VR/IMG_VR_2022-12-19_7/IMGVR_all_nucleotides.fna	39_vRhyme_bin_10.fa	98.33	99.77	24.28	IMGVR_UViG_3300006260_000127|3300006260|Ga0099518_103474	vRhyme_bin_10__NODE_157_length_26560_cov_6.223279
/img_vr_v4/IMG_VR/IMG_VR_2022-12-19_7/IMGVR_all_nucleotides.fna	39_vRhyme_bin_10.fa	98.33	97.05	22.16	IMGVR_UViG_7000000643_000026|7000000643|SRS018359_Baylor_scaffold_5982	vRhyme_bin_10__NODE_157_length_26560_cov_6.223279
/img_vr_v4/IMG_VR/IMG_VR_2022-12-19_7/IMGVR_all_nucleotides.fna	39_vRhyme_bin_10.fa	98.3	100	18.61	IMGVR_UViG_7000000207_000125|7000000207|SRS011243_Baylor_scaffold_23864	vRhyme_bin_10__NODE_157_length_26560_cov_6.223279
/img_vr_v4/IMG_VR/IMG_VR_2022-12-19_7/IMGVR_all_nucleotides.fna	39_vRhyme_bin_10.fa	98.3	100	25.85	IMGVR_UViG_7000000696_000102|7000000696|C2379528	vRhyme_bin_10__NODE_157_length_26560_cov_6.223279
/img_vr_v4/IMG_VR/IMG_VR_2022-12-19_7/IMGVR_all_nucleotides.fna	39_vRhyme_bin_10.fa	98.3	99.45	29.7	IMGVR_UViG_3300006477_000052|3300006477|Ga0100232_102433	vRhyme_bin_10__NODE_157_length_26560_cov_6.223279
/img_vr_v4/IMG_VR/IMG_VR_2022-12-19_7/IMGVR_all_nucleotides.fna	39_vRhyme_bin_10.fa	98.26	97.33	15.53	IMGVR_UViG_7000000404_000151|7000000404|SRS011152_Baylor_scaffold_6290	vRhyme_bin_10__NODE_157_length_26560_cov_6.223279
/img_vr_v4/IMG_VR/IMG_VR_2022-12-19_7/IMGVR_all_nucleotides.fna	39_vRhyme_bin_10.fa	98.12	99.64	87.81	IMGVR_UViG_3300007711_000047|3300007711|Ga0105642_1000236	vRhyme_bin_10__NODE_157_length_26560_cov_6.223279
/img_vr_v4/IMG_VR/IMG_VR_2022-12-19_7/IMGVR_all_nucleotides.fna	39_vRhyme_bin_10.fa	97.86	99.79	44.89	IMGVR_UViG_7000000276_000026|7000000276|SRS054687_LANL_scaffold_36981	vRhyme_bin_10__NODE_157_length_26560_cov_6.223279
/img_vr_v4/IMG_VR/IMG_VR_2022-12-19_7/IMGVR_all_nucleotides.fna	39_vRhyme_bin_10.fa	97.71	85.47	41.6	IMGVR_UViG_7000000061_000053|7000000061|SRS014888_WUGC_scaffold_7572	vRhyme_bin_10__NODE_157_length_26560_cov_6.223279
/img_vr_v4/IMG_VR/IMG_VR_2022-12-19_7/IMGVR_all_nucleotides.fna	39_vRhyme_bin_10.fa	97.62	91.38	28.54	IMGVR_UViG_3300008131_000035|3300008131|Ga0111081_101792	vRhyme_bin_10__NODE_157_length_26560_cov_6.223279
/img_vr_v4/IMG_VR/IMG_VR_2022-12-19_7/IMGVR_all_nucleotides.fna	39_vRhyme_bin_10.fa	97.62	96.62	24.62	IMGVR_UViG_3300006477_000129|3300006477|Ga0100232_102921	vRhyme_bin_10__NODE_157_length_26560_cov_6.223279
/img_vr_v4/IMG_VR/IMG_VR_2022-12-19_7/IMGVR_all_nucleotides.fna	39_vRhyme_bin_10.fa	97.55	99.36	49.46	IMGVR_UViG_3300008276_000025|3300008276|Ga0114259_1000760	vRhyme_bin_10__NODE_157_length_26560_cov_6.223279
/img_vr_v4/IMG_VR/IMG_VR_2022-12-19_7/IMGVR_all_nucleotides.fna	39_vRhyme_bin_10.fa	97.55	96.17	40.8	IMGVR_UViG_7000000674_000048|7000000674|SRS054430_LANL_scaffold_8349	vRhyme_bin_10__NODE_157_length_26560_cov_6.223279
/img_vr_v4/IMG_VR/IMG_VR_2022-12-19_7/IMGVR_all_nucleotides.fna	39_vRhyme_bin_10.fa	97.55	73.65	97.8	IMGVR_UViG_3300006289_000124|3300006289|Ga0099614_100425	vRhyme_bin_10__NODE_157_length_26560_cov_6.223279
/img_vr_v4/IMG_VR/IMG_VR_2022-12-19_7/IMGVR_all_nucleotides.fna	39_vRhyme_bin_10.fa	97.53	100	21.66	IMGVR_UViG_3300006477_000099|3300006477|Ga0100232_103514	vRhyme_bin_10__NODE_157_length_26560_cov_6.223279
/img_vr_v4/IMG_VR/IMG_VR_2022-12-19_7/IMGVR_all_nucleotides.fna	39_vRhyme_bin_10.fa	97.46	65.5	93.41	IMGVR_UViG_3300007079_000112|3300007079|Ga0104033_100210	vRhyme_bin_10__NODE_157_length_26560_cov_6.223279
/img_vr_v4/IMG_VR/IMG_VR_2022-12-19_7/IMGVR_all_nucleotides.fna	39_vRhyme_bin_10.fa	97.41	100	22.33	IMGVR_UViG_7000000309_000030|7000000309|SRS075410_LANL_scaffold_15662	vRhyme_bin_10__NODE_157_length_26560_cov_6.223279
/img_vr_v4/IMG_VR/IMG_VR_2022-12-19_7/IMGVR_all_nucleotides.fna	39_vRhyme_bin_10.fa	97.4	99.9	38.61	IMGVR_UViG_7000000180_000007|7000000180|SRS017013_Baylor_scaffold_12677	vRhyme_bin_10__NODE_157_length_26560_cov_6.223279
/img_vr_v4/IMG_VR/IMG_VR_2022-12-19_7/IMGVR_all_nucleotides.fna	39_vRhyme_bin_10.fa	97.35	97.36	20.4	IMGVR_UViG_7000000593_000175|7000000593|C5163740	vRhyme_bin_10__NODE_157_length_26560_cov_6.223279
/img_vr_v4/IMG_VR/IMG_VR_2022-12-19_7/IMGVR_all_nucleotides.fna	39_vRhyme_bin_10.fa	97.35	100	22.74	IMGVR_UViG_7000000430_000066|7000000430|SRS015799_WUGC_scaffold_7071	vRhyme_bin_10__NODE_157_length_26560_cov_6.223279
/img_vr_v4/IMG_VR/IMG_VR_2022-12-19_7/IMGVR_all_nucleotides.fna	39_vRhyme_bin_10.fa	97.33	97.52	22.09	IMGVR_UViG_3300007968_000074|3300007968|Ga0105969_102019	vRhyme_bin_10__NODE_157_length_26560_cov_6.223279
/img_vr_v4/IMG_VR/IMG_VR_2022-12-19_7/IMGVR_all_nucleotides.fna	39_vRhyme_bin_10.fa	97.31	100	17.45	IMGVR_UViG_7000000483_000020|7000000483|SRS064809_LANL_scaffold_9312	vRhyme_bin_10__NODE_157_length_26560_cov_6.223279
/img_vr_v4/IMG_VR/IMG_VR_2022-12-19_7/IMGVR_all_nucleotides.fna	39_vRhyme_bin_10.fa	97.31	100	20.81	IMGVR_UViG_7000000612_000030|7000000612|C1664439	vRhyme_bin_10__NODE_157_length_26560_cov_6.223279
/img_vr_v4/IMG_VR/IMG_VR_2022-12-19_7/IMGVR_all_nucleotides.fna	39_vRhyme_bin_10.fa	97.28	99.78	15.69	IMGVR_UViG_3300029008_000037|3300029008|Ga0169638_102245	vRhyme_bin_10__NODE_157_length_26560_cov_6.223279
/img_vr_v4/IMG_VR/IMG_VR_2022-12-19_7/IMGVR_all_nucleotides.fna	39_vRhyme_bin_10.fa	97.26	88.8	89.87	IMGVR_UViG_7000000159_000093|7000000159|SRS063288_LANL_scaffold_6421	vRhyme_bin_10__NODE_157_length_26560_cov_6.223279
/img_vr_v4/IMG_VR/IMG_VR_2022-12-19_7/IMGVR_all_nucleotides.fna	39_vRhyme_bin_10.fa	97.24	99.5	42.28	IMGVR_UViG_7000000149_000012|7000000149|SRS013881_WUGC_scaffold_8341	vRhyme_bin_10__NODE_157_length_26560_cov_6.223279
/img_vr_v4/IMG_VR/IMG_VR_2022-12-19_7/IMGVR_all_nucleotides.fna	39_vRhyme_bin_10.fa	97.23	99.88	25.02	IMGVR_UViG_7000000673_000053|7000000673|SRS017025_Baylor_scaffold_27970	vRhyme_bin_10__NODE_157_length_26560_cov_6.223279
/img_vr_v4/IMG_VR/IMG_VR_2022-12-19_7/IMGVR_all_nucleotides.fna	39_vRhyme_bin_10.fa	97.22	99.47	25.37	IMGVR_UViG_3300007047_000041|3300007047|Ga0102637_100502	vRhyme_bin_10__NODE_157_length_26560_cov_6.223279
/img_vr_v4/IMG_VR/IMG_VR_2022-12-19_7/IMGVR_all_nucleotides.fna	39_vRhyme_bin_10.fa	97.18	86.84	19.92	IMGVR_UViG_3300008131_000039|3300008131|Ga0111081_102854	vRhyme_bin_10__NODE_157_length_26560_cov_6.223279
/img_vr_v4/IMG_VR/IMG_VR_2022-12-19_7/IMGVR_all_nucleotides.fna	39_vRhyme_bin_10.fa	97.17	93.57	73.69	IMGVR_UViG_7000000665_000040|7000000665|SRS016037_WUGC_scaffold_35937	vRhyme_bin_10__NODE_157_length_26560_cov_6.223279
/img_vr_v4/IMG_VR/IMG_VR_2022-12-19_7/IMGVR_all_nucleotides.fna	39_vRhyme_bin_10.fa	97.13	90.58	48.43	IMGVR_UViG_7000000454_000008|7000000454|SRS015755_WUGC_scaffold_23323	vRhyme_bin_10__NODE_157_length_26560_cov_6.223279
/gut_phage_database/GPD_sequences.fa	39_vRhyme_bin_10.fa	97.1	74.39	99.33	uvig_149294_ERR636363_1009 length_35463_VirSorter_cat_2	vRhyme_bin_10__NODE_157_length_26560_cov_6.223279
/img_vr_v4/IMG_VR/IMG_VR_2022-12-19_7/IMGVR_all_nucleotides.fna	39_vRhyme_bin_10.fa	97.1	100	17.85	IMGVR_UViG_7000000612_000033|7000000612|C1663843	vRhyme_bin_10__NODE_157_length_26560_cov_6.223279
/img_vr_v4/IMG_VR/IMG_VR_2022-12-19_7/IMGVR_all_nucleotides.fna	39_vRhyme_bin_10.fa	97.03	100	44.82	IMGVR_UViG_7000000692_000027|7000000692|SRS019980_Baylor_scaffold_42200	vRhyme_bin_10__NODE_157_length_26560_cov_6.223279
/img_vr_v4/IMG_VR/IMG_VR_2022-12-19_7/IMGVR_all_nucleotides.fna	39_vRhyme_bin_10.fa	96.99	99.05	15.65	IMGVR_UViG_3300007065_000059|3300007065|Ga0102727_101518	vRhyme_bin_10__NODE_157_length_26560_cov_6.223279
/img_vr_v4/IMG_VR/IMG_VR_2022-12-19_7/IMGVR_all_nucleotides.fna	39_vRhyme_bin_10.fa	96.89	98.18	41.39	IMGVR_UViG_7000000267_000012|7000000267|SRS017080_Baylor_scaffold_2820	vRhyme_bin_10__NODE_157_length_26560_cov_6.223279
/img_vr_v4/IMG_VR/IMG_VR_2022-12-19_7/IMGVR_all_nucleotides.fna	39_vRhyme_bin_10.fa	96.85	85.52	39.97	IMGVR_UViG_7000000512_000060|7000000512|SRS018394_Baylor_scaffold_74264	vRhyme_bin_10__NODE_157_length_26560_cov_6.223279
/img_vr_v4/IMG_VR/IMG_VR_2022-12-19_7/IMGVR_all_nucleotides.fna	39_vRhyme_bin_10.fa	96.84	97.2	15.29	IMGVR_UViG_7000000061_000071|7000000061|SRS014888_WUGC_scaffold_9409	vRhyme_bin_10__NODE_157_length_26560_cov_6.223279
/img_vr_v4/IMG_VR/IMG_VR_2022-12-19_7/IMGVR_all_nucleotides.fna	39_vRhyme_bin_10.fa	96.83	98.85	21.98	IMGVR_UViG_7000000674_000051|7000000674|SRS054430_LANL_scaffold_9661	vRhyme_bin_10__NODE_157_length_26560_cov_6.223279
/img_vr_v4/IMG_VR/IMG_VR_2022-12-19_7/IMGVR_all_nucleotides.fna	39_vRhyme_bin_10.fa	96.69	100	15.34	IMGVR_UViG_7000000583_000186|7000000583|C3387670	vRhyme_bin_10__NODE_157_length_26560_cov_6.223279
/img_vr_v4/IMG_VR/IMG_VR_2022-12-19_7/IMGVR_all_nucleotides.fna	39_vRhyme_bin_10.fa	96.52	98.33	17.28	IMGVR_UViG_3300008362_000120|3300008362|Ga0115107_104519	vRhyme_bin_10__NODE_157_length_26560_cov_6.223279
/gut_phage_database/GPD_sequences.fa	39_vRhyme_bin_10.fa	96.5	60.22	89.39	uvig_191681_ERR912093_585 length_39425_VirSorter_cat_2	vRhyme_bin_10__NODE_157_length_26560_cov_6.223279
/gut_phage_database/GPD_sequences.fa	39_vRhyme_bin_10.fa	96.49	71.47	98.95	uvig_155151_ERR636390_997 length_36772_VirSorter_cat_2	vRhyme_bin_10__NODE_157_length_26560_cov_6.223279
/img_vr_v4/IMG_VR/IMG_VR_2022-12-19_7/IMGVR_all_nucleotides.fna	39_vRhyme_bin_10.fa	96.44	94.79	67.97	IMGVR_UViG_3300008328_000022|3300008328|Ga0115314_1000541	vRhyme_bin_10__NODE_157_length_26560_cov_6.223279
/img_vr_v4/IMG_VR/IMG_VR_2022-12-19_7/IMGVR_all_nucleotides.fna	39_vRhyme_bin_10.fa	96.35	86.42	72.23	IMGVR_UViG_3300008153_000064|3300008153|Ga0114320_1000338	vRhyme_bin_10__NODE_157_length_26560_cov_6.223279
/gut_virome_database/gut_virome_database.fna	39_vRhyme_bin_10.fa	96.28	86.28	93.38	Ma_2019_SRR413705_NODE_561_length_28747_cov_5.523003	vRhyme_bin_10__NODE_157_length_26560_cov_6.223279
/oral_virome_database/OVD-genomes.fa	39_vRhyme_bin_10.fa	96.22	52.85	88.92	Zhang_2015_008.ctg_209	vRhyme_bin_10__NODE_157_length_26560_cov_6.223279
/oral_virome_database/OVD-genomes.fa	39_vRhyme_bin_10.fa	96.22	63.76	87.53	HMP_0952.k81_12936_1 1-36462/40291	vRhyme_bin_10__NODE_157_length_26560_cov_6.223279
/oral_virome_database/OVD-genomes.fa	39_vRhyme_bin_10.fa	96.2	72.28	98.92	HMP_0035.k81_24955	vRhyme_bin_10__NODE_157_length_26560_cov_6.223279
/img_vr_v4/IMG_VR/IMG_VR_2022-12-19_7/IMGVR_all_nucleotides.fna	39_vRhyme_bin_10.fa	96.19	92.99	61.92	IMGVR_UViG_7000000074_000073|7000000074|SRS065099_LANL_scaffold_93004	vRhyme_bin_10__NODE_157_length_26560_cov_6.223279
/img_vr_v4/IMG_VR/IMG_VR_2022-12-19_7/IMGVR_all_nucleotides.fna	39_vRhyme_bin_10.fa	96.18	72.27	98.92	IMGVR_UViG_3300007732_000031|3300007732|Ga0105756_100326	vRhyme_bin_10__NODE_157_length_26560_cov_6.223279
/img_vr_v4/IMG_VR/IMG_VR_2022-12-19_7/IMGVR_all_nucleotides.fna	39_vRhyme_bin_10.fa	96.17	94.11	61.92	IMGVR_UViG_3300006522_000027|3300006522|Ga0101034_100691	vRhyme_bin_10__NODE_157_length_26560_cov_6.223279
/img_vr_v4/IMG_VR/IMG_VR_2022-12-19_7/IMGVR_all_nucleotides.fna	39_vRhyme_bin_10.fa	96.15	97.62	15.62	IMGVR_UViG_7000000647_000144|7000000647|C3641736	vRhyme_bin_10__NODE_157_length_26560_cov_6.223279
/img_vr_v4/IMG_VR/IMG_VR_2022-12-19_7/IMGVR_all_nucleotides.fna	39_vRhyme_bin_10.fa	96.14	95.18	69.96	IMGVR_UViG_7000000564_000034|7000000564|C3019705	vRhyme_bin_10__NODE_157_length_26560_cov_6.223279
/img_vr_v4/IMG_VR/IMG_VR_2022-12-19_7/IMGVR_all_nucleotides.fna	39_vRhyme_bin_10.fa	96.11	96.42	28.64	IMGVR_UViG_7000000404_000029|7000000404|SRS011152_Baylor_scaffold_5173	vRhyme_bin_10__NODE_157_length_26560_cov_6.223279
/img_vr_v4/IMG_VR/IMG_VR_2022-12-19_7/IMGVR_all_nucleotides.fna	39_vRhyme_bin_10.fa	96.06	95.39	33.06	IMGVR_UViG_7000000268_000186|7000000268|SRS017533_Baylor_scaffold_49517	vRhyme_bin_10__NODE_157_length_26560_cov_6.223279
/img_vr_v4/IMG_VR/IMG_VR_2022-12-19_7/IMGVR_all_nucleotides.fna	39_vRhyme_bin_10.fa	96.03	93	25.57	IMGVR_UViG_7000000512_000035|7000000512|SRS018394_Baylor_scaffold_48358	vRhyme_bin_10__NODE_157_length_26560_cov_6.223279
/img_vr_v4/IMG_VR/IMG_VR_2022-12-19_7/IMGVR_all_nucleotides.fna	39_vRhyme_bin_10.fa	96.02	66.58	85.73	IMGVR_UViG_3300006328_000179|3300006328|Ga0099580_100105|10289-44489	vRhyme_bin_10__NODE_157_length_26560_cov_6.223279
/img_vr_v4/IMG_VR/IMG_VR_2022-12-19_7/IMGVR_all_nucleotides.fna	39_vRhyme_bin_10.fa	95.93	63.1	85.18	IMGVR_UViG_3300007318_000017|3300007318|Ga0104925_100109	vRhyme_bin_10__NODE_157_length_26560_cov_6.223279
/img_vr_v4/IMG_VR/IMG_VR_2022-12-19_7/IMGVR_all_nucleotides.fna	39_vRhyme_bin_10.fa	95.89	99.78	42.4	IMGVR_UViG_3300006898_000017|3300006898|Ga0102522_100168	vRhyme_bin_10__NODE_157_length_26560_cov_6.223279
/img_vr_v4/IMG_VR/IMG_VR_2022-12-19_7/IMGVR_all_nucleotides.fna	39_vRhyme_bin_10.fa	95.83	91.37	21.02	IMGVR_UViG_3300007995_000036|3300007995|Ga0111049_100600	vRhyme_bin_10__NODE_157_length_26560_cov_6.223279
/img_vr_v4/IMG_VR/IMG_VR_2022-12-19_7/IMGVR_all_nucleotides.fna	39_vRhyme_bin_10.fa	95.81	67.23	86.57	IMGVR_UViG_3300029479_000223|3300029479|Ga0244137_100317|2-34202	vRhyme_bin_10__NODE_157_length_26560_cov_6.223279
/gut_phage_database/GPD_sequences.fa	39_vRhyme_bin_10.fa	95.81	47.61	86.57	uvig_228680_ERR1190616_363 length_48301_VirSorter_cat_2	vRhyme_bin_10__NODE_157_length_26560_cov_6.223279
/img_vr_v4/IMG_VR/IMG_VR_2022-12-19_7/IMGVR_all_nucleotides.fna	39_vRhyme_bin_10.fa	95.8	96.33	27.65	IMGVR_UViG_3300006284_000019|3300006284|Ga0099613_100452	vRhyme_bin_10__NODE_157_length_26560_cov_6.223279
/img_vr_v4/IMG_VR/IMG_VR_2022-12-19_7/IMGVR_all_nucleotides.fna	39_vRhyme_bin_10.fa	95.8	89.44	30.25	IMGVR_UViG_7000000354_000053|7000000354|SRS015985_WUGC_scaffold_38084	vRhyme_bin_10__NODE_157_length_26560_cov_6.223279
/img_vr_v4/IMG_VR/IMG_VR_2022-12-19_7/IMGVR_all_nucleotides.fna	39_vRhyme_bin_10.fa	95.79	96.63	16.4	IMGVR_UViG_7000000696_000049|7000000696|C2378558	vRhyme_bin_10__NODE_157_length_26560_cov_6.223279
/img_vr_v4/IMG_VR/IMG_VR_2022-12-19_7/IMGVR_all_nucleotides.fna	39_vRhyme_bin_10.fa	95.7	67.63	89.62	IMGVR_UViG_3300007125_000047|3300007125|Ga0102700_1000505	vRhyme_bin_10__NODE_157_length_26560_cov_6.223279
/img_vr_v4/IMG_VR/IMG_VR_2022-12-19_7/IMGVR_all_nucleotides.fna	39_vRhyme_bin_10.fa	95.69	96.18	15.15	IMGVR_UViG_7000000483_000042|7000000483|C831905	vRhyme_bin_10__NODE_157_length_26560_cov_6.223279
/img_vr_v4/IMG_VR/IMG_VR_2022-12-19_7/IMGVR_all_nucleotides.fna	39_vRhyme_bin_10.fa	95.52	98.47	20.58	IMGVR_UViG_7000000483_000014|7000000483|SRS064809_LANL_scaffold_1809	vRhyme_bin_10__NODE_157_length_26560_cov_6.223279
/img_vr_v4/IMG_VR/IMG_VR_2022-12-19_7/IMGVR_all_nucleotides.fna	39_vRhyme_bin_10.fa	95.29	99.45	28.58	IMGVR_UViG_7000000692_000021|7000000692|SRS019980_Baylor_scaffold_30526	vRhyme_bin_10__NODE_157_length_26560_cov_6.223279
/img_vr_v4/IMG_VR/IMG_VR_2022-12-19_7/IMGVR_all_nucleotides.fna	39_vRhyme_bin_10.fa	94.88	87.16	59.92	IMGVR_UViG_7000000479_000089|7000000479|SRS015803_WUGC_scaffold_48624	vRhyme_bin_10__NODE_157_length_26560_cov_6.223279
/img_vr_v4/IMG_VR/IMG_VR_2022-12-19_7/IMGVR_all_nucleotides.fna	39_vRhyme_bin_10.fa	94.76	99.15	16.31	IMGVR_UViG_3300006260_000125|3300006260|Ga0099518_105295	vRhyme_bin_10__NODE_157_length_26560_cov_6.223279
/img_vr_v4/IMG_VR/IMG_VR_2022-12-19_7/IMGVR_all_nucleotides.fna	39_vRhyme_bin_10.fa	94.71	99.36	18.03	IMGVR_UViG_3300008102_000055|3300008102|Ga0114249_1003614	vRhyme_bin_10__NODE_157_length_26560_cov_6.223279
/img_vr_v4/IMG_VR/IMG_VR_2022-12-19_7/IMGVR_all_nucleotides.fna	39_vRhyme_bin_10.fa	94.62	97.95	22.08	IMGVR_UViG_3300008131_000040|3300008131|Ga0111081_102932	vRhyme_bin_10__NODE_157_length_26560_cov_6.223279
/img_vr_v4/IMG_VR/IMG_VR_2022-12-19_7/IMGVR_all_nucleotides.fna	39_vRhyme_bin_10.fa	94.56	100	24.63	IMGVR_UViG_7000000377_000007|7000000377|SRS053584_LANL_scaffold_34180	vRhyme_bin_10__NODE_157_length_26560_cov_6.223279
/img_vr_v4/IMG_VR/IMG_VR_2022-12-19_7/IMGVR_all_nucleotides.fna	39_vRhyme_bin_10.fa	94.46	92.33	15.68	IMGVR_UViG_3300008498_000035|3300008498|Ga0115079_101123	vRhyme_bin_10__NODE_157_length_26560_cov_6.223279
/img_vr_v4/IMG_VR/IMG_VR_2022-12-19_7/IMGVR_all_nucleotides.fna	39_vRhyme_bin_10.fa	94.05	100	28.83	IMGVR_UViG_7000000454_000034|7000000454|SRS015755_WUGC_scaffold_41327	vRhyme_bin_10__NODE_157_length_26560_cov_6.223279
/img_vr_v4/IMG_VR/IMG_VR_2022-12-19_7/IMGVR_all_nucleotides.fna	39_vRhyme_bin_10.fa	93.8	96.39	21.28	IMGVR_UViG_7000000276_000056|7000000276|SRS054687_LANL_scaffold_999	vRhyme_bin_10__NODE_157_length_26560_cov_6.223279
/img_vr_v4/IMG_VR/IMG_VR_2022-12-19_7/IMGVR_all_nucleotides.fna	39_vRhyme_bin_10.fa	93.57	97.82	34.07	IMGVR_UViG_3300006254_000065|3300006254|Ga0099365_1001473	vRhyme_bin_10__NODE_157_length_26560_cov_6.223279
/img_vr_v4/IMG_VR/IMG_VR_2022-12-19_7/IMGVR_all_nucleotides.fna	39_vRhyme_bin_10.fa	92.51	98.68	16.89	IMGVR_UViG_3300007358_000125|3300007358|Ga0104765_106271	vRhyme_bin_10__NODE_157_length_26560_cov_6.223279
/img_vr_v4/IMG_VR/IMG_VR_2022-12-19_7/IMGVR_all_nucleotides.fna	39_vRhyme_bin_10.fa	91.79	97.1	17.77	IMGVR_UViG_3300007926_000055|3300007926|Ga0113866_101338	vRhyme_bin_10__NODE_157_length_26560_cov_6.223279
/img_vr_v4/IMG_VR/IMG_VR_2022-12-19_7/IMGVR_all_nucleotides.fna	39_vRhyme_bin_10.fa	91.74	94.14	33.29	IMGVR_UViG_7000000430_000040|7000000430|SRS015799_WUGC_scaffold_8930	vRhyme_bin_10__NODE_157_length_26560_cov_6.223279
/gut_virome_database/gut_virome_database.fna	39_vRhyme_bin_10.fa	89.71	88.65	20.67	Ma_2019_SRR413707_NODE_3500_length_6192_cov_1.321330	vRhyme_bin_10__NODE_157_length_26560_cov_6.223279
/img_vr_v4/IMG_VR/IMG_VR_2022-12-19_7/IMGVR_all_nucleotides.fna	39_vRhyme_bin_10.fa	89.14	99.55	34.39	IMGVR_UViG_3300007497_000030|3300007497|Ga0104979_100585	vRhyme_bin_10__NODE_157_length_26560_cov_6.223279
/img_vr_v4/IMG_VR/IMG_VR_2022-12-19_7/IMGVR_all_nucleotides.fna	39_vRhyme_bin_10.fa	89.12	90.39	28.88	IMGVR_UViG_3300008140_000083|3300008140|Ga0114165_1003247	vRhyme_bin_10__NODE_157_length_26560_cov_6.223279
/img_vr_v4/IMG_VR/IMG_VR_2022-12-19_7/IMGVR_all_nucleotides.fna	39_vRhyme_bin_10.fa	87.5	96.7	18.78	IMGVR_UViG_3300007971_000045|3300007971|Ga0114094_1001110	vRhyme_bin_10__NODE_157_length_26560_cov_6.223279
/img_vr_v4/IMG_VR/IMG_VR_2022-12-19_7/IMGVR_all_nucleotides.fna	39_vRhyme_bin_10.fa	86.97	93.28	15.69	IMGVR_UViG_7000000275_000016|7000000275|SRS052874_LANL_scaffold_20557	vRhyme_bin_10__NODE_157_length_26560_cov_6.223279
/oral_virome_database/OVD-genomes.fa	39_vRhyme_bin_10.fa	86.68	85.57	75.03	HMP_0786.k81_192924	vRhyme_bin_10__NODE_157_length_26560_cov_6.223279
/img_vr_v4/IMG_VR/IMG_VR_2022-12-19_7/IMGVR_all_nucleotides.fna	21_vRhyme_bin_10.fa	99.36	99.93	30.87	IMGVR_UViG_7000000063_000246|7000000063|SRS015057_WUGC_scaffold_75759	vRhyme_bin_10__NODE_159_length_13014_cov_7.785709
/oral_virome_database/OVD-genomes.fa	21_vRhyme_bin_10.fa	98.99	22.86	100	Shaiber_2020_14.k141_67580	vRhyme_bin_10__NODE_159_length_13014_cov_7.785709
/oral_virome_database/OVD-genomes.fa	21_vRhyme_bin_10.fa	98.86	24.55	100	HMP_0865.k81_75672	vRhyme_bin_10__NODE_159_length_13014_cov_7.785709
/img_vr_v4/IMG_VR/IMG_VR_2022-12-19_7/IMGVR_all_nucleotides.fna	21_vRhyme_bin_10.fa	96.82	92.33	38.59	IMGVR_UViG_3300007295_000170|3300007295|Ga0104867_1004627	vRhyme_bin_10__NODE_159_length_13014_cov_7.785709
/img_vr_v4/IMG_VR/IMG_VR_2022-12-19_7/IMGVR_all_nucleotides.fna	21_vRhyme_bin_10.fa	96.23	72.75	94.38	IMGVR_UViG_3300006320_000079|3300006320|Ga0099576_1001034	vRhyme_bin_10__NODE_159_length_13014_cov_7.785709
/metagenomic_gut_virus/mgv_contigs.fna	21_vRhyme_bin_10.fa	95.95	36.68	99.02	MGV-GENOME-0239353 1-35129/35129	vRhyme_bin_10__NODE_159_length_13014_cov_7.785709
/img_vr_v4/IMG_VR/IMG_VR_2022-12-19_7/IMGVR_all_nucleotides.fna	21_vRhyme_bin_10.fa	95.95	68.14	99.02	IMGVR_UViG_3300008271_000047|3300008271|Ga0111085_101414	vRhyme_bin_10__NODE_159_length_13014_cov_7.785709
/img_vr_v4/IMG_VR/IMG_VR_2022-12-19_7/IMGVR_all_nucleotides.fna	21_vRhyme_bin_10.fa	95.95	36.68	99.02	IMGVR_UViG_3300045988_161562|3300045988|Ga0495776_143381	vRhyme_bin_10__NODE_159_length_13014_cov_7.785709
/oral_virome_database/OVD-genomes.fa	21_vRhyme_bin_10.fa	95.72	48.12	97.19	HMP_1054.k81_148342	vRhyme_bin_10__NODE_159_length_13014_cov_7.785709
/img_vr_v4/IMG_VR/IMG_VR_2022-12-19_7/IMGVR_all_nucleotides.fna	21_vRhyme_bin_10.fa	95.68	100	59.83	IMGVR_UViG_2602041650_000001|2602041650|2602067562	vRhyme_bin_10__NODE_159_length_13014_cov_7.785709
/img_vr_v4/IMG_VR/IMG_VR_2022-12-19_7/IMGVR_all_nucleotides.fna	21_vRhyme_bin_10.fa	95.65	25.07	95.57	IMGVR_UViG_3300045988_185005|3300045988|Ga0495776_031717|16107-65720	vRhyme_bin_10__NODE_159_length_13014_cov_7.785709
/oral_virome_database/OVD-genomes.fa	21_vRhyme_bin_10.fa	95.63	23.29	97.2	Zeller_2014_48.k121_59433	vRhyme_bin_10__NODE_159_length_13014_cov_7.785709
/metagenomic_gut_virus/mgv_contigs.fna	21_vRhyme_bin_10.fa	95.6	15.95	97.2	MGV-GENOME-0351496 1-79319/79319	vRhyme_bin_10__NODE_159_length_13014_cov_7.785709
/img_vr_v4/IMG_VR/IMG_VR_2022-12-19_7/IMGVR_all_nucleotides.fna	21_vRhyme_bin_10.fa	95.56	24.23	94.91	IMGVR_UViG_3300007648_000257|3300007648|Ga0105531_100059|12781-63749	vRhyme_bin_10__NODE_159_length_13014_cov_7.785709
/metagenomic_gut_virus/mgv_contigs.fna	21_vRhyme_bin_10.fa	95.54	52.64	97.2	MGV-GENOME-0175732 1-24028/24028	vRhyme_bin_10__NODE_159_length_13014_cov_7.785709
/img_vr_v4/IMG_VR/IMG_VR_2022-12-19_7/IMGVR_all_nucleotides.fna	21_vRhyme_bin_10.fa	95.54	52.64	97.2	IMGVR_UViG_3300045988_157336|3300045988|Ga0495776_109451	vRhyme_bin_10__NODE_159_length_13014_cov_7.785709
/img_vr_v4/IMG_VR/IMG_VR_2022-12-19_7/IMGVR_all_nucleotides.fna	21_vRhyme_bin_10.fa	95.54	98.91	48.22	IMGVR_UViG_7000000550_000216|7000000550|C3690464	vRhyme_bin_10__NODE_159_length_13014_cov_7.785709
/img_vr_v4/IMG_VR/IMG_VR_2022-12-19_7/IMGVR_all_nucleotides.fna	21_vRhyme_bin_10.fa	95.43	87.89	27.66	IMGVR_UViG_7000000411_000113|7000000411|C4071547	vRhyme_bin_10__NODE_159_length_13014_cov_7.785709
/img_vr_v4/IMG_VR/IMG_VR_2022-12-19_7/IMGVR_all_nucleotides.fna	21_vRhyme_bin_10.fa	95.24	99.89	36.53	IMGVR_UViG_7000000063_000154|7000000063|SRS015057_WUGC_scaffold_76464	vRhyme_bin_10__NODE_159_length_13014_cov_7.785709
/img_vr_v4/IMG_VR/IMG_VR_2022-12-19_7/IMGVR_all_nucleotides.fna	21_vRhyme_bin_10.fa	95.22	91.7	82.03	IMGVR_UViG_3300022494_000064|3300022494|Ga0242633_100433	vRhyme_bin_10__NODE_159_length_13014_cov_7.785709
/img_vr_v4/IMG_VR/IMG_VR_2022-12-19_7/IMGVR_all_nucleotides.fna	21_vRhyme_bin_10.fa	95.01	24.24	89.8	IMGVR_UViG_3300006461_000104|3300006461|Ga0100060_100026|22334-70537	vRhyme_bin_10__NODE_159_length_13014_cov_7.785709
/oral_virome_database/OVD-genomes.fa	21_vRhyme_bin_10.fa	94.94	24.51	93.22	HMP_0026.k81_172179	vRhyme_bin_10__NODE_159_length_13014_cov_7.785709
/oral_virome_database/OVD-genomes.fa	21_vRhyme_bin_10.fa	94.73	96.19	74.97	HMP_1010.k81_759590	vRhyme_bin_10__NODE_159_length_13014_cov_7.785709
/img_vr_v4/IMG_VR/IMG_VR_2022-12-19_7/IMGVR_all_nucleotides.fna	21_vRhyme_bin_10.fa	94.72	21.31	96.67	IMGVR_UViG_648861012_000002|648861012|648861474|325-59344	vRhyme_bin_10__NODE_159_length_13014_cov_7.785709
/img_vr_v4/IMG_VR/IMG_VR_2022-12-19_7/IMGVR_all_nucleotides.fna	21_vRhyme_bin_10.fa	94.7	88.33	43.62	IMGVR_UViG_7000000026_000066|7000000026|SRS011255_Baylor_scaffold_75451	vRhyme_bin_10__NODE_159_length_13014_cov_7.785709
/img_vr_v4/IMG_VR/IMG_VR_2022-12-19_7/IMGVR_all_nucleotides.fna	21_vRhyme_bin_10.fa	94.59	93.47	53.08	IMGVR_UViG_7000000250_000067|7000000250|SRS016086_WUGC_scaffold_26192	vRhyme_bin_10__NODE_159_length_13014_cov_7.785709
/metagenomic_gut_virus/mgv_contigs.fna	21_vRhyme_bin_10.fa	94.36	43.1	96.97	MGV-GENOME-0207364 1-29284/29284	vRhyme_bin_10__NODE_159_length_13014_cov_7.785709
/img_vr_v4/IMG_VR/IMG_VR_2022-12-19_7/IMGVR_all_nucleotides.fna	21_vRhyme_bin_10.fa	94.36	54.52	95.57	IMGVR_UViG_3300045988_184540|3300045988|Ga0495776_034966|6088-28902	vRhyme_bin_10__NODE_159_length_13014_cov_7.785709
/img_vr_v4/IMG_VR/IMG_VR_2022-12-19_7/IMGVR_all_nucleotides.fna	21_vRhyme_bin_10.fa	94.23	100	35.7	IMGVR_UViG_3300022479_000005|3300022479|Ga0242617_10214	vRhyme_bin_10__NODE_159_length_13014_cov_7.785709
/img_vr_v4/IMG_VR/IMG_VR_2022-12-19_7/IMGVR_all_nucleotides.fna	21_vRhyme_bin_10.fa	94.21	97.68	43.11	IMGVR_UViG_3300007795_000089|3300007795|Ga0105644_102153	vRhyme_bin_10__NODE_159_length_13014_cov_7.785709
/metagenomic_gut_virus/mgv_contigs.fna	21_vRhyme_bin_10.fa	93.91	28.92	98.8	MGV-GENOME-0339428 1-44457/65092	vRhyme_bin_10__NODE_159_length_13014_cov_7.785709
/img_vr_v4/IMG_VR/IMG_VR_2022-12-19_7/IMGVR_all_nucleotides.fna	21_vRhyme_bin_10.fa	93.91	28.92	98.8	IMGVR_UViG_3300045988_172957|3300045988|Ga0495776_150299	vRhyme_bin_10__NODE_159_length_13014_cov_7.785709
/img_vr_v4/IMG_VR/IMG_VR_2022-12-19_7/IMGVR_all_nucleotides.fna	21_vRhyme_bin_10.fa	93.83	94.84	47.58	IMGVR_UViG_7000000283_000107|7000000283|C2743080	vRhyme_bin_10__NODE_159_length_13014_cov_7.785709
/metagenomic_gut_virus/mgv_contigs.fna	21_vRhyme_bin_10.fa	93.14	29.5	98.8	MGV-GENOME-0338651 20924-64504/64504	vRhyme_bin_10__NODE_159_length_13014_cov_7.785709
/img_vr_v4/IMG_VR/IMG_VR_2022-12-19_7/IMGVR_all_nucleotides.fna	21_vRhyme_bin_10.fa	93.14	29.5	98.8	IMGVR_UViG_3300045988_146174|3300045988|Ga0495776_187928	vRhyme_bin_10__NODE_159_length_13014_cov_7.785709
/img_vr_v4/IMG_VR/IMG_VR_2022-12-19_7/IMGVR_all_nucleotides.fna	21_vRhyme_bin_10.fa	93.11	70.03	87.04	IMGVR_UViG_3300008418_000017|3300008418|Ga0115222_100774	vRhyme_bin_10__NODE_159_length_13014_cov_7.785709
/img_vr_v4/IMG_VR/IMG_VR_2022-12-19_7/IMGVR_all_nucleotides.fna	21_vRhyme_bin_10.fa	93.11	27.03	90.73	IMGVR_UViG_648276713_000007|648276713|648280884|29266-72956	vRhyme_bin_10__NODE_159_length_13014_cov_7.785709
/img_vr_v4/IMG_VR/IMG_VR_2022-12-19_7/IMGVR_all_nucleotides.fna	21_vRhyme_bin_10.fa	93.11	48.03	86.06	IMGVR_UViG_2602041658_000003|2602041658|2602070797|173410-196727	vRhyme_bin_10__NODE_159_length_13014_cov_7.785709
/img_vr_v4/IMG_VR/IMG_VR_2022-12-19_7/IMGVR_all_nucleotides.fna	8_vRhyme_bin_10.fa	96.1	11.17	98.5	IMGVR_UViG_3300045988_152666|3300045988|Ga0495776_097864	vRhyme_bin_10__NODE_1602_length_5200_cov_5.502624
/metagenomic_gut_virus/mgv_contigs.fna	8_vRhyme_bin_10.fa	96.1	11.17	98.5	MGV-GENOME-0296972 1-45853/45853	vRhyme_bin_10__NODE_1602_length_5200_cov_5.502624
/oral_virome_database/OVD-genomes.fa	8_vRhyme_bin_10.fa	96.03	15.65	98.5	HMP_1142.k81_119316_1 6712-39433/39433	vRhyme_bin_10__NODE_1602_length_5200_cov_5.502624
/gut_phage_database/GPD_sequences.fa	8_vRhyme_bin_10.fa	95.95	14.39	98.5	uvig_395265_SRR3160444_191 length_35602_VirSorter_cat_2	vRhyme_bin_10__NODE_1602_length_5200_cov_5.502624
/gut_phage_database/GPD_sequences.fa	8_vRhyme_bin_10.fa	95.75	8.94	86.27	uvig_113551_ERR526034_82 length_50168_VirSorter_cat_2	vRhyme_bin_10__NODE_1602_length_5200_cov_5.502624
/img_vr_v4/IMG_VR/IMG_VR_2022-12-19_7/IMGVR_all_nucleotides.fna	8_vRhyme_bin_10.fa	95.75	9.72	86.27	IMGVR_UViG_3300014764_000001|3300014764|Ga0169839_10113	vRhyme_bin_10__NODE_1602_length_5200_cov_5.502624
/img_vr_v4/IMG_VR/IMG_VR_2022-12-19_7/IMGVR_all_nucleotides.fna	8_vRhyme_bin_10.fa	95.72	50.69	98.5	IMGVR_UViG_3300008537_000083|3300008537|Ga0111051_102266	vRhyme_bin_10__NODE_1602_length_5200_cov_5.502624
/gut_phage_database/GPD_sequences.fa	8_vRhyme_bin_10.fa	95.69	10.84	96.87	uvig_461688_SRR5058922_43 length_46450_VirSorter_cat_2	vRhyme_bin_10__NODE_1602_length_5200_cov_5.502624
/oral_virome_database/OVD-genomes.fa	8_vRhyme_bin_10.fa	95.61	13.06	94.27	Goltsman_2018_016.k141_19148_1 13730-51271/56405	vRhyme_bin_10__NODE_1602_length_5200_cov_5.502624
/img_vr_v4/IMG_VR/IMG_VR_2022-12-19_7/IMGVR_all_nucleotides.fna	8_vRhyme_bin_10.fa	95.57	38.15	95.08	IMGVR_UViG_3300007194_000042|3300007194|Ga0103269_101453	vRhyme_bin_10__NODE_1602_length_5200_cov_5.502624
/oral_virome_database/OVD-genomes.fa	8_vRhyme_bin_10.fa	95.53	17.68	86.15	HMP_0106.k81_256992	vRhyme_bin_10__NODE_1602_length_5200_cov_5.502624
/img_vr_v4/IMG_VR/IMG_VR_2022-12-19_7/IMGVR_all_nucleotides.fna	8_vRhyme_bin_10.fa	95.53	28.85	93.33	IMGVR_UViG_3300014292_000043|3300014292|Ga0134351_1000297	vRhyme_bin_10__NODE_1602_length_5200_cov_5.502624
/gut_phage_database/GPD_sequences.fa	8_vRhyme_bin_10.fa	95.48	14.56	98.5	uvig_460196_SRR5056976_128 length_35187_VirSorter_cat_2	vRhyme_bin_10__NODE_1602_length_5200_cov_5.502624
/gut_phage_database/GPD_sequences.fa	8_vRhyme_bin_10.fa	95.48	9.63	98.5	uvig_453315_SRR5056647_91 length_53180_VirSorter_cat_2	vRhyme_bin_10__NODE_1602_length_5200_cov_5.502624
/oral_virome_database/OVD-genomes.fa	8_vRhyme_bin_10.fa	95.44	10.21	90.94	HMP_0152.k81_44561	vRhyme_bin_10__NODE_1602_length_5200_cov_5.502624
/img_vr_v4/IMG_VR/IMG_VR_2022-12-19_7/IMGVR_all_nucleotides.fna	8_vRhyme_bin_10.fa	95.44	12.26	90.94	IMGVR_UViG_7000000163_000054|7000000163|SRS015893_WUGC_scaffold_32829	vRhyme_bin_10__NODE_1602_length_5200_cov_5.502624
/img_vr_v4/IMG_VR/IMG_VR_2022-12-19_7/IMGVR_all_nucleotides.fna	8_vRhyme_bin_10.fa	95.44	10.38	90.94	IMGVR_UViG_3300007220_000269|3300007220|Ga0104054_100281|3-45563	vRhyme_bin_10__NODE_1602_length_5200_cov_5.502624
/oral_virome_database/OVD-genomes.fa	8_vRhyme_bin_10.fa	95.44	37.82	92.75	HMP_0704.k81_207838	vRhyme_bin_10__NODE_1602_length_5200_cov_5.502624
/oral_virome_database/OVD-genomes.fa	8_vRhyme_bin_10.fa	95.4	12.4	98.5	HMP_0809.k81_202564	vRhyme_bin_10__NODE_1602_length_5200_cov_5.502624
/oral_virome_database/OVD-genomes.fa	8_vRhyme_bin_10.fa	95.35	10.92	94.27	Zhang_2015_022.ctg_240	vRhyme_bin_10__NODE_1602_length_5200_cov_5.502624
/oral_virome_database/OVD-genomes.fa	8_vRhyme_bin_10.fa	95.32	25.23	98.5	Wei_2020_53.k141_667092	vRhyme_bin_10__NODE_1602_length_5200_cov_5.502624
/oral_virome_database/OVD-genomes.fa	8_vRhyme_bin_10.fa	95.32	11.95	95.17	HMP_0803.k81_13529	vRhyme_bin_10__NODE_1602_length_5200_cov_5.502624
/gut_phage_database/GPD_sequences.fa	8_vRhyme_bin_10.fa	95.27	8.74	90.94	uvig_396993_SRR6257396_110 length_54080_VirSorter_cat_2	vRhyme_bin_10__NODE_1602_length_5200_cov_5.502624
/metagenomic_gut_virus/mgv_contigs.fna	8_vRhyme_bin_10.fa	95.26	12.01	90.37	MGV-GENOME-0263767 1-39115/39115	vRhyme_bin_10__NODE_1602_length_5200_cov_5.502624
/img_vr_v4/IMG_VR/IMG_VR_2022-12-19_7/IMGVR_all_nucleotides.fna	8_vRhyme_bin_10.fa	95.26	12.01	90.37	IMGVR_UViG_3300045988_058207|3300045988|Ga0495776_128014	vRhyme_bin_10__NODE_1602_length_5200_cov_5.502624
/img_vr_v4/IMG_VR/IMG_VR_2022-12-19_7/IMGVR_all_nucleotides.fna	8_vRhyme_bin_10.fa	95.2	26.15	88.1	IMGVR_UViG_7000000027_000018|7000000027|SRS056622_LANL_scaffold_20461	vRhyme_bin_10__NODE_1602_length_5200_cov_5.502624
/gut_phage_database/GPD_sequences.fa	8_vRhyme_bin_10.fa	95.18	23.56	94.04	uvig_76933_ERR414488_1820 length_20752_VirSorter_cat_1	vRhyme_bin_10__NODE_1602_length_5200_cov_5.502624
/img_vr_v4/IMG_VR/IMG_VR_2022-12-19_7/IMGVR_all_nucleotides.fna	8_vRhyme_bin_10.fa	95.15	19.06	98.5	IMGVR_UViG_7000000063_000103|7000000063|SRS015057_WUGC_scaffold_72847	vRhyme_bin_10__NODE_1602_length_5200_cov_5.502624
/img_vr_v4/IMG_VR/IMG_VR_2022-12-19_7/IMGVR_all_nucleotides.fna	8_vRhyme_bin_10.fa	95.15	10.65	93.23	IMGVR_UViG_3300006320_000020|3300006320|Ga0099576_1000162	vRhyme_bin_10__NODE_1602_length_5200_cov_5.502624
/img_vr_v4/IMG_VR/IMG_VR_2022-12-19_7/IMGVR_all_nucleotides.fna	8_vRhyme_bin_10.fa	95.07	16.67	94.31	IMGVR_UViG_3300006524_000016|3300006524|Ga0101033_100364	vRhyme_bin_10__NODE_1602_length_5200_cov_5.502624
/img_vr_v4/IMG_VR/IMG_VR_2022-12-19_7/IMGVR_all_nucleotides.fna	8_vRhyme_bin_10.fa	95.07	75.91	94.31	IMGVR_UViG_7000000073_000109|7000000073|C2863137	vRhyme_bin_10__NODE_1602_length_5200_cov_5.502624
/oral_virome_database/OVD-genomes.fa	8_vRhyme_bin_10.fa	95.07	13.33	98.5	HMP_0904.k81_44519_1 1-38436/44634	vRhyme_bin_10__NODE_1602_length_5200_cov_5.502624
/oral_virome_database/OVD-genomes.fa	8_vRhyme_bin_10.fa	95.01	26.97	88.06	HMP_0156.k81_168329	vRhyme_bin_10__NODE_1602_length_5200_cov_5.502624
/oral_virome_database/OVD-genomes.fa	8_vRhyme_bin_10.fa	95	21.33	94.27	HMP_0583.k81_145381	vRhyme_bin_10__NODE_1602_length_5200_cov_5.502624
/img_vr_v4/IMG_VR/IMG_VR_2022-12-19_7/IMGVR_all_nucleotides.fna	8_vRhyme_bin_10.fa	95	12.97	94.27	IMGVR_UViG_3300006460_000146|3300006460|Ga0100061_100273|10041-47834	vRhyme_bin_10__NODE_1602_length_5200_cov_5.502624
/img_vr_v4/IMG_VR/IMG_VR_2022-12-19_7/IMGVR_all_nucleotides.fna	8_vRhyme_bin_10.fa	95	16.39	94.27	IMGVR_UViG_3300007924_000026|3300007924|Ga0113552_100505	vRhyme_bin_10__NODE_1602_length_5200_cov_5.502624
/oral_virome_database/OVD-genomes.fa	8_vRhyme_bin_10.fa	94.95	12.95	93.56	Zhang_2015_226.ctg_154	vRhyme_bin_10__NODE_1602_length_5200_cov_5.502624
/metagenomic_gut_virus/mgv_contigs.fna	8_vRhyme_bin_10.fa	94.95	10.74	93.56	MGV-GENOME-0294618 1-45302/45302	vRhyme_bin_10__NODE_1602_length_5200_cov_5.502624
/img_vr_v4/IMG_VR/IMG_VR_2022-12-19_7/IMGVR_all_nucleotides.fna	8_vRhyme_bin_10.fa	94.95	10.74	93.56	IMGVR_UViG_3300045988_079459|3300045988|Ga0495776_137553	vRhyme_bin_10__NODE_1602_length_5200_cov_5.502624
/gut_phage_database/GPD_sequences.fa	8_vRhyme_bin_10.fa	94.94	16.12	94.13	uvig_375960_SRR2047845_953 length_30373_VirSorter_cat_1	vRhyme_bin_10__NODE_1602_length_5200_cov_5.502624
/img_vr_v4/IMG_VR/IMG_VR_2022-12-19_7/IMGVR_all_nucleotides.fna	8_vRhyme_bin_10.fa	94.9	12.33	94.27	IMGVR_UViG_3300008274_000139|3300008274|Ga0114252_100045|19311-59065	vRhyme_bin_10__NODE_1602_length_5200_cov_5.502624
/oral_virome_database/OVD-genomes.fa	8_vRhyme_bin_10.fa	94.9	13.15	94.27	HMP_0613.k81_51716	vRhyme_bin_10__NODE_1602_length_5200_cov_5.502624
/img_vr_v4/IMG_VR/IMG_VR_2022-12-19_7/IMGVR_all_nucleotides.fna	8_vRhyme_bin_10.fa	94.9	12.18	94.27	IMGVR_UViG_3300007167_000072|3300007167|Ga0102715_1000054	vRhyme_bin_10__NODE_1602_length_5200_cov_5.502624
/oral_virome_database/OVD-genomes.fa	8_vRhyme_bin_10.fa	94.9	11.94	94.31	HMP_0170.k81_108960	vRhyme_bin_10__NODE_1602_length_5200_cov_5.502624
/oral_virome_database/OVD-genomes.fa	8_vRhyme_bin_10.fa	94.9	43.55	98.5	HMP_0133.k81_114897	vRhyme_bin_10__NODE_1602_length_5200_cov_5.502624
/oral_virome_database/OVD-genomes.fa	8_vRhyme_bin_10.fa	94.81	12.96	94.27	Brito_2019_149.k121_2249_1 3893-41725/41725	vRhyme_bin_10__NODE_1602_length_5200_cov_5.502624
/oral_virome_database/OVD-genomes.fa	8_vRhyme_bin_10.fa	94.81	11.87	90.94	HMP_1135.k81_81819	vRhyme_bin_10__NODE_1602_length_5200_cov_5.502624
/img_vr_v4/IMG_VR/IMG_VR_2022-12-19_7/IMGVR_all_nucleotides.fna	8_vRhyme_bin_10.fa	94.81	11.02	94.27	IMGVR_UViG_3300014291_000002|3300014291|Ga0134367_100008	vRhyme_bin_10__NODE_1602_length_5200_cov_5.502624
/img_vr_v4/IMG_VR/IMG_VR_2022-12-19_7/IMGVR_all_nucleotides.fna	8_vRhyme_bin_10.fa	94.81	44.06	98.5	IMGVR_UViG_3300006250_000104|3300006250|Ga0099391_102197	vRhyme_bin_10__NODE_1602_length_5200_cov_5.502624
/img_vr_v4/IMG_VR/IMG_VR_2022-12-19_7/IMGVR_all_nucleotides.fna	8_vRhyme_bin_10.fa	94.81	20.08	98.5	IMGVR_UViG_3300008472_000029|3300008472|Ga0115373_1000582	vRhyme_bin_10__NODE_1602_length_5200_cov_5.502624
/img_vr_v4/IMG_VR/IMG_VR_2022-12-19_7/IMGVR_all_nucleotides.fna	8_vRhyme_bin_10.fa	94.81	17.43	98.5	IMGVR_UViG_7000000237_000020|7000000237|SRS015537_WUGC_scaffold_1700	vRhyme_bin_10__NODE_1602_length_5200_cov_5.502624
/img_vr_v4/IMG_VR/IMG_VR_2022-12-19_7/IMGVR_all_nucleotides.fna	8_vRhyme_bin_10.fa	94.81	11.19	98.5	IMGVR_UViG_3300007502_000060|3300007502|Ga0104995_100033|8141-53929	vRhyme_bin_10__NODE_1602_length_5200_cov_5.502624
/img_vr_v4/IMG_VR/IMG_VR_2022-12-19_7/IMGVR_all_nucleotides.fna	8_vRhyme_bin_10.fa	94.81	20.57	98.5	IMGVR_UViG_7000000185_000077|7000000185|SRS017120_Baylor_scaffold_80659	vRhyme_bin_10__NODE_1602_length_5200_cov_5.502624
/oral_virome_database/OVD-genomes.fa	8_vRhyme_bin_10.fa	94.81	14.26	98.5	HMP_0134.k81_43185_1 1-35918/45400	vRhyme_bin_10__NODE_1602_length_5200_cov_5.502624
/img_vr_v4/IMG_VR/IMG_VR_2022-12-19_7/IMGVR_all_nucleotides.fna	8_vRhyme_bin_10.fa	94.81	21.11	98.5	IMGVR_UViG_3300007358_000022|3300007358|Ga0104765_100659	vRhyme_bin_10__NODE_1602_length_5200_cov_5.502624
/metagenomic_gut_virus/mgv_contigs.fna	8_vRhyme_bin_10.fa	94.78	19.54	93.62	MGV-GENOME-0181598 1-24915/24915	vRhyme_bin_10__NODE_1602_length_5200_cov_5.502624
/img_vr_v4/IMG_VR/IMG_VR_2022-12-19_7/IMGVR_all_nucleotides.fna	8_vRhyme_bin_10.fa	94.78	19.54	93.62	IMGVR_UViG_3300045988_031594|3300045988|Ga0495776_090289	vRhyme_bin_10__NODE_1602_length_5200_cov_5.502624
/img_vr_v4/IMG_VR/IMG_VR_2022-12-19_7/IMGVR_all_nucleotides.fna	8_vRhyme_bin_10.fa	94.76	10.98	96.52	IMGVR_UViG_3300007315_000015|3300007315|Ga0104930_100177	vRhyme_bin_10__NODE_1602_length_5200_cov_5.502624
/img_vr_v4/IMG_VR/IMG_VR_2022-12-19_7/IMGVR_all_nucleotides.fna	8_vRhyme_bin_10.fa	94.76	26.88	96.52	IMGVR_UViG_7000000210_000124|7000000210|SRS024015_Baylor_scaffold_17207	vRhyme_bin_10__NODE_1602_length_5200_cov_5.502624
/oral_virome_database/OVD-genomes.fa	8_vRhyme_bin_10.fa	94.76	12.76	96.52	HMP_0408.k81_95926	vRhyme_bin_10__NODE_1602_length_5200_cov_5.502624
/oral_virome_database/OVD-genomes.fa	8_vRhyme_bin_10.fa	94.72	26.29	93.33	HMP_0305.k81_23499	vRhyme_bin_10__NODE_1602_length_5200_cov_5.502624
/img_vr_v4/IMG_VR/IMG_VR_2022-12-19_7/IMGVR_all_nucleotides.fna	8_vRhyme_bin_10.fa	94.72	19.31	93.33	IMGVR_UViG_3300008754_000023|3300008754|Ga0114089_100597	vRhyme_bin_10__NODE_1602_length_5200_cov_5.502624
/img_vr_v4/IMG_VR/IMG_VR_2022-12-19_7/IMGVR_all_nucleotides.fna	8_vRhyme_bin_10.fa	94.72	19.51	93.33	IMGVR_UViG_3300008755_000022|3300008755|Ga0114091_100572	vRhyme_bin_10__NODE_1602_length_5200_cov_5.502624
/oral_virome_database/OVD-genomes.fa	8_vRhyme_bin_10.fa	94.72	19.37	93.33	HMP_0301.k81_96533	vRhyme_bin_10__NODE_1602_length_5200_cov_5.502624
/img_vr_v4/IMG_VR/IMG_VR_2022-12-19_7/IMGVR_all_nucleotides.fna	8_vRhyme_bin_10.fa	94.72	25.27	93.33	IMGVR_UViG_7000000523_000061|7000000523|SRS019126_WUGC_scaffold_42177	vRhyme_bin_10__NODE_1602_length_5200_cov_5.502624
/img_vr_v4/IMG_VR/IMG_VR_2022-12-19_7/IMGVR_all_nucleotides.fna	8_vRhyme_bin_10.fa	94.72	18.5	93.33	IMGVR_UViG_3300008269_000030|3300008269|Ga0114154_100688	vRhyme_bin_10__NODE_1602_length_5200_cov_5.502624
/oral_virome_database/OVD-genomes.fa	8_vRhyme_bin_10.fa	94.71	14.65	90.37	HMP_0202.k81_282337	vRhyme_bin_10__NODE_1602_length_5200_cov_5.502624
/gut_phage_database/GPD_sequences.fa	8_vRhyme_bin_10.fa	94.67	2.74	93.56	uvig_579185_SRR5963418_47 length_177779_VirSorter_cat_2	vRhyme_bin_10__NODE_1602_length_5200_cov_5.502624
/img_vr_v4/IMG_VR/IMG_VR_2022-12-19_7/IMGVR_all_nucleotides.fna	8_vRhyme_bin_10.fa	94.63	20.8	98.5	IMGVR_UViG_3300007977_000177|3300007977|Ga0111542_100422	vRhyme_bin_10__NODE_1602_length_5200_cov_5.502624
/gut_phage_database/GPD_sequences.fa	8_vRhyme_bin_10.fa	94.57	10.88	97.46	uvig_424840_SRR4408207_74-Pro length_65528_VirSorter_cat_5	vRhyme_bin_10__NODE_1602_length_5200_cov_5.502624
/oral_virome_database/OVD-genomes.fa	8_vRhyme_bin_10.fa	94.52	11.07	93.33	Heintz_2016_42.k141_13719_1 3861-47682/47682	vRhyme_bin_10__NODE_1602_length_5200_cov_5.502624
/oral_virome_database/OVD-genomes.fa	8_vRhyme_bin_10.fa	94.48	11.6	96.52	HMP_0176.k81_307432_1 1-43260/46797	vRhyme_bin_10__NODE_1602_length_5200_cov_5.502624
/img_vr_v4/IMG_VR/IMG_VR_2022-12-19_7/IMGVR_all_nucleotides.fna	8_vRhyme_bin_10.fa	94.48	71.07	96.52	IMGVR_UViG_7000000663_000131|7000000663|SRS016319_WUGC_scaffold_52951	vRhyme_bin_10__NODE_1602_length_5200_cov_5.502624
/img_vr_v4/IMG_VR/IMG_VR_2022-12-19_7/IMGVR_all_nucleotides.fna	8_vRhyme_bin_10.fa	94.48	10.74	96.52	IMGVR_UViG_3300008515_000014|3300008515|Ga0115189_1000159	vRhyme_bin_10__NODE_1602_length_5200_cov_5.502624
/img_vr_v4/IMG_VR/IMG_VR_2022-12-19_7/IMGVR_all_nucleotides.fna	8_vRhyme_bin_10.fa	94.46	54.95	86.42	IMGVR_UViG_3300008493_000149|3300008493|Ga0111009_1002815	vRhyme_bin_10__NODE_1602_length_5200_cov_5.502624
/gut_phage_database/GPD_sequences.fa	8_vRhyme_bin_10.fa	94.44	10.96	98.5	uvig_455215_SRR5056831_253 length_46740_VirSorter_cat_2	vRhyme_bin_10__NODE_1602_length_5200_cov_5.502624
/gut_phage_database/GPD_sequences.fa	8_vRhyme_bin_10.fa	94.42	35.44	93.33	uvig_376262_SRR2047820_381 length_13694_VirSorter_cat_1	vRhyme_bin_10__NODE_1602_length_5200_cov_5.502624
/oral_virome_database/OVD-genomes.fa	8_vRhyme_bin_10.fa	94.35	13.03	97.56	Zeller_2014_05.k121_154694	vRhyme_bin_10__NODE_1602_length_5200_cov_5.502624
/oral_virome_database/OVD-genomes.fa	8_vRhyme_bin_10.fa	94.32	12.95	90.94	HMP_1029.k81_27143_1 3739-40256/40256	vRhyme_bin_10__NODE_1602_length_5200_cov_5.502624
/oral_virome_database/OVD-genomes.fa	8_vRhyme_bin_10.fa	94.32	9.77	89.63	Zhang_2015_241.ctg_95	vRhyme_bin_10__NODE_1602_length_5200_cov_5.502624
/img_vr_v4/IMG_VR/IMG_VR_2022-12-19_7/IMGVR_all_nucleotides.fna	8_vRhyme_bin_10.fa	94.32	10.49	89.63	IMGVR_UViG_3300045988_069796|3300045988|Ga0495776_172306	vRhyme_bin_10__NODE_1602_length_5200_cov_5.502624
/metagenomic_gut_virus/mgv_contigs.fna	8_vRhyme_bin_10.fa	94.32	10.49	89.63	MGV-GENOME-0304609 2674-47092/48064	vRhyme_bin_10__NODE_1602_length_5200_cov_5.502624
/img_vr_v4/IMG_VR/IMG_VR_2022-12-19_7/IMGVR_all_nucleotides.fna	8_vRhyme_bin_10.fa	94.3	10.78	93.69	IMGVR_UViG_2843551353_000002|2843551353|2843551354|21033-66234	vRhyme_bin_10__NODE_1602_length_5200_cov_5.502624
/oral_virome_database/OVD-genomes.fa	8_vRhyme_bin_10.fa	94.27	25.07	95.92	HMP_0720.k81_130228	vRhyme_bin_10__NODE_1602_length_5200_cov_5.502624
/oral_virome_database/OVD-genomes.fa	8_vRhyme_bin_10.fa	94.25	14.57	94.31	HMP_0399.k81_208011	vRhyme_bin_10__NODE_1602_length_5200_cov_5.502624
/oral_virome_database/OVD-genomes.fa	8_vRhyme_bin_10.fa	94.25	7.32	97.56	HMP_0430.k81_89665_1 1-69290/72437	vRhyme_bin_10__NODE_1602_length_5200_cov_5.502624
/img_vr_v4/IMG_VR/IMG_VR_2022-12-19_7/IMGVR_all_nucleotides.fna	8_vRhyme_bin_10.fa	94.25	30.39	94.31	IMGVR_UViG_7000000042_000058|7000000042|SRS023835_Baylor_scaffold_58553	vRhyme_bin_10__NODE_1602_length_5200_cov_5.502624
/oral_virome_database/OVD-genomes.fa	8_vRhyme_bin_10.fa	94.25	10.5	97.56	HMP_0723.k81_154228	vRhyme_bin_10__NODE_1602_length_5200_cov_5.502624
/oral_virome_database/OVD-genomes.fa	8_vRhyme_bin_10.fa	94.19	23.08	97.46	HMP_1096.k81_29861	vRhyme_bin_10__NODE_1602_length_5200_cov_5.502624
/img_vr_v4/IMG_VR/IMG_VR_2022-12-19_7/IMGVR_all_nucleotides.fna	8_vRhyme_bin_10.fa	94.19	37.19	97.46	IMGVR_UViG_3300007208_000111|3300007208|Ga0103291_101766	vRhyme_bin_10__NODE_1602_length_5200_cov_5.502624
/oral_virome_database/OVD-genomes.fa	8_vRhyme_bin_10.fa	94.15	15.51	98.5	HMP_1117.k81_187590_1 4097-37117/37117	vRhyme_bin_10__NODE_1602_length_5200_cov_5.502624
/oral_virome_database/OVD-genomes.fa	8_vRhyme_bin_10.fa	94.15	14.01	98.5	HMP_1054.k81_191879	vRhyme_bin_10__NODE_1602_length_5200_cov_5.502624
/oral_virome_database/OVD-genomes.fa	8_vRhyme_bin_10.fa	94.01	12.25	93.33	HMP_1063.k81_82537	vRhyme_bin_10__NODE_1602_length_5200_cov_5.502624
/gut_phage_database/GPD_sequences.fa	8_vRhyme_bin_10.fa	94.01	10.46	93.29	uvig_318592_SRR651276_146 length_46357_VirSorter_cat_2	vRhyme_bin_10__NODE_1602_length_5200_cov_5.502624
/img_vr_v4/IMG_VR/IMG_VR_2022-12-19_7/IMGVR_all_nucleotides.fna	8_vRhyme_bin_10.fa	94.01	11.44	93.33	IMGVR_UViG_3300045988_037957|3300045988|Ga0495776_112505	vRhyme_bin_10__NODE_1602_length_5200_cov_5.502624
/metagenomic_gut_virus/mgv_contigs.fna	8_vRhyme_bin_10.fa	94.01	11.44	93.33	MGV-GENOME-0280927 1-42419/42419	vRhyme_bin_10__NODE_1602_length_5200_cov_5.502624
/img_vr_v4/IMG_VR/IMG_VR_2022-12-19_7/IMGVR_all_nucleotides.fna	8_vRhyme_bin_10.fa	93.9	12.32	94.27	IMGVR_UViG_3300039312_000002|3300039312|Ga0169248_0090	vRhyme_bin_10__NODE_1602_length_5200_cov_5.502624
/gut_phage_database/GPD_sequences.fa	8_vRhyme_bin_10.fa	93.9	10.85	94.27	uvig_107238_ERR525765_91 length_45164_VirSorter_cat_2	vRhyme_bin_10__NODE_1602_length_5200_cov_5.502624
/metagenomic_gut_virus/mgv_contigs.fna	8_vRhyme_bin_10.fa	93.9	12.07	94.27	MGV-GENOME-0271672 1-40611/40611	vRhyme_bin_10__NODE_1602_length_5200_cov_5.502624
/img_vr_v4/IMG_VR/IMG_VR_2022-12-19_7/IMGVR_all_nucleotides.fna	8_vRhyme_bin_10.fa	93.9	12.07	94.27	IMGVR_UViG_3300045988_129506|3300045988|Ga0495776_029377	vRhyme_bin_10__NODE_1602_length_5200_cov_5.502624
/oral_virome_database/OVD-genomes.fa	8_vRhyme_bin_10.fa	93.89	13.61	85.23	HMP_0830.k81_77432	vRhyme_bin_10__NODE_1602_length_5200_cov_5.502624
/oral_virome_database/OVD-genomes.fa	8_vRhyme_bin_10.fa	93.79	11.4	93.33	HMP_1067.k81_3738_1 7703-50262/54820	vRhyme_bin_10__NODE_1602_length_5200_cov_5.502624
/img_vr_v4/IMG_VR/IMG_VR_2022-12-19_7/IMGVR_all_nucleotides.fna	8_vRhyme_bin_10.fa	93.79	12.15	93.33	IMGVR_UViG_3300045988_066391|3300045988|Ga0495776_111300	vRhyme_bin_10__NODE_1602_length_5200_cov_5.502624
/metagenomic_gut_virus/mgv_contigs.fna	8_vRhyme_bin_10.fa	93.79	12.15	93.33	MGV-GENOME-0268216 1-39940/39940	vRhyme_bin_10__NODE_1602_length_5200_cov_5.502624
/oral_virome_database/OVD-genomes.fa	8_vRhyme_bin_10.fa	93.79	13.25	93.33	Zhang_2015_165.ctg_30_1 119967-156590/156590	vRhyme_bin_10__NODE_1602_length_5200_cov_5.502624
/oral_virome_database/OVD-genomes.fa	8_vRhyme_bin_10.fa	93.79	13.05	93.33	Zhang_2015_213.ctg_194_1 1-37200/41430	vRhyme_bin_10__NODE_1602_length_5200_cov_5.502624
/metagenomic_gut_virus/mgv_contigs.fna	8_vRhyme_bin_10.fa	93.79	11.34	96.52	MGV-GENOME-0290003 1-44274/44274	vRhyme_bin_10__NODE_1602_length_5200_cov_5.502624
/img_vr_v4/IMG_VR/IMG_VR_2022-12-19_7/IMGVR_all_nucleotides.fna	8_vRhyme_bin_10.fa	93.79	11.34	96.52	IMGVR_UViG_3300045988_059418|3300045988|Ga0495776_132324	vRhyme_bin_10__NODE_1602_length_5200_cov_5.502624
/gut_phage_database/GPD_sequences.fa	8_vRhyme_bin_10.fa	93.79	11.31	96.52	uvig_371469_SRR1916411_99 length_44362_VirSorter_cat_2	vRhyme_bin_10__NODE_1602_length_5200_cov_5.502624
/oral_virome_database/OVD-genomes.fa	8_vRhyme_bin_10.fa	93.75	20.89	97.56	HMP_0367.k81_165824	vRhyme_bin_10__NODE_1602_length_5200_cov_5.502624
/oral_virome_database/OVD-genomes.fa	8_vRhyme_bin_10.fa	93.64	12.24	88.88	HMP_1074.k81_167833_1 1-37759/38669	vRhyme_bin_10__NODE_1602_length_5200_cov_5.502624
/img_vr_v4/IMG_VR/IMG_VR_2022-12-19_7/IMGVR_all_nucleotides.fna	8_vRhyme_bin_10.fa	93.64	10.32	86.15	IMGVR_UViG_3300007124_000299|3300007124|Ga0102685_100165|4273-47686	vRhyme_bin_10__NODE_1602_length_5200_cov_5.502624
/img_vr_v4/IMG_VR/IMG_VR_2022-12-19_7/IMGVR_all_nucleotides.fna	8_vRhyme_bin_10.fa	93.64	12.6	86.15	IMGVR_UViG_7000000127_000059|7000000127|SRS023926_Baylor_scaffold_60859	vRhyme_bin_10__NODE_1602_length_5200_cov_5.502624
/img_vr_v4/IMG_VR/IMG_VR_2022-12-19_7/IMGVR_all_nucleotides.fna	8_vRhyme_bin_10.fa	93.64	16.4	86.15	IMGVR_UViG_3300006566_000035|3300006566|Ga0100365_1000467	vRhyme_bin_10__NODE_1602_length_5200_cov_5.502624
/img_vr_v4/IMG_VR/IMG_VR_2022-12-19_7/IMGVR_all_nucleotides.fna	8_vRhyme_bin_10.fa	93.64	75.1	86.15	IMGVR_UViG_7000000041_000141|7000000041|C3929748	vRhyme_bin_10__NODE_1602_length_5200_cov_5.502624
/oral_virome_database/OVD-genomes.fa	8_vRhyme_bin_10.fa	93.64	10.13	86.15	HMP_0402.k81_119575_1 3567-47795/47795	vRhyme_bin_10__NODE_1602_length_5200_cov_5.502624
/img_vr_v4/IMG_VR/IMG_VR_2022-12-19_7/IMGVR_all_nucleotides.fna	8_vRhyme_bin_10.fa	93.57	12.12	93.33	IMGVR_UViG_3300045988_087695|3300045988|Ga0495776_071504	vRhyme_bin_10__NODE_1602_length_5200_cov_5.502624
/oral_virome_database/OVD-genomes.fa	8_vRhyme_bin_10.fa	93.57	11.19	89.63	Zhang_2015_222.ctg_133	vRhyme_bin_10__NODE_1602_length_5200_cov_5.502624
/img_vr_v4/IMG_VR/IMG_VR_2022-12-19_7/IMGVR_all_nucleotides.fna	8_vRhyme_bin_10.fa	93.57	11.37	89.63	IMGVR_UViG_3300045988_087413|3300045988|Ga0495776_147743	vRhyme_bin_10__NODE_1602_length_5200_cov_5.502624
/metagenomic_gut_virus/mgv_contigs.fna	8_vRhyme_bin_10.fa	93.57	12.12	93.33	MGV-GENOME-0268731 1-40035/40035	vRhyme_bin_10__NODE_1602_length_5200_cov_5.502624
/metagenomic_gut_virus/mgv_contigs.fna	8_vRhyme_bin_10.fa	93.57	11.37	89.63	MGV-GENOME-0279381 1-41000/42111	vRhyme_bin_10__NODE_1602_length_5200_cov_5.502624
/gut_phage_database/GPD_sequences.fa	8_vRhyme_bin_10.fa	93.57	12.12	93.33	uvig_462102_SRR5091572_411 length_40035_VirSorter_cat_2	vRhyme_bin_10__NODE_1602_length_5200_cov_5.502624
/oral_virome_database/OVD-genomes.fa	8_vRhyme_bin_10.fa	93.56	10.28	89.67	HMP_0894.k81_425213	vRhyme_bin_10__NODE_1602_length_5200_cov_5.502624
/oral_virome_database/OVD-genomes.fa	8_vRhyme_bin_10.fa	93.54	13.38	92.75	Zhang_2015_024.ctg_59_1 80112-116148/116148	vRhyme_bin_10__NODE_1602_length_5200_cov_5.502624
/oral_virome_database/OVD-genomes.fa	8_vRhyme_bin_10.fa	93.46	12.12	93.33	Zhang_2015_218.ctg_180	vRhyme_bin_10__NODE_1602_length_5200_cov_5.502624
/img_vr_v4/IMG_VR/IMG_VR_2022-12-19_7/IMGVR_all_nucleotides.fna	8_vRhyme_bin_10.fa	93.46	13.31	93.33	IMGVR_UViG_3300045988_028272|3300045988|Ga0495776_185900	vRhyme_bin_10__NODE_1602_length_5200_cov_5.502624
/metagenomic_gut_virus/mgv_contigs.fna	8_vRhyme_bin_10.fa	93.46	13.31	93.33	MGV-GENOME-0301210 1-36465/46975	vRhyme_bin_10__NODE_1602_length_5200_cov_5.502624
/oral_virome_database/OVD-genomes.fa	8_vRhyme_bin_10.fa	93.45	12.41	91.75	Heintz_2016_65.k141_91877	vRhyme_bin_10__NODE_1602_length_5200_cov_5.502624
/metagenomic_gut_virus/mgv_contigs.fna	8_vRhyme_bin_10.fa	93.43	11.98	97.56	MGV-GENOME-0299387 1-42358/46458	vRhyme_bin_10__NODE_1602_length_5200_cov_5.502624
/img_vr_v4/IMG_VR/IMG_VR_2022-12-19_7/IMGVR_all_nucleotides.fna	8_vRhyme_bin_10.fa	93.43	11.98	97.56	IMGVR_UViG_3300045988_044157|3300045988|Ga0495776_179823	vRhyme_bin_10__NODE_1602_length_5200_cov_5.502624
/oral_virome_database/OVD-genomes.fa	8_vRhyme_bin_10.fa	93.43	16.52	97.56	Zhang_2015_045.ctg_294	vRhyme_bin_10__NODE_1602_length_5200_cov_5.502624
/img_vr_v4/IMG_VR/IMG_VR_2022-12-19_7/IMGVR_all_nucleotides.fna	8_vRhyme_bin_10.fa	93.32	10.91	98.5	IMGVR_UViG_3300006321_000025|3300006321|Ga0099624_100303	vRhyme_bin_10__NODE_1602_length_5200_cov_5.502624
/img_vr_v4/IMG_VR/IMG_VR_2022-12-19_7/IMGVR_all_nucleotides.fna	8_vRhyme_bin_10.fa	93.32	13.89	98.5	IMGVR_UViG_7000000009_000060|7000000009|SRS018300_Baylor_scaffold_41819	vRhyme_bin_10__NODE_1602_length_5200_cov_5.502624
/img_vr_v4/IMG_VR/IMG_VR_2022-12-19_7/IMGVR_all_nucleotides.fna	8_vRhyme_bin_10.fa	93.22	18.82	93.33	IMGVR_UViG_3300014196_000009|3300014196|Ga0134365_100249	vRhyme_bin_10__NODE_1602_length_5200_cov_5.502624
/oral_virome_database/OVD-genomes.fa	8_vRhyme_bin_10.fa	93.22	20.48	93.33	Wang_2019_12.k81_161284	vRhyme_bin_10__NODE_1602_length_5200_cov_5.502624
/oral_virome_database/OVD-genomes.fa	8_vRhyme_bin_10.fa	93.07	12	87.15	Zhang_2015_029.ctg_287	vRhyme_bin_10__NODE_1602_length_5200_cov_5.502624
/img_vr_v4/IMG_VR/IMG_VR_2022-12-19_7/IMGVR_all_nucleotides.fna	8_vRhyme_bin_10.fa	93.02	18.07	94.25	IMGVR_UViG_3300008537_000043|3300008537|Ga0111051_100716	vRhyme_bin_10__NODE_1602_length_5200_cov_5.502624
/img_vr_v4/IMG_VR/IMG_VR_2022-12-19_7/IMGVR_all_nucleotides.fna	8_vRhyme_bin_10.fa	93.02	11.72	94.25	IMGVR_UViG_3300008420_000116|3300008420|Ga0115228_100192	vRhyme_bin_10__NODE_1602_length_5200_cov_5.502624
/img_vr_v4/IMG_VR/IMG_VR_2022-12-19_7/IMGVR_all_nucleotides.fna	8_vRhyme_bin_10.fa	93.02	19.89	94.25	IMGVR_UViG_7000000681_000058|7000000681|SRS018439_Baylor_scaffold_59187	vRhyme_bin_10__NODE_1602_length_5200_cov_5.502624
/oral_virome_database/OVD-genomes.fa	8_vRhyme_bin_10.fa	93.02	20.23	94.25	HMP_0252.k81_4066	vRhyme_bin_10__NODE_1602_length_5200_cov_5.502624
/gut_phage_database/GPD_sequences.fa	8_vRhyme_bin_10.fa	92.98	22.29	93.33	uvig_111908_ERR525754_886 length_21774_VirSorter_cat_2	vRhyme_bin_10__NODE_1602_length_5200_cov_5.502624
/metagenomic_gut_virus/mgv_contigs.fna	8_vRhyme_bin_10.fa	92.98	22.29	93.33	MGV-GENOME-0159708 1-21774/21774	vRhyme_bin_10__NODE_1602_length_5200_cov_5.502624
/img_vr_v4/IMG_VR/IMG_VR_2022-12-19_7/IMGVR_all_nucleotides.fna	8_vRhyme_bin_10.fa	92.98	22.29	93.33	IMGVR_UViG_3300045988_065051|3300045988|Ga0495776_065145	vRhyme_bin_10__NODE_1602_length_5200_cov_5.502624
/oral_virome_database/OVD-genomes.fa	8_vRhyme_bin_10.fa	92.86	16.57	98.5	HMP_0335.k81_43829	vRhyme_bin_10__NODE_1602_length_5200_cov_5.502624
/oral_virome_database/OVD-genomes.fa	8_vRhyme_bin_10.fa	92.74	20.13	98.5	HMP_0203.k81_171849	vRhyme_bin_10__NODE_1602_length_5200_cov_5.502624
/oral_virome_database/OVD-genomes.fa	8_vRhyme_bin_10.fa	92.55	13.44	92.75	Zhang_2015_221.ctg_146_1 1-35875/62401	vRhyme_bin_10__NODE_1602_length_5200_cov_5.502624
/img_vr_v4/IMG_VR/IMG_VR_2022-12-19_7/IMGVR_all_nucleotides.fna	8_vRhyme_bin_10.fa	92.51	56.81	94.25	IMGVR_UViG_7000000393_000077|7000000393|SRS019327_WUGC_scaffold_6495	vRhyme_bin_10__NODE_1602_length_5200_cov_5.502624
/img_vr_v4/IMG_VR/IMG_VR_2022-12-19_7/IMGVR_all_nucleotides.fna	48_vRhyme_bin_10.fa	97.69	14.17	99.12	IMGVR_UViG_3300007724_000013|3300007724|Ga0105680_100136	vRhyme_bin_10__NODE_1606_length_7760_cov_5.831019
/img_vr_v4/IMG_VR/IMG_VR_2022-12-19_7/IMGVR_all_nucleotides.fna	48_vRhyme_bin_10.fa	97.69	4.67	99.12	IMGVR_UViG_3300007196_000008|3300007196|Ga0103270_100016	vRhyme_bin_10__NODE_1606_length_7760_cov_5.831019
/img_vr_v4/IMG_VR/IMG_VR_2022-12-19_7/IMGVR_all_nucleotides.fna	48_vRhyme_bin_10.fa	97.67	17.65	97.85	IMGVR_UViG_7000000386_000073|7000000386|SRS018791_WUGC_scaffold_26759	vRhyme_bin_10__NODE_1606_length_7760_cov_5.831019
/img_vr_v4/IMG_VR/IMG_VR_2022-12-19_7/IMGVR_all_nucleotides.fna	48_vRhyme_bin_10.fa	97.67	7.31	97.85	IMGVR_UViG_3300008522_000010|3300008522|Ga0111045_100013	vRhyme_bin_10__NODE_1606_length_7760_cov_5.831019
/img_vr_v4/IMG_VR/IMG_VR_2022-12-19_7/IMGVR_all_nucleotides.fna	48_vRhyme_bin_10.fa	97.65	44.98	99.06	IMGVR_UViG_3300022578_000046|3300022578|Ga0248012_1282	vRhyme_bin_10__NODE_1606_length_7760_cov_5.831019
/img_vr_v4/IMG_VR/IMG_VR_2022-12-19_7/IMGVR_all_nucleotides.fna	48_vRhyme_bin_10.fa	97.65	44.98	99.06	IMGVR_UViG_3300009965_000062|3300009965|Ga0133741_100069	vRhyme_bin_10__NODE_1606_length_7760_cov_5.831019
/img_vr_v4/IMG_VR/IMG_VR_2022-12-19_7/IMGVR_all_nucleotides.fna	48_vRhyme_bin_10.fa	97.65	44.98	99.06	IMGVR_UViG_3300028542_000046|3300028542|Ga0307830_1065	vRhyme_bin_10__NODE_1606_length_7760_cov_5.831019
/img_vr_v4/IMG_VR/IMG_VR_2022-12-19_7/IMGVR_all_nucleotides.fna	48_vRhyme_bin_10.fa	97.62	31.55	99.12	IMGVR_UViG_7000000465_000076|7000000465|SRS015038_WUGC_scaffold_37500	vRhyme_bin_10__NODE_1606_length_7760_cov_5.831019
/img_vr_v4/IMG_VR/IMG_VR_2022-12-19_7/IMGVR_all_nucleotides.fna	48_vRhyme_bin_10.fa	97.62	2.71	99.12	IMGVR_UViG_3300007977_000003|3300007977|Ga0111542_100001	vRhyme_bin_10__NODE_1606_length_7760_cov_5.831019
/img_vr_v4/IMG_VR/IMG_VR_2022-12-19_7/IMGVR_all_nucleotides.fna	48_vRhyme_bin_10.fa	97.57	23.48	97.85	IMGVR_UViG_3300006259_000038|3300006259|Ga0099458_100500	vRhyme_bin_10__NODE_1606_length_7760_cov_5.831019
/oral_virome_database/OVD-genomes.fa	48_vRhyme_bin_10.fa	97.56	17.7	87.29	HMP_0921.k81_142017	vRhyme_bin_10__NODE_1606_length_7760_cov_5.831019
/oral_virome_database/OVD-genomes.fa	48_vRhyme_bin_10.fa	97.41	2.67	98.18	HMP_0743.k81_177064	vRhyme_bin_10__NODE_1606_length_7760_cov_5.831019
/img_vr_v4/IMG_VR/IMG_VR_2022-12-19_7/IMGVR_all_nucleotides.fna	48_vRhyme_bin_10.fa	97.36	25.01	99.39	IMGVR_UViG_7000000388_000061|7000000388|SRS020856_Baylor_scaffold_30390	vRhyme_bin_10__NODE_1606_length_7760_cov_5.831019
/img_vr_v4/IMG_VR/IMG_VR_2022-12-19_7/IMGVR_all_nucleotides.fna	48_vRhyme_bin_10.fa	97.36	2.71	99.39	IMGVR_UViG_3300008514_000002|3300008514|Ga0111023_100008	vRhyme_bin_10__NODE_1606_length_7760_cov_5.831019
/img_vr_v4/IMG_VR/IMG_VR_2022-12-19_7/IMGVR_all_nucleotides.fna	48_vRhyme_bin_10.fa	97.31	4.06	98.18	IMGVR_UViG_3300008098_000012|3300008098|Ga0114255_100029	vRhyme_bin_10__NODE_1606_length_7760_cov_5.831019
/img_vr_v4/IMG_VR/IMG_VR_2022-12-19_7/IMGVR_all_nucleotides.fna	48_vRhyme_bin_10.fa	97.21	24.46	97.85	IMGVR_UViG_3300014140_000006|3300014140|Ga0134344_1000059	vRhyme_bin_10__NODE_1606_length_7760_cov_5.831019
/img_vr_v4/IMG_VR/IMG_VR_2022-12-19_7/IMGVR_all_nucleotides.fna	48_vRhyme_bin_10.fa	97.11	23.83	98.18	IMGVR_UViG_3300008275_000028|3300008275|Ga0114253_1000407	vRhyme_bin_10__NODE_1606_length_7760_cov_5.831019
/img_vr_v4/IMG_VR/IMG_VR_2022-12-19_7/IMGVR_all_nucleotides.fna	48_vRhyme_bin_10.fa	97.06	5.46	98.8	IMGVR_UViG_3300008134_000104|3300008134|Ga0111464_100015	vRhyme_bin_10__NODE_1606_length_7760_cov_5.831019
/img_vr_v4/IMG_VR/IMG_VR_2022-12-19_7/IMGVR_all_nucleotides.fna	48_vRhyme_bin_10.fa	97.06	7.23	98.8	IMGVR_UViG_3300006832_000003|3300006832|Ga0099611_100018	vRhyme_bin_10__NODE_1606_length_7760_cov_5.831019
/img_vr_v4/IMG_VR/IMG_VR_2022-12-19_7/IMGVR_all_nucleotides.fna	48_vRhyme_bin_10.fa	97.06	65.4	98.8	IMGVR_UViG_3300007316_000064|3300007316|Ga0104922_101953	vRhyme_bin_10__NODE_1606_length_7760_cov_5.831019
/img_vr_v4/IMG_VR/IMG_VR_2022-12-19_7/IMGVR_all_nucleotides.fna	48_vRhyme_bin_10.fa	97.06	7.24	98.8	IMGVR_UViG_7000000057_000056|7000000057|SRS013818_Baylor_scaffold_63244	vRhyme_bin_10__NODE_1606_length_7760_cov_5.831019
/img_vr_v4/IMG_VR/IMG_VR_2022-12-19_7/IMGVR_all_nucleotides.fna	48_vRhyme_bin_10.fa	96.97	66.73	98.62	IMGVR_UViG_3300007358_000057|3300007358|Ga0104765_102198	vRhyme_bin_10__NODE_1606_length_7760_cov_5.831019
/img_vr_v4/IMG_VR/IMG_VR_2022-12-19_7/IMGVR_all_nucleotides.fna	48_vRhyme_bin_10.fa	93.19	16.23	99.9	IMGVR_UViG_3300008154_000026|3300008154|Ga0114321_1000145	vRhyme_bin_10__NODE_1606_length_7760_cov_5.831019
/img_vr_v4/IMG_VR/IMG_VR_2022-12-19_7/IMGVR_all_nucleotides.fna	48_vRhyme_bin_10.fa	92.97	96.95	72.58	IMGVR_UViG_7000000599_000025|7000000599|SRS019022_WUGC_scaffold_29557	vRhyme_bin_10__NODE_1606_length_7760_cov_5.831019
/img_vr_v4/IMG_VR/IMG_VR_2022-12-19_7/IMGVR_all_nucleotides.fna	48_vRhyme_bin_10.fa	92.94	99.94	62.86	IMGVR_UViG_3300008748_000203|3300008748|Ga0114085_104696	vRhyme_bin_10__NODE_1606_length_7760_cov_5.831019
/img_vr_v4/IMG_VR/IMG_VR_2022-12-19_7/IMGVR_all_nucleotides.fna	48_vRhyme_bin_10.fa	92.51	99.15	58.84	IMGVR_UViG_7000000707_000182|7000000707|SRS019045_WUGC_scaffold_37633	vRhyme_bin_10__NODE_1606_length_7760_cov_5.831019
/img_vr_v4/IMG_VR/IMG_VR_2022-12-19_7/IMGVR_all_nucleotides.fna	48_vRhyme_bin_10.fa	91.8	95.44	76.39	IMGVR_UViG_3300008715_000169|3300008715|Ga0115609_1004637	vRhyme_bin_10__NODE_1606_length_7760_cov_5.831019
/img_vr_v4/IMG_VR/IMG_VR_2022-12-19_7/IMGVR_all_nucleotides.fna	48_vRhyme_bin_10.fa	91.28	3.26	97.46	IMGVR_UViG_3300008091_000009|3300008091|Ga0105975_100007	vRhyme_bin_10__NODE_1606_length_7760_cov_5.831019
/img_vr_v4/IMG_VR/IMG_VR_2022-12-19_7/IMGVR_all_nucleotides.fna	48_vRhyme_bin_10.fa	91.19	52.47	97.46	IMGVR_UViG_3300008283_000053|3300008283|Ga0110914_101408	vRhyme_bin_10__NODE_1606_length_7760_cov_5.831019
/img_vr_v4/IMG_VR/IMG_VR_2022-12-19_7/IMGVR_all_nucleotides.fna	48_vRhyme_bin_10.fa	91.11	11.77	97.46	IMGVR_UViG_3300008153_000019|3300008153|Ga0114320_1000073	vRhyme_bin_10__NODE_1606_length_7760_cov_5.831019
/img_vr_v4/IMG_VR/IMG_VR_2022-12-19_7/IMGVR_all_nucleotides.fna	48_vRhyme_bin_10.fa	91.11	69.3	97.46	IMGVR_UViG_3300008143_000077|3300008143|Ga0114287_101947	vRhyme_bin_10__NODE_1606_length_7760_cov_5.831019
/img_vr_v4/IMG_VR/IMG_VR_2022-12-19_7/IMGVR_all_nucleotides.fna	48_vRhyme_bin_10.fa	91.02	63.19	88.51	IMGVR_UViG_3300034069_001475|3300034069|Ga0370205_009600	vRhyme_bin_10__NODE_1606_length_7760_cov_5.831019
/img_vr_v4/IMG_VR/IMG_VR_2022-12-19_7/IMGVR_all_nucleotides.fna	48_vRhyme_bin_10.fa	90.94	24.55	96.37	IMGVR_UViG_7000000592_000041|7000000592|SRS020334_Baylor_scaffold_44362	vRhyme_bin_10__NODE_1606_length_7760_cov_5.831019
/img_vr_v4/IMG_VR/IMG_VR_2022-12-19_7/IMGVR_all_nucleotides.fna	48_vRhyme_bin_10.fa	90.85	2.7	97.46	IMGVR_UViG_3300006748_000001|3300006748|Ga0101800_100007	vRhyme_bin_10__NODE_1606_length_7760_cov_5.831019
/oral_virome_database/OVD-genomes.fa	48_vRhyme_bin_10.fa	90.85	2.68	97.46	HMP_0518.k81_127002	vRhyme_bin_10__NODE_1606_length_7760_cov_5.831019
/img_vr_v4/IMG_VR/IMG_VR_2022-12-19_7/IMGVR_all_nucleotides.fna	48_vRhyme_bin_10.fa	90.85	13.69	97.46	IMGVR_UViG_3300008148_000015|3300008148|Ga0114323_1000103	vRhyme_bin_10__NODE_1606_length_7760_cov_5.831019
/img_vr_v4/IMG_VR/IMG_VR_2022-12-19_7/IMGVR_all_nucleotides.fna	48_vRhyme_bin_10.fa	90.85	4.15	97.46	IMGVR_UViG_3300008147_000003|3300008147|Ga0114367_100014	vRhyme_bin_10__NODE_1606_length_7760_cov_5.831019
/img_vr_v4/IMG_VR/IMG_VR_2022-12-19_7/IMGVR_all_nucleotides.fna	48_vRhyme_bin_10.fa	90.85	22	97.46	IMGVR_UViG_3300007724_000034|3300007724|Ga0105680_100352	vRhyme_bin_10__NODE_1606_length_7760_cov_5.831019
/img_vr_v4/IMG_VR/IMG_VR_2022-12-19_7/IMGVR_all_nucleotides.fna	48_vRhyme_bin_10.fa	90.85	65.01	97.46	IMGVR_UViG_3300007810_000012|3300007810|Ga0105660_100120	vRhyme_bin_10__NODE_1606_length_7760_cov_5.831019
/img_vr_v4/IMG_VR/IMG_VR_2022-12-19_7/IMGVR_all_nucleotides.fna	48_vRhyme_bin_10.fa	90.85	3.77	97.46	IMGVR_UViG_3300008345_000003|3300008345|Ga0115409_100002	vRhyme_bin_10__NODE_1606_length_7760_cov_5.831019
/gut_phage_database/GPD_sequences.fa	48_vRhyme_bin_10.fa	90.85	22.27	97.46	uvig_393619_SRR3132097_64 length_33967_VirFinder	vRhyme_bin_10__NODE_1606_length_7760_cov_5.831019
/img_vr_v4/IMG_VR/IMG_VR_2022-12-19_7/IMGVR_all_nucleotides.fna	48_vRhyme_bin_10.fa	90.85	13.6	97.46	IMGVR_UViG_3300007196_000016|3300007196|Ga0103270_100106	vRhyme_bin_10__NODE_1606_length_7760_cov_5.831019
/img_vr_v4/IMG_VR/IMG_VR_2022-12-19_7/IMGVR_all_nucleotides.fna	48_vRhyme_bin_10.fa	90.76	8.25	97.46	IMGVR_UViG_3300008611_000200|3300008611|Ga0111137_1000053	vRhyme_bin_10__NODE_1606_length_7760_cov_5.831019
/img_vr_v4/IMG_VR/IMG_VR_2022-12-19_7/IMGVR_all_nucleotides.fna	48_vRhyme_bin_10.fa	90.76	4.36	97.46	IMGVR_UViG_3300008138_000007|3300008138|Ga0114843_100008	vRhyme_bin_10__NODE_1606_length_7760_cov_5.831019
/img_vr_v4/IMG_VR/IMG_VR_2022-12-19_7/IMGVR_all_nucleotides.fna	48_vRhyme_bin_10.fa	90.67	6	97.46	IMGVR_UViG_3300007186_000007|3300007186|Ga0103259_100017	vRhyme_bin_10__NODE_1606_length_7760_cov_5.831019
/img_vr_v4/IMG_VR/IMG_VR_2022-12-19_7/IMGVR_all_nucleotides.fna	48_vRhyme_bin_10.fa	90.67	2.69	97.46	IMGVR_UViG_3300007208_000001|3300007208|Ga0103291_100007	vRhyme_bin_10__NODE_1606_length_7760_cov_5.831019
/img_vr_v4/IMG_VR/IMG_VR_2022-12-19_7/IMGVR_all_nucleotides.fna	48_vRhyme_bin_10.fa	90.67	12.27	97.46	IMGVR_UViG_3300008493_000016|3300008493|Ga0111009_1000136	vRhyme_bin_10__NODE_1606_length_7760_cov_5.831019
/img_vr_v4/IMG_VR/IMG_VR_2022-12-19_7/IMGVR_all_nucleotides.fna	48_vRhyme_bin_10.fa	90.67	2.81	97.46	IMGVR_UViG_3300006262_000006|3300006262|Ga0099523_1000001	vRhyme_bin_10__NODE_1606_length_7760_cov_5.831019
/img_vr_v4/IMG_VR/IMG_VR_2022-12-19_7/IMGVR_all_nucleotides.fna	48_vRhyme_bin_10.fa	90.57	10.04	97.46	IMGVR_UViG_3300007194_000009|3300007194|Ga0103269_100119	vRhyme_bin_10__NODE_1606_length_7760_cov_5.831019
/img_vr_v4/IMG_VR/IMG_VR_2022-12-19_7/IMGVR_all_nucleotides.fna	48_vRhyme_bin_10.fa	90.55	10.23	96.73	IMGVR_UViG_3300007531_000018|3300007531|Ga0105502_1000123	vRhyme_bin_10__NODE_1606_length_7760_cov_5.831019
/img_vr_v4/IMG_VR/IMG_VR_2022-12-19_7/IMGVR_all_nucleotides.fna	48_vRhyme_bin_10.fa	90.55	11.15	96.73	IMGVR_UViG_3300007125_000021|3300007125|Ga0102700_1000158	vRhyme_bin_10__NODE_1606_length_7760_cov_5.831019
/img_vr_v4/IMG_VR/IMG_VR_2022-12-19_7/IMGVR_all_nucleotides.fna	48_vRhyme_bin_10.fa	90.55	4.78	96.73	IMGVR_UViG_3300008098_000013|3300008098|Ga0114255_100038	vRhyme_bin_10__NODE_1606_length_7760_cov_5.831019
/img_vr_v4/IMG_VR/IMG_VR_2022-12-19_7/IMGVR_all_nucleotides.fna	48_vRhyme_bin_10.fa	90.48	2.69	97.46	IMGVR_UViG_3300008734_000001|3300008734|Ga0113998_100007	vRhyme_bin_10__NODE_1606_length_7760_cov_5.831019
/img_vr_v4/IMG_VR/IMG_VR_2022-12-19_7/IMGVR_all_nucleotides.fna	48_vRhyme_bin_10.fa	90.48	6.32	97.46	IMGVR_UViG_3300007300_000008|3300007300|Ga0104843_100025	vRhyme_bin_10__NODE_1606_length_7760_cov_5.831019
/metagenomic_gut_virus/mgv_contigs.fna	48_vRhyme_bin_10.fa	90.48	3.4	97.46	MGV-GENOME-0379672 1-222348/222348	vRhyme_bin_10__NODE_1606_length_7760_cov_5.831019
/img_vr_v4/IMG_VR/IMG_VR_2022-12-19_7/IMGVR_all_nucleotides.fna	48_vRhyme_bin_10.fa	90.48	3.4	97.46	IMGVR_UViG_3300045988_094474|3300045988|Ga0495776_060640	vRhyme_bin_10__NODE_1606_length_7760_cov_5.831019
/oral_virome_database/OVD-genomes.fa	48_vRhyme_bin_10.fa	90.39	4.28	96.37	Wang_2019_25.k81_349592	vRhyme_bin_10__NODE_1606_length_7760_cov_5.831019
/img_vr_v4/IMG_VR/IMG_VR_2022-12-19_7/IMGVR_all_nucleotides.fna	48_vRhyme_bin_10.fa	90.39	31.26	86.49	IMGVR_UViG_7000000293_000057|7000000293|SRS023352_LANL_scaffold_50292	vRhyme_bin_10__NODE_1606_length_7760_cov_5.831019
/img_vr_v4/IMG_VR/IMG_VR_2022-12-19_7/IMGVR_all_nucleotides.fna	48_vRhyme_bin_10.fa	90.39	2.7	96.37	IMGVR_UViG_3300008621_000001|3300008621|Ga0115613_1000002	vRhyme_bin_10__NODE_1606_length_7760_cov_5.831019
/oral_virome_database/OVD-genomes.fa	48_vRhyme_bin_10.fa	90.29	2.67	96.69	HMP_0949.k81_574000	vRhyme_bin_10__NODE_1606_length_7760_cov_5.831019
/img_vr_v4/IMG_VR/IMG_VR_2022-12-19_7/IMGVR_all_nucleotides.fna	48_vRhyme_bin_10.fa	90.19	2.67	97.46	IMGVR_UViG_3300008589_000065|3300008589|Ga0111083_100001	vRhyme_bin_10__NODE_1606_length_7760_cov_5.831019
/img_vr_v4/IMG_VR/IMG_VR_2022-12-19_7/IMGVR_all_nucleotides.fna	48_vRhyme_bin_10.fa	90.19	2.67	96.69	IMGVR_UViG_3300006260_000005|3300006260|Ga0099518_100002	vRhyme_bin_10__NODE_1606_length_7760_cov_5.831019
/img_vr_v4/IMG_VR/IMG_VR_2022-12-19_7/IMGVR_all_nucleotides.fna	48_vRhyme_bin_10.fa	90.19	4.43	96.69	IMGVR_UViG_7000000298_000059|7000000298|SRS016569_Baylor_scaffold_55638	vRhyme_bin_10__NODE_1606_length_7760_cov_5.831019
/img_vr_v4/IMG_VR/IMG_VR_2022-12-19_7/IMGVR_all_nucleotides.fna	48_vRhyme_bin_10.fa	90.19	2.68	96.37	IMGVR_UViG_3300008638_000001|3300008638|Ga0111421_100008	vRhyme_bin_10__NODE_1606_length_7760_cov_5.831019
/img_vr_v4/IMG_VR/IMG_VR_2022-12-19_7/IMGVR_all_nucleotides.fna	48_vRhyme_bin_10.fa	90.17	58.59	90.35	IMGVR_UViG_3300008406_000125|3300008406|Ga0115224_1001891	vRhyme_bin_10__NODE_1606_length_7760_cov_5.831019
/img_vr_v4/IMG_VR/IMG_VR_2022-12-19_7/IMGVR_all_nucleotides.fna	48_vRhyme_bin_10.fa	90.17	2.67	96.73	IMGVR_UViG_3300007316_000002|3300007316|Ga0104922_100004	vRhyme_bin_10__NODE_1606_length_7760_cov_5.831019
/img_vr_v4/IMG_VR/IMG_VR_2022-12-19_7/IMGVR_all_nucleotides.fna	48_vRhyme_bin_10.fa	90.09	38.79	96.69	IMGVR_UViG_3300014137_000033|3300014137|Ga0134350_1000270	vRhyme_bin_10__NODE_1606_length_7760_cov_5.831019
/img_vr_v4/IMG_VR/IMG_VR_2022-12-19_7/IMGVR_all_nucleotides.fna	48_vRhyme_bin_10.fa	90.09	77.58	86.22	IMGVR_UViG_7000000422_000100|7000000422|SRS057791_LANL_scaffold_74065	vRhyme_bin_10__NODE_1606_length_7760_cov_5.831019
/img_vr_v4/IMG_VR/IMG_VR_2022-12-19_7/IMGVR_all_nucleotides.fna	28_vRhyme_bin_10.fa	97.68	14.98	97.41	IMGVR_UViG_3300007123_000008|3300007123|Ga0102684_100207	vRhyme_bin_10__NODE_1642_length_5643_cov_5.847709
/metagenomic_gut_virus/mgv_contigs.fna	28_vRhyme_bin_10.fa	97.55	15.1	99.52	MGV-GENOME-0252694 1-37192/37192	vRhyme_bin_10__NODE_1642_length_5643_cov_5.847709
/img_vr_v4/IMG_VR/IMG_VR_2022-12-19_7/IMGVR_all_nucleotides.fna	28_vRhyme_bin_10.fa	97.55	15.1	99.52	IMGVR_UViG_3300045988_063249|3300045988|Ga0495776_044346	vRhyme_bin_10__NODE_1642_length_5643_cov_5.847709
/gut_phage_database/GPD_sequences.fa	28_vRhyme_bin_10.fa	97.55	15.1	99.52	uvig_111903_ERR525754_428 length_37192_VirSorter_cat_2	vRhyme_bin_10__NODE_1642_length_5643_cov_5.847709
/img_vr_v4/IMG_VR/IMG_VR_2022-12-19_7/IMGVR_all_nucleotides.fna	28_vRhyme_bin_10.fa	97.45	14.92	98.12	IMGVR_UViG_3300039333_000011|3300039333|Ga0169237_00362	vRhyme_bin_10__NODE_1642_length_5643_cov_5.847709
/oral_virome_database/OVD-genomes.fa	28_vRhyme_bin_10.fa	97.35	16.22	98.12	Zeller_2014_57.k121_162980_1 1-34132/42000	vRhyme_bin_10__NODE_1642_length_5643_cov_5.847709
/gut_phage_database/GPD_sequences.fa	28_vRhyme_bin_10.fa	97.21	19.46	99.38	uvig_164824_ERR688541_568-Pro length_43477_VirSorter_cat_5	vRhyme_bin_10__NODE_1642_length_5643_cov_5.847709
/img_vr_v4/IMG_VR/IMG_VR_2022-12-19_7/IMGVR_all_nucleotides.fna	28_vRhyme_bin_10.fa	97.2	15.01	98.23	IMGVR_UViG_3300008274_000136|3300008274|Ga0114252_100028|7496-44429	vRhyme_bin_10__NODE_1642_length_5643_cov_5.847709
/oral_virome_database/OVD-genomes.fa	28_vRhyme_bin_10.fa	97.11	15.39	99.38	HMP_0878.k81_25796	vRhyme_bin_10__NODE_1642_length_5643_cov_5.847709
/img_vr_v4/IMG_VR/IMG_VR_2022-12-19_7/IMGVR_all_nucleotides.fna	28_vRhyme_bin_10.fa	97.11	15.52	100	IMGVR_UViG_3300009964_000019|3300009964|Ga0133739_10019	vRhyme_bin_10__NODE_1642_length_5643_cov_5.847709
/img_vr_v4/IMG_VR/IMG_VR_2022-12-19_7/IMGVR_all_nucleotides.fna	28_vRhyme_bin_10.fa	96.89	15.47	100	IMGVR_UViG_3300028519_000027|3300028519|Ga0307828_1091	vRhyme_bin_10__NODE_1642_length_5643_cov_5.847709
/img_vr_v4/IMG_VR/IMG_VR_2022-12-19_7/IMGVR_all_nucleotides.fna	28_vRhyme_bin_10.fa	96.89	15.47	100	IMGVR_UViG_3300022575_000027|3300022575|Ga0248010_1045	vRhyme_bin_10__NODE_1642_length_5643_cov_5.847709
/img_vr_v4/IMG_VR/IMG_VR_2022-12-19_7/IMGVR_all_nucleotides.fna	28_vRhyme_bin_10.fa	96.84	95.13	99.38	IMGVR_UViG_3300022490_000018|3300022490|Ga0242627_100806	vRhyme_bin_10__NODE_1642_length_5643_cov_5.847709
/img_vr_v4/IMG_VR/IMG_VR_2022-12-19_7/IMGVR_all_nucleotides.fna	28_vRhyme_bin_10.fa	96.76	74.51	98.12	IMGVR_UViG_7000000741_000043|7000000741|C3570935	vRhyme_bin_10__NODE_1642_length_5643_cov_5.847709
/img_vr_v4/IMG_VR/IMG_VR_2022-12-19_7/IMGVR_all_nucleotides.fna	28_vRhyme_bin_10.fa	96.76	15.26	98.12	IMGVR_UViG_3300008747_000004|3300008747|Ga0115677_100343	vRhyme_bin_10__NODE_1642_length_5643_cov_5.847709
/oral_virome_database/OVD-genomes.fa	28_vRhyme_bin_10.fa	96.76	14.62	98.12	HMP_0732.k81_263655	vRhyme_bin_10__NODE_1642_length_5643_cov_5.847709
/img_vr_v4/IMG_VR/IMG_VR_2022-12-19_7/IMGVR_all_nucleotides.fna	28_vRhyme_bin_10.fa	96.76	15.07	98.12	IMGVR_UViG_3300008141_000009|3300008141|Ga0114170_100117	vRhyme_bin_10__NODE_1642_length_5643_cov_5.847709
/img_vr_v4/IMG_VR/IMG_VR_2022-12-19_7/IMGVR_all_nucleotides.fna	28_vRhyme_bin_10.fa	96.71	14.96	98.23	IMGVR_UViG_3300022565_000013|3300022565|Ga0248015_1025	vRhyme_bin_10__NODE_1642_length_5643_cov_5.847709
/img_vr_v4/IMG_VR/IMG_VR_2022-12-19_7/IMGVR_all_nucleotides.fna	28_vRhyme_bin_10.fa	96.71	14.96	98.23	IMGVR_UViG_3300028537_000013|3300028537|Ga0307848_1044	vRhyme_bin_10__NODE_1642_length_5643_cov_5.847709
/img_vr_v4/IMG_VR/IMG_VR_2022-12-19_7/IMGVR_all_nucleotides.fna	28_vRhyme_bin_10.fa	96.71	14.96	98.23	IMGVR_UViG_3300009955_000010|3300009955|Ga0133748_10010	vRhyme_bin_10__NODE_1642_length_5643_cov_5.847709
/img_vr_v4/IMG_VR/IMG_VR_2022-12-19_7/IMGVR_all_nucleotides.fna	28_vRhyme_bin_10.fa	96.71	14.96	98.23	IMGVR_UViG_3300022567_000013|3300022567|Ga0248017_1025	vRhyme_bin_10__NODE_1642_length_5643_cov_5.847709
/img_vr_v4/IMG_VR/IMG_VR_2022-12-19_7/IMGVR_all_nucleotides.fna	28_vRhyme_bin_10.fa	96.71	14.96	98.23	IMGVR_UViG_3300022569_000013|3300022569|Ga0248020_1025	vRhyme_bin_10__NODE_1642_length_5643_cov_5.847709
/img_vr_v4/IMG_VR/IMG_VR_2022-12-19_7/IMGVR_all_nucleotides.fna	28_vRhyme_bin_10.fa	96.71	14.96	98.23	IMGVR_UViG_3300022570_000013|3300022570|Ga0248021_1025	vRhyme_bin_10__NODE_1642_length_5643_cov_5.847709
/img_vr_v4/IMG_VR/IMG_VR_2022-12-19_7/IMGVR_all_nucleotides.fna	28_vRhyme_bin_10.fa	96.71	14.96	98.23	IMGVR_UViG_3300022564_000013|3300022564|Ga0248016_1025	vRhyme_bin_10__NODE_1642_length_5643_cov_5.847709
/img_vr_v4/IMG_VR/IMG_VR_2022-12-19_7/IMGVR_all_nucleotides.fna	28_vRhyme_bin_10.fa	96.71	14.96	98.23	IMGVR_UViG_3300022568_000013|3300022568|Ga0248018_1025	vRhyme_bin_10__NODE_1642_length_5643_cov_5.847709
/oral_virome_database/OVD-genomes.fa	28_vRhyme_bin_10.fa	96.4	14.95	97.41	HMP_0351.k81_174917	vRhyme_bin_10__NODE_1642_length_5643_cov_5.847709
/img_vr_v4/IMG_VR/IMG_VR_2022-12-19_7/IMGVR_all_nucleotides.fna	28_vRhyme_bin_10.fa	96.4	14.97	97.41	IMGVR_UViG_7000000592_000001|7000000592|SRS020334_Baylor_scaffold_39776	vRhyme_bin_10__NODE_1642_length_5643_cov_5.847709
/img_vr_v4/IMG_VR/IMG_VR_2022-12-19_7/IMGVR_all_nucleotides.fna	28_vRhyme_bin_10.fa	96.4	14.97	97.41	IMGVR_UViG_3300008145_000004|3300008145|Ga0114317_100078	vRhyme_bin_10__NODE_1642_length_5643_cov_5.847709
/img_vr_v4/IMG_VR/IMG_VR_2022-12-19_7/IMGVR_all_nucleotides.fna	28_vRhyme_bin_10.fa	96.33	15.42	99.38	IMGVR_UViG_3300007220_000273|3300007220|Ga0104054_100434|3776-40132	vRhyme_bin_10__NODE_1642_length_5643_cov_5.847709
/img_vr_v4/IMG_VR/IMG_VR_2022-12-19_7/IMGVR_all_nucleotides.fna	28_vRhyme_bin_10.fa	96.3	30.8	98.23	IMGVR_UViG_7000000658_000006|7000000658|SRS018969_WUGC_scaffold_30160	vRhyme_bin_10__NODE_1642_length_5643_cov_5.847709
/img_vr_v4/IMG_VR/IMG_VR_2022-12-19_7/IMGVR_all_nucleotides.fna	28_vRhyme_bin_10.fa	96.3	15.25	98.23	IMGVR_UViG_3300008306_000118|3300008306|Ga0115184_1000054|135-36492	vRhyme_bin_10__NODE_1642_length_5643_cov_5.847709
/oral_virome_database/OVD-genomes.fa	28_vRhyme_bin_10.fa	96.3	15.84	98.23	HMP_0286.k81_54583	vRhyme_bin_10__NODE_1642_length_5643_cov_5.847709
/oral_virome_database/OVD-genomes.fa	28_vRhyme_bin_10.fa	96.3	17.78	88.94	Heintz_2016_58.k141_206301	vRhyme_bin_10__NODE_1642_length_5643_cov_5.847709
/img_vr_v4/IMG_VR/IMG_VR_2022-12-19_7/IMGVR_all_nucleotides.fna	28_vRhyme_bin_10.fa	96.18	15.07	98.23	IMGVR_UViG_3300008138_000004|3300008138|Ga0114843_100248	vRhyme_bin_10__NODE_1642_length_5643_cov_5.847709
/img_vr_v4/IMG_VR/IMG_VR_2022-12-19_7/IMGVR_all_nucleotides.fna	28_vRhyme_bin_10.fa	95.71	15.24	99.27	IMGVR_UViG_3300008515_000024|3300008515|Ga0115189_1000252	vRhyme_bin_10__NODE_1642_length_5643_cov_5.847709
/oral_virome_database/OVD-genomes.fa	28_vRhyme_bin_10.fa	95.68	15.16	98.23	HMP_0993.k81_51537	vRhyme_bin_10__NODE_1642_length_5643_cov_5.847709
/gut_virome_database/gut_virome_database.fna	28_vRhyme_bin_10.fa	95.65	20.02	99.38	Zuo_2017_SRR5677800_NODE_95_length_28016_cov_79.075963	vRhyme_bin_10__NODE_1642_length_5643_cov_5.847709
/img_vr_v4/IMG_VR/IMG_VR_2022-12-19_7/IMGVR_all_nucleotides.fna	28_vRhyme_bin_10.fa	95.62	21.56	100	IMGVR_UViG_3300045988_005247|3300045988|Ga0495776_046345	vRhyme_bin_10__NODE_1642_length_5643_cov_5.847709
/metagenomic_gut_virus/mgv_contigs.fna	28_vRhyme_bin_10.fa	95.62	21.56	100	MGV-GENOME-0189741 1-26211/26211	vRhyme_bin_10__NODE_1642_length_5643_cov_5.847709
/oral_virome_database/OVD-genomes.fa	28_vRhyme_bin_10.fa	95.62	7.61	100	Zhang_2015_253.ctg_111	vRhyme_bin_10__NODE_1642_length_5643_cov_5.847709
/img_vr_v4/IMG_VR/IMG_VR_2022-12-19_7/IMGVR_all_nucleotides.fna	28_vRhyme_bin_10.fa	95.45	15.01	99.38	IMGVR_UViG_3300045988_021437|3300045988|Ga0495776_044843	vRhyme_bin_10__NODE_1642_length_5643_cov_5.847709
/metagenomic_gut_virus/mgv_contigs.fna	28_vRhyme_bin_10.fa	95.45	15.01	99.38	MGV-GENOME-0253686 1-37369/37369	vRhyme_bin_10__NODE_1642_length_5643_cov_5.847709
/gut_phage_database/GPD_sequences.fa	28_vRhyme_bin_10.fa	95.45	15.01	99.38	uvig_174807_ERR866562_291 length_37369_VirSorter_cat_2	vRhyme_bin_10__NODE_1642_length_5643_cov_5.847709
/oral_virome_database/OVD-genomes.fa	28_vRhyme_bin_10.fa	95.42	15.87	100	Zhang_2015_242.ctg_204_1 7225-42815/42815	vRhyme_bin_10__NODE_1642_length_5643_cov_5.847709
/img_vr_v4/IMG_VR/IMG_VR_2022-12-19_7/IMGVR_all_nucleotides.fna	28_vRhyme_bin_10.fa	95.32	15.12	99.38	IMGVR_UViG_3300045988_018954|3300045988|Ga0495776_087341	vRhyme_bin_10__NODE_1642_length_5643_cov_5.847709
/metagenomic_gut_virus/mgv_contigs.fna	28_vRhyme_bin_10.fa	95.32	15.39	99.38	MGV-GENOME-0248127 1-36433/36433	vRhyme_bin_10__NODE_1642_length_5643_cov_5.847709
/metagenomic_gut_virus/mgv_contigs.fna	28_vRhyme_bin_10.fa	95.32	15.12	99.38	MGV-GENOME-0252108 1-37093/37093	vRhyme_bin_10__NODE_1642_length_5643_cov_5.847709
/img_vr_v4/IMG_VR/IMG_VR_2022-12-19_7/IMGVR_all_nucleotides.fna	28_vRhyme_bin_10.fa	95.32	15.39	99.38	IMGVR_UViG_3300045988_023175|3300045988|Ga0495776_042685	vRhyme_bin_10__NODE_1642_length_5643_cov_5.847709
/gut_phage_database/GPD_sequences.fa	28_vRhyme_bin_10.fa	95.28	14.67	100	uvig_244228_ERR1190963_340 length_38502_VirSorter_cat_2	vRhyme_bin_10__NODE_1642_length_5643_cov_5.847709
/img_vr_v4/IMG_VR/IMG_VR_2022-12-19_7/IMGVR_all_nucleotides.fna	28_vRhyme_bin_10.fa	95.21	16.4	100	IMGVR_UViG_3300045988_010538|3300045988|Ga0495776_153892	vRhyme_bin_10__NODE_1642_length_5643_cov_5.847709
/metagenomic_gut_virus/mgv_contigs.fna	28_vRhyme_bin_10.fa	95.21	16.4	100	MGV-GENOME-0262439 1-34461/38885	vRhyme_bin_10__NODE_1642_length_5643_cov_5.847709
/oral_virome_database/OVD-genomes.fa	28_vRhyme_bin_10.fa	94.86	15.4	100	Zhang_2015_211.ctg_321	vRhyme_bin_10__NODE_1642_length_5643_cov_5.847709
/metagenomic_gut_virus/mgv_contigs.fna	28_vRhyme_bin_10.fa	94.86	15.66	100	MGV-GENOME-0251817 1-36068/37046	vRhyme_bin_10__NODE_1642_length_5643_cov_5.847709
/img_vr_v4/IMG_VR/IMG_VR_2022-12-19_7/IMGVR_all_nucleotides.fna	28_vRhyme_bin_10.fa	94.86	15.66	100	IMGVR_UViG_3300045988_021778|3300045988|Ga0495776_168252	vRhyme_bin_10__NODE_1642_length_5643_cov_5.847709
/oral_virome_database/OVD-genomes.fa	44_vRhyme_bin_10.fa	95.8	8.07	95.72	Wei_2020_05.k141_437612	vRhyme_bin_10__NODE_1671_length_10526_cov_6.465476
/oral_virome_database/OVD-genomes.fa	44_vRhyme_bin_10.fa	95.62	7.52	97.32	Wei_2020_33.k141_358304	vRhyme_bin_10__NODE_1671_length_10526_cov_6.465476
/oral_virome_database/OVD-genomes.fa	44_vRhyme_bin_10.fa	95.29	30.75	100	Zhang_2015_043.ctg_99	vRhyme_bin_10__NODE_1671_length_10526_cov_6.465476
/oral_virome_database/OVD-genomes.fa	44_vRhyme_bin_10.fa	95.11	7.62	96.61	Zhang_2015_057.ctg_27	vRhyme_bin_10__NODE_1671_length_10526_cov_6.465476
/oral_virome_database/OVD-genomes.fa	44_vRhyme_bin_10.fa	95.03	8.16	98	Zhang_2015_244.ctg_33	vRhyme_bin_10__NODE_1671_length_10526_cov_6.465476
/img_vr_v4/IMG_VR/IMG_VR_2022-12-19_7/IMGVR_all_nucleotides.fna	44_vRhyme_bin_10.fa	95.03	7.47	98	IMGVR_UViG_3300045988_088114|3300045988|Ga0495776_088960	vRhyme_bin_10__NODE_1671_length_10526_cov_6.465476
/metagenomic_gut_virus/mgv_contigs.fna	44_vRhyme_bin_10.fa	95.03	7.47	98	MGV-GENOME-0374399 1-138041/138041	vRhyme_bin_10__NODE_1671_length_10526_cov_6.465476
/img_vr_v4/IMG_VR/IMG_VR_2022-12-19_7/IMGVR_all_nucleotides.fna	44_vRhyme_bin_10.fa	93.99	7.64	97.67	IMGVR_UViG_3300045988_085453|3300045988|Ga0495776_073108	vRhyme_bin_10__NODE_1671_length_10526_cov_6.465476
/oral_virome_database/OVD-genomes.fa	44_vRhyme_bin_10.fa	93.99	7.64	97.67	Zhang_2015_265.ctg_42	vRhyme_bin_10__NODE_1671_length_10526_cov_6.465476
/metagenomic_gut_virus/mgv_contigs.fna	44_vRhyme_bin_10.fa	93.99	7.64	97.67	MGV-GENOME-0373999 1-134621/134621	vRhyme_bin_10__NODE_1671_length_10526_cov_6.465476
/img_vr_v4/IMG_VR/IMG_VR_2022-12-19_7/IMGVR_all_nucleotides.fna	49_vRhyme_bin_10.fa	94.51	19.42	98	IMGVR_UViG_3300007966_000098|3300007966|Ga0105959_100351	vRhyme_bin_10__NODE_1701_length_7635_cov_4.394855
/oral_virome_database/OVD-genomes.fa	49_vRhyme_bin_10.fa	92.65	23.94	97.83	Heintz_2016_01.k141_24369_1 1-31203/35762	vRhyme_bin_10__NODE_1701_length_7635_cov_4.394855
/img_vr_v4/IMG_VR/IMG_VR_2022-12-19_7/IMGVR_all_nucleotides.fna	42_vRhyme_bin_10.fa	97.38	95.09	20.08	IMGVR_UViG_3300006477_000072|3300006477|Ga0100232_105127	vRhyme_bin_10__NODE_176_length_19696_cov_8.115727
/img_vr_v4/IMG_VR/IMG_VR_2022-12-19_7/IMGVR_all_nucleotides.fna	42_vRhyme_bin_10.fa	96.94	99.11	24.75	IMGVR_UViG_7000000029_000091|7000000029|SRS042131_WUGC_scaffold_61348	vRhyme_bin_10__NODE_176_length_19696_cov_8.115727
/img_vr_v4/IMG_VR/IMG_VR_2022-12-19_7/IMGVR_all_nucleotides.fna	42_vRhyme_bin_10.fa	96.05	98.42	21.17	IMGVR_UViG_3300008615_000023|3300008615|Ga0111231_1001948	vRhyme_bin_10__NODE_176_length_19696_cov_8.115727
/img_vr_v4/IMG_VR/IMG_VR_2022-12-19_7/IMGVR_all_nucleotides.fna	42_vRhyme_bin_10.fa	95.98	99.15	26.57	IMGVR_UViG_3300028509_000001|3300028509|Ga0307846_1046	vRhyme_bin_10__NODE_176_length_19696_cov_8.115727
/img_vr_v4/IMG_VR/IMG_VR_2022-12-19_7/IMGVR_all_nucleotides.fna	42_vRhyme_bin_10.fa	95.98	99.15	26.57	IMGVR_UViG_3300009956_000059|3300009956|Ga0133746_10079	vRhyme_bin_10__NODE_176_length_19696_cov_8.115727
/oral_virome_database/OVD-genomes.fa	42_vRhyme_bin_10.fa	95.18	32.89	89.91	HMP_0133.k81_201612	vRhyme_bin_10__NODE_176_length_19696_cov_8.115727
/oral_virome_database/OVD-genomes.fa	42_vRhyme_bin_10.fa	95.02	36.55	92.39	Zeller_2014_34.k121_6631	vRhyme_bin_10__NODE_176_length_19696_cov_8.115727
/oral_virome_database/OVD-genomes.fa	42_vRhyme_bin_10.fa	94.98	37.25	86.1	Zeller_2014_04.k121_286746	vRhyme_bin_10__NODE_176_length_19696_cov_8.115727
/img_vr_v4/IMG_VR/IMG_VR_2022-12-19_7/IMGVR_all_nucleotides.fna	42_vRhyme_bin_10.fa	94.3	94.67	22.82	IMGVR_UViG_3300006477_000093|3300006477|Ga0100232_104404	vRhyme_bin_10__NODE_176_length_19696_cov_8.115727
/img_vr_v4/IMG_VR/IMG_VR_2022-12-19_7/IMGVR_all_nucleotides.fna	42_vRhyme_bin_10.fa	93.97	93.52	20.38	IMGVR_UViG_7000000301_000042|7000000301|C1187692	vRhyme_bin_10__NODE_176_length_19696_cov_8.115727
/oral_virome_database/OVD-genomes.fa	42_vRhyme_bin_10.fa	92.64	85.67	74.08	Wang_2019_26.k81_187447	vRhyme_bin_10__NODE_176_length_19696_cov_8.115727
/oral_virome_database/OVD-genomes.fa	42_vRhyme_bin_10.fa	91.39	63.98	86.79	Zhang_2015_142.ctg_550	vRhyme_bin_10__NODE_176_length_19696_cov_8.115727
/img_vr_v4/IMG_VR/IMG_VR_2022-12-19_7/IMGVR_all_nucleotides.fna	28_vRhyme_bin_10.fa	96.53	13.65	95.43	IMGVR_UViG_3300022565_000013|3300022565|Ga0248015_1025	vRhyme_bin_10__NODE_1783_length_5297_cov_5.125715
/img_vr_v4/IMG_VR/IMG_VR_2022-12-19_7/IMGVR_all_nucleotides.fna	28_vRhyme_bin_10.fa	96.53	13.65	95.43	IMGVR_UViG_3300028537_000013|3300028537|Ga0307848_1044	vRhyme_bin_10__NODE_1783_length_5297_cov_5.125715
/img_vr_v4/IMG_VR/IMG_VR_2022-12-19_7/IMGVR_all_nucleotides.fna	28_vRhyme_bin_10.fa	96.53	13.65	95.43	IMGVR_UViG_3300009955_000010|3300009955|Ga0133748_10010	vRhyme_bin_10__NODE_1783_length_5297_cov_5.125715
/img_vr_v4/IMG_VR/IMG_VR_2022-12-19_7/IMGVR_all_nucleotides.fna	28_vRhyme_bin_10.fa	96.53	13.65	95.43	IMGVR_UViG_3300022567_000013|3300022567|Ga0248017_1025	vRhyme_bin_10__NODE_1783_length_5297_cov_5.125715
/img_vr_v4/IMG_VR/IMG_VR_2022-12-19_7/IMGVR_all_nucleotides.fna	28_vRhyme_bin_10.fa	96.53	13.65	95.43	IMGVR_UViG_3300022569_000013|3300022569|Ga0248020_1025	vRhyme_bin_10__NODE_1783_length_5297_cov_5.125715
/img_vr_v4/IMG_VR/IMG_VR_2022-12-19_7/IMGVR_all_nucleotides.fna	28_vRhyme_bin_10.fa	96.53	13.65	95.43	IMGVR_UViG_3300022570_000013|3300022570|Ga0248021_1025	vRhyme_bin_10__NODE_1783_length_5297_cov_5.125715
/img_vr_v4/IMG_VR/IMG_VR_2022-12-19_7/IMGVR_all_nucleotides.fna	28_vRhyme_bin_10.fa	96.53	13.65	95.43	IMGVR_UViG_3300022564_000013|3300022564|Ga0248016_1025	vRhyme_bin_10__NODE_1783_length_5297_cov_5.125715
/img_vr_v4/IMG_VR/IMG_VR_2022-12-19_7/IMGVR_all_nucleotides.fna	28_vRhyme_bin_10.fa	96.53	13.65	95.43	IMGVR_UViG_3300022568_000013|3300022568|Ga0248018_1025	vRhyme_bin_10__NODE_1783_length_5297_cov_5.125715
/img_vr_v4/IMG_VR/IMG_VR_2022-12-19_7/IMGVR_all_nucleotides.fna	28_vRhyme_bin_10.fa	96.19	13.26	92.47	IMGVR_UViG_3300008274_000136|3300008274|Ga0114252_100028|7496-44429	vRhyme_bin_10__NODE_1783_length_5297_cov_5.125715
/oral_virome_database/OVD-genomes.fa	28_vRhyme_bin_10.fa	96.17	12.52	86.92	HMP_0351.k81_174917	vRhyme_bin_10__NODE_1783_length_5297_cov_5.125715
/img_vr_v4/IMG_VR/IMG_VR_2022-12-19_7/IMGVR_all_nucleotides.fna	28_vRhyme_bin_10.fa	96.17	12.54	86.92	IMGVR_UViG_7000000592_000001|7000000592|SRS020334_Baylor_scaffold_39776	vRhyme_bin_10__NODE_1783_length_5297_cov_5.125715
/img_vr_v4/IMG_VR/IMG_VR_2022-12-19_7/IMGVR_all_nucleotides.fna	28_vRhyme_bin_10.fa	96.17	12.54	86.92	IMGVR_UViG_3300008145_000004|3300008145|Ga0114317_100078	vRhyme_bin_10__NODE_1783_length_5297_cov_5.125715
/gut_phage_database/GPD_sequences.fa	28_vRhyme_bin_10.fa	96.13	16.17	99.07	uvig_461692_SRR5058922_99 length_32454_VirSorter_cat_2	vRhyme_bin_10__NODE_1783_length_5297_cov_5.125715
/oral_virome_database/OVD-genomes.fa	28_vRhyme_bin_10.fa	96.09	14.51	100	HMP_0993.k81_51537	vRhyme_bin_10__NODE_1783_length_5297_cov_5.125715
/oral_virome_database/OVD-genomes.fa	28_vRhyme_bin_10.fa	95.8	43.93	90.84	Brito_2019_122.k121_158693	vRhyme_bin_10__NODE_1783_length_5297_cov_5.125715
/oral_virome_database/OVD-genomes.fa	28_vRhyme_bin_10.fa	95.64	13.28	91.33	HMP_0878.k81_25796	vRhyme_bin_10__NODE_1783_length_5297_cov_5.125715
/img_vr_v4/IMG_VR/IMG_VR_2022-12-19_7/IMGVR_all_nucleotides.fna	28_vRhyme_bin_10.fa	95.59	13.55	94.03	IMGVR_UViG_3300008515_000024|3300008515|Ga0115189_1000252	vRhyme_bin_10__NODE_1783_length_5297_cov_5.125715
/img_vr_v4/IMG_VR/IMG_VR_2022-12-19_7/IMGVR_all_nucleotides.fna	28_vRhyme_bin_10.fa	95.52	31.21	99.07	IMGVR_UViG_7000000541_000038|7000000541|SRS044486_WUGC_scaffold_7212	vRhyme_bin_10__NODE_1783_length_5297_cov_5.125715
/oral_virome_database/OVD-genomes.fa	28_vRhyme_bin_10.fa	95.52	13.85	99.07	HMP_0732.k81_263655	vRhyme_bin_10__NODE_1783_length_5297_cov_5.125715
/img_vr_v4/IMG_VR/IMG_VR_2022-12-19_7/IMGVR_all_nucleotides.fna	28_vRhyme_bin_10.fa	95.52	14.29	99.07	IMGVR_UViG_3300008141_000009|3300008141|Ga0114170_100117	vRhyme_bin_10__NODE_1783_length_5297_cov_5.125715
/oral_virome_database/OVD-genomes.fa	28_vRhyme_bin_10.fa	95.48	12.97	91.09	Shaiber_2020_33.k141_256726	vRhyme_bin_10__NODE_1783_length_5297_cov_5.125715
/img_vr_v4/IMG_VR/IMG_VR_2022-12-19_7/IMGVR_all_nucleotides.fna	28_vRhyme_bin_10.fa	95.44	13.01	89.11	IMGVR_UViG_3300008747_000004|3300008747|Ga0115677_100343	vRhyme_bin_10__NODE_1783_length_5297_cov_5.125715
/metagenomic_gut_virus/mgv_contigs.fna	28_vRhyme_bin_10.fa	95.23	13.36	93.81	MGV-GENOME-0252694 1-37192/37192	vRhyme_bin_10__NODE_1783_length_5297_cov_5.125715
/img_vr_v4/IMG_VR/IMG_VR_2022-12-19_7/IMGVR_all_nucleotides.fna	28_vRhyme_bin_10.fa	95.23	13.36	93.81	IMGVR_UViG_3300045988_063249|3300045988|Ga0495776_044346	vRhyme_bin_10__NODE_1783_length_5297_cov_5.125715
/img_vr_v4/IMG_VR/IMG_VR_2022-12-19_7/IMGVR_all_nucleotides.fna	28_vRhyme_bin_10.fa	95.23	13.39	93.81	IMGVR_UViG_3300039333_000011|3300039333|Ga0169237_00362	vRhyme_bin_10__NODE_1783_length_5297_cov_5.125715
/gut_phage_database/GPD_sequences.fa	28_vRhyme_bin_10.fa	95.23	13.36	93.81	uvig_111903_ERR525754_428 length_37192_VirSorter_cat_2	vRhyme_bin_10__NODE_1783_length_5297_cov_5.125715
/img_vr_v4/IMG_VR/IMG_VR_2022-12-19_7/IMGVR_all_nucleotides.fna	28_vRhyme_bin_10.fa	95.23	20.39	93.81	IMGVR_UViG_3300045988_054880|3300045988|Ga0495776_070147	vRhyme_bin_10__NODE_1783_length_5297_cov_5.125715
/metagenomic_gut_virus/mgv_contigs.fna	28_vRhyme_bin_10.fa	95.23	20.39	93.81	MGV-GENOME-0178051 1-24374/24374	vRhyme_bin_10__NODE_1783_length_5297_cov_5.125715
/img_vr_v4/IMG_VR/IMG_VR_2022-12-19_7/IMGVR_all_nucleotides.fna	28_vRhyme_bin_10.fa	95.16	14.43	99.07	IMGVR_UViG_3300007220_000273|3300007220|Ga0104054_100434|3776-40132	vRhyme_bin_10__NODE_1783_length_5297_cov_5.125715
/img_vr_v4/IMG_VR/IMG_VR_2022-12-19_7/IMGVR_all_nucleotides.fna	28_vRhyme_bin_10.fa	95.16	14.43	99.07	IMGVR_UViG_3300008306_000118|3300008306|Ga0115184_1000054|135-36492	vRhyme_bin_10__NODE_1783_length_5297_cov_5.125715
/oral_virome_database/OVD-genomes.fa	28_vRhyme_bin_10.fa	95.16	15	99.07	HMP_0286.k81_54583	vRhyme_bin_10__NODE_1783_length_5297_cov_5.125715
/oral_virome_database/OVD-genomes.fa	28_vRhyme_bin_10.fa	94.76	15.3	98.58	Zeller_2014_57.k121_162980_1 1-34132/42000	vRhyme_bin_10__NODE_1783_length_5297_cov_5.125715
/img_vr_v4/IMG_VR/IMG_VR_2022-12-19_7/IMGVR_all_nucleotides.fna	28_vRhyme_bin_10.fa	94.53	14.37	99.07	IMGVR_UViG_3300028519_000027|3300028519|Ga0307828_1091	vRhyme_bin_10__NODE_1783_length_5297_cov_5.125715
/img_vr_v4/IMG_VR/IMG_VR_2022-12-19_7/IMGVR_all_nucleotides.fna	28_vRhyme_bin_10.fa	94.53	14.32	99.07	IMGVR_UViG_3300009964_000019|3300009964|Ga0133739_10019	vRhyme_bin_10__NODE_1783_length_5297_cov_5.125715
/img_vr_v4/IMG_VR/IMG_VR_2022-12-19_7/IMGVR_all_nucleotides.fna	28_vRhyme_bin_10.fa	94.53	14.37	99.07	IMGVR_UViG_3300022575_000027|3300022575|Ga0248010_1045	vRhyme_bin_10__NODE_1783_length_5297_cov_5.125715
/metagenomic_gut_virus/mgv_contigs.fna	28_vRhyme_bin_10.fa	94.45	14.4	99.07	MGV-GENOME-0248127 1-36433/36433	vRhyme_bin_10__NODE_1783_length_5297_cov_5.125715
/img_vr_v4/IMG_VR/IMG_VR_2022-12-19_7/IMGVR_all_nucleotides.fna	28_vRhyme_bin_10.fa	94.45	14.4	99.07	IMGVR_UViG_3300045988_023175|3300045988|Ga0495776_042685	vRhyme_bin_10__NODE_1783_length_5297_cov_5.125715
/img_vr_v4/IMG_VR/IMG_VR_2022-12-19_7/IMGVR_all_nucleotides.fna	28_vRhyme_bin_10.fa	94.02	13.16	91.33	IMGVR_UViG_3300008138_000004|3300008138|Ga0114843_100248	vRhyme_bin_10__NODE_1783_length_5297_cov_5.125715
/oral_virome_database/OVD-genomes.fa	28_vRhyme_bin_10.fa	94	13.75	95.22	Zhang_2015_211.ctg_321	vRhyme_bin_10__NODE_1783_length_5297_cov_5.125715
/metagenomic_gut_virus/mgv_contigs.fna	28_vRhyme_bin_10.fa	94	13.98	95.22	MGV-GENOME-0251817 1-36068/37046	vRhyme_bin_10__NODE_1783_length_5297_cov_5.125715
/img_vr_v4/IMG_VR/IMG_VR_2022-12-19_7/IMGVR_all_nucleotides.fna	28_vRhyme_bin_10.fa	94	13.98	95.22	IMGVR_UViG_3300045988_021778|3300045988|Ga0495776_168252	vRhyme_bin_10__NODE_1783_length_5297_cov_5.125715
/img_vr_v4/IMG_VR/IMG_VR_2022-12-19_7/IMGVR_all_nucleotides.fna	28_vRhyme_bin_10.fa	93.84	13.66	96.38	IMGVR_UViG_3300045988_021437|3300045988|Ga0495776_044843	vRhyme_bin_10__NODE_1783_length_5297_cov_5.125715
/metagenomic_gut_virus/mgv_contigs.fna	28_vRhyme_bin_10.fa	93.84	13.66	96.38	MGV-GENOME-0253686 1-37369/37369	vRhyme_bin_10__NODE_1783_length_5297_cov_5.125715
/gut_phage_database/GPD_sequences.fa	28_vRhyme_bin_10.fa	93.84	13.66	96.38	uvig_174807_ERR866562_291 length_37369_VirSorter_cat_2	vRhyme_bin_10__NODE_1783_length_5297_cov_5.125715
/metagenomic_gut_virus/mgv_contigs.fna	28_vRhyme_bin_10.fa	93.81	22.34	86.14	MGV-GENOME-0149478 1-20425/20425	vRhyme_bin_10__NODE_1783_length_5297_cov_5.125715
/oral_virome_database/OVD-genomes.fa	28_vRhyme_bin_10.fa	93.81	22.34	86.14	Zhang_2015_212.ctg_428	vRhyme_bin_10__NODE_1783_length_5297_cov_5.125715
/img_vr_v4/IMG_VR/IMG_VR_2022-12-19_7/IMGVR_all_nucleotides.fna	28_vRhyme_bin_10.fa	93.81	22.34	86.14	IMGVR_UViG_3300045988_053962|3300045988|Ga0495776_107759	vRhyme_bin_10__NODE_1783_length_5297_cov_5.125715
/oral_virome_database/OVD-genomes.fa	28_vRhyme_bin_10.fa	93.66	40.7	89.9	HMP_0503.k81_140097	vRhyme_bin_10__NODE_1783_length_5297_cov_5.125715
/img_vr_v4/IMG_VR/IMG_VR_2022-12-19_7/IMGVR_all_nucleotides.fna	28_vRhyme_bin_10.fa	93.63	14.74	95.88	IMGVR_UViG_3300045988_010538|3300045988|Ga0495776_153892	vRhyme_bin_10__NODE_1783_length_5297_cov_5.125715
/metagenomic_gut_virus/mgv_contigs.fna	28_vRhyme_bin_10.fa	93.63	14.74	95.88	MGV-GENOME-0262439 1-34461/38885	vRhyme_bin_10__NODE_1783_length_5297_cov_5.125715
/img_vr_v4/IMG_VR/IMG_VR_2022-12-19_7/IMGVR_all_nucleotides.fna	28_vRhyme_bin_10.fa	93.62	13.55	94.87	IMGVR_UViG_3300045988_018954|3300045988|Ga0495776_087341	vRhyme_bin_10__NODE_1783_length_5297_cov_5.125715
/metagenomic_gut_virus/mgv_contigs.fna	28_vRhyme_bin_10.fa	93.62	13.55	94.87	MGV-GENOME-0252108 1-37093/37093	vRhyme_bin_10__NODE_1783_length_5297_cov_5.125715
/img_vr_v4/IMG_VR/IMG_VR_2022-12-19_7/IMGVR_all_nucleotides.fna	28_vRhyme_bin_10.fa	93.37	12.97	89.9	IMGVR_UViG_3300007123_000008|3300007123|Ga0102684_100207	vRhyme_bin_10__NODE_1783_length_5297_cov_5.125715
/oral_virome_database/OVD-genomes.fa	28_vRhyme_bin_10.fa	93.34	6.96	97.51	Zhang_2015_253.ctg_111	vRhyme_bin_10__NODE_1783_length_5297_cov_5.125715
/gut_phage_database/GPD_sequences.fa	28_vRhyme_bin_10.fa	92.73	13.79	100	uvig_244228_ERR1190963_340 length_38502_VirSorter_cat_2	vRhyme_bin_10__NODE_1783_length_5297_cov_5.125715
/oral_virome_database/OVD-genomes.fa	28_vRhyme_bin_10.fa	91.94	13.68	91.9	Zhang_2015_242.ctg_204_1 7225-42815/42815	vRhyme_bin_10__NODE_1783_length_5297_cov_5.125715
/oral_virome_database/OVD-genomes.fa	38_vRhyme_bin_10.fa	90.32	20.39	95.65	HMP_0717.k81_164467_1 19969-52028/52028	vRhyme_bin_10__NODE_1873_length_6835_cov_6.923304
/oral_virome_database/OVD-genomes.fa	38_vRhyme_bin_10.fa	87.38	42.24	87.15	Zeller_2014_22.k121_181802_1 12627-26729/26729	vRhyme_bin_10__NODE_1873_length_6835_cov_6.923304
/oral_virome_database/OVD-genomes.fa	38_vRhyme_bin_10.fa	87.34	18.98	91.76	HMP_0068.k81_222983	vRhyme_bin_10__NODE_1873_length_6835_cov_6.923304
/metagenomic_gut_virus/mgv_contigs.fna	38_vRhyme_bin_10.fa	87.16	18.61	94.41	MGV-GENOME-0236818 1-34674/34674	vRhyme_bin_10__NODE_1873_length_6835_cov_6.923304
/oral_virome_database/OVD-genomes.fa	38_vRhyme_bin_10.fa	87.16	21.43	94.41	Zhang_2015_054.ctg_744	vRhyme_bin_10__NODE_1873_length_6835_cov_6.923304
/img_vr_v4/IMG_VR/IMG_VR_2022-12-19_7/IMGVR_all_nucleotides.fna	38_vRhyme_bin_10.fa	87.16	18.61	94.41	IMGVR_UViG_3300045988_168446|3300045988|Ga0495776_101304	vRhyme_bin_10__NODE_1873_length_6835_cov_6.923304
/img_vr_v4/IMG_VR/IMG_VR_2022-12-19_7/IMGVR_all_nucleotides.fna	38_vRhyme_bin_10.fa	87.13	19.85	91.29	IMGVR_UViG_7000000563_000001|7000000563|SRS014124_WUGC_scaffold_25712	vRhyme_bin_10__NODE_1873_length_6835_cov_6.923304
/img_vr_v4/IMG_VR/IMG_VR_2022-12-19_7/IMGVR_all_nucleotides.fna	38_vRhyme_bin_10.fa	87.08	19.58	87.15	IMGVR_UViG_3300007315_000027|3300007315|Ga0104930_100397	vRhyme_bin_10__NODE_1873_length_6835_cov_6.923304
/img_vr_v4/IMG_VR/IMG_VR_2022-12-19_7/IMGVR_all_nucleotides.fna	38_vRhyme_bin_10.fa	87.08	19.83	87.15	IMGVR_UViG_7000000210_000040|7000000210|SRS024015_Baylor_scaffold_22015	vRhyme_bin_10__NODE_1873_length_6835_cov_6.923304
/img_vr_v4/IMG_VR/IMG_VR_2022-12-19_7/IMGVR_all_nucleotides.fna	38_vRhyme_bin_10.fa	86.65	33.69	92.58	IMGVR_UViG_3300045988_022874|3300045988|Ga0495776_083109	vRhyme_bin_10__NODE_1873_length_6835_cov_6.923304
/metagenomic_gut_virus/mgv_contigs.fna	38_vRhyme_bin_10.fa	86.65	33.69	92.58	MGV-GENOME-0135514 1-18781/18781	vRhyme_bin_10__NODE_1873_length_6835_cov_6.923304
/oral_virome_database/OVD-genomes.fa	38_vRhyme_bin_10.fa	86.48	19.94	86.19	HMP_0970.k81_296498	vRhyme_bin_10__NODE_1873_length_6835_cov_6.923304
/oral_virome_database/OVD-genomes.fa	38_vRhyme_bin_10.fa	85.95	34.37	92.58	Shaiber_2020_07.k141_220338	vRhyme_bin_10__NODE_1873_length_6835_cov_6.923304
/oral_virome_database/OVD-genomes.fa	38_vRhyme_bin_10.fa	85.84	23.83	85.34	HMP_1124.k81_48055	vRhyme_bin_10__NODE_1873_length_6835_cov_6.923304
/oral_virome_database/OVD-genomes.fa	38_vRhyme_bin_10.fa	85.69	22.92	87.93	Heintz_2016_82.k141_21975	vRhyme_bin_10__NODE_1873_length_6835_cov_6.923304
/img_vr_v4/IMG_VR/IMG_VR_2022-12-19_7/IMGVR_all_nucleotides.fna	38_vRhyme_bin_10.fa	85.48	64.14	91.29	IMGVR_UViG_7000000480_000054|7000000480|SRS015209_WUGC_scaffold_54072	vRhyme_bin_10__NODE_1873_length_6835_cov_6.923304
/oral_virome_database/OVD-genomes.fa	38_vRhyme_bin_10.fa	85.43	20.28	87.93	HMP_0616.k81_194894	vRhyme_bin_10__NODE_1873_length_6835_cov_6.923304
/oral_virome_database/OVD-genomes.fa	38_vRhyme_bin_10.fa	85.33	21.99	94.03	HMP_0669.k81_55427_1 21738-50959/135224	vRhyme_bin_10__NODE_1873_length_6835_cov_6.923304
/oral_virome_database/OVD-genomes.fa	38_vRhyme_bin_10.fa	85.3	15.35	87.53	HMP_0842.k81_208651	vRhyme_bin_10__NODE_1873_length_6835_cov_6.923304
/oral_virome_database/OVD-genomes.fa	38_vRhyme_bin_10.fa	84.91	20.84	91.29	HMP_0283.k81_114546	vRhyme_bin_10__NODE_1873_length_6835_cov_6.923304
/oral_virome_database/OVD-genomes.fa	38_vRhyme_bin_10.fa	84.73	21.46	94.41	HMP_0894.k81_112049	vRhyme_bin_10__NODE_1873_length_6835_cov_6.923304
/img_vr_v4/IMG_VR/IMG_VR_2022-12-19_7/IMGVR_all_nucleotides.fna	38_vRhyme_bin_10.fa	84.45	34.41	92.13	IMGVR_UViG_3300028963_000034|3300028963|Ga0169719_100006|13-18314	vRhyme_bin_10__NODE_1873_length_6835_cov_6.923304
/gut_phage_database/GPD_sequences.fa	38_vRhyme_bin_10.fa	84.45	13.16	92.13	uvig_119403_ERR525921_4-Pro length_329969_VirSorter_cat_5	vRhyme_bin_10__NODE_1873_length_6835_cov_6.923304
/img_vr_v4/IMG_VR/IMG_VR_2022-12-19_7/IMGVR_all_nucleotides.fna	38_vRhyme_bin_10.fa	84.11	30.87	94.41	IMGVR_UViG_7000000556_000049|7000000556|SRS057205_LANL_scaffold_22419	vRhyme_bin_10__NODE_1873_length_6835_cov_6.923304
/img_vr_v4/IMG_VR/IMG_VR_2022-12-19_7/IMGVR_all_nucleotides.fna	38_vRhyme_bin_10.fa	84.11	20.58	94.41	IMGVR_UViG_3300008098_000042|3300008098|Ga0114255_100584	vRhyme_bin_10__NODE_1873_length_6835_cov_6.923304
/img_vr_v4/IMG_VR/IMG_VR_2022-12-19_7/IMGVR_all_nucleotides.fna	38_vRhyme_bin_10.fa	83.53	14.9	90.68	IMGVR_UViG_3300007996_000281|3300007996|Ga0111052_100074|29980-71577	vRhyme_bin_10__NODE_1873_length_6835_cov_6.923304
/oral_virome_database/OVD-genomes.fa	38_vRhyme_bin_10.fa	83.53	19.96	91.53	HMP_0001.k81_86725	vRhyme_bin_10__NODE_1873_length_6835_cov_6.923304
/oral_virome_database/OVD-genomes.fa	38_vRhyme_bin_10.fa	83.53	34.67	90.68	HMP_0334.k81_195794	vRhyme_bin_10__NODE_1873_length_6835_cov_6.923304
/oral_virome_database/OVD-genomes.fa	38_vRhyme_bin_10.fa	83.15	38.69	90.68	HMP_0483.k81_35497	vRhyme_bin_10__NODE_1873_length_6835_cov_6.923304
/oral_virome_database/OVD-genomes.fa	42_vRhyme_bin_10.fa	95.37	33.58	94.3	Shaiber_2020_42.k141_597908	vRhyme_bin_10__NODE_187_length_19081_cov_7.072795
/img_vr_v4/IMG_VR/IMG_VR_2022-12-19_7/IMGVR_all_nucleotides.fna	42_vRhyme_bin_10.fa	95.08	95.8	77.22	IMGVR_UViG_7000000737_000111|7000000737|SRS050669_LANL_scaffold_69379	vRhyme_bin_10__NODE_187_length_19081_cov_7.072795
/img_vr_v4/IMG_VR/IMG_VR_2022-12-19_7/IMGVR_all_nucleotides.fna	42_vRhyme_bin_10.fa	94.75	57.78	91.94	IMGVR_UViG_3300022488_000010|3300022488|Ga0242621_100004	vRhyme_bin_10__NODE_187_length_19081_cov_7.072795
/img_vr_v4/IMG_VR/IMG_VR_2022-12-19_7/IMGVR_all_nucleotides.fna	42_vRhyme_bin_10.fa	94.71	98.99	51.75	IMGVR_UViG_3300008279_000091|3300008279|Ga0114263_1001049	vRhyme_bin_10__NODE_187_length_19081_cov_7.072795
/img_vr_v4/IMG_VR/IMG_VR_2022-12-19_7/IMGVR_all_nucleotides.fna	42_vRhyme_bin_10.fa	94.7	32.28	90.37	IMGVR_UViG_3300008504_000003|3300008504|Ga0114860_100138	vRhyme_bin_10__NODE_187_length_19081_cov_7.072795
/oral_virome_database/OVD-genomes.fa	42_vRhyme_bin_10.fa	94.7	32.28	90.37	HMP_0763.k81_148497	vRhyme_bin_10__NODE_187_length_19081_cov_7.072795
/oral_virome_database/OVD-genomes.fa	42_vRhyme_bin_10.fa	94.59	34.5	98.56	HMP_0190.k81_147691	vRhyme_bin_10__NODE_187_length_19081_cov_7.072795
/img_vr_v4/IMG_VR/IMG_VR_2022-12-19_7/IMGVR_all_nucleotides.fna	42_vRhyme_bin_10.fa	94.59	34.44	98.56	IMGVR_UViG_3300006260_000001|3300006260|Ga0099518_100228	vRhyme_bin_10__NODE_187_length_19081_cov_7.072795
/oral_virome_database/OVD-genomes.fa	42_vRhyme_bin_10.fa	94.38	35.25	99.42	HMP_0846.k81_592406	vRhyme_bin_10__NODE_187_length_19081_cov_7.072795
/oral_virome_database/OVD-genomes.fa	42_vRhyme_bin_10.fa	94.38	32.18	90.9	HMP_1127.k81_244364	vRhyme_bin_10__NODE_187_length_19081_cov_7.072795
/img_vr_v4/IMG_VR/IMG_VR_2022-12-19_7/IMGVR_all_nucleotides.fna	42_vRhyme_bin_10.fa	94.36	52.65	99.42	IMGVR_UViG_7000000128_000095|7000000128|SRS050244_LANL_scaffold_1795	vRhyme_bin_10__NODE_187_length_19081_cov_7.072795
/img_vr_v4/IMG_VR/IMG_VR_2022-12-19_7/IMGVR_all_nucleotides.fna	42_vRhyme_bin_10.fa	94.36	35.22	99.42	IMGVR_UViG_3300007125_000027|3300007125|Ga0102700_1000245	vRhyme_bin_10__NODE_187_length_19081_cov_7.072795
/oral_virome_database/OVD-genomes.fa	42_vRhyme_bin_10.fa	94.36	36.5	94.47	Heintz_2016_27.k141_166433	vRhyme_bin_10__NODE_187_length_19081_cov_7.072795
/img_vr_v4/IMG_VR/IMG_VR_2022-12-19_7/IMGVR_all_nucleotides.fna	42_vRhyme_bin_10.fa	94.34	35.33	99.27	IMGVR_UViG_3300008742_000010|3300008742|Ga0115672_100108	vRhyme_bin_10__NODE_187_length_19081_cov_7.072795
/oral_virome_database/OVD-genomes.fa	42_vRhyme_bin_10.fa	94.25	93.2	60.11	HMP_0399.k81_40927	vRhyme_bin_10__NODE_187_length_19081_cov_7.072795
/img_vr_v4/IMG_VR/IMG_VR_2022-12-19_7/IMGVR_all_nucleotides.fna	42_vRhyme_bin_10.fa	94.19	31.49	91.96	IMGVR_UViG_3300008302_000006|3300008302|Ga0114874_100032	vRhyme_bin_10__NODE_187_length_19081_cov_7.072795
/oral_virome_database/OVD-genomes.fa	42_vRhyme_bin_10.fa	94.15	33.83	95.46	HMP_0133.k81_201612	vRhyme_bin_10__NODE_187_length_19081_cov_7.072795
/oral_virome_database/OVD-genomes.fa	42_vRhyme_bin_10.fa	93.96	86	55.46	Heintz_2016_39.k141_142940	vRhyme_bin_10__NODE_187_length_19081_cov_7.072795
/oral_virome_database/OVD-genomes.fa	42_vRhyme_bin_10.fa	93.95	35.95	92.75	HMP_0789.k81_93400	vRhyme_bin_10__NODE_187_length_19081_cov_7.072795
/oral_virome_database/OVD-genomes.fa	42_vRhyme_bin_10.fa	93.89	33.85	94.18	HMP_0548.k81_342306	vRhyme_bin_10__NODE_187_length_19081_cov_7.072795
/img_vr_v4/IMG_VR/IMG_VR_2022-12-19_7/IMGVR_all_nucleotides.fna	42_vRhyme_bin_10.fa	93.89	33.93	94.4	IMGVR_UViG_3300008611_000003|3300008611|Ga0111137_1000166	vRhyme_bin_10__NODE_187_length_19081_cov_7.072795
/img_vr_v4/IMG_VR/IMG_VR_2022-12-19_7/IMGVR_all_nucleotides.fna	42_vRhyme_bin_10.fa	93.89	33.97	94.4	IMGVR_UViG_7000000422_000002|7000000422|SRS057791_LANL_scaffold_58954	vRhyme_bin_10__NODE_187_length_19081_cov_7.072795
/oral_virome_database/OVD-genomes.fa	42_vRhyme_bin_10.fa	93.85	35.99	94.63	HMP_0842.k81_26536	vRhyme_bin_10__NODE_187_length_19081_cov_7.072795
/oral_virome_database/OVD-genomes.fa	42_vRhyme_bin_10.fa	93.68	33.29	93.06	HMP_0908.k81_113903	vRhyme_bin_10__NODE_187_length_19081_cov_7.072795
/img_vr_v4/IMG_VR/IMG_VR_2022-12-19_7/IMGVR_all_nucleotides.fna	42_vRhyme_bin_10.fa	93.62	99.97	34.02	IMGVR_UViG_7000000042_000012|7000000042|C3868514	vRhyme_bin_10__NODE_187_length_19081_cov_7.072795
/oral_virome_database/OVD-genomes.fa	42_vRhyme_bin_10.fa	93.6	33.86	94.32	HMP_0590.k81_265346	vRhyme_bin_10__NODE_187_length_19081_cov_7.072795
/img_vr_v4/IMG_VR/IMG_VR_2022-12-19_7/IMGVR_all_nucleotides.fna	42_vRhyme_bin_10.fa	93.6	33.85	94.32	IMGVR_UViG_3300008098_000026|3300008098|Ga0114255_100273	vRhyme_bin_10__NODE_187_length_19081_cov_7.072795
/img_vr_v4/IMG_VR/IMG_VR_2022-12-19_7/IMGVR_all_nucleotides.fna	42_vRhyme_bin_10.fa	93.55	38.15	96.85	IMGVR_UViG_7000000073_000041|7000000073|SRS021496_Baylor_scaffold_60493	vRhyme_bin_10__NODE_187_length_19081_cov_7.072795
/img_vr_v4/IMG_VR/IMG_VR_2022-12-19_7/IMGVR_all_nucleotides.fna	42_vRhyme_bin_10.fa	93.55	38.1	96.85	IMGVR_UViG_3300006524_000007|3300006524|Ga0101033_100102	vRhyme_bin_10__NODE_187_length_19081_cov_7.072795
/oral_virome_database/OVD-genomes.fa	42_vRhyme_bin_10.fa	93.52	37.38	97.55	Zeller_2014_34.k121_6631	vRhyme_bin_10__NODE_187_length_19081_cov_7.072795
/oral_virome_database/OVD-genomes.fa	42_vRhyme_bin_10.fa	93.5	33.75	95.15	Wang_2019_07.k81_249641	vRhyme_bin_10__NODE_187_length_19081_cov_7.072795
/img_vr_v4/IMG_VR/IMG_VR_2022-12-19_7/IMGVR_all_nucleotides.fna	42_vRhyme_bin_10.fa	93.39	36.42	95.64	IMGVR_UViG_7000000028_000070|7000000028|SRS024138_Baylor_scaffold_5948	vRhyme_bin_10__NODE_187_length_19081_cov_7.072795
/img_vr_v4/IMG_VR/IMG_VR_2022-12-19_7/IMGVR_all_nucleotides.fna	42_vRhyme_bin_10.fa	93.39	34.19	95.64	IMGVR_UViG_3300006462_000010|3300006462|Ga0100062_100064	vRhyme_bin_10__NODE_187_length_19081_cov_7.072795
/oral_virome_database/OVD-genomes.fa	42_vRhyme_bin_10.fa	93.39	34.23	95.64	HMP_0415.k81_144878	vRhyme_bin_10__NODE_187_length_19081_cov_7.072795
/oral_virome_database/OVD-genomes.fa	42_vRhyme_bin_10.fa	93.12	33.15	92.28	Brito_2019_091.k121_9254	vRhyme_bin_10__NODE_187_length_19081_cov_7.072795
/oral_virome_database/OVD-genomes.fa	42_vRhyme_bin_10.fa	92.83	35.86	98.5	HMP_0010.k81_39370	vRhyme_bin_10__NODE_187_length_19081_cov_7.072795
/img_vr_v4/IMG_VR/IMG_VR_2022-12-19_7/IMGVR_all_nucleotides.fna	42_vRhyme_bin_10.fa	92.8	35.7	98.11	IMGVR_UViG_3300008537_000004|3300008537|Ga0111051_100278	vRhyme_bin_10__NODE_187_length_19081_cov_7.072795
/oral_virome_database/OVD-genomes.fa	42_vRhyme_bin_10.fa	92.71	34.06	97.16	Wang_2019_06.k81_3	vRhyme_bin_10__NODE_187_length_19081_cov_7.072795
/metagenomic_gut_virus/mgv_contigs.fna	42_vRhyme_bin_10.fa	91.86	46.58	97.44	MGV-GENOME-0268070 1-39913/39913	vRhyme_bin_10__NODE_187_length_19081_cov_7.072795
/img_vr_v4/IMG_VR/IMG_VR_2022-12-19_7/IMGVR_all_nucleotides.fna	42_vRhyme_bin_10.fa	91.86	46.58	97.44	IMGVR_UViG_3300045988_041112|3300045988|Ga0495776_111220	vRhyme_bin_10__NODE_187_length_19081_cov_7.072795
/oral_virome_database/OVD-genomes.fa	42_vRhyme_bin_10.fa	91.83	46.87	97.44	Zhang_2015_206.ctg_159	vRhyme_bin_10__NODE_187_length_19081_cov_7.072795
/oral_virome_database/OVD-genomes.fa	42_vRhyme_bin_10.fa	91.54	87.9	51.59	Zhang_2015_142.ctg_1836	vRhyme_bin_10__NODE_187_length_19081_cov_7.072795
/img_vr_v4/IMG_VR/IMG_VR_2022-12-19_7/IMGVR_all_nucleotides.fna	44_vRhyme_bin_10.fa	93.72	6.53	93.24	IMGVR_UViG_3300045988_088114|3300045988|Ga0495776_088960	vRhyme_bin_10__NODE_1901_length_9670_cov_6.924493
/oral_virome_database/OVD-genomes.fa	44_vRhyme_bin_10.fa	93.72	7.13	93.24	Zhang_2015_244.ctg_33	vRhyme_bin_10__NODE_1901_length_9670_cov_6.924493
/metagenomic_gut_virus/mgv_contigs.fna	44_vRhyme_bin_10.fa	93.72	6.53	93.24	MGV-GENOME-0374399 1-138041/138041	vRhyme_bin_10__NODE_1901_length_9670_cov_6.924493
/img_vr_v4/IMG_VR/IMG_VR_2022-12-19_7/IMGVR_all_nucleotides.fna	29_vRhyme_bin_10.fa	96.54	99.88	16.82	IMGVR_UViG_3300008412_000065|3300008412|Ga0115193_1003814	vRhyme_bin_10__NODE_192_length_24816_cov_5.701708
/img_vr_v4/IMG_VR/IMG_VR_2022-12-19_7/IMGVR_all_nucleotides.fna	29_vRhyme_bin_10.fa	95.97	91.64	26.31	IMGVR_UViG_7000000295_000117|7000000295|SRS019219_WUGC_scaffold_74133	vRhyme_bin_10__NODE_192_length_24816_cov_5.701708
/img_vr_v4/IMG_VR/IMG_VR_2022-12-19_7/IMGVR_all_nucleotides.fna	29_vRhyme_bin_10.fa	95.89	95.44	20.26	IMGVR_UViG_7000000104_000010|7000000104|SRS019225_WUGC_scaffold_18213	vRhyme_bin_10__NODE_192_length_24816_cov_5.701708
/img_vr_v4/IMG_VR/IMG_VR_2022-12-19_7/IMGVR_all_nucleotides.fna	29_vRhyme_bin_10.fa	95.8	93.82	19.08	IMGVR_UViG_3300008471_000038|3300008471|Ga0114857_100985	vRhyme_bin_10__NODE_192_length_24816_cov_5.701708
/img_vr_v4/IMG_VR/IMG_VR_2022-12-19_7/IMGVR_all_nucleotides.fna	29_vRhyme_bin_10.fa	95.73	99.36	18.08	IMGVR_UViG_3300007355_000040|3300007355|Ga0104762_1002621	vRhyme_bin_10__NODE_192_length_24816_cov_5.701708
/img_vr_v4/IMG_VR/IMG_VR_2022-12-19_7/IMGVR_all_nucleotides.fna	29_vRhyme_bin_10.fa	95.53	100	16.67	IMGVR_UViG_3300007854_000032|3300007854|Ga0114157_101194	vRhyme_bin_10__NODE_192_length_24816_cov_5.701708
/img_vr_v4/IMG_VR/IMG_VR_2022-12-19_7/IMGVR_all_nucleotides.fna	29_vRhyme_bin_10.fa	95.51	91.89	26.82	IMGVR_UViG_7000000607_000012|7000000607|SRS019329_WUGC_scaffold_7923	vRhyme_bin_10__NODE_192_length_24816_cov_5.701708
/img_vr_v4/IMG_VR/IMG_VR_2022-12-19_7/IMGVR_all_nucleotides.fna	29_vRhyme_bin_10.fa	95.48	97.78	18.78	IMGVR_UViG_3300007977_000121|3300007977|Ga0111542_105015	vRhyme_bin_10__NODE_192_length_24816_cov_5.701708
/img_vr_v4/IMG_VR/IMG_VR_2022-12-19_7/IMGVR_all_nucleotides.fna	29_vRhyme_bin_10.fa	95.28	100	20.22	IMGVR_UViG_3300008271_000078|3300008271|Ga0111085_106281	vRhyme_bin_10__NODE_192_length_24816_cov_5.701708
/img_vr_v4/IMG_VR/IMG_VR_2022-12-19_7/IMGVR_all_nucleotides.fna	29_vRhyme_bin_10.fa	95.22	97.79	21.53	IMGVR_UViG_3300007348_000042|3300007348|Ga0104342_103098	vRhyme_bin_10__NODE_192_length_24816_cov_5.701708
/img_vr_v4/IMG_VR/IMG_VR_2022-12-19_7/IMGVR_all_nucleotides.fna	29_vRhyme_bin_10.fa	94.98	99.01	27.14	IMGVR_UViG_7000000016_000022|7000000016|SRS023538_Baylor_scaffold_33688	vRhyme_bin_10__NODE_192_length_24816_cov_5.701708
/img_vr_v4/IMG_VR/IMG_VR_2022-12-19_7/IMGVR_all_nucleotides.fna	29_vRhyme_bin_10.fa	94.93	85.11	22.73	IMGVR_UViG_7000000130_000023|7000000130|SRS062540_LANL_scaffold_79645	vRhyme_bin_10__NODE_192_length_24816_cov_5.701708
/img_vr_v4/IMG_VR/IMG_VR_2022-12-19_7/IMGVR_all_nucleotides.fna	29_vRhyme_bin_10.fa	94.93	95.74	23.84	IMGVR_UViG_7000000625_000007|7000000625|SRS045313_LANL_scaffold_3527	vRhyme_bin_10__NODE_192_length_24816_cov_5.701708
/img_vr_v4/IMG_VR/IMG_VR_2022-12-19_7/IMGVR_all_nucleotides.fna	29_vRhyme_bin_10.fa	94.83	97.86	19.34	IMGVR_UViG_3300008405_000064|3300008405|Ga0115221_1002685	vRhyme_bin_10__NODE_192_length_24816_cov_5.701708
/img_vr_v4/IMG_VR/IMG_VR_2022-12-19_7/IMGVR_all_nucleotides.fna	29_vRhyme_bin_10.fa	94.75	99.73	23.75	IMGVR_UViG_3300007995_000037|3300007995|Ga0111049_100625	vRhyme_bin_10__NODE_192_length_24816_cov_5.701708
/img_vr_v4/IMG_VR/IMG_VR_2022-12-19_7/IMGVR_all_nucleotides.fna	29_vRhyme_bin_10.fa	94.74	96.63	35.77	IMGVR_UViG_7000000096_000002|7000000096|SRS058186_LANL_scaffold_1285	vRhyme_bin_10__NODE_192_length_24816_cov_5.701708
/img_vr_v4/IMG_VR/IMG_VR_2022-12-19_7/IMGVR_all_nucleotides.fna	29_vRhyme_bin_10.fa	94.68	99.41	19.12	IMGVR_UViG_3300008414_000031|3300008414|Ga0115230_100693	vRhyme_bin_10__NODE_192_length_24816_cov_5.701708
/oral_virome_database/OVD-genomes.fa	29_vRhyme_bin_10.fa	94.68	94.52	51.96	Velsko_2019_096.k61_85557	vRhyme_bin_10__NODE_192_length_24816_cov_5.701708
/img_vr_v4/IMG_VR/IMG_VR_2022-12-19_7/IMGVR_all_nucleotides.fna	29_vRhyme_bin_10.fa	94.66	97.98	39.62	IMGVR_UViG_3300007841_000004|3300007841|Ga0105907_100192	vRhyme_bin_10__NODE_192_length_24816_cov_5.701708
/img_vr_v4/IMG_VR/IMG_VR_2022-12-19_7/IMGVR_all_nucleotides.fna	29_vRhyme_bin_10.fa	94.56	98.4	41.63	IMGVR_UViG_3300007104_000023|3300007104|Ga0102629_100740	vRhyme_bin_10__NODE_192_length_24816_cov_5.701708
/img_vr_v4/IMG_VR/IMG_VR_2022-12-19_7/IMGVR_all_nucleotides.fna	29_vRhyme_bin_10.fa	94.53	98.77	19.75	IMGVR_UViG_3300008680_000092|3300008680|Ga0111555_1006807	vRhyme_bin_10__NODE_192_length_24816_cov_5.701708
/img_vr_v4/IMG_VR/IMG_VR_2022-12-19_7/IMGVR_all_nucleotides.fna	29_vRhyme_bin_10.fa	94.5	97.09	24.96	IMGVR_UViG_7000000074_000028|7000000074|SRS065099_LANL_scaffold_15439	vRhyme_bin_10__NODE_192_length_24816_cov_5.701708
/img_vr_v4/IMG_VR/IMG_VR_2022-12-19_7/IMGVR_all_nucleotides.fna	29_vRhyme_bin_10.fa	94.49	86.16	15.07	IMGVR_UViG_7000000640_000068|7000000640|SRS015278_WUGC_scaffold_58337	vRhyme_bin_10__NODE_192_length_24816_cov_5.701708
/img_vr_v4/IMG_VR/IMG_VR_2022-12-19_7/IMGVR_all_nucleotides.fna	29_vRhyme_bin_10.fa	94.48	96.88	30.81	IMGVR_UViG_3300006294_000025|3300006294|Ga0099625_100541	vRhyme_bin_10__NODE_192_length_24816_cov_5.701708
/img_vr_v4/IMG_VR/IMG_VR_2022-12-19_7/IMGVR_all_nucleotides.fna	29_vRhyme_bin_10.fa	94.45	94.42	41.82	IMGVR_UViG_3300008300_000005|3300008300|Ga0114869_100257	vRhyme_bin_10__NODE_192_length_24816_cov_5.701708
/img_vr_v4/IMG_VR/IMG_VR_2022-12-19_7/IMGVR_all_nucleotides.fna	29_vRhyme_bin_10.fa	94.44	95.14	23.61	IMGVR_UViG_3300007993_000036|3300007993|Ga0113877_102025	vRhyme_bin_10__NODE_192_length_24816_cov_5.701708
/img_vr_v4/IMG_VR/IMG_VR_2022-12-19_7/IMGVR_all_nucleotides.fna	29_vRhyme_bin_10.fa	94.43	97.9	18.37	IMGVR_UViG_3300019469_000011|3300019469|Ga0197712_10067	vRhyme_bin_10__NODE_192_length_24816_cov_5.701708
/img_vr_v4/IMG_VR/IMG_VR_2022-12-19_7/IMGVR_all_nucleotides.fna	29_vRhyme_bin_10.fa	94.41	94.42	22.28	IMGVR_UViG_3300008471_000030|3300008471|Ga0114857_100823	vRhyme_bin_10__NODE_192_length_24816_cov_5.701708
/img_vr_v4/IMG_VR/IMG_VR_2022-12-19_7/IMGVR_all_nucleotides.fna	29_vRhyme_bin_10.fa	94.41	95.37	18.09	IMGVR_UViG_3300007294_000034|3300007294|Ga0104789_101199	vRhyme_bin_10__NODE_192_length_24816_cov_5.701708
/img_vr_v4/IMG_VR/IMG_VR_2022-12-19_7/IMGVR_all_nucleotides.fna	29_vRhyme_bin_10.fa	94.4	93.39	15.42	IMGVR_UViG_7000000315_000084|7000000315|SRS013723_Baylor_scaffold_16363	vRhyme_bin_10__NODE_192_length_24816_cov_5.701708
/img_vr_v4/IMG_VR/IMG_VR_2022-12-19_7/IMGVR_all_nucleotides.fna	29_vRhyme_bin_10.fa	94.39	88.24	22.32	IMGVR_UViG_3300008154_000120|3300008154|Ga0114321_1003198	vRhyme_bin_10__NODE_192_length_24816_cov_5.701708
/img_vr_v4/IMG_VR/IMG_VR_2022-12-19_7/IMGVR_all_nucleotides.fna	29_vRhyme_bin_10.fa	94.38	98.69	59.23	IMGVR_UViG_3300008335_000018|3300008335|Ga0115190_100522	vRhyme_bin_10__NODE_192_length_24816_cov_5.701708
/img_vr_v4/IMG_VR/IMG_VR_2022-12-19_7/IMGVR_all_nucleotides.fna	29_vRhyme_bin_10.fa	94.36	88.95	23.1	IMGVR_UViG_3300008635_000055|3300008635|Ga0115679_102958	vRhyme_bin_10__NODE_192_length_24816_cov_5.701708
/img_vr_v4/IMG_VR/IMG_VR_2022-12-19_7/IMGVR_all_nucleotides.fna	29_vRhyme_bin_10.fa	94.34	100	30.92	IMGVR_UViG_3300013749_000021|3300013749|Ga0119799_102190	vRhyme_bin_10__NODE_192_length_24816_cov_5.701708
/img_vr_v4/IMG_VR/IMG_VR_2022-12-19_7/IMGVR_all_nucleotides.fna	29_vRhyme_bin_10.fa	94.32	92.33	16.54	IMGVR_UViG_3300022496_000022|3300022496|Ga0242632_10218	vRhyme_bin_10__NODE_192_length_24816_cov_5.701708
/img_vr_v4/IMG_VR/IMG_VR_2022-12-19_7/IMGVR_all_nucleotides.fna	29_vRhyme_bin_10.fa	94.3	94.81	35.79	IMGVR_UViG_7000000674_000013|7000000674|C2095969	vRhyme_bin_10__NODE_192_length_24816_cov_5.701708
/oral_virome_database/OVD-genomes.fa	29_vRhyme_bin_10.fa	94.29	93.29	37.77	Heintz_2016_35.k141_56636	vRhyme_bin_10__NODE_192_length_24816_cov_5.701708
/img_vr_v4/IMG_VR/IMG_VR_2022-12-19_7/IMGVR_all_nucleotides.fna	29_vRhyme_bin_10.fa	94.26	92.31	31.93	IMGVR_UViG_3300007208_000078|3300007208|Ga0103291_102941	vRhyme_bin_10__NODE_192_length_24816_cov_5.701708
/img_vr_v4/IMG_VR/IMG_VR_2022-12-19_7/IMGVR_all_nucleotides.fna	29_vRhyme_bin_10.fa	94.25	98.71	19.79	IMGVR_UViG_3300011925_000032|3300011925|Ga0119789_101760	vRhyme_bin_10__NODE_192_length_24816_cov_5.701708
/oral_virome_database/OVD-genomes.fa	29_vRhyme_bin_10.fa	94.25	92.45	38.61	HMP_0236.k81_207954	vRhyme_bin_10__NODE_192_length_24816_cov_5.701708
/oral_virome_database/OVD-genomes.fa	29_vRhyme_bin_10.fa	94.23	95.6	75.48	HMP_0856.k81_2362	vRhyme_bin_10__NODE_192_length_24816_cov_5.701708
/img_vr_v4/IMG_VR/IMG_VR_2022-12-19_7/IMGVR_all_nucleotides.fna	29_vRhyme_bin_10.fa	94.21	88.69	19.21	IMGVR_UViG_3300006261_000018|3300006261|Ga0099521_101878	vRhyme_bin_10__NODE_192_length_24816_cov_5.701708
/img_vr_v4/IMG_VR/IMG_VR_2022-12-19_7/IMGVR_all_nucleotides.fna	29_vRhyme_bin_10.fa	94.2	99.24	37.67	IMGVR_UViG_3300007938_000011|3300007938|Ga0114251_100229	vRhyme_bin_10__NODE_192_length_24816_cov_5.701708
/oral_virome_database/OVD-genomes.fa	29_vRhyme_bin_10.fa	94.19	98.84	65.28	Caselli_2020_047.k141_5531	vRhyme_bin_10__NODE_192_length_24816_cov_5.701708
/img_vr_v4/IMG_VR/IMG_VR_2022-12-19_7/IMGVR_all_nucleotides.fna	29_vRhyme_bin_10.fa	94.19	88.66	21.67	IMGVR_UViG_3300006247_000140|3300006247|Ga0099374_1005667	vRhyme_bin_10__NODE_192_length_24816_cov_5.701708
/img_vr_v4/IMG_VR/IMG_VR_2022-12-19_7/IMGVR_all_nucleotides.fna	29_vRhyme_bin_10.fa	94.14	93.2	16.57	IMGVR_UViG_3300008680_000105|3300008680|Ga0111555_1007797	vRhyme_bin_10__NODE_192_length_24816_cov_5.701708
/oral_virome_database/OVD-genomes.fa	29_vRhyme_bin_10.fa	94.13	97.55	49.78	HMP_0131.k81_143299	vRhyme_bin_10__NODE_192_length_24816_cov_5.701708
/img_vr_v4/IMG_VR/IMG_VR_2022-12-19_7/IMGVR_all_nucleotides.fna	29_vRhyme_bin_10.fa	94.13	98.09	37.93	IMGVR_UViG_7000000512_000019|7000000512|SRS018394_Baylor_scaffold_16932	vRhyme_bin_10__NODE_192_length_24816_cov_5.701708
/oral_virome_database/OVD-genomes.fa	29_vRhyme_bin_10.fa	94.11	100	50.34	HMP_0459.k81_128795	vRhyme_bin_10__NODE_192_length_24816_cov_5.701708
/img_vr_v4/IMG_VR/IMG_VR_2022-12-19_7/IMGVR_all_nucleotides.fna	29_vRhyme_bin_10.fa	94.1	99.3	35.87	IMGVR_UViG_3300008688_000062|3300008688|Ga0111559_1002387	vRhyme_bin_10__NODE_192_length_24816_cov_5.701708
/img_vr_v4/IMG_VR/IMG_VR_2022-12-19_7/IMGVR_all_nucleotides.fna	29_vRhyme_bin_10.fa	94.1	96.69	37.56	IMGVR_UViG_7000000056_000001|7000000056|C892954	vRhyme_bin_10__NODE_192_length_24816_cov_5.701708
/img_vr_v4/IMG_VR/IMG_VR_2022-12-19_7/IMGVR_all_nucleotides.fna	29_vRhyme_bin_10.fa	94.06	97.94	41.29	IMGVR_UViG_7000000577_000034|7000000577|SRS022625_Baylor_scaffold_11694	vRhyme_bin_10__NODE_192_length_24816_cov_5.701708
/img_vr_v4/IMG_VR/IMG_VR_2022-12-19_7/IMGVR_all_nucleotides.fna	29_vRhyme_bin_10.fa	94.04	92.6	40.01	IMGVR_UViG_3300007196_000103|3300007196|Ga0103270_101479	vRhyme_bin_10__NODE_192_length_24816_cov_5.701708
/img_vr_v4/IMG_VR/IMG_VR_2022-12-19_7/IMGVR_all_nucleotides.fna	29_vRhyme_bin_10.fa	94.03	97.9	64.39	IMGVR_UViG_2044078009_000003|2044078009|mobDRAFT_NODE_24_len_16287_cov_25_426659	vRhyme_bin_10__NODE_192_length_24816_cov_5.701708
/img_vr_v4/IMG_VR/IMG_VR_2022-12-19_7/IMGVR_all_nucleotides.fna	29_vRhyme_bin_10.fa	94.03	97.26	40.91	IMGVR_UViG_3300007047_000008|3300007047|Ga0102637_100270	vRhyme_bin_10__NODE_192_length_24816_cov_5.701708
/img_vr_v4/IMG_VR/IMG_VR_2022-12-19_7/IMGVR_all_nucleotides.fna	29_vRhyme_bin_10.fa	94.03	97.86	55.5	IMGVR_UViG_7000000313_000066|7000000313|SRS058053_LANL_scaffold_63171	vRhyme_bin_10__NODE_192_length_24816_cov_5.701708
/img_vr_v4/IMG_VR/IMG_VR_2022-12-19_7/IMGVR_all_nucleotides.fna	29_vRhyme_bin_10.fa	94.02	95.99	38.72	IMGVR_UViG_7000000614_000002|7000000614|C1507455	vRhyme_bin_10__NODE_192_length_24816_cov_5.701708
/oral_virome_database/OVD-genomes.fa	29_vRhyme_bin_10.fa	94.02	100	62.99	Shi_2020_62.k81_4499	vRhyme_bin_10__NODE_192_length_24816_cov_5.701708
/oral_virome_database/OVD-genomes.fa	29_vRhyme_bin_10.fa	94.01	97.79	47.71	Caselli_2020_135.k141_55738	vRhyme_bin_10__NODE_192_length_24816_cov_5.701708
/img_vr_v4/IMG_VR/IMG_VR_2022-12-19_7/IMGVR_all_nucleotides.fna	29_vRhyme_bin_10.fa	94.01	96.1	56.9	IMGVR_UViG_7000000664_000020|7000000664|SRS053630_LANL_scaffold_4028	vRhyme_bin_10__NODE_192_length_24816_cov_5.701708
/img_vr_v4/IMG_VR/IMG_VR_2022-12-19_7/IMGVR_all_nucleotides.fna	29_vRhyme_bin_10.fa	94	85.28	31.59	IMGVR_UViG_3300008637_000046|3300008637|Ga0115682_100635	vRhyme_bin_10__NODE_192_length_24816_cov_5.701708
/img_vr_v4/IMG_VR/IMG_VR_2022-12-19_7/IMGVR_all_nucleotides.fna	29_vRhyme_bin_10.fa	93.98	100	48.34	IMGVR_UViG_3300006247_000082|3300006247|Ga0099374_1002016	vRhyme_bin_10__NODE_192_length_24816_cov_5.701708
/oral_virome_database/OVD-genomes.fa	29_vRhyme_bin_10.fa	93.93	95.46	39.02	Caselli_2020_039.k141_18537	vRhyme_bin_10__NODE_192_length_24816_cov_5.701708
/img_vr_v4/IMG_VR/IMG_VR_2022-12-19_7/IMGVR_all_nucleotides.fna	29_vRhyme_bin_10.fa	93.91	94.56	17.57	IMGVR_UViG_7000000615_000070|7000000615|SRS019591_WUGC_scaffold_22068	vRhyme_bin_10__NODE_192_length_24816_cov_5.701708
/img_vr_v4/IMG_VR/IMG_VR_2022-12-19_7/IMGVR_all_nucleotides.fna	29_vRhyme_bin_10.fa	93.89	85.9	16.77	IMGVR_UViG_3300006898_000014|3300006898|Ga0102522_100557	vRhyme_bin_10__NODE_192_length_24816_cov_5.701708
/img_vr_v4/IMG_VR/IMG_VR_2022-12-19_7/IMGVR_all_nucleotides.fna	29_vRhyme_bin_10.fa	93.86	93.1	15.61	IMGVR_UViG_7000000683_000013|7000000683|SRS042457_LANL_scaffold_6691	vRhyme_bin_10__NODE_192_length_24816_cov_5.701708
/img_vr_v4/IMG_VR/IMG_VR_2022-12-19_7/IMGVR_all_nucleotides.fna	29_vRhyme_bin_10.fa	93.85	94.61	45.54	IMGVR_UViG_7000000033_000012|7000000033|SRS019333_WUGC_scaffold_12174	vRhyme_bin_10__NODE_192_length_24816_cov_5.701708
/img_vr_v4/IMG_VR/IMG_VR_2022-12-19_7/IMGVR_all_nucleotides.fna	29_vRhyme_bin_10.fa	93.85	96.93	15.66	IMGVR_UViG_3300008498_000026|3300008498|Ga0115079_101340	vRhyme_bin_10__NODE_192_length_24816_cov_5.701708
/oral_virome_database/OVD-genomes.fa	29_vRhyme_bin_10.fa	93.84	99.29	65.27	Zeller_2014_53.k121_59133	vRhyme_bin_10__NODE_192_length_24816_cov_5.701708
/img_vr_v4/IMG_VR/IMG_VR_2022-12-19_7/IMGVR_all_nucleotides.fna	29_vRhyme_bin_10.fa	93.82	91.48	69.23	IMGVR_UViG_3300008338_000001|3300008338|Ga0114891_100028	vRhyme_bin_10__NODE_192_length_24816_cov_5.701708
/oral_virome_database/OVD-genomes.fa	29_vRhyme_bin_10.fa	93.8	98.97	68.41	HMP_0945.k81_5551	vRhyme_bin_10__NODE_192_length_24816_cov_5.701708
/oral_virome_database/OVD-genomes.fa	29_vRhyme_bin_10.fa	93.79	100	40.49	HMP_1066.k81_51951	vRhyme_bin_10__NODE_192_length_24816_cov_5.701708
/oral_virome_database/OVD-genomes.fa	29_vRhyme_bin_10.fa	93.78	99.01	48.54	Ghensi_2020_051.k101_3154	vRhyme_bin_10__NODE_192_length_24816_cov_5.701708
/img_vr_v4/IMG_VR/IMG_VR_2022-12-19_7/IMGVR_all_nucleotides.fna	29_vRhyme_bin_10.fa	93.77	99.33	21.42	IMGVR_UViG_3300011982_000221|3300011982|Ga0119773_1002890	vRhyme_bin_10__NODE_192_length_24816_cov_5.701708
/oral_virome_database/OVD-genomes.fa	29_vRhyme_bin_10.fa	93.77	92.91	40.68	HMP_0572.k81_98962	vRhyme_bin_10__NODE_192_length_24816_cov_5.701708
/img_vr_v4/IMG_VR/IMG_VR_2022-12-19_7/IMGVR_all_nucleotides.fna	29_vRhyme_bin_10.fa	93.74	100	28.59	IMGVR_UViG_3300006479_000074|3300006479|Ga0100247_1003547	vRhyme_bin_10__NODE_192_length_24816_cov_5.701708
/img_vr_v4/IMG_VR/IMG_VR_2022-12-19_7/IMGVR_all_nucleotides.fna	29_vRhyme_bin_10.fa	93.73	97.51	25.45	IMGVR_UViG_7000000512_000016|7000000512|SRS018394_Baylor_scaffold_10624	vRhyme_bin_10__NODE_192_length_24816_cov_5.701708
/img_vr_v4/IMG_VR/IMG_VR_2022-12-19_7/IMGVR_all_nucleotides.fna	29_vRhyme_bin_10.fa	93.72	98.1	45.37	IMGVR_UViG_7000000678_000010|7000000678|C703142	vRhyme_bin_10__NODE_192_length_24816_cov_5.701708
/img_vr_v4/IMG_VR/IMG_VR_2022-12-19_7/IMGVR_all_nucleotides.fna	29_vRhyme_bin_10.fa	93.72	99.79	35.59	IMGVR_UViG_3300022483_000022|3300022483|Ga0242628_100077	vRhyme_bin_10__NODE_192_length_24816_cov_5.701708
/img_vr_v4/IMG_VR/IMG_VR_2022-12-19_7/IMGVR_all_nucleotides.fna	29_vRhyme_bin_10.fa	93.72	93.1	42.77	IMGVR_UViG_7000000545_000014|7000000545|SRS043755_WUGC_scaffold_38422	vRhyme_bin_10__NODE_192_length_24816_cov_5.701708
/oral_virome_database/OVD-genomes.fa	29_vRhyme_bin_10.fa	93.71	99.38	47.03	HMP_0718.k81_36411	vRhyme_bin_10__NODE_192_length_24816_cov_5.701708
/img_vr_v4/IMG_VR/IMG_VR_2022-12-19_7/IMGVR_all_nucleotides.fna	29_vRhyme_bin_10.fa	93.7	99.31	53.38	IMGVR_UViG_7000000189_000004|7000000189|C388382	vRhyme_bin_10__NODE_192_length_24816_cov_5.701708
/img_vr_v4/IMG_VR/IMG_VR_2022-12-19_7/IMGVR_all_nucleotides.fna	29_vRhyme_bin_10.fa	93.7	92.42	30.27	IMGVR_UViG_7000000155_000018|7000000155|SRS020862_Baylor_scaffold_25357	vRhyme_bin_10__NODE_192_length_24816_cov_5.701708
/img_vr_v4/IMG_VR/IMG_VR_2022-12-19_7/IMGVR_all_nucleotides.fna	29_vRhyme_bin_10.fa	93.69	97.86	48.75	IMGVR_UViG_7000000119_000017|7000000119|SRS023964_Baylor_scaffold_41767	vRhyme_bin_10__NODE_192_length_24816_cov_5.701708
/img_vr_v4/IMG_VR/IMG_VR_2022-12-19_7/IMGVR_all_nucleotides.fna	29_vRhyme_bin_10.fa	93.68	95.98	19.73	IMGVR_UViG_7000000518_000045|7000000518|SRS024649_LANL_scaffold_21987	vRhyme_bin_10__NODE_192_length_24816_cov_5.701708
/img_vr_v4/IMG_VR/IMG_VR_2022-12-19_7/IMGVR_all_nucleotides.fna	29_vRhyme_bin_10.fa	93.66	97.09	48.06	IMGVR_UViG_3300022496_000005|3300022496|Ga0242632_10014	vRhyme_bin_10__NODE_192_length_24816_cov_5.701708
/img_vr_v4/IMG_VR/IMG_VR_2022-12-19_7/IMGVR_all_nucleotides.fna	29_vRhyme_bin_10.fa	93.66	90.74	21.4	IMGVR_UViG_7000000430_000045|7000000430|SRS015799_WUGC_scaffold_3384	vRhyme_bin_10__NODE_192_length_24816_cov_5.701708
/img_vr_v4/IMG_VR/IMG_VR_2022-12-19_7/IMGVR_all_nucleotides.fna	29_vRhyme_bin_10.fa	93.64	95.48	15.49	IMGVR_UViG_7000000295_000160|7000000295|C2957145	vRhyme_bin_10__NODE_192_length_24816_cov_5.701708
/oral_virome_database/OVD-genomes.fa	29_vRhyme_bin_10.fa	93.63	100	42.58	HMP_0169.k81_5400	vRhyme_bin_10__NODE_192_length_24816_cov_5.701708
/oral_virome_database/OVD-genomes.fa	29_vRhyme_bin_10.fa	93.62	95.06	46.48	HMP_0296.k81_144961	vRhyme_bin_10__NODE_192_length_24816_cov_5.701708
/img_vr_v4/IMG_VR/IMG_VR_2022-12-19_7/IMGVR_all_nucleotides.fna	29_vRhyme_bin_10.fa	93.61	96.35	41.05	IMGVR_UViG_3300008727_000026|3300008727|Ga0113884_1000668	vRhyme_bin_10__NODE_192_length_24816_cov_5.701708
/img_vr_v4/IMG_VR/IMG_VR_2022-12-19_7/IMGVR_all_nucleotides.fna	29_vRhyme_bin_10.fa	93.61	86.82	18.08	IMGVR_UViG_3300007794_000112|3300007794|Ga0105809_1003202	vRhyme_bin_10__NODE_192_length_24816_cov_5.701708
/img_vr_v4/IMG_VR/IMG_VR_2022-12-19_7/IMGVR_all_nucleotides.fna	29_vRhyme_bin_10.fa	93.6	96.68	47.23	IMGVR_UViG_3300008695_000044|3300008695|Ga0113557_101672	vRhyme_bin_10__NODE_192_length_24816_cov_5.701708
/img_vr_v4/IMG_VR/IMG_VR_2022-12-19_7/IMGVR_all_nucleotides.fna	29_vRhyme_bin_10.fa	93.58	93.73	25.96	IMGVR_UViG_7000000518_000023|7000000518|SRS024649_LANL_scaffold_40953	vRhyme_bin_10__NODE_192_length_24816_cov_5.701708
/oral_virome_database/OVD-genomes.fa	29_vRhyme_bin_10.fa	93.55	95.48	50.36	Gemez_2017_47.k141_222610	vRhyme_bin_10__NODE_192_length_24816_cov_5.701708
/img_vr_v4/IMG_VR/IMG_VR_2022-12-19_7/IMGVR_all_nucleotides.fna	29_vRhyme_bin_10.fa	93.54	85.93	22.45	IMGVR_UViG_3300006294_000033|3300006294|Ga0099625_100725	vRhyme_bin_10__NODE_192_length_24816_cov_5.701708
/img_vr_v4/IMG_VR/IMG_VR_2022-12-19_7/IMGVR_all_nucleotides.fna	29_vRhyme_bin_10.fa	93.53	98.8	17.21	IMGVR_UViG_3300007925_000078|3300007925|Ga0113553_104068	vRhyme_bin_10__NODE_192_length_24816_cov_5.701708
/oral_virome_database/OVD-genomes.fa	29_vRhyme_bin_10.fa	93.5	55.04	97.32	Goltsman_2018_099.k141_28087	vRhyme_bin_10__NODE_192_length_24816_cov_5.701708
/img_vr_v4/IMG_VR/IMG_VR_2022-12-19_7/IMGVR_all_nucleotides.fna	29_vRhyme_bin_10.fa	93.49	92.12	26.37	IMGVR_UViG_7000000004_000017|7000000004|SRS054776_LANL_scaffold_16241	vRhyme_bin_10__NODE_192_length_24816_cov_5.701708
/img_vr_v4/IMG_VR/IMG_VR_2022-12-19_7/IMGVR_all_nucleotides.fna	29_vRhyme_bin_10.fa	93.48	93.2	19.1	IMGVR_UViG_3300008362_000107|3300008362|Ga0115107_104138	vRhyme_bin_10__NODE_192_length_24816_cov_5.701708
/img_vr_v4/IMG_VR/IMG_VR_2022-12-19_7/IMGVR_all_nucleotides.fna	29_vRhyme_bin_10.fa	93.48	98.29	16.45	IMGVR_UViG_3300007502_000030|3300007502|Ga0104995_102659	vRhyme_bin_10__NODE_192_length_24816_cov_5.701708
/img_vr_v4/IMG_VR/IMG_VR_2022-12-19_7/IMGVR_all_nucleotides.fna	29_vRhyme_bin_10.fa	93.45	96.96	46.84	IMGVR_UViG_3300008281_000035|3300008281|Ga0113996_1001797	vRhyme_bin_10__NODE_192_length_24816_cov_5.701708
/oral_virome_database/OVD-genomes.fa	29_vRhyme_bin_10.fa	93.44	56.18	97.2	HMP_0619.k81_151116	vRhyme_bin_10__NODE_192_length_24816_cov_5.701708
/img_vr_v4/IMG_VR/IMG_VR_2022-12-19_7/IMGVR_all_nucleotides.fna	29_vRhyme_bin_10.fa	93.44	56.47	99.4	IMGVR_UViG_3300007314_000010|3300007314|Ga0104968_100195	vRhyme_bin_10__NODE_192_length_24816_cov_5.701708
/oral_virome_database/OVD-genomes.fa	29_vRhyme_bin_10.fa	93.43	54.09	95.82	HMP_0873.k81_303722	vRhyme_bin_10__NODE_192_length_24816_cov_5.701708
/img_vr_v4/IMG_VR/IMG_VR_2022-12-19_7/IMGVR_all_nucleotides.fna	29_vRhyme_bin_10.fa	93.42	97.52	20.12	IMGVR_UViG_7000000644_000018|7000000644|C749448	vRhyme_bin_10__NODE_192_length_24816_cov_5.701708
/img_vr_v4/IMG_VR/IMG_VR_2022-12-19_7/IMGVR_all_nucleotides.fna	29_vRhyme_bin_10.fa	93.41	93.36	65.02	IMGVR_UViG_7000000234_000012|7000000234|C1554221	vRhyme_bin_10__NODE_192_length_24816_cov_5.701708
/img_vr_v4/IMG_VR/IMG_VR_2022-12-19_7/IMGVR_all_nucleotides.fna	29_vRhyme_bin_10.fa	93.4	92.02	47.74	IMGVR_UViG_3300014108_000011|3300014108|Ga0134359_1000157	vRhyme_bin_10__NODE_192_length_24816_cov_5.701708
/img_vr_v4/IMG_VR/IMG_VR_2022-12-19_7/IMGVR_all_nucleotides.fna	29_vRhyme_bin_10.fa	93.39	98.85	17.27	IMGVR_UViG_7000000644_000022|7000000644|C749258	vRhyme_bin_10__NODE_192_length_24816_cov_5.701708
/img_vr_v4/IMG_VR/IMG_VR_2022-12-19_7/IMGVR_all_nucleotides.fna	29_vRhyme_bin_10.fa	93.37	94.47	27.87	IMGVR_UViG_3300009962_000059|3300009962|Ga0133747_10071	vRhyme_bin_10__NODE_192_length_24816_cov_5.701708
/img_vr_v4/IMG_VR/IMG_VR_2022-12-19_7/IMGVR_all_nucleotides.fna	29_vRhyme_bin_10.fa	93.37	94.47	27.87	IMGVR_UViG_3300028541_000009|3300028541|Ga0307847_1120	vRhyme_bin_10__NODE_192_length_24816_cov_5.701708
/img_vr_v4/IMG_VR/IMG_VR_2022-12-19_7/IMGVR_all_nucleotides.fna	29_vRhyme_bin_10.fa	93.33	100	34.5	IMGVR_UViG_3300008413_000048|3300008413|Ga0115229_100499	vRhyme_bin_10__NODE_192_length_24816_cov_5.701708
/img_vr_v4/IMG_VR/IMG_VR_2022-12-19_7/IMGVR_all_nucleotides.fna	29_vRhyme_bin_10.fa	93.32	91.38	43.29	IMGVR_UViG_3300008745_000066|3300008745|Ga0115673_1001072	vRhyme_bin_10__NODE_192_length_24816_cov_5.701708
/img_vr_v4/IMG_VR/IMG_VR_2022-12-19_7/IMGVR_all_nucleotides.fna	29_vRhyme_bin_10.fa	93.32	100	46.12	IMGVR_UViG_7000000133_000002|7000000133|SRS012281_Baylor_scaffold_260	vRhyme_bin_10__NODE_192_length_24816_cov_5.701708
/img_vr_v4/IMG_VR/IMG_VR_2022-12-19_7/IMGVR_all_nucleotides.fna	29_vRhyme_bin_10.fa	93.32	87.09	28.87	IMGVR_UViG_3300022579_000010|3300022579|Ga0248023_1045	vRhyme_bin_10__NODE_192_length_24816_cov_5.701708
/img_vr_v4/IMG_VR/IMG_VR_2022-12-19_7/IMGVR_all_nucleotides.fna	29_vRhyme_bin_10.fa	93.32	87.09	28.87	IMGVR_UViG_3300028508_000010|3300028508|Ga0307854_1064	vRhyme_bin_10__NODE_192_length_24816_cov_5.701708
/img_vr_v4/IMG_VR/IMG_VR_2022-12-19_7/IMGVR_all_nucleotides.fna	29_vRhyme_bin_10.fa	93.32	87.09	28.87	IMGVR_UViG_3300019469_000012|3300019469|Ga0197712_10040	vRhyme_bin_10__NODE_192_length_24816_cov_5.701708
/img_vr_v4/IMG_VR/IMG_VR_2022-12-19_7/IMGVR_all_nucleotides.fna	29_vRhyme_bin_10.fa	93.31	99.74	32.09	IMGVR_UViG_3300014038_000078|3300014038|Ga0119819_1003136	vRhyme_bin_10__NODE_192_length_24816_cov_5.701708
/oral_virome_database/OVD-genomes.fa	29_vRhyme_bin_10.fa	93.31	95.42	67.9	Wei_2020_52.k141_27649	vRhyme_bin_10__NODE_192_length_24816_cov_5.701708
/oral_virome_database/OVD-genomes.fa	29_vRhyme_bin_10.fa	93.3	55.69	98.69	Gemez_2017_15.k141_54287	vRhyme_bin_10__NODE_192_length_24816_cov_5.701708
/oral_virome_database/OVD-genomes.fa	29_vRhyme_bin_10.fa	93.29	57.56	99.47	Gemez_2017_24.k141_56466	vRhyme_bin_10__NODE_192_length_24816_cov_5.701708
/img_vr_v4/IMG_VR/IMG_VR_2022-12-19_7/IMGVR_all_nucleotides.fna	29_vRhyme_bin_10.fa	93.29	55.81	99.27	IMGVR_UViG_3300008127_000002|3300008127|Ga0114846_100014	vRhyme_bin_10__NODE_192_length_24816_cov_5.701708
/img_vr_v4/IMG_VR/IMG_VR_2022-12-19_7/IMGVR_all_nucleotides.fna	29_vRhyme_bin_10.fa	93.29	55.88	99.27	IMGVR_UViG_3300006457_000004|3300006457|Ga0100214_100053	vRhyme_bin_10__NODE_192_length_24816_cov_5.701708
/oral_virome_database/OVD-genomes.fa	29_vRhyme_bin_10.fa	93.29	55.76	98.56	Heintz_2016_27.k141_175797	vRhyme_bin_10__NODE_192_length_24816_cov_5.701708
/oral_virome_database/OVD-genomes.fa	29_vRhyme_bin_10.fa	93.28	96.42	44.9	Ghensi_2020_094.k101_6238	vRhyme_bin_10__NODE_192_length_24816_cov_5.701708
/oral_virome_database/OVD-genomes.fa	29_vRhyme_bin_10.fa	93.28	87.84	42.67	HMP_0562.k81_57903	vRhyme_bin_10__NODE_192_length_24816_cov_5.701708
/img_vr_v4/IMG_VR/IMG_VR_2022-12-19_7/IMGVR_all_nucleotides.fna	29_vRhyme_bin_10.fa	93.26	94.99	59.67	IMGVR_UViG_3300007926_000011|3300007926|Ga0113866_100120	vRhyme_bin_10__NODE_192_length_24816_cov_5.701708
/img_vr_v4/IMG_VR/IMG_VR_2022-12-19_7/IMGVR_all_nucleotides.fna	29_vRhyme_bin_10.fa	93.26	56.27	99.25	IMGVR_UViG_3300007066_000003|3300007066|Ga0103285_100094	vRhyme_bin_10__NODE_192_length_24816_cov_5.701708
/img_vr_v4/IMG_VR/IMG_VR_2022-12-19_7/IMGVR_all_nucleotides.fna	29_vRhyme_bin_10.fa	93.26	90.09	19.19	IMGVR_UViG_3300008089_000067|3300008089|Ga0104978_1004873	vRhyme_bin_10__NODE_192_length_24816_cov_5.701708
/img_vr_v4/IMG_VR/IMG_VR_2022-12-19_7/IMGVR_all_nucleotides.fna	29_vRhyme_bin_10.fa	93.25	98.24	17.14	IMGVR_UViG_3300007841_000014|3300007841|Ga0105907_100383	vRhyme_bin_10__NODE_192_length_24816_cov_5.701708
/oral_virome_database/OVD-genomes.fa	29_vRhyme_bin_10.fa	93.24	94.84	63.63	Zeller_2014_19.k121_205640	vRhyme_bin_10__NODE_192_length_24816_cov_5.701708
/img_vr_v4/IMG_VR/IMG_VR_2022-12-19_7/IMGVR_all_nucleotides.fna	29_vRhyme_bin_10.fa	93.22	93.71	18.13	IMGVR_UViG_7000000682_000055|7000000682|SRS019587_WUGC_scaffold_5608	vRhyme_bin_10__NODE_192_length_24816_cov_5.701708
/oral_virome_database/OVD-genomes.fa	29_vRhyme_bin_10.fa	93.22	98.93	75.43	Zhang_2015_165.ctg_961	vRhyme_bin_10__NODE_192_length_24816_cov_5.701708
/img_vr_v4/IMG_VR/IMG_VR_2022-12-19_7/IMGVR_all_nucleotides.fna	29_vRhyme_bin_10.fa	93.22	100	33.89	IMGVR_UViG_3300008281_000069|3300008281|Ga0113996_1002663	vRhyme_bin_10__NODE_192_length_24816_cov_5.701708
/img_vr_v4/IMG_VR/IMG_VR_2022-12-19_7/IMGVR_all_nucleotides.fna	29_vRhyme_bin_10.fa	93.22	100	18.43	IMGVR_UViG_3300009961_000093|3300009961|Ga0133745_10123	vRhyme_bin_10__NODE_192_length_24816_cov_5.701708
/oral_virome_database/OVD-genomes.fa	29_vRhyme_bin_10.fa	93.22	57.54	98.59	Gemez_2017_44.k141_151493	vRhyme_bin_10__NODE_192_length_24816_cov_5.701708
/img_vr_v4/IMG_VR/IMG_VR_2022-12-19_7/IMGVR_all_nucleotides.fna	29_vRhyme_bin_10.fa	93.21	54.65	97.85	IMGVR_UViG_3300006348_000009|3300006348|Ga0099694_100042	vRhyme_bin_10__NODE_192_length_24816_cov_5.701708
/img_vr_v4/IMG_VR/IMG_VR_2022-12-19_7/IMGVR_all_nucleotides.fna	29_vRhyme_bin_10.fa	93.2	97.92	32.06	IMGVR_UViG_3300009381_000113|3300009381|Ga0115415_1003321	vRhyme_bin_10__NODE_192_length_24816_cov_5.701708
/oral_virome_database/OVD-genomes.fa	29_vRhyme_bin_10.fa	93.2	96.74	88.98	HMP_0688.k81_99427	vRhyme_bin_10__NODE_192_length_24816_cov_5.701708
/oral_virome_database/OVD-genomes.fa	29_vRhyme_bin_10.fa	93.19	54.5	95.75	HMP_0738.k81_73027	vRhyme_bin_10__NODE_192_length_24816_cov_5.701708
/img_vr_v4/IMG_VR/IMG_VR_2022-12-19_7/IMGVR_all_nucleotides.fna	29_vRhyme_bin_10.fa	93.19	98.17	29.78	IMGVR_UViG_3300007794_000098|3300007794|Ga0105809_1001865	vRhyme_bin_10__NODE_192_length_24816_cov_5.701708
/img_vr_v4/IMG_VR/IMG_VR_2022-12-19_7/IMGVR_all_nucleotides.fna	29_vRhyme_bin_10.fa	93.19	56.03	99.58	IMGVR_UViG_3300008500_000004|3300008500|Ga0115080_100069	vRhyme_bin_10__NODE_192_length_24816_cov_5.701708
/oral_virome_database/OVD-genomes.fa	29_vRhyme_bin_10.fa	93.19	61.74	99.58	HMP_0624.k81_12671	vRhyme_bin_10__NODE_192_length_24816_cov_5.701708
/img_vr_v4/IMG_VR/IMG_VR_2022-12-19_7/IMGVR_all_nucleotides.fna	29_vRhyme_bin_10.fa	93.19	55.16	99.58	IMGVR_UViG_3300008682_000006|3300008682|Ga0111556_1000185	vRhyme_bin_10__NODE_192_length_24816_cov_5.701708
/img_vr_v4/IMG_VR/IMG_VR_2022-12-19_7/IMGVR_all_nucleotides.fna	29_vRhyme_bin_10.fa	93.18	97.5	16.37	IMGVR_UViG_7000000363_000038|7000000363|SRS015947_WUGC_scaffold_28161	vRhyme_bin_10__NODE_192_length_24816_cov_5.701708
/img_vr_v4/IMG_VR/IMG_VR_2022-12-19_7/IMGVR_all_nucleotides.fna	29_vRhyme_bin_10.fa	93.18	54.53	97.59	IMGVR_UViG_3300008746_000008|3300008746|Ga0114084_1000262	vRhyme_bin_10__NODE_192_length_24816_cov_5.701708
/oral_virome_database/OVD-genomes.fa	29_vRhyme_bin_10.fa	93.17	57.14	97.88	HMP_0445.k81_117563	vRhyme_bin_10__NODE_192_length_24816_cov_5.701708
/oral_virome_database/OVD-genomes.fa	29_vRhyme_bin_10.fa	93.17	55.43	98.12	HMP_0330.k81_23715	vRhyme_bin_10__NODE_192_length_24816_cov_5.701708
/img_vr_v4/IMG_VR/IMG_VR_2022-12-19_7/IMGVR_all_nucleotides.fna	29_vRhyme_bin_10.fa	93.17	100	16.97	IMGVR_UViG_3300006744_000115|3300006744|Ga0101797_1003923	vRhyme_bin_10__NODE_192_length_24816_cov_5.701708
/oral_virome_database/OVD-genomes.fa	29_vRhyme_bin_10.fa	93.16	88.88	37.27	Caselli_2020_151.k141_74605	vRhyme_bin_10__NODE_192_length_24816_cov_5.701708
/oral_virome_database/OVD-genomes.fa	29_vRhyme_bin_10.fa	93.16	55.4	98.54	HMP_0631.k81_18778	vRhyme_bin_10__NODE_192_length_24816_cov_5.701708
/oral_virome_database/OVD-genomes.fa	29_vRhyme_bin_10.fa	93.16	55.27	98.38	HMP_1125.k81_28212	vRhyme_bin_10__NODE_192_length_24816_cov_5.701708
/img_vr_v4/IMG_VR/IMG_VR_2022-12-19_7/IMGVR_all_nucleotides.fna	29_vRhyme_bin_10.fa	93.15	54.13	95.81	IMGVR_UViG_3300008403_000006|3300008403|Ga0115182_100141	vRhyme_bin_10__NODE_192_length_24816_cov_5.701708
/img_vr_v4/IMG_VR/IMG_VR_2022-12-19_7/IMGVR_all_nucleotides.fna	29_vRhyme_bin_10.fa	93.15	94.31	80.73	IMGVR_UViG_3300006284_000009|3300006284|Ga0099613_100095	vRhyme_bin_10__NODE_192_length_24816_cov_5.701708
/img_vr_v4/IMG_VR/IMG_VR_2022-12-19_7/IMGVR_all_nucleotides.fna	29_vRhyme_bin_10.fa	93.15	60.28	98.55	IMGVR_UViG_3300006286_000001|3300006286|Ga0099616_100016	vRhyme_bin_10__NODE_192_length_24816_cov_5.701708
/img_vr_v4/IMG_VR/IMG_VR_2022-12-19_7/IMGVR_all_nucleotides.fna	29_vRhyme_bin_10.fa	93.14	97.7	39.54	IMGVR_UViG_3300007206_000065|3300007206|Ga0103276_1001216	vRhyme_bin_10__NODE_192_length_24816_cov_5.701708
/img_vr_v4/IMG_VR/IMG_VR_2022-12-19_7/IMGVR_all_nucleotides.fna	29_vRhyme_bin_10.fa	93.14	96.56	22.83	IMGVR_UViG_3300007932_000052|3300007932|Ga0113995_100883	vRhyme_bin_10__NODE_192_length_24816_cov_5.701708
/img_vr_v4/IMG_VR/IMG_VR_2022-12-19_7/IMGVR_all_nucleotides.fna	29_vRhyme_bin_10.fa	93.14	96.56	22.83	IMGVR_UViG_3300007931_000052|3300007931|Ga0113985_100883	vRhyme_bin_10__NODE_192_length_24816_cov_5.701708
/oral_virome_database/OVD-genomes.fa	29_vRhyme_bin_10.fa	93.14	55.43	97.36	Shi_2020_32.k81_110841	vRhyme_bin_10__NODE_192_length_24816_cov_5.701708
/oral_virome_database/OVD-genomes.fa	29_vRhyme_bin_10.fa	93.13	54.94	97.23	HMP_0671.k81_146077	vRhyme_bin_10__NODE_192_length_24816_cov_5.701708
/img_vr_v4/IMG_VR/IMG_VR_2022-12-19_7/IMGVR_all_nucleotides.fna	29_vRhyme_bin_10.fa	93.13	100	19.6	IMGVR_UViG_7000000708_000063|7000000708|SRS023938_Baylor_scaffold_55126	vRhyme_bin_10__NODE_192_length_24816_cov_5.701708
/oral_virome_database/OVD-genomes.fa	29_vRhyme_bin_10.fa	93.12	98.08	41.42	HMP_1025.k81_20307	vRhyme_bin_10__NODE_192_length_24816_cov_5.701708
/oral_virome_database/OVD-genomes.fa	29_vRhyme_bin_10.fa	93.11	55.62	97.74	Altabtbaei_2021_49.k141_33235	vRhyme_bin_10__NODE_192_length_24816_cov_5.701708
/img_vr_v4/IMG_VR/IMG_VR_2022-12-19_7/IMGVR_all_nucleotides.fna	29_vRhyme_bin_10.fa	93.11	99.64	23.26	IMGVR_UViG_3300008270_000040|3300008270|Ga0114159_100717	vRhyme_bin_10__NODE_192_length_24816_cov_5.701708
/oral_virome_database/OVD-genomes.fa	29_vRhyme_bin_10.fa	93.11	90.47	55.13	Heintz_2016_29.k141_64983	vRhyme_bin_10__NODE_192_length_24816_cov_5.701708
/oral_virome_database/OVD-genomes.fa	29_vRhyme_bin_10.fa	93.1	56.27	97.47	HMP_0036.k81_4657	vRhyme_bin_10__NODE_192_length_24816_cov_5.701708
/img_vr_v4/IMG_VR/IMG_VR_2022-12-19_7/IMGVR_all_nucleotides.fna	29_vRhyme_bin_10.fa	93.1	100	19.45	IMGVR_UViG_7000000162_000033|7000000162|C2249155	vRhyme_bin_10__NODE_192_length_24816_cov_5.701708
/oral_virome_database/OVD-genomes.fa	29_vRhyme_bin_10.fa	93.09	55.11	95.64	HMP_0101.k81_99465	vRhyme_bin_10__NODE_192_length_24816_cov_5.701708
/oral_virome_database/OVD-genomes.fa	29_vRhyme_bin_10.fa	93.09	54.14	96.16	HMP_0494.k81_125694	vRhyme_bin_10__NODE_192_length_24816_cov_5.701708
/oral_virome_database/OVD-genomes.fa	29_vRhyme_bin_10.fa	93.08	54.64	97.88	HMP_0084.k81_20208	vRhyme_bin_10__NODE_192_length_24816_cov_5.701708
/img_vr_v4/IMG_VR/IMG_VR_2022-12-19_7/IMGVR_all_nucleotides.fna	29_vRhyme_bin_10.fa	93.08	57.71	98.76	IMGVR_UViG_3300008717_000007|3300008717|Ga0113876_100221	vRhyme_bin_10__NODE_192_length_24816_cov_5.701708
/oral_virome_database/OVD-genomes.fa	29_vRhyme_bin_10.fa	93.08	54.87	97.34	HMP_0404.k81_180646	vRhyme_bin_10__NODE_192_length_24816_cov_5.701708
/oral_virome_database/OVD-genomes.fa	29_vRhyme_bin_10.fa	93.07	54.23	96.38	Shaiber_2020_48.k141_576538	vRhyme_bin_10__NODE_192_length_24816_cov_5.701708
/img_vr_v4/IMG_VR/IMG_VR_2022-12-19_7/IMGVR_all_nucleotides.fna	29_vRhyme_bin_10.fa	93.07	51.17	95.14	IMGVR_UViG_3300028515_000043|3300028515|Ga0307824_1022	vRhyme_bin_10__NODE_192_length_24816_cov_5.701708
/img_vr_v4/IMG_VR/IMG_VR_2022-12-19_7/IMGVR_all_nucleotides.fna	29_vRhyme_bin_10.fa	93.07	51.17	95.14	IMGVR_UViG_3300009959_000006|3300009959|Ga0124832_10006	vRhyme_bin_10__NODE_192_length_24816_cov_5.701708
/img_vr_v4/IMG_VR/IMG_VR_2022-12-19_7/IMGVR_all_nucleotides.fna	29_vRhyme_bin_10.fa	93.07	51.17	95.14	IMGVR_UViG_3300022573_000043|3300022573|Ga0248007_1002	vRhyme_bin_10__NODE_192_length_24816_cov_5.701708
/oral_virome_database/OVD-genomes.fa	29_vRhyme_bin_10.fa	93.07	90.92	78.49	HMP_0956.k81_3168	vRhyme_bin_10__NODE_192_length_24816_cov_5.701708
/img_vr_v4/IMG_VR/IMG_VR_2022-12-19_7/IMGVR_all_nucleotides.fna	29_vRhyme_bin_10.fa	93.06	98.04	17.71	IMGVR_UViG_3300009956_000061|3300009956|Ga0133746_10100	vRhyme_bin_10__NODE_192_length_24816_cov_5.701708
/img_vr_v4/IMG_VR/IMG_VR_2022-12-19_7/IMGVR_all_nucleotides.fna	29_vRhyme_bin_10.fa	93.06	98.04	17.71	IMGVR_UViG_3300028509_000021|3300028509|Ga0307846_1021	vRhyme_bin_10__NODE_192_length_24816_cov_5.701708
/img_vr_v4/IMG_VR/IMG_VR_2022-12-19_7/IMGVR_all_nucleotides.fna	29_vRhyme_bin_10.fa	93.06	88.04	29.9	IMGVR_UViG_3300022584_000003|3300022584|Ga0248039_104	vRhyme_bin_10__NODE_192_length_24816_cov_5.701708
/img_vr_v4/IMG_VR/IMG_VR_2022-12-19_7/IMGVR_all_nucleotides.fna	29_vRhyme_bin_10.fa	93.06	88.04	29.9	IMGVR_UViG_3300028505_000003|3300028505|Ga0307863_114	vRhyme_bin_10__NODE_192_length_24816_cov_5.701708
/img_vr_v4/IMG_VR/IMG_VR_2022-12-19_7/IMGVR_all_nucleotides.fna	29_vRhyme_bin_10.fa	93.06	88.04	29.9	IMGVR_UViG_3300019474_000003|3300019474|Ga0197720_10012	vRhyme_bin_10__NODE_192_length_24816_cov_5.701708
/oral_virome_database/OVD-genomes.fa	29_vRhyme_bin_10.fa	93.06	96.78	83.49	HMP_0056.k81_69983	vRhyme_bin_10__NODE_192_length_24816_cov_5.701708
/img_vr_v4/IMG_VR/IMG_VR_2022-12-19_7/IMGVR_all_nucleotides.fna	29_vRhyme_bin_10.fa	93.05	54.68	97.03	IMGVR_UViG_3300008346_000009|3300008346|Ga0115410_100189	vRhyme_bin_10__NODE_192_length_24816_cov_5.701708
/img_vr_v4/IMG_VR/IMG_VR_2022-12-19_7/IMGVR_all_nucleotides.fna	29_vRhyme_bin_10.fa	93.05	52.7	97.03	IMGVR_UViG_3300007791_000007|3300007791|Ga0105806_1000147	vRhyme_bin_10__NODE_192_length_24816_cov_5.701708
/img_vr_v4/IMG_VR/IMG_VR_2022-12-19_7/IMGVR_all_nucleotides.fna	29_vRhyme_bin_10.fa	93.05	92.07	63.44	IMGVR_UViG_3300008134_000043|3300008134|Ga0111464_100904	vRhyme_bin_10__NODE_192_length_24816_cov_5.701708
/gut_virome_database/gut_virome_database.fna	29_vRhyme_bin_10.fa	93.05	97.19	82	Norman_92_NODE_11_length_20939_cov_27.171854	vRhyme_bin_10__NODE_192_length_24816_cov_5.701708
/img_vr_v4/IMG_VR/IMG_VR_2022-12-19_7/IMGVR_all_nucleotides.fna	29_vRhyme_bin_10.fa	93.04	91.71	33.03	IMGVR_UViG_3300009962_000078|3300009962|Ga0133747_10059	vRhyme_bin_10__NODE_192_length_24816_cov_5.701708
/oral_virome_database/OVD-genomes.fa	29_vRhyme_bin_10.fa	93.04	54.75	97.18	HMP_1131.k81_55363	vRhyme_bin_10__NODE_192_length_24816_cov_5.701708
/oral_virome_database/OVD-genomes.fa	29_vRhyme_bin_10.fa	93.03	95.08	42.83	Gemez_2017_68.k141_15503	vRhyme_bin_10__NODE_192_length_24816_cov_5.701708
/oral_virome_database/OVD-genomes.fa	29_vRhyme_bin_10.fa	93.03	53.79	93.6	HMP_0058.k81_51163	vRhyme_bin_10__NODE_192_length_24816_cov_5.701708
/img_vr_v4/IMG_VR/IMG_VR_2022-12-19_7/IMGVR_all_nucleotides.fna	29_vRhyme_bin_10.fa	93.02	82.32	97.5	IMGVR_UViG_3300022570_000009|3300022570|Ga0248021_1027	vRhyme_bin_10__NODE_192_length_24816_cov_5.701708
/img_vr_v4/IMG_VR/IMG_VR_2022-12-19_7/IMGVR_all_nucleotides.fna	29_vRhyme_bin_10.fa	93.02	82.32	97.5	IMGVR_UViG_3300022569_000009|3300022569|Ga0248020_1027	vRhyme_bin_10__NODE_192_length_24816_cov_5.701708
/img_vr_v4/IMG_VR/IMG_VR_2022-12-19_7/IMGVR_all_nucleotides.fna	29_vRhyme_bin_10.fa	93.02	82.32	97.5	IMGVR_UViG_3300022567_000010|3300022567|Ga0248017_1027	vRhyme_bin_10__NODE_192_length_24816_cov_5.701708
/img_vr_v4/IMG_VR/IMG_VR_2022-12-19_7/IMGVR_all_nucleotides.fna	29_vRhyme_bin_10.fa	93.02	82.32	97.5	IMGVR_UViG_3300022568_000009|3300022568|Ga0248018_1027	vRhyme_bin_10__NODE_192_length_24816_cov_5.701708
/img_vr_v4/IMG_VR/IMG_VR_2022-12-19_7/IMGVR_all_nucleotides.fna	29_vRhyme_bin_10.fa	93.02	82.32	97.5	IMGVR_UViG_3300022565_000010|3300022565|Ga0248015_1027	vRhyme_bin_10__NODE_192_length_24816_cov_5.701708
/img_vr_v4/IMG_VR/IMG_VR_2022-12-19_7/IMGVR_all_nucleotides.fna	29_vRhyme_bin_10.fa	93.02	82.32	97.5	IMGVR_UViG_3300028537_000009|3300028537|Ga0307848_1046	vRhyme_bin_10__NODE_192_length_24816_cov_5.701708
/img_vr_v4/IMG_VR/IMG_VR_2022-12-19_7/IMGVR_all_nucleotides.fna	29_vRhyme_bin_10.fa	93.02	82.32	97.5	IMGVR_UViG_3300022564_000009|3300022564|Ga0248016_1027	vRhyme_bin_10__NODE_192_length_24816_cov_5.701708
/img_vr_v4/IMG_VR/IMG_VR_2022-12-19_7/IMGVR_all_nucleotides.fna	29_vRhyme_bin_10.fa	93.02	82.32	97.5	IMGVR_UViG_3300009955_000012|3300009955|Ga0133748_10012	vRhyme_bin_10__NODE_192_length_24816_cov_5.701708
/img_vr_v4/IMG_VR/IMG_VR_2022-12-19_7/IMGVR_all_nucleotides.fna	29_vRhyme_bin_10.fa	93.01	55.12	97.23	IMGVR_UViG_3300006498_000009|3300006498|Ga0100374_100399	vRhyme_bin_10__NODE_192_length_24816_cov_5.701708
/oral_virome_database/OVD-genomes.fa	29_vRhyme_bin_10.fa	93.01	55.13	97.23	HMP_0043.k81_197638	vRhyme_bin_10__NODE_192_length_24816_cov_5.701708
/oral_virome_database/OVD-genomes.fa	29_vRhyme_bin_10.fa	93	60.44	97.36	Ghensi_2020_018.k101_94007	vRhyme_bin_10__NODE_192_length_24816_cov_5.701708
/oral_virome_database/OVD-genomes.fa	29_vRhyme_bin_10.fa	93	71.03	97.47	Shaiber_2020_29.k141_37283	vRhyme_bin_10__NODE_192_length_24816_cov_5.701708
/img_vr_v4/IMG_VR/IMG_VR_2022-12-19_7/IMGVR_all_nucleotides.fna	29_vRhyme_bin_10.fa	92.99	54.04	95.69	IMGVR_UViG_3300008729_000004|3300008729|Ga0113885_100066	vRhyme_bin_10__NODE_192_length_24816_cov_5.701708
/oral_virome_database/OVD-genomes.fa	29_vRhyme_bin_10.fa	92.99	54.67	98.69	Goltsman_2018_089.k141_31563	vRhyme_bin_10__NODE_192_length_24816_cov_5.701708
/img_vr_v4/IMG_VR/IMG_VR_2022-12-19_7/IMGVR_all_nucleotides.fna	29_vRhyme_bin_10.fa	92.99	99.41	32.16	IMGVR_UViG_7000000599_000099|7000000599|SRS019022_WUGC_scaffold_54911	vRhyme_bin_10__NODE_192_length_24816_cov_5.701708
/img_vr_v4/IMG_VR/IMG_VR_2022-12-19_7/IMGVR_all_nucleotides.fna	29_vRhyme_bin_10.fa	92.98	94.09	33.13	IMGVR_UViG_3300007204_000070|3300007204|Ga0103275_101687	vRhyme_bin_10__NODE_192_length_24816_cov_5.701708
/oral_virome_database/OVD-genomes.fa	29_vRhyme_bin_10.fa	92.98	55.15	97.61	HMP_0985.k81_481	vRhyme_bin_10__NODE_192_length_24816_cov_5.701708
/oral_virome_database/OVD-genomes.fa	29_vRhyme_bin_10.fa	92.97	55.7	98.85	HMP_0757.k81_238499	vRhyme_bin_10__NODE_192_length_24816_cov_5.701708
/oral_virome_database/OVD-genomes.fa	29_vRhyme_bin_10.fa	92.97	57.39	98.18	HMP_0381.k81_237778	vRhyme_bin_10__NODE_192_length_24816_cov_5.701708
/img_vr_v4/IMG_VR/IMG_VR_2022-12-19_7/IMGVR_all_nucleotides.fna	29_vRhyme_bin_10.fa	92.97	57.44	98.18	IMGVR_UViG_3300006522_000011|3300006522|Ga0101034_100126	vRhyme_bin_10__NODE_192_length_24816_cov_5.701708
/oral_virome_database/OVD-genomes.fa	29_vRhyme_bin_10.fa	92.97	66.02	85.15	HMP_0182.k81_62662	vRhyme_bin_10__NODE_192_length_24816_cov_5.701708
/oral_virome_database/OVD-genomes.fa	29_vRhyme_bin_10.fa	92.97	53.58	95.27	Gemez_2017_55.k141_57050	vRhyme_bin_10__NODE_192_length_24816_cov_5.701708
/img_vr_v4/IMG_VR/IMG_VR_2022-12-19_7/IMGVR_all_nucleotides.fna	29_vRhyme_bin_10.fa	92.97	56.03	98.56	IMGVR_UViG_3300008749_000005|3300008749|Ga0115681_100056	vRhyme_bin_10__NODE_192_length_24816_cov_5.701708
/img_vr_v4/IMG_VR/IMG_VR_2022-12-19_7/IMGVR_all_nucleotides.fna	29_vRhyme_bin_10.fa	92.96	92.05	63.11	IMGVR_UViG_3300007810_000007|3300007810|Ga0105660_100045	vRhyme_bin_10__NODE_192_length_24816_cov_5.701708
/oral_virome_database/OVD-genomes.fa	29_vRhyme_bin_10.fa	92.96	91.02	65.01	HMP_0311.k81_263941	vRhyme_bin_10__NODE_192_length_24816_cov_5.701708
/oral_virome_database/OVD-genomes.fa	29_vRhyme_bin_10.fa	92.96	54.21	97.04	HMP_0886.k81_30484	vRhyme_bin_10__NODE_192_length_24816_cov_5.701708
/img_vr_v4/IMG_VR/IMG_VR_2022-12-19_7/IMGVR_all_nucleotides.fna	29_vRhyme_bin_10.fa	92.95	55.39	97.6	IMGVR_UViG_3300011974_000011|3300011974|Ga0119787_1000326	vRhyme_bin_10__NODE_192_length_24816_cov_5.701708
/img_vr_v4/IMG_VR/IMG_VR_2022-12-19_7/IMGVR_all_nucleotides.fna	29_vRhyme_bin_10.fa	92.94	55.05	97.6	IMGVR_UViG_3300007368_000015|3300007368|Ga0104977_1000167	vRhyme_bin_10__NODE_192_length_24816_cov_5.701708
/img_vr_v4/IMG_VR/IMG_VR_2022-12-19_7/IMGVR_all_nucleotides.fna	29_vRhyme_bin_10.fa	92.94	55.03	97.58	IMGVR_UViG_3300008104_000009|3300008104|Ga0114288_100047	vRhyme_bin_10__NODE_192_length_24816_cov_5.701708
/oral_virome_database/OVD-genomes.fa	29_vRhyme_bin_10.fa	92.94	55.03	97.58	HMP_0382.k81_358975	vRhyme_bin_10__NODE_192_length_24816_cov_5.701708
/img_vr_v4/IMG_VR/IMG_VR_2022-12-19_7/IMGVR_all_nucleotides.fna	29_vRhyme_bin_10.fa	92.94	54.26	96.24	IMGVR_UViG_3300008565_000010|3300008565|Ga0111061_1000095	vRhyme_bin_10__NODE_192_length_24816_cov_5.701708
/img_vr_v4/IMG_VR/IMG_VR_2022-12-19_7/IMGVR_all_nucleotides.fna	29_vRhyme_bin_10.fa	92.94	55.1	97.52	IMGVR_UViG_7000000228_000074|7000000228|SRS022602_Baylor_scaffold_93190	vRhyme_bin_10__NODE_192_length_24816_cov_5.701708
/img_vr_v4/IMG_VR/IMG_VR_2022-12-19_7/IMGVR_all_nucleotides.fna	29_vRhyme_bin_10.fa	92.94	98.9	18.48	IMGVR_UViG_3300008734_000139|3300008734|Ga0113998_107082	vRhyme_bin_10__NODE_192_length_24816_cov_5.701708
/img_vr_v4/IMG_VR/IMG_VR_2022-12-19_7/IMGVR_all_nucleotides.fna	29_vRhyme_bin_10.fa	92.94	99.66	20.08	IMGVR_UViG_7000000623_000032|7000000623|SRS057022_LANL_scaffold_11311	vRhyme_bin_10__NODE_192_length_24816_cov_5.701708
/img_vr_v4/IMG_VR/IMG_VR_2022-12-19_7/IMGVR_all_nucleotides.fna	29_vRhyme_bin_10.fa	92.93	55.22	97.3	IMGVR_UViG_3300011972_000011|3300011972|Ga0119788_1000236	vRhyme_bin_10__NODE_192_length_24816_cov_5.701708
/oral_virome_database/OVD-genomes.fa	29_vRhyme_bin_10.fa	92.93	54.33	95.69	Shi_2020_10.k81_63275	vRhyme_bin_10__NODE_192_length_24816_cov_5.701708
/img_vr_v4/IMG_VR/IMG_VR_2022-12-19_7/IMGVR_all_nucleotides.fna	29_vRhyme_bin_10.fa	92.93	99.02	76.31	IMGVR_UViG_3300008090_000049|3300008090|Ga0114309_100691	vRhyme_bin_10__NODE_192_length_24816_cov_5.701708
/oral_virome_database/OVD-genomes.fa	29_vRhyme_bin_10.fa	92.92	98.12	55.37	Zeller_2014_17.k121_84205	vRhyme_bin_10__NODE_192_length_24816_cov_5.701708
/oral_virome_database/OVD-genomes.fa	29_vRhyme_bin_10.fa	92.92	93.25	80.35	Zhang_2015_043.ctg_194	vRhyme_bin_10__NODE_192_length_24816_cov_5.701708
/img_vr_v4/IMG_VR/IMG_VR_2022-12-19_7/IMGVR_all_nucleotides.fna	29_vRhyme_bin_10.fa	92.92	54.83	96.48	IMGVR_UViG_3300007335_000012|3300007335|Ga0104969_1000181	vRhyme_bin_10__NODE_192_length_24816_cov_5.701708
/oral_virome_database/OVD-genomes.fa	29_vRhyme_bin_10.fa	92.91	55.28	98.13	Goltsman_2018_019.k141_9150	vRhyme_bin_10__NODE_192_length_24816_cov_5.701708
/img_vr_v4/IMG_VR/IMG_VR_2022-12-19_7/IMGVR_all_nucleotides.fna	29_vRhyme_bin_10.fa	92.91	55.73	98.42	IMGVR_UViG_3300007091_000013|3300007091|Ga0104058_100080	vRhyme_bin_10__NODE_192_length_24816_cov_5.701708
/img_vr_v4/IMG_VR/IMG_VR_2022-12-19_7/IMGVR_all_nucleotides.fna	29_vRhyme_bin_10.fa	92.91	55.74	98.42	IMGVR_UViG_7000000168_000019|7000000168|SRS015378_WUGC_scaffold_24186	vRhyme_bin_10__NODE_192_length_24816_cov_5.701708
/oral_virome_database/OVD-genomes.fa	29_vRhyme_bin_10.fa	92.91	53.7	93.85	Zeller_2014_51.k121_29963	vRhyme_bin_10__NODE_192_length_24816_cov_5.701708
/oral_virome_database/OVD-genomes.fa	29_vRhyme_bin_10.fa	92.91	55.02	97.36	HMP_0219.k81_34596	vRhyme_bin_10__NODE_192_length_24816_cov_5.701708
/oral_virome_database/OVD-genomes.fa	29_vRhyme_bin_10.fa	92.9	85.5	37.55	HMP_1151.k81_16294	vRhyme_bin_10__NODE_192_length_24816_cov_5.701708
/img_vr_v4/IMG_VR/IMG_VR_2022-12-19_7/IMGVR_all_nucleotides.fna	29_vRhyme_bin_10.fa	92.9	95.22	17.34	IMGVR_UViG_7000000471_000072|7000000471|SRS064449_LANL_scaffold_66438	vRhyme_bin_10__NODE_192_length_24816_cov_5.701708
/oral_virome_database/OVD-genomes.fa	29_vRhyme_bin_10.fa	92.9	71.57	98.71	HMP_0392.k81_198677	vRhyme_bin_10__NODE_192_length_24816_cov_5.701708
/img_vr_v4/IMG_VR/IMG_VR_2022-12-19_7/IMGVR_all_nucleotides.fna	29_vRhyme_bin_10.fa	92.9	55.05	98.71	IMGVR_UViG_3300006248_000004|3300006248|Ga0099387_100020	vRhyme_bin_10__NODE_192_length_24816_cov_5.701708
/img_vr_v4/IMG_VR/IMG_VR_2022-12-19_7/IMGVR_all_nucleotides.fna	29_vRhyme_bin_10.fa	92.88	55.63	98.42	IMGVR_UViG_3300045988_035871|3300045988|Ga0495776_099514	vRhyme_bin_10__NODE_192_length_24816_cov_5.701708
/img_vr_v4/IMG_VR/IMG_VR_2022-12-19_7/IMGVR_all_nucleotides.fna	29_vRhyme_bin_10.fa	92.88	55.53	98.42	IMGVR_UViG_3300045988_026626|3300045988|Ga0495776_099660	vRhyme_bin_10__NODE_192_length_24816_cov_5.701708
/oral_virome_database/OVD-genomes.fa	29_vRhyme_bin_10.fa	92.88	55.54	98.42	Zhang_2015_107.ctg_32	vRhyme_bin_10__NODE_192_length_24816_cov_5.701708
/metagenomic_gut_virus/mgv_contigs.fna	29_vRhyme_bin_10.fa	92.88	55.53	98.42	MGV-GENOME-0288706 1-43986/43986	vRhyme_bin_10__NODE_192_length_24816_cov_5.701708
/metagenomic_gut_virus/mgv_contigs.fna	29_vRhyme_bin_10.fa	92.88	55.63	98.42	MGV-GENOME-0288366 1-43908/43908	vRhyme_bin_10__NODE_192_length_24816_cov_5.701708
/img_vr_v4/IMG_VR/IMG_VR_2022-12-19_7/IMGVR_all_nucleotides.fna	29_vRhyme_bin_10.fa	92.87	54.47	96.75	IMGVR_UViG_3300019475_000016|3300019475|Ga0197718_100004	vRhyme_bin_10__NODE_192_length_24816_cov_5.701708
/img_vr_v4/IMG_VR/IMG_VR_2022-12-19_7/IMGVR_all_nucleotides.fna	29_vRhyme_bin_10.fa	92.87	89.63	41.87	IMGVR_UViG_3300006301_000022|3300006301|Ga0099617_100284	vRhyme_bin_10__NODE_192_length_24816_cov_5.701708
/img_vr_v4/IMG_VR/IMG_VR_2022-12-19_7/IMGVR_all_nucleotides.fna	29_vRhyme_bin_10.fa	92.87	100	47.18	IMGVR_UViG_3300007800_000054|3300007800|Ga0105779_100755	vRhyme_bin_10__NODE_192_length_24816_cov_5.701708
/oral_virome_database/OVD-genomes.fa	29_vRhyme_bin_10.fa	92.87	55.08	97.23	Gemez_2017_64.k141_218128	vRhyme_bin_10__NODE_192_length_24816_cov_5.701708
/oral_virome_database/OVD-genomes.fa	29_vRhyme_bin_10.fa	92.86	98.71	40.95	Zhang_2015_031.ctg_1437	vRhyme_bin_10__NODE_192_length_24816_cov_5.701708
/oral_virome_database/OVD-genomes.fa	29_vRhyme_bin_10.fa	92.86	89.92	59.44	Ganesan_2020_54.k141_201923	vRhyme_bin_10__NODE_192_length_24816_cov_5.701708
/oral_virome_database/OVD-genomes.fa	29_vRhyme_bin_10.fa	92.85	55.17	94.64	Gemez_2017_77.k141_129754	vRhyme_bin_10__NODE_192_length_24816_cov_5.701708
/img_vr_v4/IMG_VR/IMG_VR_2022-12-19_7/IMGVR_all_nucleotides.fna	29_vRhyme_bin_10.fa	92.84	56.33	99.25	IMGVR_UViG_3300006897_000004|3300006897|Ga0102018_100006	vRhyme_bin_10__NODE_192_length_24816_cov_5.701708
/oral_virome_database/OVD-genomes.fa	29_vRhyme_bin_10.fa	92.84	54.99	97.91	Shaiber_2020_55.k141_637373	vRhyme_bin_10__NODE_192_length_24816_cov_5.701708
/oral_virome_database/OVD-genomes.fa	29_vRhyme_bin_10.fa	92.83	55.56	99.12	Heintz_2016_05.k141_178059	vRhyme_bin_10__NODE_192_length_24816_cov_5.701708
/oral_virome_database/OVD-genomes.fa	29_vRhyme_bin_10.fa	92.83	55	97.74	Goltsman_2018_070.k141_30246	vRhyme_bin_10__NODE_192_length_24816_cov_5.701708
/img_vr_v4/IMG_VR/IMG_VR_2022-12-19_7/IMGVR_all_nucleotides.fna	29_vRhyme_bin_10.fa	92.83	95.61	26.17	IMGVR_UViG_7000000426_000029|7000000426|C2042374	vRhyme_bin_10__NODE_192_length_24816_cov_5.701708
/metagenomic_gut_virus/mgv_contigs.fna	29_vRhyme_bin_10.fa	92.83	55.35	97.45	MGV-GENOME-0287393 1-43691/43691	vRhyme_bin_10__NODE_192_length_24816_cov_5.701708
/img_vr_v4/IMG_VR/IMG_VR_2022-12-19_7/IMGVR_all_nucleotides.fna	29_vRhyme_bin_10.fa	92.83	55.35	97.45	IMGVR_UViG_3300045988_045421|3300045988|Ga0495776_139628	vRhyme_bin_10__NODE_192_length_24816_cov_5.701708
/oral_virome_database/OVD-genomes.fa	29_vRhyme_bin_10.fa	92.83	55.35	97.45	Zhang_2015_158.ctg_161	vRhyme_bin_10__NODE_192_length_24816_cov_5.701708
/img_vr_v4/IMG_VR/IMG_VR_2022-12-19_7/IMGVR_all_nucleotides.fna	29_vRhyme_bin_10.fa	92.81	45.34	97.87	IMGVR_UViG_3300028518_000012|3300028518|Ga0307861_1072	vRhyme_bin_10__NODE_192_length_24816_cov_5.701708
/img_vr_v4/IMG_VR/IMG_VR_2022-12-19_7/IMGVR_all_nucleotides.fna	29_vRhyme_bin_10.fa	92.81	45.34	97.87	IMGVR_UViG_3300028538_000012|3300028538|Ga0307841_1072	vRhyme_bin_10__NODE_192_length_24816_cov_5.701708
/img_vr_v4/IMG_VR/IMG_VR_2022-12-19_7/IMGVR_all_nucleotides.fna	29_vRhyme_bin_10.fa	92.81	45.34	97.87	IMGVR_UViG_3300022576_000012|3300022576|Ga0248013_1051	vRhyme_bin_10__NODE_192_length_24816_cov_5.701708
/img_vr_v4/IMG_VR/IMG_VR_2022-12-19_7/IMGVR_all_nucleotides.fna	29_vRhyme_bin_10.fa	92.81	45.34	97.87	IMGVR_UViG_3300009958_000006|3300009958|Ga0133742_10007	vRhyme_bin_10__NODE_192_length_24816_cov_5.701708
/oral_virome_database/OVD-genomes.fa	29_vRhyme_bin_10.fa	92.81	55.39	98.1	HMP_0923.k81_244535	vRhyme_bin_10__NODE_192_length_24816_cov_5.701708
/img_vr_v4/IMG_VR/IMG_VR_2022-12-19_7/IMGVR_all_nucleotides.fna	29_vRhyme_bin_10.fa	92.81	64.15	98.13	IMGVR_UViG_3300014037_000011|3300014037|Ga0119816_1000523	vRhyme_bin_10__NODE_192_length_24816_cov_5.701708
/metagenomic_gut_virus/mgv_contigs.fna	29_vRhyme_bin_10.fa	92.81	55.94	99.42	MGV-GENOME-0289224 1-44105/44105	vRhyme_bin_10__NODE_192_length_24816_cov_5.701708
/img_vr_v4/IMG_VR/IMG_VR_2022-12-19_7/IMGVR_all_nucleotides.fna	29_vRhyme_bin_10.fa	92.81	55.94	99.42	IMGVR_UViG_3300045988_026618|3300045988|Ga0495776_099872	vRhyme_bin_10__NODE_192_length_24816_cov_5.701708
/oral_virome_database/OVD-genomes.fa	29_vRhyme_bin_10.fa	92.81	55.94	99.42	Zhang_2015_142.ctg_255	vRhyme_bin_10__NODE_192_length_24816_cov_5.701708
/oral_virome_database/OVD-genomes.fa	29_vRhyme_bin_10.fa	92.81	71.53	96.51	HMP_0570.k81_69260	vRhyme_bin_10__NODE_192_length_24816_cov_5.701708
/img_vr_v4/IMG_VR/IMG_VR_2022-12-19_7/IMGVR_all_nucleotides.fna	29_vRhyme_bin_10.fa	92.8	57.61	97.45	IMGVR_UViG_3300045988_029834|3300045988|Ga0495776_027451	vRhyme_bin_10__NODE_192_length_24816_cov_5.701708
/metagenomic_gut_virus/mgv_contigs.fna	29_vRhyme_bin_10.fa	92.8	57.61	97.45	MGV-GENOME-0278698 1-41975/41975	vRhyme_bin_10__NODE_192_length_24816_cov_5.701708
/img_vr_v4/IMG_VR/IMG_VR_2022-12-19_7/IMGVR_all_nucleotides.fna	29_vRhyme_bin_10.fa	92.8	81.88	93.22	IMGVR_UViG_3300006291_000005|3300006291|Ga0099556_100005	vRhyme_bin_10__NODE_192_length_24816_cov_5.701708
/oral_virome_database/OVD-genomes.fa	29_vRhyme_bin_10.fa	92.8	74	96.93	HMP_0875.k81_23914	vRhyme_bin_10__NODE_192_length_24816_cov_5.701708
/oral_virome_database/OVD-genomes.fa	29_vRhyme_bin_10.fa	92.79	55.04	97.24	HMP_0729.k81_83840	vRhyme_bin_10__NODE_192_length_24816_cov_5.701708
/img_vr_v4/IMG_VR/IMG_VR_2022-12-19_7/IMGVR_all_nucleotides.fna	29_vRhyme_bin_10.fa	92.79	55.46	98.13	IMGVR_UViG_3300011985_000008|3300011985|Ga0119793_1000372	vRhyme_bin_10__NODE_192_length_24816_cov_5.701708
/oral_virome_database/OVD-genomes.fa	29_vRhyme_bin_10.fa	92.79	66.04	98.13	Shi_2020_18.k81_192426	vRhyme_bin_10__NODE_192_length_24816_cov_5.701708
/oral_virome_database/OVD-genomes.fa	29_vRhyme_bin_10.fa	92.78	56.59	99.43	HMP_0339.k81_44628	vRhyme_bin_10__NODE_192_length_24816_cov_5.701708
/img_vr_v4/IMG_VR/IMG_VR_2022-12-19_7/IMGVR_all_nucleotides.fna	29_vRhyme_bin_10.fa	92.78	95.75	24.26	IMGVR_UViG_3300006242_000012|3300006242|Ga0099343_100164	vRhyme_bin_10__NODE_192_length_24816_cov_5.701708
[truncated: 156,319 more rows]
