# Supplementary material for: The salivary virome during childhood dental caries
Source: mSphere. 2025 Jul 28;10(8):e00198-25. doi: 10.1128/msphere.00198-25 (PMC12379589; doi:10.1128/msphere.00198-25)
Supplement: Table S4 — Predicted AMGs. [file msphere.00198-25-s0005.xlsx]

## Sheet: Sheet1
Supplemental Table S4: Predicted Auxilliary Metabolic Genes
group	KO-accession-number	gene-name	function
caries-unique	ko:K00075	murB	UDP-N-acetylmuramate dehydrogenase [EC:1.3.1.98]
caries-unique	ko:K00957	cysD	sulfate adenylyltransferase subunit 2 [EC:2.7.7.4]
caries-unique	ko:K01613	psd, PISD	phosphatidylserine decarboxylase [EC:4.1.1.65]
caries-unique	ko:K01939	purA, ADSS	adenylosuccinate synthase [EC:6.3.4.4]
caries-unique	ko:K02626	pdaD	arginine decarboxylase [EC:4.1.1.19]
caries-unique	ko:K16150	K16150	glycogen synthase [EC:2.4.1.11]
caries-unique	ko:K17103	CHO1, pssA	CDP-diacylglycerol---serine O-phosphatidyltransferase [EC:2.7.8.8]
caries-unique	ko:K22227	ahbD	AdoMet-dependent heme synthase [EC:1.3.98.6]
caries-unique	ko:K07405	E3.2.1.1A	alpha-amylase [EC:3.2.1.1]
caries-unique	ko:K09457	queF	7-cyano-7-deazaguanine reductase [EC:1.7.1.13]
caries-unique	ko:K00059	fabG, OAR1	3-oxoacyl-[acyl-carrier protein] reductase [EC:1.1.1.100]
healthy-unique	ko:K00012	UGDH, ugd	UDPglucose 6-dehydrogenase [EC:1.1.1.22]
healthy-unique	ko:K00067	rfbD, rmlD	dTDP-4-dehydrorhamnose reductase [EC:1.1.1.133]
healthy-unique	ko:K00368	nirK	nitrite reductase (NO-forming) [EC:1.7.2.1]
healthy-unique	ko:K00600	glyA, SHMT	glycine hydroxymethyltransferase [EC:2.1.2.1]
healthy-unique	ko:K00645	fabD, MCAT, MCT1	[acyl-carrier-protein] S-malonyltransferase [EC:2.3.1.39]
healthy-unique	ko:K00689	E2.4.1.5	dextransucrase [EC:2.4.1.5]
healthy-unique	ko:K00764	purF, PPAT	amidophosphoribosyltransferase [EC:2.4.2.14]
healthy-unique	ko:K00826	E2.6.1.42, ilvE	branched-chain amino acid aminotransferase [EC:2.6.1.42]
healthy-unique	ko:K01000	mraY	phospho-N-acetylmuramoyl-pentapeptide-transferase [EC:2.7.8.13]
healthy-unique	ko:K01591	pyrF	orotidine-5'-phosphate decarboxylase [EC:4.1.1.23]
healthy-unique	ko:K01624	FBA, fbaA	fructose-bisphosphate aldolase, class II [EC:4.1.2.13]
healthy-unique	ko:K01710	rfbB, rmlB, rffG	dTDP-glucose 4,6-dehydratase [EC:4.2.1.46]
healthy-unique	ko:K01771	plc	1-phosphatidylinositol phosphodiesterase [EC:4.6.1.13]
healthy-unique	ko:K01775	alr	alanine racemase [EC:5.1.1.1]
healthy-unique	ko:K01776	murI	glutamate racemase [EC:5.1.1.3]
healthy-unique	ko:K01807	rpiA	ribose 5-phosphate isomerase A [EC:5.3.1.6]
healthy-unique	ko:K01808	rpiB	ribose 5-phosphate isomerase B [EC:5.3.1.6]
healthy-unique	ko:K01821	praC, xylH	4-oxalocrotonate tautomerase [EC:5.3.2.6]
healthy-unique	ko:K01886	QARS, glnS	glutaminyl-tRNA synthetase [EC:6.1.1.18]
healthy-unique	ko:K01951	guaA, GMPS	GMP synthase (glutamine-hydrolysing) [EC:6.3.5.2]
healthy-unique	ko:K02169	bioC	malonyl-CoA O-methyltransferase [EC:2.1.1.197]
healthy-unique	ko:K02474	wbpO	UDP-N-acetyl-D-glucosamine/UDP-N-acetyl-D-galactosamine dehydrogenase [EC:1.1.1.136 1.1.1.-]
healthy-unique	ko:K02612	paaD	ring-1,2-phenylacetyl-CoA epoxidase subunit PaaD
healthy-unique	ko:K03639	moaA, CNX2	GTP 3',8-cyclase [EC:4.1.99.22]
healthy-unique	ko:K05366	mrcA	penicillin-binding protein 1A [EC:2.4.99.28 3.4.16.4]
healthy-unique	ko:K06211	nadR	HTH-type transcriptional regulator, transcriptional repressor of NAD biosynthesis genes [EC:2.7.7.1 2.7.1.22]
healthy-unique	ko:K09020	rutB	ureidoacrylate peracid hydrolase [EC:3.5.1.110]
healthy-unique	ko:K13038	coaBC, dfp	phosphopantothenoylcysteine decarboxylase / phosphopantothenate---cysteine ligase [EC:4.1.1.36 6.3.2.5]
healthy-unique	ko:K13500	fcbD	chondroitin synthase [EC:2.4.1.175 2.4.1.226]
healthy-unique	ko:K13522	K13522, nadM	bifunctional NMN adenylyltransferase/nudix hydrolase [EC:2.7.7.1 3.6.1.-]
healthy-unique	ko:K13677	dgs, bgsA	1,2-diacylglycerol-3-alpha-glucose alpha-1,2-glucosyltransferase [EC:2.4.1.208]
healthy-unique	ko:K15634	gpmB	2,3-bisphosphoglycerate-dependent phosphoglycerate mutase [EC:5.4.2.11]
healthy-unique	ko:K16050	hsaD	4,5:9,10-diseco-3-hydroxy-5,9,17-trioxoandrosta-1(10),2-diene-4-oate hydrolase [EC:3.7.1.17]
healthy-unique	ko:K20021	E4.4.1.28	L-cysteine desulfidase [EC:4.4.1.28]
healthy-unique	ko:K22226	ahbC	Fe-coproporphyrin III synthase
healthy-unique	ko:K23159	lpxF	lipid A 4'-phosphatase [EC:3.1.3.-]
healthy-unique	ko:K00135	gabD	succinate-semialdehyde dehydrogenase / glutarate-semialdehyde dehydrogenase [EC:1.2.1.16 1.2.1.79 1.2.1.20]
healthy-unique	ko:K00602	purH	phosphoribosylaminoimidazolecarboxamide formyltransferase / IMP cyclohydrolase [EC:2.1.2.3 3.5.4.10]
healthy-unique	ko:K00821	argD	acetylornithine/N-succinyldiaminopimelate aminotransferase [EC:2.6.1.11 2.6.1.17]
healthy-unique	ko:K01006	ppdK	pyruvate, orthophosphate dikinase [EC:2.7.9.1]
healthy-unique	ko:K01208	cd, ma, nplT	cyclomaltodextrinase / maltogenic alpha-amylase / neopullulanase [EC:3.2.1.54 3.2.1.133 3.2.1.135]
healthy-unique	ko:K01770	ispF	2-C-methyl-D-erythritol 2,4-cyclodiphosphate synthase [EC:4.6.1.12]
healthy-unique	ko:K01915	glnA, GLUL	glutamine synthetase [EC:6.3.1.2]
healthy-unique	ko:K01928	murE	UDP-N-acetylmuramoyl-L-alanyl-D-glutamate--2,6-diaminopimelate ligase [EC:6.3.2.13]
healthy-unique	ko:K04561	norB	nitric oxide reductase subunit B [EC:1.7.2.5]
healthy-unique	ko:K13017	wbpE, wlbC	UDP-2-acetamido-2-deoxy-ribo-hexuluronate aminotransferase [EC:2.6.1.98]
healthy-unique	ko:K00615	E2.2.1.1, tktA, tktB	transketolase [EC:2.2.1.1]
healthy-unique	ko:K00991	ispD	2-C-methyl-D-erythritol 4-phosphate cytidylyltransferase [EC:2.7.7.60]
healthy-unique	ko:K00656	E2.3.1.54, pflD	formate C-acetyltransferase [EC:2.3.1.54]
healthy-unique	ko:K01709	rfbG	CDP-glucose 4,6-dehydratase [EC:4.2.1.45]
found-in-both	ko:K00390	cysH	phosphoadenosine phosphosulfate reductase [EC:1.8.4.8 1.8.4.10]
found-in-both	ko:K00566	mnmA, trmU	tRNA-uridine 2-sulfurtransferase [EC:2.8.1.13]
found-in-both	ko:K00568	ubiG	2-polyprenyl-6-hydroxyphenyl methylase / 3-demethylubiquinone-9 3-methyltransferase [EC:2.1.1.222 2.1.1.64]
found-in-both	ko:K00789	metK, MAT	S-adenosylmethionine synthetase [EC:2.5.1.6]
found-in-both	ko:K00969	nadD	nicotinate-nucleotide adenylyltransferase [EC:2.7.7.18]
found-in-both	ko:K01243	mtnN, mtn, pfs	adenosylhomocysteine nucleosidase [EC:3.2.2.9]
found-in-both	ko:K01491	folD	methylenetetrahydrofolate dehydrogenase (NADP+) / methenyltetrahydrofolate cyclohydrolase [EC:1.5.1.5 3.5.4.9]
found-in-both	ko:K01495	GCH1, folE	GTP cyclohydrolase IA [EC:3.5.4.16]
found-in-both	ko:K01733	thrC	threonine synthase [EC:4.2.3.1]
found-in-both	ko:K01921	ddl	D-alanine-D-alanine ligase [EC:6.3.2.4]
found-in-both	ko:K02495	hemN, hemZ	oxygen-independent coproporphyrinogen III oxidase [EC:1.3.98.3]
found-in-both	ko:K02536	lpxD	UDP-3-O-[3-hydroxymyristoyl] glucosamine N-acyltransferase [EC:2.3.1.191]
found-in-both	ko:K03148	thiF	sulfur carrier protein ThiS adenylyltransferase [EC:2.7.7.73]
found-in-both	ko:K05396	dcyD	D-cysteine desulfhydrase [EC:4.4.1.15]
found-in-both	ko:K06167	phnP	phosphoribosyl 1,2-cyclic phosphate phosphodiesterase [EC:3.1.4.55]
found-in-both	ko:K06920	queC	7-cyano-7-deazaguanine synthase [EC:6.3.4.20]
found-in-both	ko:K07260	vanY	zinc D-Ala-D-Ala carboxypeptidase [EC:3.4.17.14]
found-in-both	ko:K08281	pncA	nicotinamidase/pyrazinamidase [EC:3.5.1.19 3.5.1.-]
found-in-both	ko:K10026	queE	7-carboxy-7-deazaguanine synthase [EC:4.3.99.3]
found-in-both	ko:K12373	HEXA_B	hexosaminidase [EC:3.2.1.52]
found-in-both	ko:K21029	moeB	molybdopterin-synthase adenylyltransferase [EC:2.7.7.80]
found-in-both	ko:K22227	ahbD	AdoMet-dependent heme synthase [EC:1.3.98.6]
found-in-both	ko:K23144	K23144	UDP-N-acetylglucosamine diphosphorylase / glucose-1-phosphate thymidylyltransferase / UDP-N-acetylgalactosamine diphosphorylase / glucosamine-1-phosphate N-acetyltransferase / galactosamine-1-phosphate N-acetyltransferase [EC:2.7.7.23 2.7.7.24 2.7.7.83 2.3.1.157 2.3.1.276]
found-in-both	ko:K00655	plsC	1-acyl-sn-glycerol-3-phosphate acyltransferase [EC:2.3.1.51]
found-in-both	ko:K01916	nadE	NAD+ synthase [EC:6.3.1.5]
found-in-both	ko:K00820	glmS, GFPT	glutamine---fructose-6-phosphate transaminase (isomerizing) [EC:2.6.1.16]
found-in-both	ko:K01737	queD, ptpS, PTS	6-pyruvoyltetrahydropterin/6-carboxytetrahydropterin synthase [EC:4.2.3.12 4.1.2.50]
found-in-both	ko:K00390	cysH	phosphoadenosine phosphosulfate reductase [EC:1.8.4.8 1.8.4.10]
found-in-both	ko:K00566	mnmA, trmU	tRNA-uridine 2-sulfurtransferase [EC:2.8.1.13]
found-in-both	ko:K00568	ubiG	2-polyprenyl-6-hydroxyphenyl methylase / 3-demethylubiquinone-9 3-methyltransferase [EC:2.1.1.222 2.1.1.64]
found-in-both	ko:K00789	metK, MAT	S-adenosylmethionine synthetase [EC:2.5.1.6]
found-in-both	ko:K00969	nadD	nicotinate-nucleotide adenylyltransferase [EC:2.7.7.18]
found-in-both	ko:K01243	mtnN, mtn, pfs	adenosylhomocysteine nucleosidase [EC:3.2.2.9]
found-in-both	ko:K01491	folD	methylenetetrahydrofolate dehydrogenase (NADP+) / methenyltetrahydrofolate cyclohydrolase [EC:1.5.1.5 3.5.4.9]
found-in-both	ko:K01495	GCH1, folE	GTP cyclohydrolase IA [EC:3.5.4.16]
found-in-both	ko:K01733	thrC	threonine synthase [EC:4.2.3.1]
found-in-both	ko:K01737	queD, ptpS, PTS	6-pyruvoyltetrahydropterin/6-carboxytetrahydropterin synthase [EC:4.2.3.12 4.1.2.50]
found-in-both	ko:K01916	nadE	NAD+ synthase [EC:6.3.1.5]
found-in-both	ko:K01921	ddl	D-alanine-D-alanine ligase [EC:6.3.2.4]
found-in-both	ko:K02495	hemN, hemZ	oxygen-independent coproporphyrinogen III oxidase [EC:1.3.98.3]
found-in-both	ko:K02536	lpxD	UDP-3-O-[3-hydroxymyristoyl] glucosamine N-acyltransferase [EC:2.3.1.191]
found-in-both	ko:K03148	thiF	sulfur carrier protein ThiS adenylyltransferase [EC:2.7.7.73]
found-in-both	ko:K05396	dcyD	D-cysteine desulfhydrase [EC:4.4.1.15]
found-in-both	ko:K06167	phnP	phosphoribosyl 1,2-cyclic phosphate phosphodiesterase [EC:3.1.4.55]
found-in-both	ko:K06920	queC	7-cyano-7-deazaguanine synthase [EC:6.3.4.20]
found-in-both	ko:K07260	vanY	zinc D-Ala-D-Ala carboxypeptidase [EC:3.4.17.14]
found-in-both	ko:K08281	pncA	nicotinamidase/pyrazinamidase [EC:3.5.1.19 3.5.1.-]
found-in-both	ko:K10026	queE	7-carboxy-7-deazaguanine synthase [EC:4.3.99.3]
found-in-both	ko:K12373	HEXA_B	hexosaminidase [EC:3.2.1.52]
found-in-both	ko:K21029	moeB	molybdopterin-synthase adenylyltransferase [EC:2.7.7.80]
found-in-both	ko:K22227	ahbD	AdoMet-dependent heme synthase [EC:1.3.98.6]
found-in-both	ko:K23144	K23144	UDP-N-acetylglucosamine diphosphorylase / glucose-1-phosphate thymidylyltransferase / UDP-N-acetylgalactosamine diphosphorylase / glucosamine-1-phosphate N-acetyltransferase / galactosamine-1-phosphate N-acetyltransferase [EC:2.7.7.23 2.7.7.24 2.7.7.83 2.3.1.157 2.3.1.276]
found-in-both	ko:K00820	glmS, GFPT	glutamine---fructose-6-phosphate transaminase (isomerizing) [EC:2.6.1.16]
found-in-both	ko:K00655	plsC	1-acyl-sn-glycerol-3-phosphate acyltransferase [EC:2.3.1.51]
