# Supplementary material for: The salivary virome during childhood dental caries
Source: mSphere. 2025 Jul 28;10(8):e00198-25. doi: 10.1128/msphere.00198-25 (PMC12379589; doi:10.1128/msphere.00198-25)
Supplement: Table S5 — Human DNA virus cluster report. [file msphere.00198-25-s0006.xlsx]

## Sheet: RVS1_human_CLUSTER_REPORT
Supplemental Table S5: Human Cluster Report (dereplication of human DNA virus genomes)
cluster	size	representative	genomes
cluster_000001	1	MN769374.1	MN769374.1
cluster_000002	1	JF966372.1	JF966372.1
cluster_000003	82	MK139246.1	MK139269.1,MK139272.1,MK139297.1,MK139274.1,MK163940.1,MK139276.1,MK139299.1,MK139260.1,MK139261.1,MK139273.1,MK139292.1,MK163930.1,MK163933.1,MK139277.1,MZ364221.1,MK139247.1,MK139291.1,MK139271.1,MK139255.1,MK139253.1,MK139294.1,MN765179.1,MK139289.1,MK139275.1,MK139296.1,MK163929.1,MN765177.1,MK139282.1,MK163939.1,MN765176.1,MK139257.1,MK139244.1,MK139252.1,MK139287.1,MK139243.1,MK139265.1,MK1…
cluster_000004	128	MZ374395.1	OP971041.1,LR861947.1,HQ537732.1,MZ374414.1,MZ374411.1,MZ374391.1,KU298906.1,HQ537734.1,MZ374410.1,LR861932.1,OP971012.1,MZ374435.1,KU298909.1,MZ374400.1,MZ374392.1,MZ374423.1,MZ374448.1,MZ374444.1,MZ374437.1,MZ374380.1,LR861906.1,LR862003.1,LR861901.1,MZ374431.1,MZ374365.1,MZ374424.1,HQ537740.1,HQ537731.1,GQ472848.1,MZ374407.1,MZ374418.1,OP971036.1,MZ374442.1,MZ374428.1,MZ374439.1,MZ374367.1,MZ3…
cluster_000005	646	LC644187.1	KY549216.1,OP751577.1,KU053925.1,OP751677.1,KU053939.1,LC456201.1,HM057182.1,KY549315.1,KY549182.1,KU053894.1,KY549317.1,JQ004094.1,LC644180.1,MN961212.1,KY549262.1,KU053836.1,LC456629.1,KU053935.1,KU053839.1,OP751673.1,KU298881.1,KU053835.1,LC511110.1,FJ610151.1,KY549229.1,KX947271.1,MN961217.1,KY549253.1,KY549321.1,LC644169.1,KF954093.1,LC456633.1,KU053885.1,LC456607.1,KU053902.1,JQ004097.1,OP7…
cluster_000006	473	AP019087.1	AP019131.1,MK540461.1,LN827563.2,AP019158.1,AP019108.1,MK540438.1,MK540340.1,MK540302.1,AP019167.1,MK540338.1,MK540432.1,MK540269.1,MK540292.1,MK540447.1,MK540242.1,AP019141.1,AP019182.1,KX674065.1,MK540282.1,AP019075.1,AP019178.1,MK540243.1,MK540272.1,AP019076.1,MK540397.1,MK973062.1,AP019047.1,AP019175.1,AP019172.1,AP019100.1,AB850657.1,AP019116.1,KX674066.1,AP019181.1,MK540285.1,AP019029.1,AP0…
cluster_000007	543	MG923582.1	HQ659699.1,MW815987.1,MW816024.1,MG696132.1,KF577593.1,MW816073.1,MW816090.1,MN422293.1,LC791167.1,JX423388.1,LC799993.1,LC799987.1,MT367404.1,LC799983.1,OR876397.1,MW013772.1,MW816050.1,MW816009.1,MW816042.1,MH262319.1,MK359450.1,LC799985.1,MH697607.1,MK359451.1,MW748669.1,LC791162.1,MW816035.1,KJ364577.1,MW816028.1,MW816101.1,MH921839.1,LC791172.1,KF268125.1,LC791171.1,MN307150.1,MH697605.1,OR7…
cluster_000008	349	KP973639.1	KX544837.1,MT044478.1,KX544841.1,KP973625.1,GU179001.1,KY123649.1,KP745686.1,KX544833.1,KP745666.1,KP745689.1,KP745716.1,OU342900.1,GU980198.1,KY490075.1,KY490062.1,GQ466044.1,KP973633.1,MT044476.1,KP973638.1,KP745711.1,KR534198.1,KM192301.1,OK000910.1,KP745650.1,OU342915.1,KM192302.1,KP745633.1,KP745652.1,OV100760.1,MF783093.1,OU342916.1,KP745691.1,KP745651.1,KP745694.1,KP973634.1,KX544835.1,KP7…
cluster_000009	126	MZ983573.1	OR777227.1,MZ983608.1,MZ983607.1,OR777240.1,OQ518329.1,LC791110.1,MZ983565.1,MZ983590.1,MN901815.1,MN901816.1,MZ983600.1,MZ983598.1,MN901810.1,OR777197.1,MZ983604.1,OM112283.1,OM112280.1,MN901813.1,OR777233.1,MN901840.1,MZ983594.1,MZ983587.1,OR777193.1,MZ983578.1,OR777185.1,OR777239.1,MN901827.1,OQ518320.1,MN901825.1,MZ983591.1,MZ983595.1,MZ983555.1,MN901839.1,MZ983573.1,MZ983564.1,MN901806.1,OR7…
cluster_000010	123	MW567966.1	ON442317.1,OP174924.1,ON532827.1,OP555457.1,ON532823.1,DQ315364.2,ON442327.1,OP047699.1,OR628211.1,ON532824.1,ON442322.1,KX868523.2,MW567965.1,ON532826.1,OP174918.1,ON815883.1,OP555452.1,OP187111.1,ON442325.1,ON532817.1,ON532822.1,OR628213.1,MK962809.1,OP555460.1,OP047704.1,MG925782.1,OP174923.1,MW567962.1,OR628215.1,OQ518294.1,OP047709.1,ON442324.1,ON815885.1,MK883610.1,ON561778.1,OP047708.1,OP0…
cluster_000011	1	MZ286165.1	MZ286165.1
cluster_000012	35	OP971069.1	HQ537688.1,HQ537698.1,HQ537691.1,HQ537694.1,HQ537704.1,KU298892.1,ON365501.1,OP712043.1,HQ537697.1,HQ537706.1,HQ537702.1,HQ537707.1,OP970997.1,EU918766.1,HQ537700.1,HQ537696.1,ON365499.1,HQ537703.1,ON365498.1,HQ537695.1,HQ537699.1,HQ537692.1,HQ537701.1,HQ537705.1,LR861872.1,KU298893.1,HQ537693.1,OP712099.1,KU298891.1,HQ537689.1,LR862077.1,KU298894.1,HQ537690.1,OP971069.1,OP712072.1
cluster_000013	1	MN771349.1	MN771349.1
cluster_000014	1	KY462767.1	KY462767.1
cluster_000015	35	OP971053.1	OP712033.1,OP712087.1,OP712075.1,OP971031.1,OP712048.1,LR861836.1,LR862079.1,LR861978.1,LR861849.1,LR861876.1,OP971099.1,KU298912.1,OP711984.1,LR861891.1,KU298911.1,LR861942.1,LR861922.1,LR861841.1,OP971053.1,GQ472849.1,LR862060.1,LR861954.1,LR861811.1,LR861884.1,LR861908.1,LR862070.1,OP970965.1,LR861912.1,LR861915.1,LR862051.1,OP712002.1,KU298913.1,LR861948.1,LR862074.1,LR862024.1
cluster_000016	2116	OQ419023.1	OP205073.1,OR759210.1,OP743985.1,OR500072.1,OP215239.1,OQ557951.1,HQ420896.1,OP205108.1,ON755247.1,OP185717.1,ON563414.3,OP171924.2,OP604530.1,OQ721937.1,OP687932.1,OQ721939.1,OP752122.1,ON880537.1,OP310047.1,OQ503769.1,OP687948.1,OP689667.1,OP012849.1,OR035664.1,OP587252.1,OR601038.1,OQ427121.1,OP743951.1,ON649719.1,OP752123.1,OP215209.1,OQ557950.1,OQ419051.1,OP270024.1,OP415277.1,OP351283.2,OP0…
cluster_000017	1	NC_036877.1	NC_036877.1
cluster_000018	18	MW455396.1	MW455371.1,MZ286211.1,MZ286216.1,MZ286169.1,MZ286012.1,MZ286099.1,MZ286051.1,MZ285995.1,OR148955.1,MZ286178.1,MH649179.1,MZ286125.1,MH648969.1,OR148953.1,MW455345.1,MZ286220.1,MZ286208.1,MW455396.1
cluster_000019	1	MN770283.1	MN770283.1
cluster_000020	1	MN770347.1	MN770347.1
cluster_000021	111	OP971016.1	LR861973.1,KY225934.1,KY225921.1,HQ537770.1,HQ537765.1,KY225919.1,HQ537755.1,HQ537756.1,HQ537753.1,KY225940.1,KY225967.1,FJ385261.1,OP971037.1,KY225966.1,LR862021.1,KY225963.1,KY225929.1,KY225944.1,KY225918.1,OP712064.1,KY225925.1,LR861965.1,KY225928.1,FJ385263.1,HQ537775.1,KY225942.1,KY225931.1,KY225953.1,OP711977.1,KY225957.1,KY225956.1,KY225951.1,HQ537771.1,KY225961.1,LR862044.1,HQ537766.1,KY2…
cluster_000022	439	OP971034.1	MT217451.1,MT217184.1,MT217361.1,MT217225.1,MT217630.1,MT217309.1,MT217447.1,MT217304.1,MT217832.1,MT217185.1,MT217743.1,MT217149.1,MT218003.1,MT217872.1,MT217387.1,MT217786.1,MT217250.1,MT217868.1,MN829875.1,MT217200.1,MT217772.1,MT217394.1,MT217398.1,MT217941.1,MT218010.1,MT217444.1,MT217783.1,MT217189.1,MN829879.1,MT217722.1,MT217560.1,MT217400.1,MT217297.1,MT217837.1,MT217318.1,MT217453.1,MT2…
cluster_000023	1	MN770881.1	MN770881.1
cluster_000024	144	JN632511.1	GQ926983.1,GQ926981.1,KJ684075.1,OL519570.1,OL519573.1,LC651177.1,GQ926982.1,JN128956.1,KP710207.1,EU984245.1,LC651169.1,JN632519.1,JX887481.1,JQ923422.1,MG953829.1,KP710212.1,JN387082.1,FJ496754.1,JN632517.1,OL519572.1,JF327786.1,GQ455988.1,MF374982.1,KJ684071.1,HQ585888.1,KJ634207.1,JN387084.1,MF376170.1,FJ375127.1,EU984233.1,KU557405.1,LC651168.1,LC651176.1,EU984240.1,EU984236.1,JN128953.1,KJ6…
cluster_000025	1	MN770536.1	MN770536.1
cluster_000026	14	MG953834.1	FJ973562.1,OP255991.1,HM132056.1,EU918736.1,GQ867667.1,MG953833.1,JN086998.1,KM624026.1,GQ867666.1,GU048665.1,MG953832.1,FJ948861.1,MG953834.1,NC_012564.1
cluster_000027	5	MG813996.1	LR861990.1,MH777213.2,LR862036.1,MG813996.1,OP971015.1
cluster_000028	2	MF588682.1	MF588682.1,MH777361.2
cluster_000029	1	MN769595.1	MN769595.1
cluster_000030	1	OQ835743.1	OQ835743.1
cluster_000031	6	OP971058.1	OP971058.1,OP971023.1,KU298943.1,KU298945.1,LR861984.1,KU298944.1
cluster_000032	101	OP970964.1	LC779569.1,LC779599.1,LC779609.1,MZ509106.1,HQ537671.1,LC779567.1,KU298888.1,MZ509097.1,HQ537682.1,LC779597.1,LC779559.1,MW814876.1,LR862005.1,LC779576.1,MZ509098.1,KX638481.1,LR862049.1,HQ537670.1,HQ537684.1,LC779560.1,MZ509104.1,LR861970.1,HQ537678.1,HQ537685.1,HQ537677.1,LC779615.1,LC779570.1,LR861855.1,LC779563.1,LR861931.1,MZ509100.1,LR862053.1,LR861993.1,OP712005.1,LC779610.1,OP711987.1,LC7…
cluster_000033	40	OP971075.1	LR862038.1,LC626348.1,HQ537780.1,OP711963.1,LR861998.1,HQ537778.1,LC626351.1,HQ537784.1,LR861934.1,LC626354.1,HQ537782.1,LC664139.1,OP971025.1,HQ537779.1,LC664138.1,OP712004.1,LC626350.1,LC626347.1,LC626352.1,LC626346.1,LR861856.1,OP711990.1,LR861847.1,LR861843.1,LC626349.1,LR861975.1,KX514425.1,LR861905.1,OP711978.1,KU298930.1,LR861950.1,HQ537781.1,KU298929.1,LC664140.1,OP971075.1,LC626353.1,LR8…
cluster_000034	129	MH999846.1	MH999848.1,OQ724831.1,LT594105.1,MN136523.1,OP871846.1,ON960054.1,JQ673480.1,MH999845.1,OP297861.1,OP871851.1,OQ724866.1,LT594192.1,OP297865.1,MH999850.1,LT594457.1,OQ724867.1,ON960060.1,OP297860.1,ON960057.1,ON960055.1,OP871850.1,OP871858.1,OP297886.1,LT594112.1,OP297867.1,KY922719.1,LT594110.1,OP297871.1,OQ724941.1,OP871854.1,OQ724868.1,OP871848.1,OP871852.1,MH999839.1,LT594107.1,OQ724910.1,KJ8…
cluster_000035	1	MN770306.1	MN770306.1
cluster_000036	1	MN769605.1	MN769605.1
cluster_000037	1	MH777268.2	MH777268.2
cluster_000038	270	HG793831.1	HG793874.1,HG793924.1,HG793854.1,HE599230.1,JN252318.1,JN252323.1,HG793843.1,HG793882.1,MZ617406.1,LR861882.1,HG793826.1,HG793877.1,MZ617435.1,HG793841.1,HG793857.1,MZ617420.1,MZ617440.1,HG793865.1,HG793928.1,OP712113.1,HG793839.1,HG793866.1,OP971026.1,HE599246.1,HG793910.1,HG793852.1,HG793845.1,HG793879.1,HG793931.1,MZ617416.1,HG793926.1,MZ617437.1,JN252321.1,MZ617438.1,MZ617450.1,MZ617412.1,HG7…
cluster_000039	246	OM938931.1	OQ230848.1,OQ230859.1,OQ230839.1,KP984526.1,JN192431.1,OQ230872.1,OM938877.1,MW587976.1,OM938869.1,JN192435.1,OM938829.1,JQ713822.1,KY132094.1,OQ230874.1,MW587978.1,OM938835.1,OM938866.1,MW587959.1,OM938830.1,OM938846.1,MW587977.1,OM938898.1,OM938938.1,OM938906.1,MW587988.1,MW678843.1,OM938837.1,OM938850.1,OM938872.1,JN192436.1,LT934539.1,OM938893.1,OM938868.1,OM938945.1,OQ230842.1,OM938844.1,OM9…
cluster_000040	1	MN769264.1	MN769264.1
cluster_000041	179	PP002040.1	KF268196.1,MH669072.1,MG642745.1,MW053454.1,MK123981.1,KF906413.1,KY471320.1,MF062484.1,PP002043.1,KF268328.1,MT513753.1,MG642753.1,MG642744.1,MN654395.1,MN654383.1,MN654380.1,PP002041.1,MG642752.1,OQ518348.1,KY002685.1,MT806174.1,JN032132.1,MH668281.1,MZ361736.1,MH546114.1,MG905102.1,KP896483.1,KT970442.1,OR777238.1,OR735207.1,MG905112.1,KJ883521.1,JX123028.1,MG642756.1,KT970441.1,KF268124.1,KY0…
cluster_000042	1	MN771105.1	MN771105.1
cluster_000043	1	MN770156.1	MN770156.1
cluster_000044	1	MN769279.1	MN769279.1
cluster_000045	7	MT416611.1	HQ696595.1,MT416610.1,MT416611.1,MH844627.1,KC831440.1,NC_015150.1,MW139299.1
cluster_000046	1	MN769703.1	MN769703.1
cluster_000047	1	MW455355.1	MW455355.1
cluster_000048	1	MN770043.1	MN770043.1
cluster_000049	1	MN770152.1	MN770152.1
cluster_000050	1	MN770474.1	MN770474.1
cluster_000051	2	JX463183.1	NC_020106.1,JX463183.1
cluster_000052	1	MN770528.1	MN770528.1
cluster_000053	1	MN769507.1	MN769507.1
cluster_000054	1	MN769798.1	MN769798.1
cluster_000055	323	MK883607.1	MK041230.1,LC504573.1,OR777214.1,OR753114.1,MH828486.1,OR777195.1,OM112289.1,LC791189.1,LC791112.1,MT424875.1,MN628615.1,OR753115.1,MN513345.1,KR699642.1,OQ518347.1,OQ518291.1,LC791181.1,OQ518311.1,LC791126.1,LC068712.1,LC791123.1,OR735186.1,OQ518290.1,OQ518301.1,JX173078.1,OQ518335.1,OR735196.1,OQ108498.1,ON152650.1,LC068707.1,OR735180.1,OM112287.1,MK041227.1,LC791118.1,MF044052.1,MZ151863.1,LC7…
cluster_000056	22	KX514428.1	KC470272.1,LR861959.1,KC470279.1,KC470278.1,OP971073.1,EU918769.1,KC470276.1,KX514428.1,KC470273.1,KX514431.1,KC470283.1,KC470282.1,KC470277.1,KU298933.1,OP971082.1,FR751039.1,KC470280.1,KC470281.1,KU298932.1,GQ472851.1,KC470274.1,KC470275.1
cluster_000057	1	MK820644.1	MK820644.1
cluster_000058	69	LC215432.1	LC215432.1,KP016743.1,KT862547.1,KP016740.1,AB701748.1,KF268118.1,LC215427.1,KT340065.1,KP016727.1,OL540405.1,OL450401.1,KT340070.1,MN431241.1,KT340069.1,KP016721.1,MH634393.1,KP016723.1,KT340068.1,KT340064.1,KT340055.1,KP016720.1,KP016729.1,KP016738.1,KP016733.1,KT340071.1,KP016725.1,KP016741.1,KT862546.1,KP016726.1,KT340057.1,KT340063.1,KP016731.1,OL540404.1,KP016730.1,KT340060.1,KT862549.1,KP0…
cluster_000059	1	MN770631.1	MN770631.1
cluster_000060	8	KU298924.1	OP712013.1,LR862034.1,LR861895.1,OP712066.1,KU298924.1,LR861983.1,OP971022.1,MT783418.1
cluster_000061	1	KP974693.1	KP974693.1
cluster_000062	1	MN770126.1	MN770126.1
cluster_000063	1	MZ286065.1	MZ286065.1
cluster_000064	1	MN769477.1	MN769477.1
cluster_000065	2	KP769769.1	NC_038525.1,KP769769.1
cluster_000066	4	MW455415.1	MW455446.1,MW455415.1,OQ283124.1,MT783407.1
cluster_000067	1	MW455408.1	MW455408.1
cluster_000068	154	OP971042.1	KC470210.1,KC470219.1,KC470228.1,MF288727.1,MF288669.1,ON322749.1,MF288702.1,PP266448.1,MF288661.1,LC508996.1,ON322748.1,MF288698.1,KC470211.1,MF288652.1,MF288667.1,MF288653.1,MF288691.1,MF288687.1,MF288712.1,MF288721.1,KC470213.1,MF288710.1,MF288681.1,MF288672.1,LC508993.1,GQ180790.1,OP971042.1,KC470230.1,PP266444.1,MF288668.1,MF288674.1,KC470217.1,MF288658.1,KC470225.1,MF288677.1,PP266446.1,GQ1…
cluster_000069	2	MF588746.1	MH777360.2,MF588746.1
cluster_000070	23	KC690147.1	KC549594.1,OP910238.1,KC571701.1,KC549591.1,OP910239.1,KC549589.1,KC690147.1,KC549587.1,JX262162.1,KC571704.1,KC549588.1,KC571700.1,NC_018102.1,KC549593.1,KC571702.1,JX259273.1,KC549592.1,KC549586.1,KC549590.1,KR338953.1,JQ898292.1,KC571703.1,JQ898291.1
cluster_000071	1	MN769084.1	MN769084.1
cluster_000072	1	MN770932.1	MN770932.1
cluster_000073	2	MF588679.1	KR816182.1,MF588679.1
cluster_000074	1	MN769594.1	MN769594.1
cluster_000075	1	MN769457.1	MN769457.1
cluster_000076	30	KX752821.1	OR138122.1,ON023020.1,MN765168.1,MT410187.1,ON113045.1,ON023022.1,OR578523.1,KM393168.1,OR138121.1,KM393166.1,FJ591158.1,KM393165.1,KM393163.1,OR138120.1,OR578524.1,OR578525.1,KT268312.1,OR578526.1,MZ695225.1,KT310174.1,MN765169.1,KM393167.1,KX752821.1,MN765167.1,OR138119.1,MN765170.1,KM393169.1,OR664019.1,ON023026.1,KM393164.1
cluster_000077	1	PP270197.1	PP270197.1
cluster_000078	1	MN770012.1	MN770012.1
cluster_000079	2	MH777342.2	KF791917.1,MH777342.2
cluster_000080	1	AB026930.1	AB026930.1
cluster_000081	1	MN771433.1	MN771433.1
cluster_000082	1	MN770719.1	MN770719.1
cluster_000083	1	NC_076339.1	NC_076339.1
cluster_000084	1	MN771106.1	MN771106.1
cluster_000085	1	MN769631.1	MN769631.1
cluster_000086	41	OP971008.1	OP712040.1,OP712001.1,LR861896.1,LR862072.1,LR861939.1,LR862046.1,LR861848.1,LR861863.1,LR861869.1,OP971014.1,LR861887.1,KX514432.1,KU298902.1,LR861810.1,KU298904.1,OP712096.1,OP971038.1,LR861920.1,LR861929.1,OP712026.1,LR861992.1,OP971008.1,KU298903.1,KU298905.1,OP711998.1,LR862037.1,OP971092.1,LR862069.1,KT725857.1,LR862027.1,LR861846.1,OP711960.1,KU298901.1,LR861977.1,LR861995.1,OP712057.1,LR8…
cluster_000087	1	MZ286280.1	MZ286280.1
cluster_000088	16	OQ518256.1	PP068617.1,NC_001460.1,PP079215.1,MN901826.1,KX868289.2,OR753126.1,OQ518354.1,OR753102.1,OQ518288.1,OQ518297.1,OQ518256.1,OR753095.1,OQ518324.1,OQ518282.1,PP068616.1,MN901805.1
cluster_000089	1	MN769611.1	MN769611.1
cluster_000090	132	JQ972914.1	JN704708.1,KC847290.1,JN704703.1,MH709318.1,MH709349.1,MH709371.1,MH709355.1,OQ916050.1,MH709334.1,KY037796.1,OQ723678.1,MH709346.1,MH709357.1,MH709350.1,MH499467.1,MH709322.1,MH709328.1,MH709321.1,MT370827.1,MH709319.1,JN704701.1,JN704696.1,KU926320.1,JN704705.1,MH709347.1,KC112914.1,KU926321.1,KU926322.1,PP261332.1,JN704694.1,MH709338.1,OQ454913.1,JF306641.2,PP261331.1,MH709352.1,JQ972913.1,MH7…
cluster_000091	6	MZ286122.1	MH648913.1,MZ286109.1,MZ286098.1,MZ285994.1,MZ286122.1,MZ286003.1
cluster_000092	1	MZ286004.1	MZ286004.1
cluster_000093	1	MN769234.1	MN769234.1
cluster_000094	2	MF588750.1	MF588750.1,MH777330.1
cluster_000095	25	OP971029.1	LR861902.1,LR862063.1,LC511686.1,LR861840.1,LR862081.1,KU298927.1,LR862042.1,KU298928.1,LR862085.1,OP711979.1,LR861894.1,LR862073.1,OP711962.1,LR862020.1,LR862068.1,OP712059.1,LR861851.1,LR862039.1,KU298926.1,LR861879.1,OP971029.1,LR862030.1,LR861964.1,OP711989.1,OP711970.1
cluster_000096	3	MW455367.1	MZ286185.1,MW455367.1,MZ286008.1
cluster_000097	1	NC_075996.1	NC_075996.1
cluster_000098	1	AB303563.1	AB303563.1
cluster_000099	1	MN769444.1	MN769444.1
cluster_000100	46	ON365493.1	LR862025.1,KU298921.1,ON365491.1,LR862032.1,ON365492.1,LR861875.1,OP712028.1,LR861933.1,LR861963.1,LR861909.1,LR861976.1,KC470265.1,LR862080.1,OP712076.1,ON365489.1,ON365488.1,LR861868.1,LR861889.1,ON365487.1,LR861945.1,LR861981.1,KC470264.1,MT783417.1,OP712050.1,LR861997.1,LR861926.1,KC470266.1,EU918767.1,ON365486.1,KC470261.1,KC470262.1,KU298922.1,OP712104.1,ON365484.1,KC470263.1,ON365490.1,OP7…
cluster_000101	2	MF588720.1	MF588720.1,MH777256.2
cluster_000102	1	OK574410.1	OK574410.1
cluster_000103	1	MN771467.1	MN771467.1
cluster_000104	1	MN769291.1	MN769291.1
cluster_000105	10	OP971030.1	OP712045.1,OP712100.1,LR862041.1,OP712032.1,OP971030.1,OP971078.1,LR861953.1,AJ620205.1,OP712086.1,OP971044.1
cluster_000106	1	MN769325.1	MN769325.1
cluster_000107	1	MZ286173.1	MZ286173.1
cluster_000108	1	JF966374.1	JF966374.1
cluster_000109	140	OR777228.1	OK188911.1,FJ619037.1,JQ326207.1,JN162672.1,OR777160.1,KY618676.1,HQ007053.1,OR777159.1,LC215422.1,MZ384004.1,OR777242.1,MW805358.1,KF268203.1,JN226764.1,MK116618.1,KF268201.1,KF268334.1,LC215425.1,LC215438.1,KY618677.1,JQ326206.1,LC215424.1,JN226762.1,JN226760.1,KF268335.1,KF268327.1,KX868297.2,KF268324.1,KC529648.1,JN226751.1,KJ626292.1,KF268329.1,JN226755.1,KF268313.1,NC_010956.1,JF799911.1,MW…
cluster_000110	1	MH649157.1	MH649157.1
cluster_000111	1	KM392287.1	KM392287.1
cluster_000112	32	OP971027.1	LR861999.1,LR861994.1,LR861921.1,LR862002.1,LR862066.1,OP712006.1,LR861952.1,LR862078.1,KU298897.1,LR861958.1,LR861910.1,OP971098.1,LR862075.1,LR862028.1,LR861865.1,OP712044.1,LR862086.1,LR861961.1,OP711997.1,LR861888.1,LR861878.1,LR861838.1,LR861914.1,LR861996.1,MT783411.1,OP712073.1,OP971089.1,LR861858.1,LR861874.1,OP971027.1,KU298896.1,GQ472847.1
cluster_000113	1	MN770553.1	MN770553.1
cluster_000114	1	KP343818.1	KP343818.1
cluster_000115	1	NC_038418.1	NC_038418.1
cluster_000116	1	MN769965.1	MN769965.1
cluster_000117	2	MF588687.1	MF588687.1,MH777205.2
cluster_000118	98	OR361561.1	OP715915.1,OP785760.1,KY996449.1,KY996444.1,AP014845.1,MN307140.1,KY996450.1,MW692349.1,KX384952.1,MT771654.1,MN307143.1,AP014853.1,KX384950.1,KX384954.1,KX384957.1,MT771655.1,KY996451.1,AP014842.1,KX868498.2,KX384948.1,KY996453.1,MF002043.1,MG030486.1,MN513340.1,MT771648.1,MN307144.1,MN307139.1,OR361561.1,MN307137.1,MN513343.1,KX384955.1,KY996445.1,MN307141.1,AP014847.1,MF002042.1,AP014841.1,MT7…
cluster_000119	1	MN770892.1	MN770892.1
cluster_000120	46	MZ712176.1	MN752405.1,OR074934.1,NC_009333.1,MZ712174.1,OR074929.1,MZ923822.1,MZ712176.1,MZ712182.1,AF148805.2,MZ712180.1,OR074936.1,LC200589.1,MZ712179.1,OR074931.1,MZ923826.1,LC200587.1,MK733607.1,MK733608.1,OR074933.1,AP017458.1,MZ712172.1,MZ712175.1,MK733609.1,MZ712184.1,MZ923819.1,OR074932.1,MZ923823.1,JQ619843.1,OR074935.1,MZ712185.1,OK358814.1,MZ712177.1,MZ712173.1,MZ712181.1,LC200588.1,MZ923820.1,OR…
cluster_000121	1	JN171845.1	JN171845.1
cluster_000122	1	KF726986.2	KF726986.2
cluster_000123	1	MN769918.1	MN769918.1
cluster_000124	1	MZ286001.1	MZ286001.1
cluster_000125	1	KP343838.1	KP343838.1
cluster_000126	63	BK012024.1	KY040275.1,BK012036.1,MH320551.1,BK012022.1,BK012034.1,MH646551.1,BK012023.1,BK012021.1,MN931742.1,BK012032.1,BK012009.1,MN931740.1,BK012015.1,BK012007.1,MN931747.1,BK012011.1,BK012010.1,BK012035.1,BK012025.1,BK012027.1,MN931743.1,MH320548.1,MN931752.1,MN931741.1,BK012029.1,BK012018.1,BK012030.1,MN931745.1,MN931751.1,MN931750.1,BK012006.1,MH320554.1,BK012020.1,BK012005.1,BK012024.1,BK012037.1,MN9…
cluster_000127	1	MN769281.1	MN769281.1
cluster_000128	1	NC_075376.1	NC_075376.1
cluster_000129	1	MH649174.1	MH649174.1
cluster_000130	5	NC_012042.1	KM624027.1,MG383446.1,FJ170278.1,GQ200737.1,NC_012042.1
cluster_000131	1	MN770844.1	MN770844.1
cluster_000132	1	MN769074.1	MN769074.1
cluster_000133	1	MN771186.1	MN771186.1
cluster_000134	22	OP971081.1	KC470250.1,OP712061.1,KC470260.1,KC470259.1,OP971072.1,KC470258.1,OP712095.1,KC470257.1,OP971003.1,OP971033.1,LR861941.1,LR862061.1,KC470254.1,KC470253.1,KC470256.1,LR861845.1,OP712039.1,OP971081.1,KC470252.1,OP712074.1,KC470251.1,KC470255.1
cluster_000135	53	HM011551.1	JQ479315.1,MG241579.1,KX827417.1,HM011553.1,KC202810.1,HM011556.1,KF266965.1,JN383838.1,HM011554.1,JN383841.1,HM011557.1,HM011538.1,HM011548.1,HM011547.1,FJ464337.1,JQ479316.1,ON023013.1,KC571692.1,HM011543.1,HM011550.1,HM011549.1,MG241580.1,HM011544.1,NC_010277.2,ON023012.1,HM011539.1,HM011555.1,JQ479319.1,EU375804.1,JQ479318.1,HM011542.1,ON023014.1,HM011551.1,HM011541.1,JN383840.1,MG241582.1,HM…
cluster_000136	1	MH649106.1	MH649106.1
cluster_000137	1	MZ286062.1	MZ286062.1
cluster_000138	1	MZ286230.1	MZ286230.1
cluster_000139	1	MN770081.1	MN770081.1
cluster_000140	1	MN770687.1	MN770687.1
cluster_000141	1	MN771312.1	MN771312.1
cluster_000142	2	HM999992.1	NC_017996.1,HM999992.1
cluster_000143	1	MT783406.1	MT783406.1
cluster_000144	1	MN769037.1	MN769037.1
cluster_000145	1	MN770777.1	MN770777.1
cluster_000146	1	MN769062.1	MN769062.1
cluster_000147	1	MN771279.1	MN771279.1
cluster_000148	1	MN769278.1	MN769278.1
cluster_000149	1	MN770173.1	MN770173.1
cluster_000150	2	NC_038360.1	AB303564.1,NC_038360.1
cluster_000151	1	MN770280.1	MN770280.1
cluster_000152	1	MZ286143.1	MZ286143.1
cluster_000153	1	MN770489.1	MN770489.1
cluster_000154	1	MN770699.1	MN770699.1
cluster_000155	1	MN769636.1	MN769636.1
cluster_000156	2	NC_039086.1	KR816174.1,NC_039086.1
cluster_000157	1	MN771468.1	MN771468.1
cluster_000158	1	MH017568.1	MH017568.1
cluster_000159	1	MN769063.1	MN769063.1
cluster_000160	1	MN769550.1	MN769550.1
cluster_000161	1	MK820646.1	MK820646.1
cluster_000162	1	MN769320.1	MN769320.1
cluster_000163	1	MH648989.1	MH648989.1
cluster_000164	19	FJ170280.1	KM624025.1,FJ973559.1,FJ973558.1,FJ170280.1,EU082214.1,EU082213.1,FJ375129.1,FJ170279.1,FJ973560.1,FJ948860.1,GU048664.1,MG953831.1,GU048662.1,MZ546192.1,MG383447.1,MG383450.1,GU048663.1,JX257046.1,MF680549.1
cluster_000165	8	OP971077.1	OP971045.1,OP711999.1,OP971059.1,OP712105.1,OP971077.1,LR862045.1,KX514419.1,KU298923.1
cluster_000166	1	MN770311.1	MN770311.1
cluster_000167	1	MH017566.1	MH017566.1
cluster_000168	5	MZ286128.1	MH649122.1,MW455390.1,MZ286128.1,MZ286073.1,MW455447.1
cluster_000169	1	MN769308.1	MN769308.1
cluster_000170	91	LN833161.1	MK313762.1,HE574701.1,MK313766.1,LN833177.1,HE611259.1,MK313763.1,LN833171.1,HE611266.1,HE962025.1,HE962024.1,KU298879.1,LN833168.1,LN833179.1,LN833173.1,LN833170.1,FN870021.1,HE611264.1,HE574705.1,HE611272.1,HE574704.1,OP711982.1,LN833188.1,MW404328.1,LN833185.1,HE611271.1,LN833181.1,HE611269.1,LN833190.1,FR872717.1,FN870022.1,HE611258.1,HE611262.1,LN833165.1,HE611263.1,HE962365.1,LN833162.1,LN8…
cluster_000171	1	MN769888.1	MN769888.1
cluster_000172	1	MH777253.2	MH777253.2
cluster_000173	1	MN769331.1	MN769331.1
cluster_000174	29	NC_001798.2	LT799380.1,KY922725.1,MF564035.1,MN187895.1,KY922726.1,LT797631.1,MF564037.1,KY922720.1,LT797624.1,LT797627.1,MF564034.1,JN561323.2,LT797623.1,LT797682.1,LT797632.1,KY922721.1,KF781518.1,LT797636.1,MK855052.1,LT797633.1,LT797786.1,LT797622.1,MF564036.1,LT797634.1,LT797630.1,LT797626.1,LT797629.1,LT797625.1,NC_001798.2
cluster_000175	1	MN769534.1	MN769534.1
cluster_000176	1	MN769649.1	MN769649.1
cluster_000177	1	MN769908.1	MN769908.1
cluster_000178	1	MN769663.1	MN769663.1
cluster_000179	1	MN770015.1	MN770015.1
cluster_000180	1	MN769170.1	MN769170.1
cluster_000181	1	MN769947.1	MN769947.1
cluster_000182	1	MN770215.1	MN770215.1
cluster_000183	1	MN771193.1	MN771193.1
cluster_000184	1	MN771275.1	MN771275.1
cluster_000185	1	MW455346.1	MW455346.1
cluster_000186	1	MN770945.1	MN770945.1
cluster_000187	1	MN769600.1	MN769600.1
cluster_000188	3	MN765201.1	MN765202.1,MZ286130.1,MN765201.1
cluster_000189	1	MN769231.1	MN769231.1
cluster_000190	1	MN770240.1	MN770240.1
cluster_000191	1	MN769981.1	MN769981.1
cluster_000192	1	MF588733.1	MF588733.1
cluster_000193	1	MZ286009.1	MZ286009.1
cluster_000194	1	JX310702.1	JX310702.1
cluster_000195	1	NC_038392.1	NC_038392.1
cluster_000196	1	MN770226.1	MN770226.1
cluster_000197	1	MN769335.1	MN769335.1
cluster_000198	1	MN770582.1	MN770582.1
cluster_000199	1	MN769392.1	MN769392.1
cluster_000200	1	MZ286207.1	MZ286207.1
cluster_000201	12	OP971004.1	OP971052.1,LR861892.1,KU298942.1,LR861968.1,KU298940.1,OP971001.1,KU298941.1,LR862040.1,OP711973.1,OP971004.1,OP712092.1,LR861927.1
cluster_000202	2	OP971064.1	MT783415.1,OP971064.1
cluster_000203	1	MN769905.1	MN769905.1
cluster_000204	1	MN771359.1	MN771359.1
cluster_000205	88	OQ230885.1	MN163028.1,MF662203.1,LC164350.1,JQ823124.1,ON023009.1,MW588002.1,OQ230877.1,MF662183.1,MF662198.1,OQ230881.1,OQ230878.1,MW588001.1,MT448660.1,LC164353.1,MF662182.1,MF662192.1,MN163030.1,OQ230883.1,MN163027.1,MF662186.1,MF662189.1,OQ230879.1,OP549863.1,MW588005.1,LC164351.1,AF295732.1,MF662185.1,MW588000.1,KM225765.1,AY364314.1,ON023010.1,EU835194.1,MN164516.1,MN163029.1,ON023008.1,MT448665.1,MF6…
cluster_000206	2	NC_021483.1	JN211193.1,NC_021483.1
cluster_000207	1	MZ286018.1	MZ286018.1
cluster_000208	1	MN770979.1	MN770979.1
cluster_000209	1	KJ831064.1	KJ831064.1
cluster_000210	1	MW455422.1	MW455422.1
cluster_000211	1	MN769770.1	MN769770.1
cluster_000212	1	NC_039062.1	NC_039062.1
cluster_000213	1	MN770368.1	MN770368.1
cluster_000214	1	MN770523.1	MN770523.1
cluster_000215	1	MN770267.1	MN770267.1
cluster_000216	1	MN769039.1	MN769039.1
cluster_000217	1	OK574365.1	OK574365.1
cluster_000218	16	LR861987.1	LR862065.1,LR861987.1,LR862048.1,KU298946.1,LR862084.1,LR861839.1,OP711994.1,OP971005.1,OP971010.1,OP971094.1,OP711966.1,OP712111.1,LR861852.1,LR862052.1,OP712055.1,OP971055.1
cluster_000219	1	MZ286154.1	MZ286154.1
cluster_000220	1	MN771209.1	MN771209.1
cluster_000221	1	OK574437.1	OK574437.1
cluster_000222	1	MN770748.1	MN770748.1
cluster_000223	1	MN769096.1	MN769096.1
cluster_000224	1	MN771308.1	MN771308.1
cluster_000225	1	MN769484.1	MN769484.1
cluster_000226	1	MN771056.1	MN771056.1
cluster_000227	138	KX650184.1	MH084643.1,KX034806.1,GU296372.1,GU296395.1,KX034816.1,GU296400.1,KX034810.1,GU296374.1,MH084650.1,GU296367.1,MK049351.1,GU296368.1,GU296388.1,MK049349.1,KX650185.1,MH084646.1,KC571694.1,KJ643309.1,MH084645.1,GU296375.1,GU296402.1,GU296394.1,GU296387.1,KX650187.1,KX034822.1,KX034821.1,EU711055.1,GU296397.1,KX650188.1,KX650181.1,KX787894.1,GU296404.1,MH084644.1,GU296389.1,GU296391.1,HQ218321.1,GU2…
cluster_000228	1	MZ286141.1	MZ286141.1
cluster_000229	1	MH777241.1	MH777241.1
cluster_000230	1	KU243129.1	KU243129.1
cluster_000231	1	MN770435.1	MN770435.1
cluster_000232	36	OP971074.1	LR861853.1,KC470237.1,KC470236.1,KC470231.1,LR861957.1,KC470239.1,KC470241.1,LR861904.1,KC470246.1,KC470243.1,KC470249.1,KC470233.1,LR861928.1,KC470248.1,KC470242.1,KC470247.1,LR861938.1,OP971087.1,LR862014.1,LR862071.1,KC470245.1,OP971074.1,OP971024.1,KC470240.1,OP711959.1,KC470244.1,LR861972.1,LR862054.1,KC470234.1,KX514417.1,LR861986.1,KC470235.1,KC470232.1,KC470238.1,OP971084.1,LR861857.1
cluster_000233	1	MN770506.1	MN770506.1
cluster_000234	1	MZ286271.1	MZ286271.1
cluster_000235	18	KY244146.1	KY579361.1,OK397298.1,KY328745.1,MN535741.1,MN535744.1,MN535740.1,KY579360.1,MK674280.1,KY579362.1,MN936126.1,MN535738.1,KY328744.1,MN535745.1,MK674279.1,KY244146.1,KY328746.1,MK956926.1,MN535739.1
cluster_000236	1	MN770071.1	MN770071.1
cluster_000237	1	MN769654.1	MN769654.1
cluster_000238	7	MZ286013.1	KM593803.2,MZ286079.1,MH648893.1,KM593802.2,MZ286013.1,MZ286179.1,MZ286049.1
cluster_000239	1	MN769069.1	MN769069.1
cluster_000240	1	MN770591.1	MN770591.1
cluster_000241	1	MN769366.1	MN769366.1
cluster_000242	1	MN769953.1	MN769953.1
cluster_000243	1	MN770418.1	MN770418.1
cluster_000244	3	MT501646.1	MT501649.1,MT501653.1,MT501646.1
cluster_000245	1	MN771289.1	MN771289.1
cluster_000246	1	MN770589.1	MN770589.1
cluster_000247	2	JF966371.1	MH777362.1,JF966371.1
cluster_000248	1	MH649092.1	MH649092.1
cluster_000249	1	MZ286184.1	MZ286184.1
cluster_000250	2	LR862055.1	LR862055.1,MF509818.1
cluster_000251	3	OP712017.1	LR861930.1,OP712017.1,LR861917.1
cluster_000252	1	MN771394.1	MN771394.1
cluster_000253	1	MH649056.1	MH649056.1
cluster_000254	2	KX514426.1	NC_034616.1,KX514426.1
cluster_000255	1	MN769519.1	MN769519.1
cluster_000256	1	MN769070.1	MN769070.1
cluster_000257	1	MN770599.1	MN770599.1
cluster_000258	1	MN770200.1	MN770200.1
cluster_000259	1	MN769554.1	MN769554.1
cluster_000260	1	MN769608.1	MN769608.1
cluster_000261	1	MN771009.1	MN771009.1
cluster_000262	7	MW455438.1	MH648958.1,MW455383.1,MZ286092.1,MZ286023.1,MW455438.1,MZ286205.1,MZ286156.1
cluster_000263	1	MZ286084.1	MZ286084.1
cluster_000264	1	MF347417.1	MF347417.1
cluster_000265	6	OP971013.1	LR861842.1,OP971007.1,OP971013.1,KU298887.1,OP971102.1,LR862000.1
cluster_000266	1	MZ286088.1	MZ286088.1
cluster_000267	1	MN770324.1	MN770324.1
cluster_000268	1	MZ286150.1	MZ286150.1
cluster_000269	1	MN769958.1	MN769958.1
cluster_000270	3	MH777193.2	MF588713.1,KR816178.1,MH777193.2
cluster_000271	1	MW455427.1	MW455427.1
cluster_000272	1	MN770926.1	MN770926.1
cluster_000273	1	MN771109.1	MN771109.1
cluster_000274	1	MH777229.2	MH777229.2
cluster_000275	1	MN771161.1	MN771161.1
cluster_000276	1	MN770756.1	MN770756.1
cluster_000277	1	MN770827.1	MN770827.1
cluster_000278	1	MN770843.1	MN770843.1
cluster_000279	1	MN769954.1	MN769954.1
cluster_000280	1	MN769275.1	MN769275.1
cluster_000281	1	MN769119.1	MN769119.1
cluster_000282	2	MW455374.1	MW455374.1,MW679006.1
cluster_000283	1	MN774955.1	MN774955.1
cluster_000284	1	MN769082.1	MN769082.1
cluster_000285	15	OP971050.1	KU298936.1,LR861936.1,KU298934.1,LR861880.1,KU298935.1,KU298937.1,OP971050.1,LR861971.1,OP971057.1,LR861989.1,OP712030.1,LR861881.1,LR861949.1,OP712010.1,LR862011.1
cluster_000286	1	MH777210.1	MH777210.1
cluster_000287	2	AB303566.1	NC_038361.1,AB303566.1
cluster_000288	1	MN769819.1	MN769819.1
cluster_000289	1	MN769971.1	MN769971.1
cluster_000290	1	MN770544.1	MN770544.1
cluster_000291	9	OQ254785.1	OQ254787.1,KM085447.1,KU746835.1,OQ254786.1,OQ254785.1,LC776086.1,KC571691.1,MK049348.1,OR728262.1
cluster_000292	1	MN774959.1	MN774959.1
cluster_000293	1	MN769811.1	MN769811.1
cluster_000294	1	MN769267.1	MN769267.1
cluster_000295	1	MK212032.1	MK212032.1
cluster_000296	1	MZ286137.1	MZ286137.1
cluster_000297	1	MN769398.1	MN769398.1
cluster_000298	1	KP264964.1	KP264964.1
cluster_000299	1	MN771286.1	MN771286.1
cluster_000300	1	MN769804.1	MN769804.1
cluster_000301	1	MN771090.1	MN771090.1
cluster_000302	1	MN770046.1	MN770046.1
cluster_000303	7	MZ286075.1	MW455420.1,MZ286097.1,MZ286162.1,MZ285974.1,MZ286118.1,MZ286215.1,MZ286075.1
cluster_000304	1	KP343844.1	KP343844.1
cluster_000305	1	OK574374.1	OK574374.1
cluster_000306	1	MN770602.1	MN770602.1
cluster_000307	9	LR861850.1	LR861923.1,OP712034.1,LR861850.1,OP971049.1,LR862001.1,LR861940.1,LR861870.1,OP712088.1,LR861943.1
cluster_000308	1	MN769230.1	MN769230.1
cluster_000309	1	MH649263.1	MH649263.1
cluster_000310	1	NC_030297.1	NC_030297.1
cluster_000311	1	MN769201.1	MN769201.1
cluster_000312	1	MW455377.1	MW455377.1
cluster_000313	2	KT698168.1	KT698168.1,MH777248.2
cluster_000314	1	MH649217.1	MH649217.1
cluster_000315	1	GQ404857.1	GQ404857.1
cluster_000316	3	MF588758.1	MH777303.2,NC_040806.1,MF588758.1
cluster_000317	1	MN769287.1	MN769287.1
cluster_000318	18	MH017571.1	MH017587.1,MH017573.1,MH017572.1,MH017581.1,MH017571.1,MH017586.1,MH017582.1,MH017570.1,MH017584.1,MH017575.1,MH017578.1,MH017585.1,MH017580.1,MH017574.1,MH017577.1,MH017579.1,MH017576.1,MH017583.1
cluster_000319	1	JN415121.1	JN415121.1
cluster_000320	1	MN769133.1	MN769133.1
cluster_000321	1	NC_076156.1	NC_076156.1
cluster_000322	1	MW455442.1	MW455442.1
cluster_000323	1	MN769435.1	MN769435.1
cluster_000324	5	KU298898.1	LR862067.1,LR862057.1,KU298898.1,OP712101.1,KU298900.1
cluster_000325	1	MN770897.1	MN770897.1
cluster_000326	1	MN769203.1	MN769203.1
cluster_000327	1	MN771254.1	MN771254.1
cluster_000328	1	MN769442.1	MN769442.1
cluster_000329	1	MN770485.1	MN770485.1
cluster_000330	1	MN770025.1	MN770025.1
cluster_000331	2	MF356498.1	MF356498.1,MH777250.2
cluster_000332	1	MN770935.1	MN770935.1
cluster_000333	1	MN770198.1	MN770198.1
cluster_000334	1	MN770257.1	MN770257.1
cluster_000335	1	MN770325.1	MN770325.1
cluster_000336	1	MN769319.1	MN769319.1
cluster_000337	2	MH777267.1	MF588715.1,MH777267.1
cluster_000338	1	MN769142.1	MN769142.1
cluster_000339	1	MH777235.2	MH777235.2
cluster_000340	1	MZ286159.1	MZ286159.1
cluster_000341	1	MN769592.1	MN769592.1
cluster_000342	1	MN769458.1	MN769458.1
cluster_000343	1	NC_025727.1	NC_025727.1
cluster_000344	1	MN770343.1	MN770343.1
cluster_000345	1	MN770040.1	MN770040.1
cluster_000346	1	OK574350.1	OK574350.1
cluster_000347	1	JN415117.1	JN415117.1
cluster_000348	1	MN769678.1	MN769678.1
cluster_000349	1	MZ286256.1	MZ286256.1
cluster_000350	1	MN771204.1	MN771204.1
cluster_000351	1	MH777236.2	MH777236.2
cluster_000352	2	NC_038357.1	AB303560.1,NC_038357.1
cluster_000353	1	MW455372.1	MW455372.1
cluster_000354	1	MZ286100.1	MZ286100.1
cluster_000355	1	OP549861.1	OP549861.1
cluster_000356	1	MN770395.1	MN770395.1
cluster_000357	1	MN769397.1	MN769397.1
cluster_000358	9	OP970966.1	OP712024.1,OP971035.1,OP971019.1,KU298938.1,AJ620209.1,OP970966.1,KU298939.1,OP971021.1,OP971096.1
cluster_000359	1	MN771049.1	MN771049.1
cluster_000360	1	MN770090.1	MN770090.1
cluster_000361	1	MN770363.1	MN770363.1
cluster_000362	2	NC_017993.1	HM999987.1,NC_017993.1
cluster_000363	1	MN769189.1	MN769189.1
cluster_000364	2	HG421739.1	NC_022095.1,HG421739.1
cluster_000365	1	MN770259.1	MN770259.1
cluster_000366	1	MN770121.1	MN770121.1
cluster_000367	1	GU191019.1	GU191019.1
cluster_000368	1	MN769358.1	MN769358.1
cluster_000369	1	MH777243.2	MH777243.2
cluster_000370	1	MN770513.1	MN770513.1
cluster_000371	1	MN765192.1	MN765192.1
cluster_000372	1	MH649241.1	MH649241.1
cluster_000373	1	MN771369.1	MN771369.1
cluster_000374	1	MN770286.1	MN770286.1
cluster_000375	7	MN769846.1	MN770018.1,MN769869.1,MN770003.1,MN769877.1,MN769846.1,MN769948.1,MN769985.1
cluster_000376	1	MN769536.1	MN769536.1
cluster_000377	1	MW455347.1	MW455347.1
cluster_000378	1	MN769859.1	MN769859.1
cluster_000379	1	MN770047.1	MN770047.1
cluster_000380	1	MN771407.1	MN771407.1
cluster_000381	1	MK513443.1	MK513443.1
cluster_000382	1	MN770427.1	MN770427.1
cluster_000383	1	MN769626.1	MN769626.1
cluster_000384	1	MN770407.1	MN770407.1
cluster_000385	10	OP971093.1	OP971093.1,OP971009.1,LR862059.1,OP712009.1,LR862006.1,LR861867.1,OP712094.1,LR861862.1,OP711996.1,OP971076.1
cluster_000386	1	KX838318.1	KX838318.1
cluster_000387	1	MN770464.1	MN770464.1
cluster_000388	1	MZ286147.1	MZ286147.1
cluster_000389	1	MN770079.1	MN770079.1
cluster_000390	1	MN770890.1	MN770890.1
cluster_000391	1	MN770482.1	MN770482.1
cluster_000392	1	MW857571.1	MW857571.1
cluster_000393	1	MN770584.1	MN770584.1
cluster_000394	1	MN769646.1	MN769646.1
cluster_000395	1	MN770409.1	MN770409.1
cluster_000396	1	MN769448.1	MN769448.1
cluster_000397	1	MW455356.1	MW455356.1
cluster_000398	1	MZ286259.1	MZ286259.1
cluster_000399	1	MN771498.1	MN771498.1
cluster_000400	1	MN770172.1	MN770172.1
cluster_000401	1	MN770721.1	MN770721.1
cluster_000402	1	MN770871.1	MN770871.1
cluster_000403	1	MN770165.1	MN770165.1
cluster_000404	1	MN770096.1	MN770096.1
cluster_000405	1	MN769159.1	MN769159.1
cluster_000406	1	MN771486.1	MN771486.1
cluster_000407	1	MN770444.1	MN770444.1
cluster_000408	1	MN769402.1	MN769402.1
cluster_000409	1	MZ286014.1	MZ286014.1
cluster_000410	1	MN770483.1	MN770483.1
cluster_000411	1	MN770397.1	MN770397.1
cluster_000412	7	OP971079.1	OP970999.1,LR861937.1,OP971079.1,LR861837.1,OP971061.1,LR862047.1,KU298895.1
cluster_000413	1	MN770035.1	MN770035.1
cluster_000414	1	MN769647.1	MN769647.1
cluster_000415	1	MH777228.1	MH777228.1
cluster_000416	1	OK574436.1	OK574436.1
cluster_000417	1	MN769695.1	MN769695.1
cluster_000418	2	KR816183.1	MF588678.1,KR816183.1
cluster_000419	1	MH649104.1	MH649104.1
cluster_000420	1	MN771028.1	MN771028.1
cluster_000421	25	KM655816.1	KF444096.1,KF444093.1,KF444095.1,KX249743.1,KX249742.1,KF444097.1,KF444099.1,JQ723730.1,KF444094.1,KF444100.1,KF444098.1,LC480521.1,KX249741.1,KF444092.1,KX249740.1,MH351677.1,KM007161.1,GU989205.1,KF444101.1,AB873001.1,KF444091.1,KM655816.1,NC_014361.1,MW176106.1,KU221329.1
cluster_000422	1	NC_075369.1	NC_075369.1
cluster_000423	2	MF509821.1	MF509821.1,MH777242.2
cluster_000424	1	MN769196.1	MN769196.1
cluster_000425	1	MN770425.1	MN770425.1
cluster_000426	1	MN769449.1	MN769449.1
cluster_000427	1	MN769843.1	MN769843.1
cluster_000428	1	KP343850.1	KP343850.1
cluster_000429	1	MN769294.1	MN769294.1
cluster_000430	1	MH017551.1	MH017551.1
cluster_000431	1	MN770140.1	MN770140.1
cluster_000432	1	MH649023.1	MH649023.1
cluster_000433	1	MN770019.1	MN770019.1
cluster_000434	1	MN769218.1	MN769218.1
cluster_000435	1	MW455351.1	MW455351.1
cluster_000436	1	OK574345.1	OK574345.1
cluster_000437	1	MN770382.1	MN770382.1
cluster_000438	1	MN770392.1	MN770392.1
cluster_000439	1	MN771484.1	MN771484.1
cluster_000440	1	MN770861.1	MN770861.1
cluster_000441	1	MN769876.1	MN769876.1
cluster_000442	1	MN770373.1	MN770373.1
cluster_000443	2	KR816173.1	MH777197.2,KR816173.1
cluster_000444	1	MH649229.1	MH649229.1
cluster_000445	1	MN769898.1	MN769898.1
cluster_000446	1	MN769767.1	MN769767.1
cluster_000447	1	MN770690.1	MN770690.1
cluster_000448	1	MN770918.1	MN770918.1
cluster_000449	1	MN770785.1	MN770785.1
cluster_000450	1	MN771301.1	MN771301.1
cluster_000451	1	MN769224.1	MN769224.1
cluster_000452	1	MN770188.1	MN770188.1
cluster_000453	1	MN770964.1	MN770964.1
cluster_000454	1	OK574427.1	OK574427.1
cluster_000455	1	MN771126.1	MN771126.1
cluster_000456	1	JF966373.1	JF966373.1
cluster_000457	1	MN769261.1	MN769261.1
cluster_000458	1	MN769734.1	MN769734.1
cluster_000459	1	MN769831.1	MN769831.1
cluster_000460	1	MN769665.1	MN769665.1
cluster_000461	1	MN770648.1	MN770648.1
cluster_000462	1	MN770833.1	MN770833.1
cluster_000463	1	MN770868.1	MN770868.1
cluster_000464	1	MN769463.1	MN769463.1
cluster_000465	2	MH777300.2	MH777300.2,MG520499.1
cluster_000466	2	MZ286123.1	MZ286123.1,MW455418.1
cluster_000467	1	MN769873.1	MN769873.1
cluster_000468	1	MN771190.1	MN771190.1
cluster_000469	2	JX413104.1	NC_019023.1,JX413104.1
cluster_000470	1	MN770011.1	MN770011.1
cluster_000471	8	ON023018.1	ON023019.1,ON023024.1,ON023027.1,MT410184.1,ON023021.1,ON023025.1,ON023018.1,ON023023.1
cluster_000472	1	MN769347.1	MN769347.1
cluster_000473	1	MN769118.1	MN769118.1
cluster_000474	1	MN769755.1	MN769755.1
cluster_000475	1	MN769747.1	MN769747.1
cluster_000476	1	MN771051.1	MN771051.1
cluster_000477	1	MN770218.1	MN770218.1
cluster_000478	1	MN770518.1	MN770518.1
cluster_000479	1	MN769998.1	MN769998.1
cluster_000480	1	MN771058.1	MN771058.1
cluster_000481	1	MN770752.1	MN770752.1
cluster_000482	1	MF588676.1	MF588676.1
cluster_000483	1	MN770323.1	MN770323.1
cluster_000484	1	MN769187.1	MN769187.1
cluster_000485	1	MN769857.1	MN769857.1
cluster_000486	1	MW455411.1	MW455411.1
cluster_000487	1	MN770671.1	MN770671.1
cluster_000488	1	MH777190.2	MH777190.2
cluster_000489	1	MN771271.1	MN771271.1
cluster_000490	1	MN769520.1	MN769520.1
cluster_000491	1	MN770845.1	MN770845.1
cluster_000492	1	MN771473.1	MN771473.1
cluster_000493	1	MN770762.1	MN770762.1
cluster_000494	1	MN769906.1	MN769906.1
cluster_000495	1	MZ286138.1	MZ286138.1
cluster_000496	1	MZ286275.1	MZ286275.1
cluster_000497	1	MH777308.2	MH777308.2
cluster_000498	1	MN770685.1	MN770685.1
cluster_000499	1	MN769040.1	MN769040.1
cluster_000500	1	MN771415.1	MN771415.1
cluster_000501	2	MF176072.1	MF176072.1,MH777301.2
cluster_000502	2	GU233853.1	NC_014953.1,GU233853.1
cluster_000503	1	MN770742.1	MN770742.1
cluster_000504	1	MN770065.1	MN770065.1
cluster_000505	1	MN770329.1	MN770329.1
cluster_000506	1	MN770737.1	MN770737.1
cluster_000507	1	MN771437.1	MN771437.1
cluster_000508	1	KP343824.1	KP343824.1
cluster_000509	1	MN771327.1	MN771327.1
cluster_000510	2	KU871314.1	KU871315.1,KU871314.1
cluster_000511	1	OP549860.1	OP549860.1
cluster_000512	1	MN770902.1	MN770902.1
cluster_000513	1	MN770795.1	MN770795.1
cluster_000514	1	MN769407.1	MN769407.1
cluster_000515	1	MN769469.1	MN769469.1
cluster_000516	1	MN770681.1	MN770681.1
cluster_000517	1	MN769299.1	MN769299.1
cluster_000518	1	MH649185.1	MH649185.1
cluster_000519	1	MN770665.1	MN770665.1
cluster_000520	1	MT157223.1	MT157223.1
cluster_000521	1	MN770542.1	MN770542.1
cluster_000522	1	KP343854.1	KP343854.1
cluster_000523	1	MN769535.1	MN769535.1
cluster_000524	1	MN770134.1	MN770134.1
cluster_000525	1	KF294861.1	KF294861.1
cluster_000526	1	MN771177.1	MN771177.1
cluster_000527	9	MK955317.1	MK883611.1,MK955315.1,MK955316.1,MK955319.1,KU162869.1,MK955318.1,MK955317.1,MT791000.1,NC_001454.1
cluster_000528	1	MN771381.1	MN771381.1
cluster_000529	1	OR089089.1	OR089089.1
cluster_000530	5	LR862035.1	MF588697.1,OP971056.1,LR862035.1,MN400665.1,MF509819.1
cluster_000531	1	MN770402.1	MN770402.1
cluster_000532	1	MZ286131.1	MZ286131.1
cluster_000533	1	MN774968.1	MN774968.1
cluster_000534	9	MZ286121.1	MZ285977.1,MZ285993.1,MZ286080.1,MZ286132.1,MZ286056.1,MZ286066.1,MZ286028.1,MZ286206.1,MZ286121.1
cluster_000535	1	KY856742.1	KY856742.1
cluster_000536	1	NC_075380.1	NC_075380.1
cluster_000537	1	MN769160.1	MN769160.1
cluster_000538	1	MH649206.1	MH649206.1
cluster_000539	1	MN770726.1	MN770726.1
cluster_000540	1	MN771201.1	MN771201.1
cluster_000541	1	MN770607.1	MN770607.1
cluster_000542	1	MN769617.1	MN769617.1
cluster_000543	1	MF588737.1	MF588737.1
cluster_000544	1	MN770520.1	MN770520.1
cluster_000545	1	MN769112.1	MN769112.1
cluster_000546	1	MN769899.1	MN769899.1
cluster_000547	1	MN770562.1	MN770562.1
cluster_000548	1	MN771351.1	MN771351.1
cluster_000549	1	MZ286212.1	MZ286212.1
cluster_000550	1	MN770208.1	MN770208.1
cluster_000551	1	MN769136.1	MN769136.1
cluster_000552	1	MN769710.1	MN769710.1
cluster_000553	1	KP692116.1	KP692116.1
cluster_000554	1	MN770507.1	MN770507.1
cluster_000555	1	GQ845445.1	GQ845445.1
cluster_000556	1	MN769993.1	MN769993.1
cluster_000557	1	MN770440.1	MN770440.1
cluster_000558	2	GU117632.1	NC_014955.1,GU117632.1
cluster_000559	1	MN770158.1	MN770158.1
cluster_000560	30	OP971020.1	LR861877.1,LR862043.1,LR861955.1,LR861980.1,LR861962.1,OP712103.1,LR862029.1,LR861979.1,OP712016.1,LR861907.1,OP712058.1,KU298919.1,KX514418.1,OP971047.1,OP712049.1,OP971068.1,OP971017.1,KU298918.1,OP711967.1,KU298916.1,LR861859.1,KU298915.1,OP712089.1,OP712035.1,KU298917.1,LR862083.1,LR861854.1,OP971020.1,LR861903.1,MT783416.1
cluster_000561	1	NC_020498.1	NC_020498.1
cluster_000562	1	MN770933.1	MN770933.1
cluster_000563	1	MN771117.1	MN771117.1
cluster_000564	1	MZ286114.1	MZ286114.1
cluster_000565	1	MN769994.1	MN769994.1
cluster_000566	1	MN771259.1	MN771259.1
cluster_000567	1	MN769772.1	MN769772.1
cluster_000568	1	MN770236.1	MN770236.1
cluster_000569	1	MN770870.1	MN770870.1
cluster_000570	1	MZ286219.1	MZ286219.1
cluster_000571	11	LR861861.1	KC470267.1,OP711964.1,KC470270.1,LR861886.1,LR861924.1,OP712106.1,LR861861.1,KC470271.1,KC470268.1,LR861873.1,KC470269.1
cluster_000572	1	MH777371.2	MH777371.2
cluster_000573	1	MN770016.1	MN770016.1
cluster_000574	10	HM011564.1	NC_014407.1,HM011568.1,KJ733012.1,HM011569.1,HM011564.1,HM011566.1,KJ733013.1,MG674199.1,HM011567.1,HM011565.1
cluster_000575	3	MT501645.1	MT501648.1,MT501652.1,MT501645.1
cluster_000576	1	MN770100.1	MN770100.1
cluster_000577	2	MN765200.1	MN765200.1,MZ286221.1
cluster_000578	1	MH648985.1	MH648985.1
cluster_000579	1	MN770388.1	MN770388.1
cluster_000580	1	JX413105.1	JX413105.1
cluster_000581	1	GU117633.1	GU117633.1
cluster_000582	1	NC_076135.1	NC_076135.1
cluster_000583	1	MH777175.1	MH777175.1
cluster_000584	1	MN770481.1	MN770481.1
cluster_000585	1	MN771083.1	MN771083.1
cluster_000586	1	HM224451.1	HM224451.1
cluster_000587	1	MN771432.1	MN771432.1
cluster_000588	1	MN769220.1	MN769220.1
cluster_000589	1	MN770804.1	MN770804.1
cluster_000590	1	MN771262.1	MN771262.1
cluster_000591	1	MN771067.1	MN771067.1
cluster_000592	1	MH648983.1	MH648983.1
cluster_000593	1	MN769839.1	MN769839.1
cluster_000594	5	OP971071.1	OP712060.1,KU298899.1,OP971071.1,LR861883.1,OP712046.1
cluster_000595	6	OP971018.1	LR861969.1,OP971066.1,LR862058.1,LR861885.1,LR861925.1,OP971018.1
cluster_000596	1	MN769505.1	MN769505.1
cluster_000597	1	MN770141.1	MN770141.1
cluster_000598	1	MN771227.1	MN771227.1
cluster_000599	1	OK574394.1	OK574394.1
cluster_000600	1	JX444072.1	JX444072.1
cluster_000601	1	MZ286255.1	MZ286255.1
cluster_000602	1	MN770473.1	MN770473.1
cluster_000603	1	MN769689.1	MN769689.1
cluster_000604	1	MF588732.1	MF588732.1
cluster_000605	1	MZ286200.1	MZ286200.1
cluster_000606	1	MN771006.1	MN771006.1
cluster_000607	1	MN771210.1	MN771210.1
cluster_000608	1	MN769332.1	MN769332.1
cluster_000609	2	MH777290.2	MH777290.2,MF588729.1
cluster_000610	1	MN770925.1	MN770925.1
cluster_000611	1	MN770532.1	MN770532.1
cluster_000612	1	OQ835742.1	OQ835742.1
cluster_000613	1	MF588705.1	MF588705.1
cluster_000614	1	MN771043.1	MN771043.1
cluster_000615	1	MZ286292.1	MZ286292.1
cluster_000616	1	MN769263.1	MN769263.1
cluster_000617	1	MN771026.1	MN771026.1
cluster_000618	1	MN771360.1	MN771360.1
cluster_000619	1	OK574383.1	OK574383.1
cluster_000620	1	MZ286149.1	MZ286149.1
cluster_000621	1	MN770191.1	MN770191.1
cluster_000622	1	MN771491.1	MN771491.1
cluster_000623	1	MN771270.1	MN771270.1
cluster_000624	1	MZ286240.1	MZ286240.1
cluster_000625	1	MN771239.1	MN771239.1
cluster_000626	1	MN769964.1	MN769964.1
cluster_000627	1	MZ285987.1	MZ285987.1
cluster_000628	1	MN769639.1	MN769639.1
cluster_000629	1	MZ286254.1	MZ286254.1
cluster_000630	6	OP971097.1	LR862004.1,LR861935.1,LR862082.1,LR861844.1,OP971095.1,OP971097.1
cluster_000631	1	MN770239.1	MN770239.1
cluster_000632	1	MN770983.1	MN770983.1
cluster_000633	3	KF530304.1	KF525270.1,KF530304.1,KM893862.1
cluster_000634	1	MN771199.1	MN771199.1
cluster_000635	1	MN770073.1	MN770073.1
cluster_000636	1	MW455398.1	MW455398.1
cluster_000637	1	MN771304.1	MN771304.1
cluster_000638	1	KF031467.1	KF031467.1
cluster_000639	1	MH777280.2	MH777280.2
cluster_000640	1	MN769077.1	MN769077.1
cluster_000641	1	MN770730.1	MN770730.1
cluster_000642	1	MN771146.1	MN771146.1
cluster_000643	1	MN770105.1	MN770105.1
cluster_000644	1	MN771226.1	MN771226.1
cluster_000645	2	MH172379.1	MH777252.2,MH172379.1
cluster_000646	1	MN770036.1	MN770036.1
cluster_000647	1	MN770770.1	MN770770.1
cluster_000648	1	MN769110.1	MN769110.1
cluster_000649	1	MN774929.1	MN774929.1
cluster_000650	1	MN770024.1	MN770024.1
cluster_000651	1	NC_075378.1	NC_075378.1
cluster_000652	1	MN769630.1	MN769630.1
cluster_000653	1	MN770421.1	MN770421.1
cluster_000654	1	MN769589.1	MN769589.1
cluster_000655	1	MN770202.1	MN770202.1
cluster_000656	1	MN771187.1	MN771187.1
cluster_000657	1	MH017569.1	MH017569.1
cluster_000658	1	MN769972.1	MN769972.1
cluster_000659	1	MN769277.1	MN769277.1
cluster_000660	1	MN769283.1	MN769283.1
cluster_000661	1	MN769875.1	MN769875.1
cluster_000662	1	MN770413.1	MN770413.1
cluster_000663	1	MN769975.1	MN769975.1
cluster_000664	1	MN768560.1	MN768560.1
cluster_000665	3	MW455441.1	MW455432.1,MW455441.1,MW455416.1
cluster_000666	1	MN770002.1	MN770002.1
cluster_000667	1	MN769575.1	MN769575.1
cluster_000668	1	NC_026817.1	NC_026817.1
cluster_000669	1	MN770989.1	MN770989.1
cluster_000670	1	OP712107.1	OP712107.1
cluster_000671	2	MN769088.1	MN771139.1,MN769088.1
cluster_000672	1	MN769259.1	MN769259.1
cluster_000673	2	NC_040804.1	MF588692.1,NC_040804.1
cluster_000674	1	MN770854.1	MN770854.1
cluster_000675	1	MN769285.1	MN769285.1
cluster_000676	1	MN774943.1	MN774943.1
cluster_000677	2	KR816175.1	MH777320.2,KR816175.1
cluster_000678	1	MN771121.1	MN771121.1
cluster_000679	5	KC113191.1	MH777317.2,OP970967.1,OQ915151.1,MW679002.1,KC113191.1
cluster_000680	1	MN770615.1	MN770615.1
cluster_000681	1	MW455424.1	MW455424.1
cluster_000682	4	GQ845442.1	JQ963484.1,FN598907.1,GQ845442.1,JQ963485.1
cluster_000683	1	MN770457.1	MN770457.1
cluster_000684	1	MN771203.1	MN771203.1
cluster_000685	2	MH972559.2	MH972559.2,MF588708.1
cluster_000686	1	MN769476.1	MN769476.1
cluster_000687	1	MN769951.1	MN769951.1
cluster_000688	1	MN771416.1	MN771416.1
cluster_000689	1	MN769447.1	MN769447.1
cluster_000690	1	MZ285982.1	MZ285982.1
cluster_000691	2	MW455376.1	MZ286037.1,MW455376.1
cluster_000692	1	MN771502.1	MN771502.1
cluster_000693	1	MN769493.1	MN769493.1
cluster_000694	1	MN770337.1	MN770337.1
cluster_000695	1	MN770041.1	MN770041.1
cluster_000696	2	MH972565.1	MF588716.1,MH972565.1
cluster_000697	1	MH777327.2	MH777327.2
cluster_000698	1	MN769151.1	MN769151.1
cluster_000699	1	MN769371.1	MN769371.1
cluster_000700	1	MN770301.1	MN770301.1
cluster_000701	1	MN774967.1	MN774967.1
cluster_000702	1	MN765203.1	MN765203.1
cluster_000703	1	MN770176.1	MN770176.1
cluster_000704	1	MH777257.2	MH777257.2
cluster_000705	1	MZ286082.1	MZ286082.1
cluster_000706	1	MZ286078.1	MZ286078.1
cluster_000707	1	MN770706.1	MN770706.1
cluster_000708	1	MN769989.1	MN769989.1
cluster_000709	1	MN770901.1	MN770901.1
cluster_000710	1	MN770541.1	MN770541.1
cluster_000711	1	AY622908.1	AY622908.1
cluster_000712	1	MN771141.1	MN771141.1
cluster_000713	4	NC_012729.2	FJ973561.2,NC_012729.2,KJ649742.1,KJ649741.1
cluster_000714	1	MN770189.1	MN770189.1
cluster_000715	1	MN769661.1	MN769661.1
cluster_000716	1	MH649254.1	MH649254.1
cluster_000717	1	MH777218.1	MH777218.1
cluster_000718	1	MN769298.1	MN769298.1
cluster_000719	1	MN769480.1	MN769480.1
cluster_000720	1	MN770385.1	MN770385.1
cluster_000721	2	JN980171.1	JN980171.1,MZ286126.1
cluster_000722	1	MN769932.1	MN769932.1
cluster_000723	1	MH777275.1	MH777275.1
cluster_000724	1	MZ286197.1	MZ286197.1
cluster_000725	1	MN771346.1	MN771346.1
cluster_000726	1	NC_030448.1	NC_030448.1
cluster_000727	1	MH777202.2	MH777202.2
cluster_000728	1	MN771082.1	MN771082.1
cluster_000729	1	MN771244.1	MN771244.1
cluster_000730	1	OP712110.1	OP712110.1
cluster_000731	1	MN771314.1	MN771314.1
cluster_000732	1	MZ286035.1	MZ286035.1
cluster_000733	2	AB303558.1	NC_038355.1,AB303558.1
cluster_000734	1	MN770885.1	MN770885.1
cluster_000735	1	MN771440.1	MN771440.1
cluster_000736	1	KP343841.1	KP343841.1
cluster_000737	1	MH648911.1	MH648911.1
cluster_000738	1	MN770114.1	MN770114.1
cluster_000739	1	MN769453.1	MN769453.1
cluster_000740	1	MN770499.1	MN770499.1
cluster_000741	1	MN769134.1	MN769134.1
cluster_000742	1	MT068446.1	MT068446.1
cluster_000743	1	MN771066.1	MN771066.1
cluster_000744	1	MN770937.1	MN770937.1
cluster_000745	1	MZ286105.1	MZ286105.1
cluster_000746	1	MN769643.1	MN769643.1
cluster_000747	1	MN771045.1	MN771045.1
cluster_000748	1	MG869605.1	MG869605.1
cluster_000749	1	MN771181.1	MN771181.1
cluster_000750	1	HM999993.1	HM999993.1
cluster_000751	1	MN769638.1	MN769638.1
cluster_000752	1	NC_038413.1	NC_038413.1
cluster_000753	1	KP343855.1	KP343855.1
cluster_000754	1	MN769157.1	MN769157.1
cluster_000755	1	MN769404.1	MN769404.1
cluster_000756	1	MH648966.1	MH648966.1
cluster_000757	1	MN769870.1	MN769870.1
cluster_000758	1	MN771233.1	MN771233.1
cluster_000759	1	MN770045.1	MN770045.1
cluster_000760	1	MN769183.1	MN769183.1
cluster_000761	1	MW455436.1	MW455436.1
cluster_000762	1	MZ286251.1	MZ286251.1
cluster_000763	1	MN769481.1	MN769481.1
cluster_000764	1	NC_039050.1	NC_039050.1
cluster_000765	1	MN769292.1	MN769292.1
cluster_000766	1	MN769835.1	MN769835.1
cluster_000767	1	MN771295.1	MN771295.1
cluster_000768	1	MH017562.1	MH017562.1
cluster_000769	1	NC_075377.1	NC_075377.1
cluster_000770	1	MN770269.1	MN770269.1
cluster_000771	1	MN770253.1	MN770253.1
cluster_000772	1	MN771097.1	MN771097.1
cluster_000773	1	MW455406.1	MW455406.1
cluster_000774	1	MN486049.1	MN486049.1
cluster_000775	1	MN770386.1	MN770386.1
cluster_000776	1	MZ286257.1	MZ286257.1
cluster_000777	1	NC_022788.1	NC_022788.1
cluster_000778	5	LR861890.1	LR861944.1,OP970998.1,LR861890.1,OP971060.1,OP711972.1
cluster_000779	1	MZ286276.1	MZ286276.1
cluster_000780	1	MH111125.1	MH111125.1
cluster_000781	1	MN770456.1	MN770456.1
cluster_000782	1	MN769204.1	MN769204.1
cluster_000783	1	MN771150.1	MN771150.1
cluster_000784	1	KX810064.1	KX810064.1
cluster_000785	1	MN769313.1	MN769313.1
cluster_000786	18	HM011559.1	MG241567.1,HM011558.1,KM387421.1,HM011562.1,MG241568.1,HM011559.1,MG241570.1,KM655817.1,KX379631.1,NC_014406.1,HM011560.1,HM011563.1,KU596573.1,MG241569.1,KR090570.1,ON023017.1,KX379630.1,HM011561.1
cluster_000787	1	KM259874.1	KM259874.1
cluster_000788	1	MN769430.1	MN769430.1
cluster_000789	1	MN770361.1	MN770361.1
cluster_000790	2	NC_016157.1	AB646346.1,NC_016157.1
cluster_000791	1	MW455361.1	MW455361.1
cluster_000792	1	MN770224.1	MN770224.1
cluster_000793	1	MN770471.1	MN770471.1
cluster_000794	1	MN769211.1	MN769211.1
cluster_000795	1	MN771217.1	MN771217.1
cluster_000796	1	MN771216.1	MN771216.1
cluster_000797	1	MN769255.1	MN769255.1
cluster_000798	1	MZ286182.1	MZ286182.1
cluster_000799	1	NC_018401.1	NC_018401.1
cluster_000800	1	OK574411.1	OK574411.1
cluster_000801	1	MN770904.1	MN770904.1
cluster_000802	1	OR148954.1	OR148954.1
cluster_000803	1	MZ286189.1	MZ286189.1
cluster_000804	1	MN770414.1	MN770414.1
cluster_000805	1	MW455445.1	MW455445.1
cluster_000806	1	MN769577.1	MN769577.1
cluster_000807	1	JN211195.1	JN211195.1
cluster_000808	1	MN770829.1	MN770829.1
cluster_000809	1	MN769769.1	MN769769.1
cluster_000810	1	MN769056.1	MN769056.1
cluster_000811	1	MN770930.1	MN770930.1
cluster_000812	1	MN771317.1	MN771317.1
cluster_000813	1	MN770577.1	MN770577.1
cluster_000814	1	MN771400.1	MN771400.1
cluster_000815	1	MN771091.1	MN771091.1
cluster_000816	1	MN771019.1	MN771019.1
cluster_000817	1	MZ286020.1	MZ286020.1
cluster_000818	1	MN770470.1	MN770470.1
cluster_000819	1	ON482334.1	ON482334.1
cluster_000820	1	MN771020.1	MN771020.1
cluster_000821	1	MN770757.1	MN770757.1
cluster_000822	1	MN770498.1	MN770498.1
cluster_000823	1	MN769800.1	MN769800.1
cluster_000824	1	JX134045.1	JX134045.1
cluster_000825	3	JX463184.1	JX463184.1,KF651951.1,KR090571.1
cluster_000826	1	MN770629.1	MN770629.1
cluster_000827	1	NC_007013.1	NC_007013.1
cluster_000828	1	NC_038347.1	NC_038347.1
cluster_000829	1	MN771501.1	MN771501.1
cluster_000830	1	NC_035211.1	NC_035211.1
cluster_000831	11	LR862064.1	OP711991.1,KC470287.1,KC470289.1,LR862064.1,LR861900.1,KC470290.1,KC470286.1,KC470288.1,KC470285.1,KC470284.1,KC470291.1
cluster_000832	1	MN771096.1	MN771096.1
cluster_000833	1	MN770008.1	MN770008.1
cluster_000834	1	MN770744.1	MN770744.1
cluster_000835	1	MN769775.1	MN769775.1
cluster_000836	1	MN769682.1	MN769682.1
cluster_000837	1	MN771405.1	MN771405.1
cluster_000838	1	MN769383.1	MN769383.1
cluster_000839	1	MN769670.1	MN769670.1
cluster_000840	2	NC_038353.1	AB303553.1,NC_038353.1
cluster_000841	2	NC_014956.1	GU117634.1,NC_014956.1
cluster_000842	1	MW455429.1	MW455429.1
cluster_000843	1	MN770048.1	MN770048.1
cluster_000844	1	MN769195.1	MN769195.1
cluster_000845	1	MN769141.1	MN769141.1
cluster_000846	1	MZ286187.1	MZ286187.1
cluster_000847	1	MN770572.1	MN770572.1
cluster_000848	1	MN770451.1	MN770451.1
cluster_000849	1	MN769103.1	MN769103.1
cluster_000850	1	MN771500.1	MN771500.1
cluster_000851	1	MN769029.1	MN769029.1
cluster_000852	1	MN769887.1	MN769887.1
cluster_000853	1	MN771073.1	MN771073.1
cluster_000854	1	MN769915.1	MN769915.1
cluster_000855	1	MN770175.1	MN770175.1
cluster_000856	1	MN770866.1	MN770866.1
cluster_000857	1	OQ835744.1	OQ835744.1
cluster_000858	1	MN769525.1	MN769525.1
cluster_000859	1	MN770855.1	MN770855.1
cluster_000860	1	KR816169.1	KR816169.1
cluster_000861	1	MN765198.1	MN765198.1
cluster_000862	1	MH777379.2	MH777379.2
cluster_000863	1	MN769514.1	MN769514.1
cluster_000864	5	OP971051.1	OP971065.1,OP711971.1,OP971085.1,KJ194499.1,OP971051.1
cluster_000865	2	KR816179.1	MH777382.1,KR816179.1
cluster_000866	1	MN770342.1	MN770342.1
cluster_000867	1	MN770290.1	MN770290.1
cluster_000868	1	KP264965.1	KP264965.1
cluster_000869	1	MN770089.1	MN770089.1
cluster_000870	1	MW455402.1	MW455402.1
cluster_000871	1	MN769152.1	MN769152.1
cluster_000872	1	MN770761.1	MN770761.1
cluster_000873	1	MN770080.1	MN770080.1
cluster_000874	1	MN769286.1	MN769286.1
cluster_000875	2	MW455433.1	MW455433.1,MW455439.1
cluster_000876	1	MN769284.1	MN769284.1
cluster_000877	1	MN770802.1	MN770802.1
cluster_000878	1	MN771343.1	MN771343.1
cluster_000879	1	MN770862.1	MN770862.1
cluster_000880	1	MN770187.1	MN770187.1
cluster_000881	1	MN770107.1	MN770107.1
cluster_000882	1	MW311489.1	MW311489.1
cluster_000883	1	MN771176.1	MN771176.1
cluster_000884	1	MN769541.1	MN769541.1
cluster_000885	1	MN769497.1	MN769497.1
cluster_000886	1	MN770135.1	MN770135.1
cluster_000887	1	MH777345.1	MH777345.1
cluster_000888	1	MH777368.1	MH777368.1
cluster_000889	1	MN770825.1	MN770825.1
cluster_000890	1	MN770054.1	MN770054.1
cluster_000891	1	MN771414.1	MN771414.1
cluster_000892	1	MN770809.1	MN770809.1
cluster_000893	1	MT783403.1	MT783403.1
cluster_000894	1	MN774949.1	MN774949.1
cluster_000895	1	MN771413.1	MN771413.1
cluster_000896	1	MN771156.1	MN771156.1
cluster_000897	1	MZ286148.1	MZ286148.1
cluster_000898	1	MN769996.1	MN769996.1
cluster_000899	2	MH649208.1	MZ286158.1,MH649208.1
cluster_000900	1	MN771474.1	MN771474.1
cluster_000901	1	MH500283.1	MH500283.1
cluster_000902	1	MN770194.1	MN770194.1
cluster_000903	1	MN770145.1	MN770145.1
cluster_000904	1	MZ286224.1	MZ286224.1
cluster_000905	1	MN769612.1	MN769612.1
cluster_000906	1	MN769401.1	MN769401.1
cluster_000907	1	MN769722.1	MN769722.1
cluster_000908	1	KP233186.1	KP233186.1
cluster_000909	1	KT698167.1	KT698167.1
cluster_000910	1	MN769709.1	MN769709.1
cluster_000911	1	MN769027.1	MN769027.1
cluster_000912	1	MN770578.1	MN770578.1
cluster_000913	1	MN769733.1	MN769733.1
cluster_000914	1	MN769572.1	MN769572.1
cluster_000915	1	MH017560.1	MH017560.1
cluster_000916	1	MN769137.1	MN769137.1
cluster_000917	1	MN769406.1	MN769406.1
cluster_000918	1	MN769690.1	MN769690.1
cluster_000919	1	MN770612.1	MN770612.1
cluster_000920	1	MN771245.1	MN771245.1
cluster_000921	1	MN770265.1	MN770265.1
cluster_000922	1	MN771030.1	MN771030.1
cluster_000923	1	JX413110.1	JX413110.1
cluster_000924	1	MN769545.1	MN769545.1
cluster_000925	1	MN771428.1	MN771428.1
cluster_000926	1	MN769048.1	MN769048.1
cluster_000927	1	KP264966.1	KP264966.1
cluster_000928	1	LT797635.1	LT797635.1
cluster_000929	2	AB290919.1	NC_014093.1,AB290919.1
cluster_000930	1	MH649113.1	MH649113.1
cluster_000931	1	MN769743.1	MN769743.1
cluster_000932	1	MN769105.1	MN769105.1
cluster_000933	1	MN770110.1	MN770110.1
cluster_000934	1	MN769324.1	MN769324.1
cluster_000935	1	MN769813.1	MN769813.1
cluster_000936	1	MN769089.1	MN769089.1
cluster_000937	1	NC_007014.1	NC_007014.1
cluster_000938	1	MN770966.1	MN770966.1
cluster_000939	1	MN769746.1	MN769746.1
cluster_000940	1	MW535770.1	MW535770.1
cluster_000941	1	MN769920.1	MN769920.1
cluster_000942	1	KY462768.1	KY462768.1
cluster_000943	1	MH648997.1	MH648997.1
cluster_000944	1	MN770453.1	MN770453.1
cluster_000945	1	KR816168.1	KR816168.1
cluster_000946	1	MH648999.1	MH648999.1
cluster_000947	1	MN769864.1	MN769864.1
cluster_000948	1	MN769479.1	MN769479.1
cluster_000949	1	MN770476.1	MN770476.1
cluster_000950	1	MN771322.1	MN771322.1
cluster_000951	4	KR816176.1	KR816176.1,MF588700.1,KY780961.1,MH777198.2
cluster_000952	1	HM999994.1	HM999994.1
cluster_000953	1	MN769674.1	MN769674.1
cluster_000954	2	NC_007018.1	AY622943.1,NC_007018.1
cluster_000955	1	MN769226.1	MN769226.1
cluster_000956	1	MN770377.1	MN770377.1
cluster_000957	1	MN769377.1	MN769377.1
cluster_000958	1	MZ285999.1	MZ285999.1
cluster_000959	1	MN771079.1	MN771079.1
cluster_000960	1	MN770701.1	MN770701.1
cluster_000961	1	MZ286244.1	MZ286244.1
cluster_000962	1	MN770605.1	MN770605.1
cluster_000963	1	MN769041.1	MN769041.1
cluster_000964	1	MN771470.1	MN771470.1
cluster_000965	1	MH649028.1	MH649028.1
cluster_000966	2	MF588683.1	MF588683.1,MH777304.1
cluster_000967	1	MN769669.1	MN769669.1
cluster_000968	1	MN769557.1	MN769557.1
cluster_000969	2	MF588707.1	MH777369.1,MF588707.1
cluster_000970	1	MN769853.1	MN769853.1
cluster_000971	2	MF588740.1	MH777154.2,MF588740.1
cluster_000972	1	MZ286116.1	MZ286116.1
cluster_000973	1	MN770060.1	MN770060.1
cluster_000974	1	MN771459.1	MN771459.1
cluster_000975	1	MH172376.1	MH172376.1
cluster_000976	1	MN770971.1	MN770971.1
cluster_000977	1	MN770261.1	MN770261.1
cluster_000978	2	MH777364.2	MF588710.1,MH777364.2
cluster_000979	1	MN770630.1	MN770630.1
cluster_000980	1	GQ404856.1	GQ404856.1
cluster_000981	1	MN769995.1	MN769995.1
cluster_000982	1	MN770250.1	MN770250.1
cluster_000983	1	MN770384.1	MN770384.1
cluster_000984	1	MN771305.1	MN771305.1
cluster_000985	1	MN771164.1	MN771164.1
cluster_000986	1	MH777315.2	MH777315.2
cluster_000987	1	MZ286024.1	MZ286024.1
cluster_000988	1	MN769883.1	MN769883.1
cluster_000989	1	MN771142.1	MN771142.1
cluster_000990	1	MN770592.1	MN770592.1
cluster_000991	1	JN211196.1	JN211196.1
cluster_000992	1	MW455357.1	MW455357.1
cluster_000993	1	MN769307.1	MN769307.1
cluster_000994	1	MN770460.1	MN770460.1
cluster_000995	2	MN770886.1	MN770886.1,MN770112.1
cluster_000996	1	MH649099.1	MH649099.1
cluster_000997	1	MH777212.2	MH777212.2
cluster_000998	1	MN769501.1	MN769501.1
cluster_000999	1	MH777274.2	MH777274.2
cluster_001000	1	MZ285992.1	MZ285992.1
cluster_001001	1	MH649204.1	MH649204.1
cluster_001002	1	MN769357.1	MN769357.1
cluster_001003	1	MH649022.1	MH649022.1
cluster_001004	1	MW455395.1	MW455395.1
cluster_001005	1	MN770214.1	MN770214.1
cluster_001006	1	MH777211.2	MH777211.2
cluster_001007	1	MN769060.1	MN769060.1
cluster_001008	1	MN770093.1	MN770093.1
cluster_001009	1	MN771268.1	MN771268.1
cluster_001010	1	MN769590.1	MN769590.1
cluster_001011	1	MN770351.1	MN770351.1
cluster_001012	2	MF588709.1	MF588709.1,MH777184.1
cluster_001013	1	MN770570.1	MN770570.1
cluster_001014	1	MN771037.1	MN771037.1
cluster_001015	1	MN770649.1	MN770649.1
cluster_001016	1	MN770478.1	MN770478.1
cluster_001017	1	MN771015.1	MN771015.1
cluster_001018	1	MN771202.1	MN771202.1
cluster_001019	1	MN770887.1	MN770887.1
cluster_001020	1	MN771477.1	MN771477.1
cluster_001021	1	MK139485.1	MK139485.1
cluster_001022	2	NC_014185.1	GQ845443.1,NC_014185.1
cluster_001023	1	KF294862.1	KF294862.1
cluster_001024	1	KP233184.1	KP233184.1
cluster_001025	1	MN771485.1	MN771485.1
cluster_001026	1	MN770295.1	MN770295.1
cluster_001027	1	MN769301.1	MN769301.1
cluster_001028	1	MN769708.1	MN769708.1
cluster_001029	1	MN770085.1	MN770085.1
cluster_001030	1	MN770907.1	MN770907.1
cluster_001031	1	MN769984.1	MN769984.1
cluster_001032	1	MN770408.1	MN770408.1
cluster_001033	1	MN771123.1	MN771123.1
cluster_001034	1	MN771261.1	MN771261.1
cluster_001035	1	MN769527.1	MN769527.1
cluster_001036	1	MN771447.1	MN771447.1
cluster_001037	1	MN770486.1	MN770486.1
cluster_001038	1	MN770558.1	MN770558.1
cluster_001039	1	NC_075370.1	NC_075370.1
cluster_001040	1	MN770678.1	MN770678.1
cluster_001041	1	MZ286260.1	MZ286260.1
cluster_001042	1	GQ845441.1	GQ845441.1
cluster_001043	1	MN770531.1	MN770531.1
cluster_001044	1	MN770729.1	MN770729.1
cluster_001045	1	MN771281.1	MN771281.1
cluster_001046	1	NC_039070.1	NC_039070.1
cluster_001047	1	MZ286192.1	MZ286192.1
cluster_001048	1	MN769641.1	MN769641.1
cluster_001049	9	LR862050.1	OP712054.1,OP712108.1,LR862050.1,LR862010.1,OP712037.1,OP971000.1,OP971090.1,OP971028.1,LR861871.1
cluster_001050	1	MN770823.1	MN770823.1
cluster_001051	1	MN770597.1	MN770597.1
cluster_001052	1	MN770725.1	MN770725.1
cluster_001053	1	MN770493.1	MN770493.1
cluster_001054	1	MZ286058.1	MZ286058.1
cluster_001055	1	MN769243.1	MN769243.1
cluster_001056	1	MN486051.1	MN486051.1
cluster_001057	1	MN769615.1	MN769615.1
cluster_001058	1	MN769738.1	MN769738.1
cluster_001059	1	KP343819.1	KP343819.1
cluster_001060	1	MN770724.1	MN770724.1
cluster_001061	1	MN771451.1	MN771451.1
cluster_001062	1	MN769749.1	MN769749.1
cluster_001063	1	MN769097.1	MN769097.1
cluster_001064	1	MH172377.1	MH172377.1
cluster_001065	1	MN769065.1	MN769065.1
cluster_001066	1	MN770133.1	MN770133.1
cluster_001067	1	MN769164.1	MN769164.1
cluster_001068	1	MN770013.1	MN770013.1
cluster_001069	1	MW455353.1	MW455353.1
cluster_001070	1	MN769858.1	MN769858.1
cluster_001071	1	OK574415.1	OK574415.1
cluster_001072	1	MN769169.1	MN769169.1
cluster_001073	1	MN771438.1	MN771438.1
cluster_001074	1	MN769099.1	MN769099.1
cluster_001075	1	MN769273.1	MN769273.1
cluster_001076	1	MN771316.1	MN771316.1
cluster_001077	1	MN771145.1	MN771145.1
cluster_001078	1	MN770116.1	MN770116.1
cluster_001079	1	AB026929.1	AB026929.1
cluster_001080	1	EF436229.1	EF436229.1
cluster_001081	1	MN770058.1	MN770058.1
cluster_001082	1	MZ286196.1	MZ286196.1
cluster_001083	1	MZ286245.1	MZ286245.1
cluster_001084	4	KP692118.1	MH777180.2,KP692119.1,MF588752.1,KP692118.1
cluster_001085	1	MH777187.2	MH777187.2
cluster_001086	1	MN770137.1	MN770137.1
cluster_001087	1	MZ286087.1	MZ286087.1
cluster_001088	1	MH017567.1	MH017567.1
cluster_001089	1	MN771294.1	MN771294.1
cluster_001090	1	MN771453.1	MN771453.1
cluster_001091	1	MN769563.1	MN769563.1
cluster_001092	1	MN771122.1	MN771122.1
cluster_001093	1	KP233179.1	KP233179.1
cluster_001094	1	MN769158.1	MN769158.1
cluster_001095	6	MZ286016.1	MZ286057.1,MZ286070.1,MZ286144.1,MH648916.1,MW455387.1,MZ286016.1
cluster_001096	2	KP343839.1	MZ286183.1,KP343839.1
cluster_001097	1	MN771104.1	MN771104.1
cluster_001098	1	MN769372.1	MN769372.1
cluster_001099	1	MH777159.2	MH777159.2
cluster_001100	1	NC_014089.1	NC_014089.1
cluster_001101	1	MN770586.1	MN770586.1
cluster_001102	1	MN774974.1	MN774974.1
cluster_001103	1	MN769805.1	MN769805.1
cluster_001104	1	MN770420.1	MN770420.1
cluster_001105	1	MN770327.1	MN770327.1
cluster_001106	1	MZ286048.1	MZ286048.1
cluster_001107	1	MN771211.1	MN771211.1
cluster_001108	4	MW455370.1	MW455448.1,MW455370.1,MH649178.1,MZ286129.1
cluster_001109	1	MN770304.1	MN770304.1
cluster_001110	1	MN771032.1	MN771032.1
cluster_001111	1	MN769365.1	MN769365.1
cluster_001112	1	MZ286222.1	MZ286222.1
cluster_001113	1	MN771168.1	MN771168.1
cluster_001114	1	MN770596.1	MN770596.1
cluster_001115	1	MH777334.1	MH777334.1
cluster_001116	1	MN770500.1	MN770500.1
cluster_001117	1	GQ404844.1	GQ404844.1
cluster_001118	2	MK645900.1	MH777279.2,MK645900.1
cluster_001119	1	MN774988.1	MN774988.1
cluster_001120	1	MN769296.1	MN769296.1
cluster_001121	1	MN771466.1	MN771466.1
cluster_001122	1	MN770160.1	MN770160.1
cluster_001123	1	MW455360.1	MW455360.1
cluster_001124	1	MN770185.1	MN770185.1
cluster_001125	1	MN769576.1	MN769576.1
cluster_001126	1	MN771002.1	MN771002.1
cluster_001127	1	MW455352.1	MW455352.1
cluster_001128	1	MN771300.1	MN771300.1
cluster_001129	1	KP343834.1	KP343834.1
cluster_001130	1	MN769970.1	MN769970.1
cluster_001131	1	NC_027528.1	NC_027528.1
cluster_001132	3	NC_040550.1	MH777296.2,MF588693.1,NC_040550.1
cluster_001133	1	MN770092.1	MN770092.1
cluster_001134	1	MK212030.1	MK212030.1
cluster_001135	1	MN769146.1	MN769146.1
cluster_001136	1	MN770288.1	MN770288.1
cluster_001137	1	MN770869.1	MN770869.1
cluster_001138	1	MN769094.1	MN769094.1
cluster_001139	1	MZ286019.1	MZ286019.1
cluster_001140	1	MH649141.1	MH649141.1
cluster_001141	1	GQ246951.1	GQ246951.1
cluster_001142	1	MN769368.1	MN769368.1
cluster_001143	1	MN769156.1	MN769156.1
cluster_001144	1	MZ286074.1	MZ286074.1
cluster_001145	1	MN769246.1	MN769246.1
cluster_001146	2	MH777329.2	MF588698.1,MH777329.2
cluster_001147	1	MN771330.1	MN771330.1
cluster_001148	1	MN769434.1	MN769434.1
cluster_001149	1	MN769172.1	MN769172.1
cluster_001150	2	MF588743.1	MF588743.1,MH777164.1
cluster_001151	1	MN771246.1	MN771246.1
cluster_001152	1	MH017555.1	MH017555.1
cluster_001153	1	KY462769.1	KY462769.1
cluster_001154	1	MN771099.1	MN771099.1
cluster_001155	1	KP343851.1	KP343851.1
cluster_001156	1	MN770944.1	MN770944.1
cluster_001157	1	MN770026.1	MN770026.1
cluster_001158	1	MN769522.1	MN769522.1
cluster_001159	1	MZ286250.1	MZ286250.1
cluster_001160	1	MN770375.1	MN770375.1
cluster_001161	1	MW679003.1	MW679003.1
cluster_001162	1	MZ285986.1	MZ285986.1
cluster_001163	1	MN771003.1	MN771003.1
cluster_001164	1	NC_035213.1	NC_035213.1
cluster_001165	1	MH648942.1	MH648942.1
cluster_001166	1	MN771119.1	MN771119.1
cluster_001167	1	MH777161.1	MH777161.1
cluster_001168	1	MN770143.1	MN770143.1
cluster_001169	1	MN771490.1	MN771490.1
cluster_001170	1	MN769676.1	MN769676.1
cluster_001171	1	MN769882.1	MN769882.1
cluster_001172	1	MN771489.1	MN771489.1
cluster_001173	1	MN769580.1	MN769580.1
cluster_001174	1	MN770634.1	MN770634.1
cluster_001175	1	MN770403.1	MN770403.1
cluster_001176	1	MN770784.1	MN770784.1
cluster_001177	1	MN769778.1	MN769778.1
cluster_001178	3	NC_027779.1	MH777179.1,KP692117.1,NC_027779.1
cluster_001179	1	MN771366.1	MN771366.1
cluster_001180	1	MN771309.1	MN771309.1
cluster_001181	1	MN769473.1	MN769473.1
cluster_001182	1	MZ286226.1	MZ286226.1
cluster_001183	1	MN771461.1	MN771461.1
cluster_001184	2	KR816167.1	MH777157.1,KR816167.1
cluster_001185	1	AF291073.1	AF291073.1
cluster_001186	1	MN769822.1	MN769822.1
cluster_001187	1	MN769386.1	MN769386.1
cluster_001188	1	MN769412.1	MN769412.1
cluster_001189	5	MH698401.1	MH698402.1,OR643889.1,NC_000898.1,MH698401.1,MW536483.1
cluster_001190	1	MN769337.1	MN769337.1
cluster_001191	1	MN770686.1	MN770686.1
cluster_001192	1	MZ285965.1	MZ285965.1
cluster_001193	1	MH777238.1	MH777238.1
cluster_001194	1	MN771173.1	MN771173.1
cluster_001195	2	MF588731.1	MF588731.1,MH777299.2
cluster_001196	1	MN771013.1	MN771013.1
cluster_001197	1	MN771133.1	MN771133.1
cluster_001198	1	MN770842.1	MN770842.1
cluster_001199	1	MN769538.1	MN769538.1
cluster_001200	1	MN771191.1	MN771191.1
cluster_001201	1	NC_038414.1	NC_038414.1
cluster_001202	1	MN770893.1	MN770893.1
cluster_001203	1	MN770095.1	MN770095.1
cluster_001204	1	MN770812.1	MN770812.1
cluster_001205	1	MN770205.1	MN770205.1
cluster_001206	1	MZ286026.1	MZ286026.1
cluster_001207	1	MN769185.1	MN769185.1
cluster_001208	1	MN769459.1	MN769459.1
cluster_001209	1	MN771035.1	MN771035.1
cluster_001210	3	MN774931.1	MN774931.1,MN774928.1,MN774927.1
cluster_001211	1	MH777203.2	MH777203.2
cluster_001212	1	MH777237.2	MH777237.2
cluster_001213	1	MH649006.1	MH649006.1
cluster_001214	1	MN769129.1	MN769129.1
cluster_001215	1	MH649258.1	MH649258.1
cluster_001216	1	KP343827.1	KP343827.1
cluster_001217	1	MN769828.1	MN769828.1
cluster_001218	1	MN770667.1	MN770667.1
cluster_001219	1	MZ285996.1	MZ285996.1
cluster_001220	1	MN769914.1	MN769914.1
cluster_001221	1	MN769845.1	MN769845.1
cluster_001222	1	HM999997.1	HM999997.1
cluster_001223	1	MN769634.1	MN769634.1
cluster_001224	1	MN770270.1	MN770270.1
cluster_001225	2	HM011570.1	NC_014469.1,HM011570.1
cluster_001226	1	MN770968.1	MN770968.1
cluster_001227	1	MN771011.1	MN771011.1
cluster_001228	1	KF764702.1	KF764702.1
cluster_001229	1	MN769318.1	MN769318.1
cluster_001230	1	JF304768.1	JF304768.1
cluster_001231	1	MN774984.1	MN774984.1
cluster_001232	1	MN774979.1	MN774979.1
cluster_001233	1	MZ286164.1	MZ286164.1
cluster_001234	1	MN769066.1	MN769066.1
cluster_001235	1	MN770369.1	MN770369.1
cluster_001236	1	MN770683.1	MN770683.1
cluster_001237	1	MN770644.1	MN770644.1
cluster_001238	1	MN770466.1	MN770466.1
cluster_001239	1	MN486048.1	MN486048.1
cluster_001240	1	MN771263.1	MN771263.1
cluster_001241	2	HM999996.1	NC_017997.1,HM999996.1
cluster_001242	1	MN770981.1	MN770981.1
cluster_001243	1	MN769123.1	MN769123.1
cluster_001244	1	MN770905.1	MN770905.1
cluster_001245	1	MH777328.2	MH777328.2
cluster_001246	1	MN769305.1	MN769305.1
cluster_001247	1	MN769565.1	MN769565.1
cluster_001248	1	MN770428.1	MN770428.1
cluster_001249	1	MN770583.1	MN770583.1
cluster_001250	1	MN771063.1	MN771063.1
cluster_001251	1	MN771241.1	MN771241.1
cluster_001252	1	MH777370.2	MH777370.2
cluster_001253	1	MN771169.1	MN771169.1
cluster_001254	2	MF588727.1	MH777344.1,MF588727.1
cluster_001255	5	MH649144.1	MH649144.1,MN768568.1,MZ285969.1,MH649070.1,MZ286002.1
cluster_001256	1	AB290918.1	AB290918.1
cluster_001257	3	NC_040619.1	MH777367.1,MF588688.1,NC_040619.1
cluster_001258	1	OK574426.1	OK574426.1
cluster_001259	1	MN769526.1	MN769526.1
cluster_001260	1	MN769713.1	MN769713.1
cluster_001261	1	MN770364.1	MN770364.1
cluster_001262	1	MN770263.1	MN770263.1
cluster_001263	1	MH649137.1	MH649137.1
cluster_001264	1	MN769081.1	MN769081.1
cluster_001265	1	MN770031.1	MN770031.1
cluster_001266	1	MN771277.1	MN771277.1
cluster_001267	1	MN769591.1	MN769591.1
cluster_001268	1	MN770131.1	MN770131.1
cluster_001269	1	MN770798.1	MN770798.1
cluster_001270	1	MN770248.1	MN770248.1
cluster_001271	1	MN769942.1	MN769942.1
cluster_001272	1	MN770985.1	MN770985.1
cluster_001273	1	MZ286284.1	MZ286284.1
cluster_001274	1	MN771341.1	MN771341.1
cluster_001275	1	MH648957.1	MH648957.1
cluster_001276	1	MN770790.1	MN770790.1
cluster_001277	1	MN769106.1	MN769106.1
cluster_001278	1	MN770924.1	MN770924.1
cluster_001279	1	MN769104.1	MN769104.1
cluster_001280	1	MN770345.1	MN770345.1
cluster_001281	1	MN769492.1	MN769492.1
cluster_001282	1	KR816181.1	KR816181.1
cluster_001283	1	MZ286172.1	MZ286172.1
cluster_001284	2	MW455379.1	MW455379.1,MN765195.1
cluster_001285	1	MZ286027.1	MZ286027.1
cluster_001286	1	MN770278.1	MN770278.1
cluster_001287	1	MN770765.1	MN770765.1
cluster_001288	1	MN771488.1	MN771488.1
cluster_001289	1	NC_023874.2	NC_023874.2
cluster_001290	1	MN771055.1	MN771055.1
cluster_001291	1	MN771098.1	MN771098.1
cluster_001292	1	MN774985.1	MN774985.1
cluster_001293	1	MZ285985.1	MZ285985.1
cluster_001294	1	MN770061.1	MN770061.1
cluster_001295	1	MN769344.1	MN769344.1
cluster_001296	1	MF118166.1	MF118166.1
cluster_001297	3	MH777354.2	MF588721.1,MF588722.1,MH777354.2
cluster_001298	1	MN770193.1	MN770193.1
cluster_001299	1	MZ285981.1	MZ285981.1
cluster_001300	1	MN769566.1	MN769566.1
cluster_001301	1	MF588719.1	MF588719.1
cluster_001302	1	MN771302.1	MN771302.1
cluster_001303	1	MN769801.1	MN769801.1
cluster_001304	1	MN770027.1	MN770027.1
cluster_001305	1	MN770604.1	MN770604.1
cluster_001306	1	MN769132.1	MN769132.1
cluster_001307	1	MN771018.1	MN771018.1
cluster_001308	1	MN769924.1	MN769924.1
cluster_001309	1	MN769494.1	MN769494.1
cluster_001310	1	MN769135.1	MN769135.1
cluster_001311	1	KF726985.2	KF726985.2
cluster_001312	1	MN769360.1	MN769360.1
cluster_001313	1	MH777343.2	MH777343.2
cluster_001314	1	MN770004.1	MN770004.1
cluster_001315	1	MN770581.1	MN770581.1
cluster_001316	3	MZ286046.1	MZ286046.1,MZ286170.1,MH649256.1
cluster_001317	1	MN770624.1	MN770624.1
cluster_001318	1	MN771172.1	MN771172.1
cluster_001319	1	MN769432.1	MN769432.1
cluster_001320	1	MN769850.1	MN769850.1
cluster_001321	1	MN774932.1	MN774932.1
cluster_001322	1	MN770540.1	MN770540.1
cluster_001323	1	MN769537.1	MN769537.1
cluster_001324	1	MZ286025.1	MZ286025.1
cluster_001325	1	MN769122.1	MN769122.1
cluster_001326	1	MN770986.1	MN770986.1
cluster_001327	1	MZ286103.1	MZ286103.1
cluster_001328	1	MN769696.1	MN769696.1
cluster_001329	1	MN770734.1	MN770734.1
cluster_001330	1	MZ286175.1	MZ286175.1
cluster_001331	1	MN770391.1	MN770391.1
cluster_001332	1	MW455417.1	MW455417.1
cluster_001333	1	OK574439.1	OK574439.1
cluster_001334	1	MN770380.1	MN770380.1
cluster_001335	1	MN770461.1	MN770461.1
cluster_001336	1	MH649039.1	MH649039.1
cluster_001337	1	NC_038346.1	NC_038346.1
cluster_001338	1	MN771412.1	MN771412.1
cluster_001339	1	MN771297.1	MN771297.1
cluster_001340	1	MW455421.1	MW455421.1
cluster_001341	1	MN770628.1	MN770628.1
cluster_001342	7	MZ286152.1	MZ286115.1,MW455380.1,MW455350.1,MZ286152.1,MZ286218.1,MW455414.1,MZ285975.1
cluster_001343	1	MN770168.1	MN770168.1
cluster_001344	1	MZ285968.1	MZ285968.1
cluster_001345	1	MN769438.1	MN769438.1
cluster_001346	1	MN769916.1	MN769916.1
cluster_001347	1	MH649114.1	MH649114.1
cluster_001348	1	MN770303.1	MN770303.1
cluster_001349	1	MN771448.1	MN771448.1
cluster_001350	1	MN770229.1	MN770229.1
cluster_001351	1	MN769414.1	MN769414.1
cluster_001352	1	MN769588.1	MN769588.1
cluster_001353	1	KP343857.1	KP343857.1
cluster_001354	1	MH777316.2	MH777316.2
cluster_001355	1	AB303557.1	AB303557.1
cluster_001356	1	MZ286163.1	MZ286163.1
cluster_001357	1	JX134046.1	JX134046.1
cluster_001358	1	MN771112.1	MN771112.1
cluster_001359	5	KX514420.1	LR862056.1,LR861916.1,KX514420.1,OP712080.1,KX514421.1
cluster_001360	1	MN769851.1	MN769851.1
cluster_001361	1	FN547152.2	FN547152.2
cluster_001362	2	GU117631.1	NC_014954.1,GU117631.1
cluster_001363	1	MZ286177.1	MZ286177.1
cluster_001364	1	MH648912.1	MH648912.1
cluster_001365	1	MN769087.1	MN769087.1
cluster_001366	1	MZ286242.1	MZ286242.1
cluster_001367	1	MN770569.1	MN770569.1
cluster_001368	1	MN771022.1	MN771022.1
cluster_001369	1	MN770330.1	MN770330.1
cluster_001370	1	MK080568.2	MK080568.2
cluster_001371	1	MZ285973.1	MZ285973.1
cluster_001372	1	MW455435.1	MW455435.1
cluster_001373	1	MN769379.1	MN769379.1
cluster_001374	1	MN770042.1	MN770042.1
cluster_001375	1	MN769893.1	MN769893.1
cluster_001376	1	MN771230.1	MN771230.1
cluster_001377	1	MN770279.1	MN770279.1
cluster_001378	1	MN770417.1	MN770417.1
cluster_001379	1	MN770108.1	MN770108.1
cluster_001380	1	MN770645.1	MN770645.1
cluster_001381	1	MN770911.1	MN770911.1
cluster_001382	1	MN770315.1	MN770315.1
cluster_001383	1	MH017547.1	MH017547.1
cluster_001384	1	MN769367.1	MN769367.1
cluster_001385	1	MH777383.2	MH777383.2
cluster_001386	1	MN769272.1	MN769272.1
cluster_001387	1	MN770727.1	MN770727.1
cluster_001388	1	MH777346.2	MH777346.2
cluster_001389	1	MN769546.1	MN769546.1
cluster_001390	1	MN769830.1	MN769830.1
cluster_001391	1	KP264968.1	KP264968.1
cluster_001392	1	MN770559.1	MN770559.1
cluster_001393	1	MN769949.1	MN769949.1
cluster_001394	1	MN769983.1	MN769983.1
cluster_001395	1	MN770247.1	MN770247.1
cluster_001396	1	MN770297.1	MN770297.1
cluster_001397	1	OP985294.1	OP985294.1
cluster_001398	1	NC_075372.1	NC_075372.1
cluster_001399	3	MZ286061.1	MZ286061.1,MZ286006.1,MH649203.1
cluster_001400	1	MN770552.1	MN770552.1
cluster_001401	1	MN769735.1	MN769735.1
cluster_001402	1	MN770776.1	MN770776.1
cluster_001403	1	MN771171.1	MN771171.1
cluster_001404	1	MN770692.1	MN770692.1
cluster_001405	1	MN770652.1	MN770652.1
cluster_001406	1	MN771250.1	MN771250.1
cluster_001407	1	MH777270.1	MH777270.1
cluster_001408	1	MH017564.1	MH017564.1
cluster_001409	1	MN769443.1	MN769443.1
cluster_001410	2	KF006399.1	NC_038523.1,KF006399.1
cluster_001411	1	MN769587.1	MN769587.1
cluster_001412	1	MN770915.1	MN770915.1
cluster_001413	1	MN770903.1	MN770903.1
cluster_001414	1	KP974694.1	KP974694.1
cluster_001415	1	MN771442.1	MN771442.1
cluster_001416	1	MN770260.1	MN770260.1
cluster_001417	1	MN769403.1	MN769403.1
cluster_001418	1	MN769150.1	MN769150.1
cluster_001419	2	AF037218.1	NC_001716.2,AF037218.1
cluster_001420	1	MN769784.1	MN769784.1
cluster_001421	1	MN769114.1	MN769114.1
cluster_001422	1	MN769838.1	MN769838.1
cluster_001423	1	MN769642.1	MN769642.1
cluster_001424	1	MN774975.1	MN774975.1
cluster_001425	1	MH777220.2	MH777220.2
cluster_001426	1	MN765197.1	MN765197.1
cluster_001427	1	MH649242.1	MH649242.1
cluster_001428	1	MN769364.1	MN769364.1
cluster_001429	1	MN769657.1	MN769657.1
cluster_001430	1	MN770442.1	MN770442.1
cluster_001431	1	MW455378.1	MW455378.1
cluster_001432	1	MN771306.1	MN771306.1
cluster_001433	1	KP343840.1	KP343840.1
cluster_001434	1	MN769238.1	MN769238.1
cluster_001435	2	MF588753.1	NC_040620.1,MF588753.1
cluster_001436	1	JN211194.1	JN211194.1
cluster_001437	1	MN770588.1	MN770588.1
cluster_001438	1	MH648901.1	MH648901.1
cluster_001439	1	MN770312.1	MN770312.1
cluster_001440	1	MZ286261.1	MZ286261.1
cluster_001441	1	MN770952.1	MN770952.1
cluster_001442	1	MN770717.1	MN770717.1
cluster_001443	1	KP343829.1	KP343829.1
cluster_001444	1	MN769659.1	MN769659.1
cluster_001445	1	KY462764.1	KY462764.1
cluster_001446	1	MZ286011.1	MZ286011.1
cluster_001447	1	MK212031.1	MK212031.1
cluster_001448	1	MZ286134.1	MZ286134.1
cluster_001449	1	MN769925.1	MN769925.1
cluster_001450	1	MH649161.1	MH649161.1
cluster_001451	1	MN769723.1	MN769723.1
cluster_001452	1	KP343853.1	KP343853.1
cluster_001453	2	NC_009225.1	AB290917.1,NC_009225.1
cluster_001454	1	MN769502.1	MN769502.1
cluster_001455	1	MH777174.2	MH777174.2
cluster_001456	1	MF588685.1	MF588685.1
cluster_001457	1	MN769265.1	MN769265.1
cluster_001458	1	MN771424.1	MN771424.1
cluster_001459	1	MN769628.1	MN769628.1
cluster_001460	1	MN769930.1	MN769930.1
cluster_001461	1	MN771108.1	MN771108.1
cluster_001462	1	MN774934.1	MN774934.1
cluster_001463	1	MN771391.1	MN771391.1
cluster_001464	1	MN770564.1	MN770564.1
cluster_001465	1	KY462765.1	KY462765.1
cluster_001466	1	MN769871.1	MN769871.1
cluster_001467	2	GU225708.1	NC_014952.1,GU225708.1
cluster_001468	1	MN770396.1	MN770396.1
cluster_001469	1	MN769236.1	MN769236.1
cluster_001470	1	MN770148.1	MN770148.1
cluster_001471	1	MN769408.1	MN769408.1
cluster_001472	1	KP343831.1	KP343831.1
cluster_001473	1	MN770848.1	MN770848.1
cluster_001474	1	OK574405.1	OK574405.1
cluster_001475	2	MH777247.2	MF588744.1,MH777247.2
cluster_001476	1	MN770367.1	MN770367.1
cluster_001477	1	MN770401.1	MN770401.1
cluster_001478	1	KJ194502.1	KJ194502.1
cluster_001479	1	MN771027.1	MN771027.1
cluster_001480	1	MN770432.1	MN770432.1
cluster_001481	1	MN770039.1	MN770039.1
cluster_001482	2	MZ286010.1	MW455389.1,MZ286010.1
cluster_001483	1	NC_004295.1	NC_004295.1
cluster_001484	1	AB041962.1	AB041962.1
cluster_001485	1	MN774978.1	MN774978.1
cluster_001486	1	MN771071.1	MN771071.1
cluster_001487	1	MN769051.1	MN769051.1
cluster_001488	1	MN769093.1	MN769093.1
cluster_001489	1	MN769558.1	MN769558.1
cluster_001490	1	MN769310.1	MN769310.1
cluster_001491	1	MN769199.1	MN769199.1
cluster_001492	1	ON677309.1	ON677309.1
cluster_001493	1	MN771048.1	MN771048.1
cluster_001494	1	MN769053.1	MN769053.1
cluster_001495	1	MH649212.1	MH649212.1
cluster_001496	1	MN770404.1	MN770404.1
cluster_001497	1	KU298947.1	KU298947.1
cluster_001498	1	MN770519.1	MN770519.1
cluster_001499	1	KY242583.1	KY242583.1
cluster_001500	1	NC_075375.1	NC_075375.1
cluster_001501	1	MH777332.2	MH777332.2
cluster_001502	1	MN771147.1	MN771147.1
cluster_001503	1	MN771220.1	MN771220.1
cluster_001504	1	MN770053.1	MN770053.1
cluster_001505	1	MN769531.1	MN769531.1
cluster_001506	1	MN771404.1	MN771404.1
cluster_001507	1	MN770237.1	MN770237.1
cluster_001508	1	MN771225.1	MN771225.1
cluster_001509	2	AB303559.1	NC_038356.1,AB303559.1
cluster_001510	1	MW455430.1	MW455430.1
cluster_001511	1	MH649143.1	MH649143.1
cluster_001512	1	MN770750.1	MN770750.1
cluster_001513	1	MN771222.1	MN771222.1
cluster_001514	1	MN774963.1	MN774963.1
cluster_001515	1	MN770449.1	MN770449.1
cluster_001516	1	MZ286194.1	MZ286194.1
cluster_001517	1	MN770358.1	MN770358.1
cluster_001518	1	MN771159.1	MN771159.1
cluster_001519	1	MN770125.1	MN770125.1
cluster_001520	2	NC_038352.1	AB303552.1,NC_038352.1
cluster_001521	1	MN769632.1	MN769632.1
cluster_001522	1	MN770908.1	MN770908.1
cluster_001523	1	MN769677.1	MN769677.1
cluster_001524	1	MN771042.1	MN771042.1
cluster_001525	1	MN771044.1	MN771044.1
cluster_001526	1	MN769688.1	MN769688.1
cluster_001527	1	MN770783.1	MN770783.1
cluster_001528	1	MN769974.1	MN769974.1
cluster_001529	1	MN770262.1	MN770262.1
cluster_001530	1	MN769849.1	MN769849.1
cluster_001531	1	MN770087.1	MN770087.1
cluster_001532	1	MN770067.1	MN770067.1
cluster_001533	1	MN771344.1	MN771344.1
cluster_001534	1	MZ286060.1	MZ286060.1
cluster_001535	1	MN769471.1	MN769471.1
cluster_001536	1	MW455386.1	MW455386.1
cluster_001537	1	MN774973.1	MN774973.1
cluster_001538	1	MN769553.1	MN769553.1
cluster_001539	1	KP233181.1	KP233181.1
cluster_001540	1	MN769732.1	MN769732.1
cluster_001541	1	MN769827.1	MN769827.1
cluster_001542	1	ON616517.1	ON616517.1
cluster_001543	1	MH649051.1	MH649051.1
cluster_001544	1	OK574382.1	OK574382.1
cluster_001545	2	MF588741.1	MF588741.1,MH777285.2
cluster_001546	1	MZ286133.1	MZ286133.1
cluster_001547	1	KY462766.1	KY462766.1
cluster_001548	1	MH648900.1	MH648900.1
cluster_001549	1	MN770124.1	MN770124.1
cluster_001550	1	MN769455.1	MN769455.1
cluster_001551	1	MN770689.1	MN770689.1
cluster_001552	1	MN771313.1	MN771313.1
cluster_001553	1	MN769311.1	MN769311.1
cluster_001554	1	MZ286263.1	MZ286263.1
cluster_001555	1	MN769567.1	MN769567.1
cluster_001556	1	MN771504.1	MN771504.1
cluster_001557	1	MN770195.1	MN770195.1
cluster_001558	1	MN770177.1	MN770177.1
cluster_001559	1	MN769530.1	MN769530.1
cluster_001560	1	MN769724.1	MN769724.1
cluster_001561	1	MW455365.1	MW455365.1
cluster_001562	1	MN770942.1	MN770942.1
cluster_001563	1	MN770129.1	MN770129.1
cluster_001564	1	MN769551.1	MN769551.1
cluster_001565	1	MN769991.1	MN769991.1
cluster_001566	1	MN769441.1	MN769441.1
cluster_001567	1	MN770811.1	MN770811.1
cluster_001568	2	LC385663.1	LC385662.1,LC385663.1
cluster_001569	1	MN769276.1	MN769276.1
cluster_001570	1	MN770530.1	MN770530.1
cluster_001571	1	MN769030.1	MN769030.1
cluster_001572	1	MN769304.1	MN769304.1
cluster_001573	1	KJ206566.1	KJ206566.1
cluster_001574	1	AY823988.1	AY823988.1
cluster_001575	1	MN771005.1	MN771005.1
cluster_001576	1	MN769475.1	MN769475.1
cluster_001577	1	MN769425.1	MN769425.1
cluster_001578	1	MN770490.1	MN770490.1
cluster_001579	1	MZ286063.1	MZ286063.1
cluster_001580	1	MZ286201.1	MZ286201.1
cluster_001581	1	MN774944.1	MN774944.1
cluster_001582	1	MN770700.1	MN770700.1
cluster_001583	1	MN770309.1	MN770309.1
cluster_001584	1	MN771505.1	MN771505.1
cluster_001585	2	MH777276.2	MF588724.1,MH777276.2
cluster_001586	1	MN770353.1	MN770353.1
cluster_001587	1	MN769233.1	MN769233.1
cluster_001588	1	MN774954.1	MN774954.1
cluster_001589	1	MN770662.1	MN770662.1
cluster_001590	1	MN768561.1	MN768561.1
cluster_001591	1	MN770468.1	MN770468.1
cluster_001592	1	MN770594.1	MN770594.1
cluster_001593	1	KP343842.1	KP343842.1
cluster_001594	1	MN771253.1	MN771253.1
cluster_001595	1	MN770601.1	MN770601.1
cluster_001596	1	MN769950.1	MN769950.1
cluster_001597	1	MN769127.1	MN769127.1
cluster_001598	1	MN769251.1	MN769251.1
cluster_001599	1	MN770857.1	MN770857.1
cluster_001600	1	MN771372.1	MN771372.1
cluster_001601	1	GQ404858.1	GQ404858.1
cluster_001602	1	MN769699.1	MN769699.1
cluster_001603	1	MN771248.1	MN771248.1
cluster_001604	1	MN771047.1	MN771047.1
cluster_001605	1	MN770999.1	MN770999.1
cluster_001606	1	MN770204.1	MN770204.1
cluster_001607	1	MN771115.1	MN771115.1
cluster_001608	1	MN769427.1	MN769427.1
cluster_001609	1	NC_013035.1	NC_013035.1
cluster_001610	1	MW455359.1	MW455359.1
cluster_001611	1	MN770144.1	MN770144.1
cluster_001612	1	MN769256.1	MN769256.1
cluster_001613	1	MN770738.1	MN770738.1
cluster_001614	1	MN771212.1	MN771212.1
cluster_001615	1	MN770190.1	MN770190.1
cluster_001616	1	MN770912.1	MN770912.1
cluster_001617	1	MN769198.1	MN769198.1
cluster_001618	2	MZ285976.1	MZ286042.1,MZ285976.1
cluster_001619	1	MZ286136.1	MZ286136.1
cluster_001620	1	MN769910.1	MN769910.1
cluster_001621	1	MZ286031.1	MZ286031.1
cluster_001622	1	MH777209.1	MH777209.1
cluster_001623	1	MN769928.1	MN769928.1
cluster_001624	1	MN769633.1	MN769633.1
cluster_001625	1	MN770083.1	MN770083.1
cluster_001626	1	MN771430.1	MN771430.1
cluster_001627	1	MZ285983.1	MZ285983.1
cluster_001628	1	KP343843.1	KP343843.1
cluster_001629	1	GU797360.1	GU797360.1
cluster_001630	1	MN770069.1	MN770069.1
cluster_001631	1	MN769393.1	MN769393.1
cluster_001632	1	KC108722.1	KC108722.1
cluster_001633	1	MN771514.1	MN771514.1
cluster_001634	1	MN769955.1	MN769955.1
cluster_001635	1	MN769474.1	MN769474.1
cluster_001636	1	MN770307.1	MN770307.1
cluster_001637	1	MZ285979.1	MZ285979.1
cluster_001638	1	MN771158.1	MN771158.1
cluster_001639	1	MN771375.1	MN771375.1
cluster_001640	1	MN769840.1	MN769840.1
cluster_001641	1	MN769362.1	MN769362.1
cluster_001642	1	MN771131.1	MN771131.1
cluster_001643	1	MN769165.1	MN769165.1
cluster_001644	1	MZ286022.1	MZ286022.1
cluster_001645	1	MN771041.1	MN771041.1
cluster_001646	1	KP343826.1	KP343826.1
cluster_001647	1	MN769752.1	MN769752.1
cluster_001648	1	MN769781.1	MN769781.1
cluster_001649	1	MN770393.1	MN770393.1
cluster_001650	1	MN769729.1	MN769729.1
cluster_001651	1	MN770877.1	MN770877.1
cluster_001652	1	MN770949.1	MN770949.1
cluster_001653	1	MZ286041.1	MZ286041.1
cluster_001654	1	MF118168.1	MF118168.1
cluster_001655	1	MH500305.1	MH500305.1
cluster_001656	1	MH777302.1	MH777302.1
cluster_001657	2	MH777387.1	MF588756.1,MH777387.1
cluster_001658	1	MZ286267.1	MZ286267.1
cluster_001659	1	MN770049.1	MN770049.1
cluster_001660	1	NC_039215.1	NC_039215.1
cluster_001661	1	MN771068.1	MN771068.1
cluster_001662	1	KF764701.1	KF764701.1
cluster_001663	1	MN770161.1	MN770161.1
cluster_001664	1	MZ286093.1	MZ286093.1
cluster_001665	3	KM390025.1	KM390024.1,KM390025.1,MZ820170.1
cluster_001666	1	MN771446.1	MN771446.1
cluster_001667	1	MN770291.1	MN770291.1
cluster_001668	1	MN770147.1	MN770147.1
cluster_001669	1	MN771069.1	MN771069.1
cluster_001670	1	MN769355.1	MN769355.1
cluster_001671	1	MN769797.1	MN769797.1
cluster_001672	1	MN769083.1	MN769083.1
cluster_001673	1	MZ286168.1	MZ286168.1
cluster_001674	1	MN771390.1	MN771390.1
cluster_001675	1	MW455443.1	MW455443.1
cluster_001676	1	MN770819.1	MN770819.1
cluster_001677	1	MN771155.1	MN771155.1
cluster_001678	1	MZ286268.1	MZ286268.1
cluster_001679	1	MN769907.1	MN769907.1
cluster_001680	1	MN771494.1	MN771494.1
cluster_001681	1	MN769244.1	MN769244.1
cluster_001682	1	MN774933.1	MN774933.1
cluster_001683	1	MN769235.1	MN769235.1
cluster_001684	1	MN769517.1	MN769517.1
cluster_001685	1	MN770238.1	MN770238.1
cluster_001686	1	MN770142.1	MN770142.1
cluster_001687	1	OK574418.1	OK574418.1
cluster_001688	1	MW455381.1	MW455381.1
cluster_001689	1	MN770197.1	MN770197.1
cluster_001690	1	MN770720.1	MN770720.1
cluster_001691	1	MW455425.1	MW455425.1
cluster_001692	1	MN770991.1	MN770991.1
cluster_001693	1	MH649042.1	MH649042.1
cluster_001694	1	MN770034.1	MN770034.1
cluster_001695	1	MN769043.1	MN769043.1
cluster_001696	1	MN769303.1	MN769303.1
cluster_001697	1	MN771223.1	MN771223.1
cluster_001698	1	MN771418.1	MN771418.1
cluster_001699	1	MW455384.1	MW455384.1
cluster_001700	1	MN769818.1	MN769818.1
cluster_001701	1	MZ286142.1	MZ286142.1
cluster_001702	1	MH777357.2	MH777357.2
cluster_001703	1	MN770779.1	MN770779.1
cluster_001704	1	MN770433.1	MN770433.1
cluster_001705	1	MN769834.1	MN769834.1
cluster_001706	1	MN770817.1	MN770817.1
cluster_001707	1	MH777167.2	MH777167.2
cluster_001708	1	MN770526.1	MN770526.1
cluster_001709	1	MN769390.1	MN769390.1
cluster_001710	1	MN769467.1	MN769467.1
cluster_001711	1	MN769890.1	MN769890.1
cluster_001712	1	MN770272.1	MN770272.1
cluster_001713	1	MG522850.1	MG522850.1
cluster_001714	1	MN770139.1	MN770139.1
cluster_001715	1	MN769472.1	MN769472.1
cluster_001716	1	MN770995.1	MN770995.1
cluster_001717	1	MN771334.1	MN771334.1
cluster_001718	1	MN769807.1	MN769807.1
cluster_001719	1	MN769121.1	MN769121.1
cluster_001720	1	MN769431.1	MN769431.1
cluster_001721	1	MN771434.1	MN771434.1
cluster_001722	1	FJ947080.1	FJ947080.1
cluster_001723	1	MN771034.1	MN771034.1
cluster_001724	1	OP577477.1	OP577477.1
cluster_001725	1	MG869604.1	MG869604.1
cluster_001726	1	MZ286091.1	MZ286091.1
cluster_001727	1	MN769552.1	MN769552.1
cluster_001728	1	MN769188.1	MN769188.1
cluster_001729	1	MN771282.1	MN771282.1
cluster_001730	1	MN771315.1	MN771315.1
cluster_001731	1	MN769384.1	MN769384.1
cluster_001732	1	MN771285.1	MN771285.1
cluster_001733	1	MN769038.1	MN769038.1
cluster_001734	1	MZ286214.1	MZ286214.1
cluster_001735	1	MN770961.1	MN770961.1
cluster_001736	2	MH777336.2	MH777336.2,MF588739.1
cluster_001737	1	MN770151.1	MN770151.1
cluster_001738	1	MN771454.1	MN771454.1
cluster_001739	1	MN770419.1	MN770419.1
cluster_001740	1	MH649101.1	MH649101.1
cluster_001741	1	MH777307.2	MH777307.2
cluster_001742	1	MN769416.1	MN769416.1
cluster_001743	1	MN770574.1	MN770574.1
cluster_001744	1	MN770608.1	MN770608.1
cluster_001745	2	AB303554.1	NC_038354.1,AB303554.1
cluster_001746	1	MZ286086.1	MZ286086.1
cluster_001747	1	MN769268.1	MN769268.1
cluster_001748	1	MN770063.1	MN770063.1
cluster_001749	2	MH777338.1	MH777338.1,MF588712.1
cluster_001750	1	MN769346.1	MN769346.1
cluster_001751	1	MH649125.1	MH649125.1
cluster_001752	1	MN770127.1	MN770127.1
cluster_001753	1	MN769300.1	MN769300.1
cluster_001754	1	NC_038416.1	NC_038416.1
cluster_001755	1	MW455401.1	MW455401.1
cluster_001756	1	MN769872.1	MN769872.1
cluster_001757	1	KM392289.1	KM392289.1
cluster_001758	1	MH777331.2	MH777331.2
cluster_001759	2	NC_022892.1	KC862318.1,NC_022892.1
cluster_001760	1	MN770298.1	MN770298.1
cluster_001761	1	MN771189.1	MN771189.1
cluster_001762	1	MH648976.1	MH648976.1
cluster_001763	1	MN769423.1	MN769423.1
cluster_001764	2	AB303561.1	NC_038358.1,AB303561.1
cluster_001765	1	NC_026252.1	NC_026252.1
cluster_001766	2	MT783419.1	MT250602.1,MT783419.1
cluster_001767	1	MN769543.1	MN769543.1
cluster_001768	1	MN769598.1	MN769598.1
cluster_001769	1	MN771478.1	MN771478.1
cluster_001770	2	NC_038524.1	KC108721.1,NC_038524.1
cluster_001771	1	MZ285984.1	MZ285984.1
cluster_001772	1	MN771426.1	MN771426.1
cluster_001773	1	MN769868.1	MN769868.1
cluster_001774	1	MN771345.1	MN771345.1
cluster_001775	1	MN769706.1	MN769706.1
cluster_001776	1	MN771114.1	MN771114.1
cluster_001777	1	MN770711.1	MN770711.1
cluster_001778	1	MN771367.1	MN771367.1
cluster_001779	1	MN770663.1	MN770663.1
cluster_001780	1	MN769820.1	MN769820.1
cluster_001781	1	MN771406.1	MN771406.1
cluster_001782	1	MN770256.1	MN770256.1
cluster_001783	1	MN770664.1	MN770664.1
cluster_001784	1	MN770510.1	MN770510.1
cluster_001785	1	GQ404846.1	GQ404846.1
cluster_001786	1	MN769833.1	MN769833.1
cluster_001787	1	MN769652.1	MN769652.1
cluster_001788	1	NC_038351.1	NC_038351.1
cluster_001789	1	MN771084.1	MN771084.1
cluster_001790	1	MN771231.1	MN771231.1
cluster_001791	1	MW455358.1	MW455358.1
cluster_001792	1	PP270198.1	PP270198.1
cluster_001793	1	KP233183.1	KP233183.1
cluster_001794	1	MN771329.1	MN771329.1
cluster_001795	1	MN770037.1	MN770037.1
cluster_001796	1	MN769789.1	MN769789.1
cluster_001797	1	MN769602.1	MN769602.1
cluster_001798	1	MN770281.1	MN770281.1
cluster_001799	1	MN769702.1	MN769702.1
cluster_001800	1	KP343836.1	KP343836.1
cluster_001801	1	MN769323.1	MN769323.1
cluster_001802	1	MN771061.1	MN771061.1
cluster_001803	1	MN769381.1	MN769381.1
cluster_001804	1	MN769509.1	MN769509.1
cluster_001805	1	MN769926.1	MN769926.1
cluster_001806	1	MN769680.1	MN769680.1
cluster_001807	1	MN771076.1	MN771076.1
cluster_001808	1	MN770436.1	MN770436.1
cluster_001809	2	MZ285970.1	MZ286038.1,MZ285970.1
cluster_001810	1	MN769145.1	MN769145.1
cluster_001811	1	MN769768.1	MN769768.1
cluster_001812	1	MN769892.1	MN769892.1
cluster_001813	1	MN770076.1	MN770076.1
cluster_001814	1	MN771257.1	MN771257.1
cluster_001815	1	MN769815.1	MN769815.1
cluster_001816	1	MN770984.1	MN770984.1
cluster_001817	1	MN770751.1	MN770751.1
cluster_001818	1	MN770580.1	MN770580.1
cluster_001819	1	MN769295.1	MN769295.1
cluster_001820	1	MN770633.1	MN770633.1
cluster_001821	1	MN769034.1	MN769034.1
cluster_001822	1	MN770771.1	MN770771.1
cluster_001823	1	MW679005.1	MW679005.1
cluster_001824	1	NC_017091.1	NC_017091.1
cluster_001825	1	MN769748.1	MN769748.1
cluster_001826	1	MN770772.1	MN770772.1
cluster_001827	1	MN770446.1	MN770446.1
cluster_001828	1	NC_035474.1	NC_035474.1
cluster_001829	1	MZ286033.1	MZ286033.1
cluster_001830	1	MN770563.1	MN770563.1
cluster_001831	1	MN770206.1	MN770206.1
cluster_001832	2	MH777183.2	MF588738.1,MH777183.2
cluster_001833	1	MW455375.1	MW455375.1
cluster_001834	1	MN771128.1	MN771128.1
cluster_001835	1	MN770356.1	MN770356.1
cluster_001836	1	MN770787.1	MN770787.1
cluster_001837	1	MZ286238.1	MZ286238.1
cluster_001838	1	MN769237.1	MN769237.1
cluster_001839	1	MH777227.1	MH777227.1
cluster_001840	1	MW455449.1	MW455449.1
cluster_001841	1	NC_025726.1	NC_025726.1
cluster_001842	1	FJ483969.2	FJ483969.2
cluster_001843	2	MH777214.2	MH777214.2,MF588686.1
cluster_001844	1	MN771031.1	MN771031.1
cluster_001845	1	MN770549.1	MN770549.1
cluster_001846	1	MZ286072.1	MZ286072.1
cluster_001847	1	MH777169.2	MH777169.2
cluster_001848	1	MN769409.1	MN769409.1
cluster_001849	1	MN770328.1	MN770328.1
cluster_001850	1	MN770639.1	MN770639.1
cluster_001851	1	MN769982.1	MN769982.1
cluster_001852	1	PP270199.1	PP270199.1
cluster_001853	2	MF118167.1	NC_035212.1,MF118167.1
cluster_001854	1	NC_075379.1	NC_075379.1
cluster_001855	1	MN771249.1	MN771249.1
cluster_001856	1	MN770698.1	MN770698.1
cluster_001857	1	MZ286106.1	MZ286106.1
cluster_001858	1	MN769653.1	MN769653.1
cluster_001859	1	MN770294.1	MN770294.1
cluster_001860	1	MN771339.1	MN771339.1
cluster_001861	1	MN769068.1	MN769068.1
cluster_001862	1	MN770038.1	MN770038.1
cluster_001863	1	MZ286064.1	MZ286064.1
cluster_001864	1	MN770091.1	MN770091.1
cluster_001865	1	MN771401.1	MN771401.1
cluster_001866	1	MN769162.1	MN769162.1
cluster_001867	1	KC571705.1	KC571705.1
cluster_001868	1	MN771017.1	MN771017.1
cluster_001869	1	MN770299.1	MN770299.1
cluster_001870	1	MN771134.1	MN771134.1
cluster_001871	1	MN769921.1	MN769921.1
cluster_001872	1	NC_014097.1	NC_014097.1
cluster_001873	1	MN770326.1	MN770326.1
cluster_001874	1	GQ404852.1	GQ404852.1
cluster_001875	1	MN771296.1	MN771296.1
cluster_001876	1	MN770275.1	MN770275.1
cluster_001877	1	MN771324.1	MN771324.1
cluster_001878	1	MN771196.1	MN771196.1
cluster_001879	1	MN770859.1	MN770859.1
cluster_001880	1	MH017546.1	MH017546.1
cluster_001881	1	MN769564.1	MN769564.1
cluster_001882	1	MN770691.1	MN770691.1
cluster_001883	1	MN770357.1	MN770357.1
cluster_001884	1	MN770169.1	MN770169.1
cluster_001885	1	MN770978.1	MN770978.1
cluster_001886	1	MN769046.1	MN769046.1
cluster_001887	1	MN770458.1	MN770458.1
cluster_001888	1	MN771436.1	MN771436.1
cluster_001889	1	MN771236.1	MN771236.1
cluster_001890	1	MN769559.1	MN769559.1
cluster_001891	1	MN770217.1	MN770217.1
cluster_001892	1	MN774971.1	MN774971.1
cluster_001893	1	MN769071.1	MN769071.1
cluster_001894	1	MZ285989.1	MZ285989.1
cluster_001895	1	MN771352.1	MN771352.1
cluster_001896	1	MH777177.1	MH777177.1
cluster_001897	1	MN769715.1	MN769715.1
cluster_001898	1	MN771373.1	MN771373.1
cluster_001899	1	MN770803.1	MN770803.1
cluster_001900	1	MN769934.1	MN769934.1
cluster_001901	1	MN771258.1	MN771258.1
cluster_001902	1	MN769128.1	MN769128.1
cluster_001903	1	MN770929.1	MN770929.1
cluster_001904	1	OP712020.1	OP712020.1
cluster_001905	1	JN415125.1	JN415125.1
cluster_001906	1	MZ286273.1	MZ286273.1
cluster_001907	1	MN770590.1	MN770590.1
cluster_001908	1	MN770178.1	MN770178.1
cluster_001909	1	NC_039061.1	NC_039061.1
cluster_001910	1	MH777206.2	MH777206.2
cluster_001911	1	MN770469.1	MN770469.1
cluster_001912	1	MN770555.1	MN770555.1
cluster_001913	1	MN774987.1	MN774987.1
cluster_001914	1	MN770992.1	MN770992.1
cluster_001915	1	OK574352.1	OK574352.1
cluster_001916	1	MN770171.1	MN770171.1
cluster_001917	1	MN769783.1	MN769783.1
cluster_001918	1	MN770354.1	MN770354.1
cluster_001919	1	MN770889.1	MN770889.1
cluster_001920	1	MN771089.1	MN771089.1
cluster_001921	1	MN769578.1	MN769578.1
cluster_001922	1	MH777289.1	MH777289.1
cluster_001923	1	MN769644.1	MN769644.1
cluster_001924	1	MH777325.2	MH777325.2
cluster_001925	1	MN770840.1	MN770840.1
cluster_001926	1	MH649008.1	MH649008.1
cluster_001927	1	MN769168.1	MN769168.1
cluster_001928	1	MN771420.1	MN771420.1
cluster_001929	1	MH777263.1	MH777263.1
cluster_001930	1	MN770154.1	MN770154.1
cluster_001931	1	MN769176.1	MN769176.1
cluster_001932	1	MN771482.1	MN771482.1
cluster_001933	1	MN774938.1	MN774938.1
cluster_001934	1	MH649210.1	MH649210.1
cluster_001935	1	MN769539.1	MN769539.1
cluster_001936	1	MN769933.1	MN769933.1
cluster_001937	1	MN771496.1	MN771496.1
cluster_001938	1	MN769460.1	MN769460.1
cluster_001939	1	MN769468.1	MN769468.1
cluster_001940	1	MN771353.1	MN771353.1
cluster_001941	1	MN771130.1	MN771130.1
cluster_001942	1	MN769810.1	MN769810.1
cluster_001943	1	MN774983.1	MN774983.1
cluster_001944	1	MN769349.1	MN769349.1
cluster_001945	1	MN770132.1	MN770132.1
cluster_001946	1	MN770781.1	MN770781.1
cluster_001947	1	MN769338.1	MN769338.1
cluster_001948	1	MH017556.1	MH017556.1
cluster_001949	1	MH649109.1	MH649109.1
cluster_001950	1	MN769031.1	MN769031.1
cluster_001951	1	MN770113.1	MN770113.1
cluster_001952	1	MN770123.1	MN770123.1
cluster_001953	1	MN769092.1	MN769092.1
cluster_001954	1	MW455434.1	MW455434.1
cluster_001955	1	OK574371.1	OK574371.1
cluster_001956	1	NC_076235.1	NC_076235.1
cluster_001957	1	MW455393.1	MW455393.1
cluster_001958	1	MN770920.1	MN770920.1
cluster_001959	1	MN769533.1	MN769533.1
cluster_001960	1	MN771377.1	MN771377.1
cluster_001961	1	MW455444.1	MW455444.1
cluster_001962	1	MN769900.1	MN769900.1
cluster_001963	1	MN770705.1	MN770705.1
cluster_001964	1	MN765193.1	MN765193.1
cluster_001965	1	MN769583.1	MN769583.1
cluster_001966	1	MN774937.1	MN774937.1
cluster_001967	3	NC_040691.1	MH777386.2,MF588754.1,NC_040691.1
cluster_001968	1	MH777286.2	MH777286.2
cluster_001969	2	MH777240.2	MH777240.2,MF588699.1
cluster_001970	1	MN770956.1	MN770956.1
cluster_001971	1	MN770488.1	MN770488.1
cluster_001972	1	MN769741.1	MN769741.1
cluster_001973	1	MN770538.1	MN770538.1
cluster_001974	1	MH777261.2	MH777261.2
cluster_001975	1	MN770472.1	MN770472.1
cluster_001976	2	MH777221.2	MG063749.1,MH777221.2
cluster_001977	1	MN769606.1	MN769606.1
cluster_001978	1	NC_038496.1	NC_038496.1
cluster_001979	1	MN770277.1	MN770277.1
cluster_001980	1	OK574428.1	OK574428.1
cluster_001981	1	MH649129.1	MH649129.1
cluster_001982	1	MN769620.1	MN769620.1
cluster_001983	1	MN770943.1	MN770943.1
cluster_001984	1	GQ845446.1	GQ845446.1
cluster_001985	1	MN771008.1	MN771008.1
cluster_001986	1	MN769429.1	MN769429.1
cluster_001987	1	MN765196.1	MN765196.1
cluster_001988	1	MN769361.1	MN769361.1
cluster_001989	1	MN769737.1	MN769737.1
cluster_001990	1	MN769179.1	MN769179.1
cluster_001991	1	MN771456.1	MN771456.1
cluster_001992	1	MN770977.1	MN770977.1
cluster_001993	1	MN771129.1	MN771129.1
cluster_001994	1	KP343864.1	KP343864.1
cluster_001995	1	MN769186.1	MN769186.1
cluster_001996	1	MN771086.1	MN771086.1
cluster_001997	1	MN770106.1	MN770106.1
cluster_001998	1	MN769192.1	MN769192.1
[truncated: 1,860 more rows]
