# Supplementary material for: The salivary virome during childhood dental caries
Source: mSphere. 2025 Jul 28;10(8):e00198-25. doi: 10.1128/msphere.00198-25 (PMC12379589; doi:10.1128/msphere.00198-25)
Supplement: Table S6 — OTU tables. [file msphere.00198-25-s0007.xlsx]

## Sheet: otu_table_human_virus
Supplemental Table S6: OTU Tables (human DNA viruses from NCBI virus mapped using BWA MEM)
genome	10_sample_counts	11_sample_counts	12_sample_counts	13_sample_counts	14_sample_counts	15_sample_counts	16_sample_counts	17_sample_counts	18_sample_counts	19_sample_counts	1_sample_counts	20_sample_counts	21_sample_counts	22A_sample_counts	23_sample_counts	25_sample_counts	26_sample_counts	27_sample_counts	28_sample_counts	29_sample_counts	30_sample_counts	31A_sample_counts	33_sample_counts	34_sample_counts	35_sample_counts	36_sample_counts	37_sample_counts	38_sample_counts	39_sample_counts	3_sample_counts	40_sample_counts	41_sample_counts	42_sample_counts	43_sample_counts	44_sample_counts	46_sample_counts	47_sample_counts	48_sample_counts	49_sample_counts	4_sample_counts	5_sample_counts	6_sample_counts	7_sample_counts	8_sample_counts	9_sample_counts
AB026929.1	6	20	14	8	4	2	18	30	18	12	12	16	4	20	24	16	20	28	18	38	6	6	26	6	2	6	8	50	6	16	2	13	10	0	26	6	8	6	40	24	16	14	2	26	18
AB026930.1	2	12	8	8	4	14	16	15	2	8	4	14	6	26	12	12	7	24	8	44	6	26	8	0	0	0	4	20	22	10	8	14	10	0	26	6	16	28	10	12	2	14	2	4	6
AB026931.1	0	26	2	0	2	0	16	2	0	4	4	4	0	14	8	2	5	2	2	10	4	2	2	14	10	0	9	26	10	2	8	10	0	0	8	0	4	16	16	16	0	24	2	6	2
AB041962.1	0	12	8	4	0	2	2	0	4	2	6	2	4	14	8	8	10	18	12	4	0	6	0	0	4	2	2	14	8	8	0	4	2	0	8	2	14	12	16	12	2	8	0	2	0
AB290918.1	2	44	34	20	16	14	31	34	30	36	78	26	14	42	50	44	34	18	40	28	44	36	46	16	22	6	8	36	22	14	22	22	44	0	76	14	88	58	68	38	12	42	8	22	2
AB290919.1	20	26	8	16	4	4	12	14	22	26	22	24	14	28	52	16	4	18	22	30	30	34	21	6	6	2	12	42	16	10	8	8	20	0	16	16	40	34	29	8	12	6	6	10	8
AB303554.1	2	14	10	0	18	6	4	3	2	16	14	2	16	16	70	8	4	10	8	4	8	14	14	2	4	2	10	47	18	14	4	14	4	0	47	8	16	14	54	16	2	14	2	4	13
AB303555.1	10	18	18	8	4	6	10	10	16	14	26	14	10	40	42	14	16	26	56	24	20	54	22	24	17	16	8	26	41	6	24	40	18	0	59	28	16	21	42	25	22	14	8	20	6
AB303556.1	2	12	3	0	8	6	8	9	12	25	16	12	12	14	10	4	4	14	4	12	11	18	10	8	5	16	12	33	16	8	4	40	14	0	51	18	33	23	47	16	10	6	0	8	18
AB303557.1	3	44	4	8	1	17	16	10	12	49	9	25	12	19	34	39	11	16	14	25	10	46	22	4	14	48	33	113	69	10	23	94	12	1	96	23	210	91	223	16	10	2	0	8	21
AB303558.1	0	14	14	6	8	0	14	6	8	16	14	10	8	2	45	32	12	24	20	6	28	10	8	4	4	10	2	11	22	10	10	10	14	0	22	14	44	12	28	8	6	14	0	6	14
AB303559.1	4	19	14	18	8	8	22	12	4	24	41	27	4	53	33	10	18	38	12	52	10	27	3	14	36	6	6	32	26	22	7	51	16	0	48	16	56	39	28	29	19	16	2	18	9
AB303561.1	2	6	10	4	0	2	18	10	6	8	8	8	8	12	10	2	6	4	4	6	4	16	4	2	0	0	9	17	18	2	4	7	6	0	23	15	12	14	31	8	4	8	6	10	2
AB303563.1	30	28	18	4	12	2	10	22	28	22	54	10	8	26	8	28	26	10	22	18	32	38	30	36	8	5	16	70	26	6	26	34	38	0	84	26	37	26	42	36	8	38	6	16	8
AB303565.1	10	24	6	8	18	2	6	18	30	34	18	16	4	21	6	16	22	19	8	12	8	34	16	14	18	8	21	40	34	2	14	24	12	0	30	16	20	25	36	6	16	24	2	8	6
AB303566.1	4	10	10	4	2	2	20	4	13	12	16	22	4	10	30	10	13	10	6	6	6	18	30	6	21	10	0	42	12	12	6	18	10	0	50	13	22	22	41	8	6	12	0	4	14
AF037218.1	719	3840	2644	438	832	1588	1534	799	1111	1036	2194	1925	1004	3481	3014	1407	789	3495	1142	2072	1035	5212	2622	400	1884	227	534	1615	3409	1082	836	2506	1307	0	2396	1632	6529	938	1651	1322	16591	798	152	921	1892
AF291073.1	0	2	6	2	0	0	4	4	2	6	0	8	4	10	10	12	6	8	12	8	4	30	6	0	4	0	12	8	8	8	6	4	6	0	44	10	0	12	8	2	2	4	6	8	12
AJ620211.1	16	20	24	22	10	0	10	22	28	26	47	8	30	22	32	40	28	12	6	10	26	18	26	6	6	0	16	84	18	14	38	22	40	0	56	16	56	20	54	32	10	34	8	26	2
AP019087.1	108	248	120	130	106	68	178	160	190	240	294	226	151	378	428	178	169	194	202	302	248	632	140	64	120	137	122	446	374	310	256	649	152	0	1006	156	460	380	758	299	642	159	44	126	152
AY622908.1	2	30	24	12	10	10	29	26	30	12	64	24	8	26	86	38	28	14	40	28	44	34	34	8	22	4	8	36	18	8	14	22	28	0	62	14	82	62	62	36	8	32	6	12	2
AY622909.1	10	10	4	0	0	6	2	6	8	34	2	14	12	16	38	12	6	12	4	32	17	52	14	6	6	4	14	33	4	12	6	22	8	0	14	4	32	19	36	4	2	6	4	8	10
AY823988.1	6	8	2	18	6	6	6	8	12	18	16	8	4	22	48	12	12	12	10	4	10	12	16	34	0	2	2	16	6	6	18	10	20	0	12	18	44	8	8	26	4	20	0	2	0
AY823989.1	0	8	2	2	0	0	0	2	4	8	2	8	0	6	8	8	4	10	6	6	6	4	0	0	4	4	2	8	4	4	0	12	6	0	10	6	10	14	12	0	2	2	0	2	0
BK010702.1	30	24	22	8	24	6	2	23	6	8	10	22	16	44	34	14	12	17	20	32	18	44	22	6	8	8	14	64	26	16	30	18	16	0	50	24	26	24	34	20	18	8	2	14	4
BK012024.1	168	510	216	171	172	102	229	246	273	236	334	516	206	633	1016	480	291	647	310	552	353	1337	264	112	377	217	476	1014	811	472	320	1194	396	1	2141	434	1152	656	1748	392	200	281	58	313	272
EF436229.1	20	30	32	16	24	0	30	26	36	34	52	16	24	42	44	28	26	15	28	32	30	40	20	10	22	4	6	100	14	24	12	36	26	0	142	34	50	37	72	42	12	30	10	10	16
FJ170280.1	16	44	20	24	24	2	12	28	36	56	12	12	6	26	44	23	20	20	30	45	18	72	44	14	14	8	28	34	42	16	20	28	6	0	57	14	66	28	28	20	8	20	4	18	8
FJ483969.2	227	606	376	307	324	191	396	480	392	477	635	469	350	750	1924	498	356	496	573	660	633	1019	507	221	337	232	384	1155	640	522	532	871	481	14	1578	441	1287	699	1668	614	300	481	97	435	332
FJ804072.1	6	34	24	18	16	4	18	10	16	20	28	30	12	44	42	12	34	28	20	56	48	44	20	6	6	10	30	62	30	20	18	28	8	0	84	14	44	40	62	22	10	20	6	14	18
FJ947080.1	40	34	26	20	34	5	28	68	40	50	28	18	14	30	55	48	14	34	42	39	30	68	50	26	8	4	14	74	41	72	29	22	42	0	134	12	103	30	60	42	34	38	8	20	27
FN547152.2	8	22	16	2	6	12	10	14	16	20	26	20	10	34	54	20	10	34	40	50	12	72	8	8	10	14	22	102	20	6	12	10	18	0	42	18	72	24	82	10	12	12	2	30	24
FN677755.1	16	50	10	10	10	6	23	18	24	26	22	32	24	36	108	36	26	42	30	32	50	27	28	4	14	2	12	40	38	36	26	38	34	0	55	18	72	48	74	32	16	40	6	12	10
GQ244463.1	34	18	12	2	0	2	10	0	6	18	8	4	6	26	18	20	6	8	6	14	8	42	14	0	12	6	0	48	26	16	2	40	8	0	32	4	28	18	20	16	0	16	4	8	4
GQ246950.1	0	4	6	8	10	0	20	9	10	4	21	2	6	14	24	12	12	10	14	6	10	6	18	0	8	12	8	24	22	0	10	6	14	0	24	17	31	22	52	10	6	18	0	14	4
GQ246951.1	12	22	22	10	14	12	34	33	22	12	28	34	23	39	40	26	44	32	38	33	35	58	4	5	32	12	14	69	29	37	29	104	26	0	114	38	61	62	130	35	10	24	2	16	18
GQ404844.1	0	6	6	12	0	4	0	0	4	0	0	2	8	4	2	2	0	0	0	0	0	4	0	2	6	0	0	4	0	2	4	4	2	0	10	4	0	2	8	2	10	2	0	6	0
GQ404845.1	0	2	10	0	0	0	0	8	0	0	0	0	0	10	2	0	4	4	4	4	0	16	2	2	2	0	0	2	2	2	6	0	4	0	0	0	2	0	8	2	4	4	0	2	12
GQ404846.1	2	4	2	2	0	0	2	2	0	0	4	10	0	2	18	6	0	2	6	14	0	6	6	0	6	0	14	2	6	2	2	4	6	0	2	6	10	6	16	8	4	0	2	2	0
GQ404847.1	2	2	2	0	0	0	6	0	0	2	6	4	0	10	6	0	2	2	0	4	0	0	4	2	2	0	0	0	4	4	2	0	0	0	14	2	2	2	0	4	2	2	2	0	0
GQ404848.1	28	4	6	2	28	2	6	4	4	14	12	16	2	30	112	6	2	2	32	10	20	16	14	2	12	0	4	16	20	10	6	34	14	0	26	20	36	12	20	16	4	4	12	18	16
GQ404852.1	0	4	0	0	0	2	6	0	0	2	0	8	0	0	18	2	0	14	8	2	0	4	0	0	0	0	0	6	8	4	2	8	2	0	0	2	2	4	6	4	6	2	0	0	2
GQ404853.1	0	4	2	2	0	2	4	10	2	6	0	8	0	2	16	4	0	8	2	6	4	4	2	0	0	0	0	6	6	2	4	4	8	0	8	4	4	10	10	4	4	2	0	0	4
GQ404854.1	16	0	0	0	18	6	2	6	0	22	2	2	8	6	66	2	6	8	2	4	14	14	8	0	6	0	0	16	0	26	4	4	0	0	0	0	18	22	14	0	6	2	2	6	14
GQ404855.1	4	0	2	2	4	14	4	8	10	2	4	4	2	8	4	10	10	10	4	6	0	12	4	0	2	0	6	10	8	2	10	10	2	0	10	6	6	2	18	14	4	14	2	2	2
GQ404856.1	4	4	4	2	6	2	22	6	2	4	8	12	8	18	8	6	32	20	20	22	8	14	4	8	24	4	0	14	10	8	14	20	6	0	48	4	32	30	12	28	10	10	2	4	8
GQ404857.1	0	4	2	2	0	0	0	0	0	0	4	2	0	2	6	0	0	2	2	6	10	28	0	4	4	0	0	6	4	2	0	6	0	0	0	6	8	2	4	2	0	4	0	2	0
GQ404858.1	0	4	2	4	0	0	0	2	0	2	4	0	2	4	10	2	0	2	4	6	6	28	0	4	4	0	2	14	4	8	2	8	0	0	2	6	12	2	8	4	0	4	0	2	0
GQ845441.1	21	8	22	12	13	12	28	32	23	24	38	28	24	44	34	12	28	24	12	40	24	26	30	8	6	6	4	68	20	62	24	24	16	0	94	28	44	42	8	24	24	24	2	18	28
GQ845442.1	12	14	18	10	12	6	10	16	24	8	44	18	8	26	34	18	28	614	28	30	8	31	38	14	10	4	22	86	36	10	34	42	10	0	147	22	38	14	58	22	8	32	6	4	10
GQ845444.1	18	20	22	16	18	2	12	38	18	2	40	14	10	48	64	2	35	30	38	32	34	22	24	16	12	4	10	72	12	44	14	37	30	0	230	10	40	10	90	30	10	32	4	10	8
GQ845445.1	22	46	38	24	6	6	26	26	30	64	54	28	9	54	28	50	48	44	52	34	14	28	38	8	16	12	20	48	44	18	16	38	28	0	65	18	50	34	68	31	24	32	2	40	28
GQ845446.1	16	37	16	28	24	46	55	28	64	28	38	28	29	52	56	42	16	50	44	63	50	107	30	20	26	23	36	68	92	30	32	14	44	0	107	23	86	41	106	38	9	39	22	16	26
GU117628.1	6	30	12	10	0	0	10	6	8	8	30	14	10	40	28	0	22	22	6	4	8	24	6	4	10	10	14	39	16	4	10	24	34	0	210	33	18	16	45	24	12	14	2	10	6
GU117629.1	26	26	24	32	4	14	28	58	32	34	14	22	34	50	56	36	30	42	38	42	32	74	42	18	24	10	4	40	74	20	34	122	16	0	94	38	42	42	54	42	34	42	6	30	90
GU117630.1	2	62	32	24	6	2	50	48	42	66	38	50	26	40	62	22	28	46	46	14	12	38	50	6	22	12	22	56	38	8	36	56	34	0	130	36	56	50	54	32	30	36	8	16	26
GU117631.1	4	40	19	2	22	6	16	16	24	40	44	18	24	50	42	12	16	22	32	2	38	20	22	2	22	4	30	56	26	42	40	8	28	0	168	14	48	42	66	22	16	29	8	12	6
GU117632.1	4	28	22	8	14	4	42	14	28	28	80	38	20	66	50	36	28	50	66	46	66	64	18	16	10	6	4	50	48	84	24	48	40	0	174	18	50	34	80	40	14	43	2	26	16
GU117633.1	14	44	24	18	18	2	20	28	30	20	46	34	14	48	72	26	24	44	28	48	28	30	56	10	34	12	28	74	36	16	10	32	32	0	132	19	54	34	56	24	16	28	10	38	14
GU129016.1	24	42	16	0	8	8	20	12	24	16	22	22	32	26	64	14	36	32	36	24	18	52	20	10	14	10	8	90	20	70	20	24	14	0	50	28	32	18	62	48	8	30	6	18	22
GU191019.1	56	68	62	26	20	22	62	66	76	60	80	68	16	112	142	34	80	68	72	88	44	128	60	48	38	54	82	168	100	32	89	116	130	0	216	92	212	94	244	82	26	56	8	48	44
GU225708.1	6	34	42	12	4	8	122	8	25	22	30	36	6	54	54	34	34	42	74	34	24	34	8	8	12	4	21	66	44	24	24	46	20	0	107	31	84	52	112	42	0	20	4	16	20
GU233853.1	2	72	62	14	18	10	34	50	40	54	50	24	14	48	52	50	32	60	60	68	12	68	50	32	26	8	22	94	45	24	16	28	26	0	170	22	126	68	70	72	46	52	8	26	36
GU797360.1	18	0	6	4	6	8	4	2	4	8	0	2	10	10	28	2	2	4	4	8	6	18	12	2	2	0	4	2	4	18	4	2	2	0	20	0	8	14	0	6	0	4	2	6	16
HE963025.1	42	53	22	16	36	8	44	22	22	38	29	8	18	56	70	26	38	52	40	40	40	84	48	20	21	15	30	118	85	78	64	44	44	0	218	34	74	19	108	32	22	18	12	30	4
HF930491.1	21	34	16	10	10	8	16	14	16	6	28	14	20	31	102	4	16	22	12	27	22	34	24	2	17	13	16	49	14	24	10	38	30	0	44	24	68	23	48	28	14	24	6	34	20
HG421739.1	4	30	16	8	12	4	34	18	10	12	22	24	16	20	27	8	16	14	17	32	30	22	0	8	26	8	6	39	32	36	28	36	24	0	74	24	14	30	32	30	26	22	10	10	0
HG793831.1	14	34	18	8	17	8	18	10	28	28	30	32	22	47	62	24	36	22	12	37	14	70	20	8	22	28	20	77	36	30	32	52	26	1	134	26	129	75	128	25	18	12	14	35	18
HM011551.1	2	14	38	10	6	4	2	22	6	10	36	16	52	30	48	12	58	18	24	18	8	34	18	16	4	2	8	24	14	2	28	14	16	0	32	36	30	10	46	20	10	10	2	10	10
HM011559.1	30	8	6	0	10	2	8	6	26	34	6	8	14	14	52	12	4	14	6	10	14	40	16	4	0	2	18	38	20	14	20	28	4	0	192	12	62	12	32	12	0	8	0	8	10
HM011564.1	6	16	12	6	4	4	14	16	44	8	26	14	18	14	14	12	4	12	18	8	10	14	2	10	10	2	10	20	10	8	8	12	8	0	34	14	6	16	30	10	8	12	4	18	2
HM011570.1	36	14	24	28	24	8	26	42	56	36	56	36	32	42	74	44	26	22	32	42	52	50	22	6	20	12	24	57	20	30	18	44	56	0	144	14	74	50	60	48	20	27	6	32	26
HM224451.1	2	4	2	0	0	0	2	2	0	2	2	10	2	8	18	4	6	4	12	8	6	8	0	0	6	0	6	10	16	9	6	8	2	0	18	8	10	0	8	12	0	2	4	0	4
HM999990.1	22	20	18	6	6	2	16	8	20	18	74	12	12	22	50	14	8	36	16	14	28	42	48	16	18	4	6	44	48	24	26	20	30	0	72	16	44	30	24	48	14	36	2	10	10
HM999991.1	20	28	20	20	16	0	18	58	40	44	34	22	10	32	108	44	24	46	46	54	26	54	60	6	20	6	30	64	60	14	32	68	44	0	246	26	70	52	108	60	14	34	6	32	16
HM999992.1	36	30	28	26	24	14	26	28	46	52	28	12	22	32	114	26	26	20	32	20	20	18	32	4	6	6	6	42	24	20	22	31	60	0	51	15	22	20	32	36	8	28	8	10	44
HM999993.1	24	28	20	10	20	4	20	20	22	40	28	16	18	40	62	42	24	22	14	37	14	38	8	8	12	10	6	74	36	106	14	42	18	0	202	28	46	19	48	36	14	26	12	14	2
HM999994.1	18	36	14	18	26	8	24	8	20	30	42	16	36	56	88	30	34	40	38	14	16	34	30	20	26	6	22	88	34	32	30	34	20	0	50	30	54	26	44	78	20	26	10	22	48
HM999995.1	2	19	12	8	4	8	24	24	15	32	34	22	13	48	46	45	43	30	28	46	30	54	8	16	18	23	34	51	39	8	24	62	32	0	171	14	41	24	109	25	18	38	5	12	10
HM999996.1	2	27	25	30	10	12	40	28	77	28	26	34	8	60	77	45	18	16	34	26	13	24	60	30	14	10	10	135	22	10	38	30	24	0	68	7	50	32	50	26	16	32	10	12	4
HM999997.1	4	36	12	6	4	2	18	6	20	4	20	20	2	30	18	22	44	18	16	18	24	14	2	4	2	4	48	100	40	38	34	24	32	0	114	30	44	28	68	40	2	28	12	20	10
HM999998.1	14	38	18	18	14	2	6	6	8	32	50	21	8	36	53	12	16	46	30	38	8	40	10	4	34	12	10	68	18	10	26	50	14	0	72	16	40	24	68	56	14	12	10	10	10
HM999999.1	12	36	22	34	16	8	32	32	26	44	42	24	22	44	71	36	40	60	30	26	42	48	52	15	26	4	26	44	30	28	24	22	38	0	64	28	34	18	62	40	16	52	6	36	26
JF304768.1	6	22	10	6	8	8	16	2	16	14	32	23	13	64	36	38	38	18	27	37	26	52	4	6	16	26	27	41	21	36	12	17	18	1	99	18	78	38	104	24	19	11	3	16	22
JF304769.1	12	50	18	16	39	17	68	38	50	28	44	36	12	53	75	36	42	97	124	76	46	44	34	20	20	18	66	122	54	40	36	76	70	0	144	32	75	61	129	36	16	28	9	56	14
JF906559.1	22	82	36	48	25	0	56	42	88	54	126	34	42	62	79	46	70	71	140	20	58	48	40	52	10	20	6	68	28	38	52	20	66	0	126	30	60	26	72	36	54	86	24	16	4
JF966371.1	28	38	48	32	66	10	20	24	46	42	66	36	16	72	99	42	30	50	40	34	40	50	50	40	16	14	12	110	36	86	38	42	60	0	102	32	62	30	81	48	34	32	4	30	4
JF966372.1	16	36	10	8	8	12	10	32	30	20	30	24	26	34	56	18	26	14	26	20	46	38	40	14	8	2	10	50	10	24	2	12	32	0	200	14	28	17	39	10	14	20	10	20	14
JF966373.1	26	4	10	26	24	8	18	22	24	28	28	22	22	36	104	18	31	32	38	38	34	48	28	12	14	2	12	70	44	30	42	46	65	0	71	36	50	18	86	28	4	32	6	22	28
JF966374.1	6	52	14	20	22	0	24	64	28	44	26	26	36	48	56	36	54	68	70	36	24	36	44	28	12	12	46	64	20	20	36	20	24	0	152	44	76	38	52	54	26	54	8	22	36
JF966375.1	20	28	14	18	21	10	27	13	22	32	39	24	14	32	101	28	14	22	34	27	26	118	47	9	12	10	8	24	34	32	9	30	30	0	84	18	64	30	38	24	18	22	2	14	16
JF966376.1	36	67	18	16	26	8	22	18	62	68	39	20	28	51	136	46	30	50	34	44	14	50	60	8	28	12	32	54	30	44	42	32	46	0	100	26	62	44	50	38	18	38	0	26	46
JF966378.1	14	32	24	12	4	14	20	20	20	16	52	28	8	56	49	48	30	46	42	52	22	54	32	2	22	8	10	79	18	14	32	11	64	0	60	10	58	42	54	48	0	26	6	20	8
JF966379.1	22	80	23	16	6	6	20	18	46	14	18	18	8	64	34	59	26	42	22	38	24	20	24	2	16	2	6	42	20	30	22	16	30	0	293	16	32	26	70	24	14	32	2	24	14
JN171845.1	58	26	18	20	34	16	32	14	44	42	44	26	24	88	172	22	44	39	24	32	42	46	34	10	14	2	28	128	34	88	40	36	18	0	74	68	58	26	48	38	20	24	8	18	48
JN211194.1	2	42	18	8	8	10	12	20	14	34	22	22	30	42	34	40	33	34	54	42	34	46	18	18	15	4	32	111	42	30	8	22	102	0	265	40	64	36	74	37	18	22	6	16	17
JN211195.1	18	24	26	20	14	2	16	20	16	16	30	24	28	38	112	38	27	64	54	30	30	28	20	8	16	6	22	98	22	20	12	51	46	0	80	16	38	14	42	28	6	50	6	18	40
JN211196.1	37	58	22	42	20	8	26	68	42	62	54	28	20	38	128	52	36	33	56	12	32	51	34	20	16	8	12	104	44	70	54	32	58	0	202	28	77	36	62	36	38	44	16	16	34
JN415117.1	0	0	0	0	0	0	0	4	0	0	0	6	0	0	2	0	0	0	0	0	0	4	0	0	0	0	0	0	0	0	0	0	0	0	0	0	0	0	0	0	0	0	0	0	0
JN415118.1	0	0	0	0	0	0	0	4	0	0	0	6	0	0	2	0	0	0	0	0	0	4	0	0	0	0	0	0	0	0	0	0	0	0	0	0	0	0	0	0	0	0	0	0	0
JN415119.1	0	0	0	0	0	0	0	4	0	0	0	6	0	0	0	0	0	2	0	0	0	4	0	0	0	0	0	0	0	0	4	0	0	0	0	0	0	0	0	2	0	0	0	0	0
JN415120.1	0	2	0	0	0	0	0	0	0	0	0	0	0	2	0	0	0	0	0	2	0	0	0	0	0	0	0	0	0	0	0	2	0	0	0	0	0	0	0	0	0	0	0	2	0
JN415121.1	0	2	0	0	0	0	0	0	0	0	0	0	0	2	0	0	0	0	0	2	0	0	0	0	0	0	0	0	0	0	0	0	0	0	0	0	0	0	0	0	0	0	0	0	0
JN415122.1	0	4	0	0	0	0	0	0	0	0	0	0	0	2	0	0	0	0	0	2	0	0	0	0	0	0	0	0	0	0	0	0	0	0	2	0	0	0	0	0	0	0	0	0	0
JN415124.1	0	2	0	0	0	0	0	0	0	0	0	0	0	2	0	0	0	0	0	2	0	0	0	0	0	0	0	0	0	0	0	2	0	0	0	0	0	0	2	0	0	0	0	0	0
JN415125.1	0	2	0	0	0	0	0	0	0	0	2	0	0	2	0	0	0	0	0	2	0	0	0	0	0	0	0	0	0	0	0	2	0	0	0	0	0	0	0	0	0	0	0	0	0
JN632511.1	6	6	8	0	28	2	8	6	4	16	18	22	16	16	18	8	10	10	12	22	12	28	4	8	4	6	6	22	18	24	8	10	14	0	26	12	34	12	44	10	4	10	2	10	14
JN980171.1	2	10	2	4	0	0	4	2	16	2	4	4	4	4	16	4	4	4	6	8	2	30	2	6	4	2	6	4	4	6	8	10	8	0	36	8	8	2	16	12	2	0	0	4	4
JQ308210.1	0	2	2	0	0	0	2	2	2	2	4	0	0	2	10	0	2	0	2	0	0	6	0	0	2	0	2	0	0	0	4	0	4	0	4	0	8	2	2	4	2	2	0	2	0
JQ690762.1	0	0	2	0	0	0	0	0	0	0	0	0	2	0	0	0	0	0	0	0	0	0	0	0	0	4	8	0	8	0	0	2	0	0	0	0	0	2	0	0	0	0	0	0	0
JQ690763.1	6	2	4	0	2	4	2	0	4	2	6	0	4	8	12	2	2	0	8	12	2	8	2	0	2	0	0	18	2	0	14	2	16	0	14	2	10	6	10	0	0	6	2	4	0
JQ972914.1	148	348	192	134	112	78	249	222	190	226	233	206	168	350	552	270	246	308	324	294	237	407	256	116	142	66	172	486	241	250	222	338	198	0	730	186	505	279	473	274	147	206	54	186	128
JX134044.1	2	10	16	2	6	2	6	12	4	28	6	6	8	8	10	20	6	22	14	10	18	20	12	6	8	4	20	16	2	14	26	22	4	0	42	4	16	22	48	8	6	6	6	4	0
JX134045.1	4	2	16	2	16	6	6	6	8	17	10	13	4	37	14	6	16	52	17	4	14	14	22	8	6	2	18	80	24	16	10	4	14	0	44	24	10	10	22	22	10	12	6	22	16
JX134046.1	4	0	4	2	0	0	2	2	0	0	12	4	2	6	6	2	6	4	4	2	0	6	2	0	4	4	0	6	0	0	2	2	4	0	4	6	0	0	0	8	4	6	4	2	0
JX310702.1	2	0	2	0	2	2	6	22	0	12	0	2	4	0	8	2	0	2	2	14	0	16	0	4	2	0	0	14	2	0	0	8	8	0	14	0	10	8	22	14	0	0	0	2	0
JX413104.1	4	30	28	10	4	16	22	24	16	32	26	32	12	52	58	30	44	56	42	24	22	40	22	22	8	12	36	54	64	36	26	54	16	0	170	36	58	58	78	38	12	16	4	18	24
JX413105.1	40	38	26	18	16	14	22	26	44	66	56	28	12	36	126	68	24	36	26	20	24	82	16	8	2	4	10	85	50	64	24	24	23	0	112	24	36	42	116	34	30	24	8	34	36
JX413106.1	12	34	14	16	10	8	18	24	36	26	26	24	20	37	50	28	36	22	30	34	44	40	58	18	20	10	14	44	32	26	14	36	20	0	54	16	22	30	38	42	16	12	8	12	12
JX413107.1	22	28	24	32	24	4	26	24	30	36	42	12	34	44	64	36	28	34	62	56	26	38	42	18	14	22	12	64	26	36	34	38	48	0	126	34	110	14	42	38	6	44	2	36	32
JX413108.1	14	28	30	8	14	6	20	26	42	32	90	24	22	28	62	54	24	46	46	18	42	22	36	22	12	8	16	66	94	74	14	12	46	0	156	36	34	18	48	26	16	48	14	28	10
JX413109.1	30	32	18	14	26	10	30	12	30	21	56	6	10	34	52	36	28	34	36	40	28	38	14	22	14	10	18	68	104	24	26	28	50	0	142	14	36	54	32	42	10	18	2	19	14
JX413110.1	12	44	38	20	6	12	16	12	34	46	32	26	16	26	560	30	28	34	26	28	44	26	34	16	20	4	30	80	28	26	42	30	21	0	170	16	46	36	62	42	11	20	4	22	14
JX429973.1	16	40	40	26	4	2	14	24	16	22	28	18	18	42	50	26	38	34	26	26	40	40	66	10	6	2	16	50	32	20	20	26	36	0	82	18	54	46	64	37	12	20	8	14	20
JX444072.1	6	38	24	16	0	10	16	22	24	16	70	8	38	41	74	24	30	42	44	8	34	76	28	14	8	9	14	23	72	32	24	41	18	0	110	26	37	32	52	54	26	46	4	18	6
JX463183.1	18	30	38	16	2	2	18	24	28	14	30	36	18	20	32	26	24	22	20	16	36	32	34	10	16	10	12	16	14	22	10	16	30	0	38	4	26	24	44	32	6	34	2	8	26
JX463184.1	26	14	34	20	10	4	26	26	24	32	26	28	18	26	32	32	28	14	34	20	20	26	18	16	10	8	6	46	15	22	12	16	34	0	44	4	24	16	30	28	4	38	8	14	16
KC108722.1	36	22	22	36	40	12	42	38	60	68	10	24	30	62	152	24	30	48	40	48	64	56	46	24	15	2	32	96	44	56	28	50	18	0	90	13	96	52	62	44	14	46	8	42	46
KC113191.1	34	108	30	78	20	6	58	42	30	20	56	58	20	38	56	22	104	48	38	26	14	60	28	19	20	2	96	80	88	20	44	31	30	0	102	28	62	24	96	84	18	40	10	40	24
KC138720.1	0	22	32	6	12	2	16	8	4	10	14	4	12	12	24	20	12	28	30	2	24	14	4	16	12	2	12	38	48	2	24	56	4	0	102	24	38	14	40	12	6	10	6	6	2
KC311731.2	20	16	25	22	22	6	18	21	34	29	70	18	26	36	100	28	16	42	38	44	34	60	18	12	28	10	10	74	48	42	24	46	26	0	72	14	60	56	108	26	6	6	6	24	12
KC465951.1	415	658	433	362	315	141	410	404	514	573	659	502	347	821	1877	550	434	612	701	664	672	753	540	240	324	245	314	1127	679	563	508	597	440	0	2143	451	998	602	1215	672	325	487	82	417	333
KC571705.1	12	10	14	2	4	12	14	14	18	20	19	26	26	46	60	16	30	38	50	18	46	44	18	6	10	8	8	44	46	24	22	32	12	0	68	24	60	26	54	26	20	22	6	14	12
KC690147.1	12	12	18	4	4	8	26	32	24	24	40	8	28	38	40	36	38	42	54	22	50	26	16	10	8	2	2	22	32	16	16	24	22	0	66	12	76	16	78	30	14	30	12	16	10
KC771281.1	0	4	0	2	2	0	6	2	16	2	2	0	0	4	4	2	0	2	4	2	6	6	4	4	4	2	0	46	4	0	0	6	0	0	38	4	6	2	2	4	0	10	0	4	0
KC862317.1	12	22	32	24	14	12	26	18	20	48	60	12	24	38	74	56	34	20	42	22	44	20	30	22	18	12	26	151	26	23	34	42	32	0	92	22	48	25	82	38	10	68	7	20	20
KF006398.1	10	24	36	18	6	14	22	28	36	18	44	16	12	29	62	48	30	36	28	36	48	44	24	6	10	2	10	94	48	34	32	30	38	0	92	48	40	36	96	24	26	14	2	32	18
KF006399.1	6	34	26	9	12	6	16	38	22	16	26	20	8	46	24	14	50	34	50	42	14	26	32	12	16	2	32	105	14	41	18	50	26	0	112	12	37	34	46	30	18	12	6	15	14
KF006400.1	49	81	76	30	26	12	32	32	58	83	34	16	14	58	105	36	48	80	81	36	29	38	81	22	16	6	20	107	50	20	28	68	31	0	122	28	52	29	92	60	22	30	12	18	37
KF031465.1	0	0	0	0	0	0	2	2	2	0	0	0	0	0	0	0	0	0	2	2	2	2	0	0	0	0	2	4	0	0	0	0	0	0	2	0	2	0	0	0	0	0	4	2	0
KF031466.1	0	0	0	0	0	0	0	0	0	0	2	0	0	0	0	0	0	0	0	2	0	0	0	0	0	0	0	0	2	0	0	0	0	0	4	0	0	0	6	0	0	0	0	0	0
KF031467.1	0	0	0	0	0	2	0	0	2	4	0	0	0	0	0	0	2	2	0	2	0	0	0	0	0	0	0	0	0	0	0	0	0	0	2	0	0	0	0	0	0	0	0	2	2
KF031468.1	0	2	0	0	0	0	2	0	2	2	2	0	0	0	0	0	0	0	0	2	0	0	0	0	0	0	0	0	0	0	0	0	0	0	2	0	0	0	0	2	0	0	0	2	0
KF031469.1	0	2	0	0	0	0	0	0	2	0	0	0	0	0	0	0	0	0	0	2	0	0	0	0	0	0	0	0	4	0	0	2	0	0	2	0	2	0	0	0	0	0	0	2	0
KF294861.1	0	6	2	0	0	0	4	4	4	0	12	6	0	4	2	4	6	8	12	6	2	18	0	2	6	2	2	20	10	0	6	18	6	0	26	10	8	10	32	6	0	0	2	2	0
KF294862.1	0	0	6	0	0	0	2	2	4	0	2	0	0	4	0	2	8	0	0	4	0	6	2	4	2	0	8	10	12	0	8	8	0	0	14	4	16	2	20	4	4	8	0	0	0
KF530304.1	8	30	26	6	6	6	42	24	12	20	52	14	14	40	46	40	42	30	38	28	22	26	24	10	18	10	16	38	32	12	32	36	54	0	72	22	42	22	36	46	18	68	12	16	36
KF633445.1	44	83	64	36	38	10	48	38	64	82	88	82	52	96	124	80	118	54	66	64	68	138	60	22	46	34	56	189	116	98	38	114	52	0	324	85	99	80	228	90	50	64	32	45	38
KF726984.2	6	0	0	6	4	4	10	18	4	0	10	8	0	14	6	4	2	8	8	2	2	0	16	0	0	0	2	24	0	4	8	0	24	0	4	2	6	4	2	4	0	2	2	12	0
KF726985.2	6	0	0	6	4	4	10	18	4	0	10	8	0	14	6	4	2	8	8	2	2	0	16	0	0	0	2	24	0	4	8	4	24	0	4	2	18	4	2	4	2	2	2	12	0
KF726986.2	6	0	0	6	4	4	10	18	4	0	8	8	0	14	6	4	6	10	8	4	2	0	16	0	0	0	2	24	0	4	8	0	24	0	4	2	6	6	2	4	0	144	2	12	0
KF726987.2	6	0	0	6	4	4	10	18	4	0	8	8	0	14	6	4	2	8	8	2	2	0	16	0	0	0	2	24	0	4	8	0	24	0	4	2	6	4	2	4	0	2	2	12	0
KF764701.1	0	10	20	4	0	5	18	8	2	6	4	4	16	14	10	4	6	18	12	6	2	14	0	0	10	4	8	42	14	8	8	16	7	0	48	24	16	22	28	10	2	10	0	2	8
KF764702.1	6	10	28	4	4	7	18	10	0	10	10	4	28	14	12	8	8	20	16	6	4	16	2	0	10	4	10	48	18	12	12	16	7	0	54	26	22	24	28	12	2	12	0	4	8
KJ194502.1	0	2	2	2	0	0	8	4	2	0	1	8	0	10	5	2	6	10	2	18	0	38	2	2	4	2	14	22	20	12	4	6	0	0	62	10	34	4	16	2	0	2	2	0	0
KJ194503.1	0	0	2	0	4	0	12	6	2	6	6	6	10	8	8	6	4	4	18	8	28	0	2	2	0	0	0	6	8	2	4	6	10	0	10	8	16	10	18	4	4	2	0	6	0
KJ206566.1	6	12	4	12	0	4	2	4	12	2	10	10	0	8	4	10	2	6	2	2	2	30	8	10	0	0	0	18	0	2	10	6	10	0	8	2	16	4	10	8	12	10	0	2	2
KJ413144.1	0	0	2	0	0	0	2	0	0	4	2	2	0	0	0	4	0	0	0	0	2	0	0	0	6	2	4	2	2	0	6	12	2	0	2	2	10	4	16	2	2	0	0	2	0
KJ831064.1	8	8	2	2	4	8	0	0	4	6	2	6	4	2	3	2	4	10	6	0	0	4	6	4	12	2	6	2	6	3	2	6	6	0	0	4	14	4	8	0	1	7	2	6	0
KJ913662.1	24	44	46	22	12	8	26	30	56	24	71	28	32	46	88	18	54	46	56	30	32	52	40	26	14	8	30	76	74	20	24	54	52	0	174	30	62	30	138	57	24	56	6	28	12
KM085343.1	4	14	24	10	8	6	10	10	16	12	26	10	10	26	46	22	22	20	18	40	22	18	16	3	14	4	14	26	18	22	12	38	26	0	72	6	16	6	44	16	16	22	4	10	4
KM259873.1	2	2	0	2	2	0	4	0	0	4	2	2	4	12	2	2	0	6	4	2	2	2	2	0	2	0	6	14	6	4	0	0	0	0	2	0	6	2	26	2	0	4	2	0	0
KM259874.1	0	6	4	2	4	2	4	4	6	4	14	8	0	14	14	12	4	30	24	0	2	8	4	0	0	0	4	12	8	6	8	4	4	0	6	6	32	4	8	6	2	0	2	0	0
KM390025.1	8	24	8	16	8	6	12	24	4	8	12	2	10	16	34	14	10	10	20	22	22	28	16	10	8	4	0	40	20	22	14	28	6	0	68	10	54	12	44	29	2	10	4	16	4
KM392287.1	0	0	0	0	2	0	0	0	0	0	4	0	0	0	0	0	0	6	2	0	0	2	0	2	0	0	0	0	0	0	0	0	4	0	4	4	0	0	0	0	0	2	2	0	0
KM392288.1	0	0	0	0	0	0	0	0	0	0	6	2	0	0	2	0	0	2	2	0	0	0	0	0	0	0	0	0	0	2	0	2	4	0	0	4	0	0	2	0	0	2	2	0	2
KM392289.1	0	0	0	0	0	0	0	0	0	0	6	0	0	0	2	0	0	6	2	0	0	2	0	0	2	0	0	2	2	0	0	0	6	0	0	4	2	0	0	0	0	2	2	0	0
KM655816.1	6	20	4	12	0	4	6	10	14	14	14	16	4	34	40	32	14	12	6	14	24	26	16	6	10	6	28	60	10	18	14	16	18	0	74	14	24	10	54	30	10	12	8	6	20
KP036971.1	6	12	4	16	12	0	4	8	14	24	32	12	2	12	48	6	8	6	10	10	8	8	16	6	2	8	14	38	4	6	4	0	10	0	34	18	28	14	32	8	14	16	6	16	8
KP151567.1	2	2	2	2	0	2	2	4	4	2	6	10	0	4	4	6	2	10	2	4	2	6	2	0	8	6	4	14	16	2	2	4	4	0	8	2	18	0	18	0	0	4	4	8	6
KP233174.1	0	0	0	0	2	2	2	0	0	2	2	0	4	6	4	0	0	2	0	0	0	4	0	0	0	0	0	8	2	48	0	8	10	0	282	14	10	0	0	8	0	0	0	2	0
KP233175.1	2	36	6	26	2	2	16	32	4	22	4	10	10	4	8	26	10	0	0	16	0	14	0	12	2	4	0	14	10	2	14	12	34	0	86	4	6	4	4	10	6	10	2	14	10
KP233176.1	2	0	0	0	0	0	8	0	0	2	2	2	0	2	2	4	4	2	0	0	0	0	0	4	0	2	0	18	12	0	0	6	4	0	42	0	20	2	12	2	2	0	0	2	0
KP233177.1	0	0	0	0	0	0	16	0	0	0	0	6	0	2	2	0	6	0	0	0	0	4	0	2	0	2	0	4	0	0	0	2	8	0	68	2	4	0	0	0	0	0	0	0	0
KP233178.1	2	2	8	0	0	2	6	0	8	4	12	2	2	2	10	10	4	8	0	8	4	2	0	2	2	2	0	8	0	4	4	10	2	0	20	0	4	2	8	2	4	8	0	6	6
KP233179.1	4	4	8	10	0	2	10	8	2	6	8	2	2	0	10	22	8	4	0	10	8	2	0	6	0	0	0	8	0	2	8	10	10	0	18	0	2	2	6	2	4	2	0	0	2
KP233180.1	0	6	2	0	4	2	12	12	6	6	0	0	0	0	4	4	2	4	0	2	6	6	0	0	6	6	0	2	0	0	0	2	2	0	4	0	6	0	14	2	0	4	0	10	0
KP233181.1	0	0	0	0	0	0	0	0	0	0	0	0	2	0	8	0	2	4	0	2	0	0	2	0	0	0	0	2	0	56	0	0	4	0	4	0	0	2	0	0	0	6	0	0	0
KP233182.1	0	6	2	0	4	2	12	12	6	4	0	0	0	0	4	4	2	6	0	2	6	4	0	0	6	6	0	4	0	0	0	4	2	0	4	0	4	0	12	2	0	4	0	10	2
KP233183.1	0	0	0	0	0	0	0	0	0	0	2	6	2	2	0	0	0	0	0	0	0	2	0	2	0	0	0	0	0	60	2	12	0	0	6	0	12	2	6	0	0	0	0	0	0
KP233184.1	0	2	0	0	4	0	11	0	4	2	0	2	2	6	0	0	4	2	2	6	0	4	0	0	0	0	2	10	0	0	2	4	14	0	72	4	8	0	0	4	0	0	0	0	0
KP233185.1	0	2	0	0	0	0	4	0	0	0	0	2	0	4	2	0	0	2	0	0	0	4	0	0	6	0	0	4	2	4	0	4	0	0	0	0	6	0	0	2	0	0	0	0	0
KP233186.1	2	0	0	0	0	0	0	0	2	2	0	0	0	0	0	0	0	0	2	0	0	6	0	0	2	0	0	0	2	56	0	4	0	0	0	0	0	2	2	2	0	6	0	0	2
KP233187.1	14	0	2	0	4	0	12	2	0	2	8	0	4	2	2	0	2	4	2	2	4	4	2	2	0	0	2	14	56	4	4	4	8	0	124	0	8	2	2	2	2	4	0	0	0
KP233188.1	0	0	2	4	2	0	2	4	0	0	2	2	0	6	0	0	0	2	0	0	0	6	0	0	0	0	0	2	0	4	0	6	2	0	6	2	6	0	0	2	0	0	0	0	0
KP233193.1	0	0	0	0	0	0	0	0	0	0	0	6	2	2	0	0	0	2	0	0	0	0	0	0	0	0	0	0	0	62	2	16	0	0	6	0	12	4	6	0	0	0	0	0	0
KP264964.1	2	0	0	0	0	0	0	0	0	0	0	0	0	2	0	0	0	2	0	2	0	2	0	0	2	0	0	0	2	2	0	0	0	0	2	0	0	2	0	4	0	0	0	0	2
KP264965.1	2	36	6	16	2	2	10	26	6	22	4	4	6	6	8	26	10	0	0	16	0	12	0	6	0	4	0	14	10	50	14	10	24	0	78	6	10	4	6	6	6	12	2	14	10
KP264966.1	2	0	0	4	0	0	0	0	0	0	0	4	0	12	0	0	2	4	2	8	0	14	0	0	2	0	0	0	2	4	2	10	2	0	2	2	8	2	4	2	0	2	0	0	2
KP264967.1	0	0	0	0	4	0	11	0	4	2	0	2	2	6	0	0	4	2	2	6	0	4	0	2	2	0	2	4	0	0	2	2	12	0	60	4	8	2	2	4	0	0	0	0	0
KP264968.1	6	0	8	4	0	2	6	2	4	0	10	4	8	18	12	22	2	2	2	4	8	2	0	0	0	0	2	10	4	6	12	14	0	0	12	4	10	4	12	8	6	2	2	18	12
KP264969.1	0	0	0	0	0	0	2	0	0	0	0	0	0	0	0	0	0	2	0	2	0	6	2	0	4	0	0	0	0	0	0	0	2	0	0	0	0	2	0	0	0	0	0	0	0
KP343818.1	2	4	10	0	0	2	8	20	4	4	10	2	8	16	0	2	20	12	8	4	2	22	4	0	6	0	8	26	18	6	0	18	6	0	18	10	32	10	12	10	8	10	4	0	2
KP343819.1	14	14	10	12	12	0	10	20	8	6	36	18	22	14	12	28	6	12	24	2	24	8	6	0	8	2	4	48	14	10	2	16	8	0	86	14	12	4	28	20	2	12	2	8	4
KP343820.1	4	8	8	6	2	0	8	4	18	2	14	8	2	20	16	4	26	16	20	0	4	9	28	2	7	3	4	36	18	5	2	7	2	0	36	8	16	17	31	24	4	8	4	13	4
KP343821.1	10	52	24	20	4	10	20	36	52	54	15	10	14	32	22	52	26	44	32	22	24	36	19	8	16	4	28	44	10	10	8	14	30	0	16	14	44	21	60	28	2	18	2	4	18
KP343822.1	7	30	10	2	10	2	80	10	14	6	30	2	7	12	18	12	10	18	20	29	18	30	3	14	7	3	4	18	25	5	8	12	20	0	51	9	19	64	32	12	2	16	4	5	12
KP343823.1	16	8	6	4	2	6	10	6	6	18	14	8	14	16	74	4	16	14	4	18	14	18	12	2	16	6	6	16	8	32	6	8	6	0	30	12	18	32	10	14	6	8	4	6	24
KP343824.1	10	4	12	2	0	7	22	2	6	10	16	11	14	37	19	22	12	15	4	33	4	42	17	2	14	10	25	64	27	6	8	33	8	0	30	18	49	35	86	3	14	14	9	22	20
KP343825.1	10	59	10	4	7	32	14	6	29	6	17	33	26	35	54	13	12	8	23	27	2	76	24	10	40	95	69	152	117	18	19	266	14	1	268	23	463	189	694	6	21	2	3	15	24
KP343826.1	4	4	12	20	8	2	4	2	10	18	12	6	0	24	16	14	12	14	20	8	18	30	12	6	10	2	12	48	18	72	4	26	14	0	40	16	48	14	20	16	0	6	2	6	8
KP343827.1	4	12	14	20	2	0	12	4	14	10	8	20	2	18	24	22	22	10	24	4	6	16	8	0	3	2	6	36	4	34	2	42	8	0	96	23	14	10	73	12	0	14	2	6	4
KP343828.1	2	20	36	8	6	0	14	20	18	22	6	6	12	12	10	14	8	26	14	28	12	16	26	6	2	8	2	24	14	6	30	12	6	0	8	6	22	2	74	6	20	10	2	2	6
KP343829.1	0	2	0	0	6	0	40	0	0	22	6	6	4	10	14	4	12	0	14	2	4	18	2	2	0	4	0	12	18	12	4	8	17	0	18	6	16	6	4	6	2	4	0	0	0
KP343830.1	14	30	14	14	18	2	8	14	4	54	26	5	14	36	28	26	16	14	12	24	15	30	8	16	2	2	18	32	20	8	10	10	30	0	78	18	36	8	24	12	0	20	8	14	30
KP343831.1	6	6	0	4	6	2	0	8	6	2	2	6	6	20	22	2	0	10	4	8	6	18	4	0	0	2	6	18	6	24	6	8	4	0	12	2	16	6	14	4	8	4	0	12	2
KP343832.1	2	24	12	8	4	2	24	16	22	28	12	2	24	32	68	20	8	20	16	36	8	30	32	2	22	4	24	30	18	8	16	20	6	0	34	8	26	8	76	24	4	16	4	14	14
KP343833.1	4	14	28	4	6	4	10	14	16	14	8	12	12	22	40	4	18	30	20	21	22	34	12	2	6	8	12	32	10	10	16	4	4	0	50	10	32	40	50	14	4	10	0	18	32
KP343834.1	1	6	6	4	8	6	4	14	4	56	14	8	16	12	94	22	10	4	8	28	16	20	20	0	10	2	6	57	16	14	12	6	2	0	16	4	32	8	30	12	14	4	4	18	12
KP343835.1	4	4	6	10	8	0	6	4	10	2	14	20	0	34	9	4	6	16	8	18	2	14	6	0	10	4	4	26	12	46	2	18	10	0	36	8	10	6	18	16	6	12	6	2	2
KP343836.1	0	6	2	4	0	0	4	6	0	0	8	4	0	4	8	0	4	2	4	2	6	14	4	2	2	2	4	4	2	0	4	6	6	0	8	6	0	12	16	12	0	6	2	2	0
KP343837.1	2	6	4	6	2	2	6	16	20	10	10	6	4	14	4	6	12	4	12	8	8	10	12	2	12	0	4	8	6	8	12	2	2	0	30	8	10	6	13	4	2	2	0	6	2
KP343838.1	2	14	0	0	2	4	2	0	6	8	4	4	10	16	4	34	6	0	0	6	2	8	4	4	0	4	2	12	8	10	2	4	8	0	30	0	12	4	2	6	0	0	0	6	6
KP343839.1	2	0	2	2	2	0	6	2	10	6	0	6	2	8	16	2	0	0	2	3	2	10	2	0	0	0	0	2	0	14	10	2	4	0	2	0	20	2	0	4	4	0	0	4	0
KP343840.1	0	8	4	0	4	0	4	6	16	10	18	4	2	8	2	10	8	10	18	2	18	2	12	2	0	2	0	22	18	4	8	4	4	0	12	10	10	2	28	2	0	12	2	12	2
KP343841.1	4	2	12	6	0	0	2	7	0	0	10	2	6	0	0	6	2	6	4	8	0	2	8	0	0	0	2	6	4	4	10	10	4	0	20	2	8	6	8	8	0	8	0	0	0
KP343842.1	2	16	16	20	6	0	4	26	36	16	0	6	20	8	332	30	6	12	28	20	2	16	24	4	0	2	20	16	18	4	2	12	14	0	10	8	22	4	12	16	0	18	0	14	2
KP343843.1	4	6	4	0	0	0	4	6	4	14	2	2	4	10	10	0	6	10	2	8	2	10	4	0	4	8	6	18	8	6	4	32	0	0	12	2	10	8	6	8	6	6	2	2	8
KP343844.1	4	17	5	12	10	4	6	12	14	4	2	7	4	10	26	6	12	22	18	20	12	8	6	8	18	0	6	30	19	7	28	16	12	0	64	6	39	21	26	22	4	17	8	6	0
KP343845.1	4	6	0	0	0	0	0	4	6	0	10	4	0	11	6	4	0	6	0	4	2	6	16	4	2	2	6	4	2	4	6	2	2	0	14	0	4	4	8	6	0	2	2	0	66
KP343846.1	2	6	2	0	0	2	10	4	2	2	2	2	6	2	10	2	0	6	2	12	0	8	8	0	2	0	4	4	2	2	4	8	0	0	14	0	6	2	6	2	6	0	0	4	0
KP343847.1	2	14	4	14	0	4	6	4	12	4	19	26	0	30	22	12	14	10	15	18	4	16	4	10	4	4	4	24	12	6	24	9	12	0	65	20	29	9	21	18	5	6	4	2	12
KP343848.1	0	16	36	6	4	2	4	6	6	4	16	0	6	4	6	10	16	12	16	8	8	8	4	4	16	4	2	30	12	12	4	16	28	0	72	18	14	2	32	14	4	8	4	4	4
KP343849.1	10	2	4	2	4	0	8	4	22	4	8	10	8	10	4	4	8	18	10	2	8	20	20	0	2	0	2	12	6	2	2	6	6	0	22	2	20	12	18	16	6	4	0	8	0
KP343850.1	24	8	10	6	54	2	10	16	6	32	16	16	22	22	130	6	4	20	6	14	12	14	18	2	6	2	22	64	71	40	22	14	14	0	64	8	34	14	14	18	6	8	4	17	16
KP343851.1	10	2	4	2	0	0	6	2	2	0	11	8	0	4	4	28	4	8	4	8	8	6	8	2	18	0	0	8	4	2	4	2	4	0	22	10	16	0	2	8	6	2	2	0	2
KP343852.1	2	12	12	8	4	0	12	10	6	2	12	10	6	20	31	18	2	10	12	0	12	24	20	8	4	8	10	18	10	2	10	24	34	0	68	6	10	0	45	24	16	10	0	8	0
KP343853.1	2	4	6	6	0	0	18	4	24	30	20	12	6	31	20	16	16	10	24	4	20	16	12	4	10	2	10	16	8	14	18	18	12	0	18	6	24	12	24	28	8	12	2	8	4
KP343854.1	8	24	8	16	0	14	12	30	42	18	15	12	6	23	38	16	10	14	26	40	12	14	2	16	14	0	18	40	12	8	16	12	8	0	32	16	40	14	18	36	4	8	0	12	14
KP343855.1	0	2	2	2	0	0	8	2	0	0	2	6	2	6	4	4	0	4	0	4	8	6	0	0	6	2	1	6	4	4	0	2	0	0	2	0	2	2	2	2	0	2	8	0	2
KP343856.1	0	44	0	12	2	2	10	12	2	6	2	8	0	14	6	6	6	10	8	8	6	12	0	0	4	8	3	44	18	4	6	32	12	0	36	8	26	2	38	8	2	6	2	0	14
KP343857.1	10	8	20	10	16	2	14	14	12	16	50	12	6	14	26	6	8	6	32	2	16	12	20	16	24	2	10	24	10	4	6	6	24	0	38	12	24	2	16	20	10	24	2	12	0
KP343858.1	2	6	6	0	8	2	10	6	4	10	8	8	6	16	22	6	8	6	8	8	12	6	8	8	6	6	4	28	8	2	4	10	4	0	64	4	8	8	26	4	10	2	0	0	10
KP343859.1	2	0	2	0	2	0	8	4	2	0	8	6	2	2	4	2	6	6	12	12	12	6	6	2	2	0	2	4	6	74	8	0	2	0	0	0	0	2	0	6	2	4	2	0	6
KP343860.1	12	8	14	4	6	0	6	20	4	18	6	12	8	22	20	12	18	34	18	10	0	12	26	6	4	8	12	58	30	0	22	40	6	0	24	22	16	16	20	8	4	14	6	4	2
KP343861.1	12	8	14	4	6	0	6	18	4	10	4	10	4	20	12	10	10	20	10	10	0	12	26	4	4	8	8	58	22	0	22	36	6	0	16	20	14	4	14	2	4	14	4	2	2
KP343862.1	10	16	18	16	8	0	12	24	16	20	28	14	10	8	22	32	18	30	24	38	14	6	24	6	4	2	6	30	4	12	14	8	18	0	16	8	12	12	20	26	2	10	0	6	4
KP343863.1	2	44	20	22	8	2	22	6	24	14	26	10	8	46	56	14	20	12	28	36	6	26	24	2	12	2	6	36	8	6	16	16	8	0	74	14	36	20	16	14	6	18	16	14	16
KP343864.1	2	6	12	0	4	2	12	6	2	2	14	8	14	16	26	14	10	12	16	8	18	20	0	8	4	6	2	24	10	14	22	38	6	0	52	11	12	0	26	14	10	6	2	4	2
KP692114.1	14	24	26	26	12	8	33	22	24	16	64	18	10	66	114	38	26	38	52	14	34	32	40	6	10	10	12	44	32	34	26	32	32	0	72	10	44	32	96	30	8	28	14	24	10
KP692115.1	6	14	28	16	12	6	16	28	64	18	12	22	14	28	106	18	48	44	41	40	12	46	14	6	12	12	30	112	76	14	38	58	32	0	84	18	90	26	68	34	19	28	0	16	8
KP692116.1	15	20	18	20	14	6	24	14	8	18	40	10	23	24	57	44	18	22	10	28	28	24	14	12	10	6	18	76	14	12	18	28	24	0	82	24	42	20	42	26	14	16	4	10	36
KP692118.1	24	32	36	18	10	12	20	24	26	10	30	14	10	28	122	32	34	48	50	40	20	40	18	18	16	6	10	70	34	22	32	34	56	0	288	14	38	26	44	26	20	32	10	22	14
KP769769.1	40	106	24	44	12	10	48	24	82	54	62	28	32	74	108	42	36	32	44	48	30	88	60	30	20	6	12	90	40	46	74	62	64	0	298	22	140	38	122	36	16	25	6	28	22
KP973639.1	344	590	383	220	254	120	332	322	470	416	453	454	246	713	1279	457	299	490	498	621	487	1329	342	222	310	252	441	1280	878	524	482	954	494	0	2112	431	1239	628	1573	497	250	412	74	324	316
KP974693.1	0	2	2	4	0	0	8	2	0	0	4	0	0	0	4	2	6	0	2	2	0	0	0	2	2	0	2	8	8	0	0	2	6	0	2	6	6	6	2	4	2	2	0	0	0
KP974694.1	0	4	0	0	0	0	4	8	8	8	0	2	2	2	8	10	6	10	2	0	0	4	0	20	0	0	0	4	4	0	0	0	2	0	6	0	0	4	6	8	20	8	0	0	0
KR816167.1	24	36	22	30	2	14	28	38	22	12	28	36	42	66	64	32	38	46	48	53	42	54	40	4	6	10	16	115	28	13	32	32	24	0	92	20	48	37	42	31	20	20	0	14	18
KR816168.1	16	24	26	18	16	4	16	12	30	14	28	38	14	30	72	40	24	28	42	52	20	44	36	6	24	4	36	114	22	18	16	16	36	0	78	16	58	46	30	36	14	44	2	24	24
KR816169.1	10	46	10	26	10	6	40	38	48	102	18	30	22	35	32	70	76	36	34	42	34	61	10	12	18	16	42	67	48	16	22	246	26	0	276	24	46	48	102	34	10	48	2	20	18
KR816171.1	42	38	40	22	48	10	38	46	46	38	36	32	18	40	82	18	24	36	16	36	36	54	60	14	16	12	16	66	30	56	10	38	36	0	72	40	72	30	52	32	12	26	8	22	34
KR816172.1	30	50	58	36	40	14	46	46	64	44	82	30	30	98	74	58	76	70	78	82	74	126	46	18	58	16	22	154	54	44	44	54	44	0	139	26	108	86	72	48	24	36	4	46	36
KR816173.1	10	24	12	0	2	4	10	26	16	8	22	19	4	30	20	18	12	23	24	8	16	28	22	6	6	14	8	60	16	32	8	32	20	0	57	16	60	30	30	17	6	20	4	0	6
KR816175.1	6	22	48	26	14	2	18	22	42	16	49	20	4	24	44	10	38	24	44	16	32	38	8	19	14	14	22	56	46	12	22	20	38	0	134	30	60	30	54	34	13	42	8	10	30
KR816176.1	16	40	10	34	6	6	12	38	14	48	38	20	24	43	118	20	20	56	46	32	30	20	32	8	34	8	2	96	38	26	26	28	20	0	101	18	52	20	50	44	19	40	12	22	42
KR816177.1	10	40	40	12	4	16	20	24	28	36	64	30	13	64	56	40	33	42	36	34	36	70	26	6	10	6	16	54	18	68	26	54	58	0	92	22	46	30	91	69	12	32	6	30	12
KR816179.1	16	18	24	12	10	8	20	30	18	12	30	18	22	28	46	14	36	42	30	16	34	10	18	22	12	2	20	80	24	14	28	42	38	0	54	20	56	48	90	46	14	20	4	20	40
KR816181.1	20	30	36	16	28	10	30	56	24	38	42	22	26	66	120	19	48	26	36	50	44	38	24	14	46	16	22	68	38	18	25	30	62	0	50	34	80	24	24	24	14	12	8	16	24
KR816183.1	31	66	32	22	30	23	66	66	64	42	48	39	47	62	139	43	41	40	50	58	42	127	52	19	48	54	112	106	43	44	57	174	34	3	207	18	337	117	392	23	17	27	8	18	36
KT363839.1	0	0	0	0	0	2	4	0	0	0	2	0	2	4	2	0	6	0	4	0	0	0	0	0	0	0	0	2	8	0	0	16	0	0	0	4	0	0	2	0	0	4	0	2	0
KT600068.1	2	4	2	0	2	6	2	2	2	2	16	12	2	6	6	4	2	14	0	6	0	18	0	2	4	0	0	4	8	6	2	4	2	0	6	4	10	0	8	2	2	4	0	0	0
KT600069.1	2	4	4	0	0	2	4	0	0	2	8	4	8	4	12	2	8	12	6	0	0	10	0	4	2	0	4	6	8	56	2	24	0	0	0	0	4	6	12	2	0	8	2	0	8
KT698166.1	14	54	46	26	20	14	24	42	44	32	34	30	20	44	46	32	24	44	22	40	38	36	36	6	16	14	32	86	32	28	34	30	36	0	72	14	80	58	66	42	12	54	4	36	24
KT698167.1	40	53	36	33	36	6	64	46	38	136	46	28	38	51	156	50	173	50	58	42	48	58	30	26	30	10	32	111	64	30	34	58	62	0	92	40	88	44	80	52	14	40	22	24	48
KT698168.1	2	42	16	13	16	2	27	26	22	24	56	24	6	60	28	52	58	34	36	62	40	44	32	15	12	6	9	54	24	28	46	49	24	0	92	24	44	20	54	40	30	40	2	20	8
KU041847.1	10	14	10	14	2	0	10	14	24	0	14	14	2	16	10	26	22	32	24	18	16	16	14	4	6	8	16	20	14	0	2	16	8	0	44	12	30	8	16	26	10	6	0	14	10
KU053483.2	2	8	2	0	2	0	0	0	0	8	0	4	0	0	12	2	2	0	2	0	4	6	0	2	0	0	0	10	2	2	2	6	0	0	4	0	4	2	16	4	2	2	0	2	2
KU243129.1	10	16	16	2	10	0	6	2	12	16	18	0	6	10	97	14	8	10	12	28	24	20	20	0	2	6	6	32	2	6	6	16	10	0	16	6	16	6	30	14	4	2	6	14	22
KU298898.1	4	36	20	4	16	12	22	8	22	10	20	22	12	18	46	28	20	15	20	22	16	37	16	6	38	6	10	58	28	15	20	49	20	0	59	33	57	32	60	28	19	14	0	8	20
KU298914.1	2	4	18	6	14	4	22	4	6	8	12	4	8	14	62	8	12	14	32	6	10	24	20	0	14	2	2	22	20	18	6	18	16	0	82	8	30	8	34	8	2	24	6	2	8
KU298924.1	8	2	16	0	14	12	14	10	6	12	20	26	4	20	46	6	14	14	8	46	14	36	12	6	2	4	16	66	20	28	12	24	4	0	14	21	26	20	16	8	6	28	2	24	24
KU298947.1	4	16	10	6	12	6	8	4	12	22	8	12	12	38	62	28	18	8	14	40	20	34	40	6	18	15	20	52	32	8	14	34	8	0	68	7	46	38	30	34	4	16	10	38	26
KU343136.1	0	2	0	0	0	0	2	0	0	2	0	0	2	0	4	2	4	2	0	0	4	0	0	0	6	0	0	4	4	0	0	2	2	0	0	0	0	0	0	4	0	0	0	0	0
KU343137.1	0	0	0	0	0	0	0	0	2	0	4	8	0	4	4	0	0	2	2	0	2	6	0	0	4	2	0	4	4	0	4	2	0	0	12	0	0	2	4	2	0	0	0	0	0
KU871314.1	20	6	10	10	20	4	6	16	12	22	28	16	16	24	70	8	20	8	10	16	28	24	16	6	11	6	2	58	12	28	20	24	16	0	80	20	30	10	38	33	8	21	6	9	32
KX514420.1	16	24	23	10	20	26	29	20	29	24	22	28	27	75	73	26	46	37	30	34	25	81	10	14	22	35	31	124	48	33	16	104	18	2	147	37	167	95	182	32	18	25	15	23	11
KX514426.1	24	16	14	8	4	6	20	16	20	12	50	10	16	30	36	20	22	24	26	28	40	24	18	12	12	6	10	32	34	20	16	16	36	0	48	24	24	20	58	43	10	36	8	14	24
KX514428.1	6	34	12	4	16	7	28	8	12	34	22	12	22	34	104	4	20	16	8	10	30	43	12	4	30	14	22	44	32	22	12	21	18	0	64	44	80	50	82	30	8	18	6	8	24
KX650184.1	34	47	42	44	22	18	48	44	72	36	24	34	12	48	90	60	24	66	52	36	48	60	58	22	34	2	16	100	12	34	20	34	26	0	56	26	98	38	64	22	12	62	6	34	38
KX752821.1	4	6	7	6	4	0	18	12	4	12	12	0	6	16	20	34	6	20	14	26	2	20	0	2	18	4	6	12	12	2	6	10	20	0	20	8	28	24	14	8	2	4	2	6	0
KX810063.1	2	6	2	0	2	0	2	6	2	0	6	8	0	4	6	6	0	4	6	4	4	8	2	0	0	0	0	4	60	2	4	4	2	0	2	2	4	0	12	16	2	4	2	2	2
KX810064.1	10	8	8	14	4	2	2	0	10	8	14	2	10	6	16	10	6	9	12	4	20	6	6	4	8	8	2	12	114	6	10	8	8	0	68	10	16	2	6	18	2	6	4	8	4
KX838317.1	2	6	14	2	2	0	0	4	0	0	8	2	8	12	0	0	10	8	20	2	0	10	2	2	2	2	8	4	10	30	0	12	4	0	10	2	26	8	20	6	4	12	0	8	0
KX838318.1	0	2	0	0	0	0	0	4	0	0	0	2	0	0	0	0	0	6	0	6	2	4	0	0	2	0	0	0	0	0	0	8	2	0	0	0	2	8	6	0	0	0	0	0	0
KY242583.1	6	22	20	25	4	0	20	30	6	12	20	36	8	38	52	40	32	40	24	16	39	72	20	6	22	4	22	46	38	8	12	42	22	0	64	40	36	32	54	68	18	32	4	10	44
KY244146.1	8	40	10	30	4	2	18	44	36	18	33	14	18	30	14	26	12	28	28	30	24	22	30	6	8	8	6	52	30	8	18	8	18	0	46	18	40	24	76	24	14	38	4	8	8
KY462757.1	0	0	0	0	2	2	2	4	0	0	4	4	0	4	14	2	2	0	0	6	0	0	0	0	0	0	0	4	4	6	4	4	4	0	4	1	6	0	0	0	0	0	0	8	0
KY462758.1	6	10	10	10	4	0	10	10	2	22	16	4	8	30	20	14	6	24	10	20	6	34	10	6	14	2	2	32	8	6	10	2	10	0	40	8	16	6	36	8	8	2	2	16	8
KY462759.1	0	4	2	0	0	4	0	4	0	4	2	2	2	6	2	2	0	2	2	10	0	0	0	0	0	0	0	10	4	8	4	4	6	0	8	0	4	2	0	0	0	0	0	2	0
KY462760.1	0	6	0	2	0	2	0	4	0	6	10	4	0	2	8	4	4	6	0	8	0	6	4	0	0	0	0	4	6	6	18	2	6	0	2	2	2	4	0	6	2	4	2	8	0
KY462761.1	0	0	4	0	0	0	0	0	2	0	2	4	2	2	6	2	4	2	0	4	0	2	4	0	0	0	0	10	0	6	8	4	10	0	4	2	4	0	6	0	0	0	0	4	0
KY462762.1	2	14	8	6	4	0	4	2	12	24	16	4	8	30	26	14	6	20	10	30	14	26	0	16	4	4	0	4	6	16	14	2	14	0	16	10	8	14	40	4	8	4	2	30	4
KY462763.1	6	10	12	10	4	2	18	10	0	24	12	2	8	28	22	12	4	28	8	20	8	40	12	4	14	2	2	26	4	6	6	2	10	0	40	6	18	8	36	10	8	2	4	18	10
KY462764.1	2	2	2	2	0	4	2	4	0	6	8	6	0	4	6	4	4	4	2	8	0	8	4	0	2	2	2	4	6	0	14	2	4	0	8	0	0	2	0	6	4	4	0	8	0
KY462765.1	2	12	2	16	22	4	10	28	24	10	150	36	12	20	46	14	4	22	26	26	154	46	4	10	0	2	4	16	14	16	18	4	6	0	10	0	54	110	90	18	22	14	0	24	2
KY462766.1	6	8	12	10	4	0	10	12	4	26	12	2	8	32	20	12	4	22	8	20	8	34	8	4	14	2	2	32	4	6	6	0	10	0	40	6	16	6	36	8	8	4	2	16	8
KY462767.1	6	10	10	12	6	2	16	10	0	28	12	4	8	30	22	14	6	30	10	22	10	34	8	6	14	2	2	24	4	6	6	4	10	0	38	6	18	6	34	10	8	4	6	16	10
KY462768.1	0	0	0	0	0	2	2	0	0	0	4	4	0	6	2	2	4	0	0	4	2	0	2	0	0	0	0	2	4	2	0	4	2	0	4	0	0	2	0	2	0	0	0	0	2
KY462769.1	10	4	4	4	2	4	10	0	2	10	12	0	6	16	6	8	2	12	8	0	18	12	2	6	0	0	14	16	20	4	10	12	10	0	40	2	6	4	14	4	0	2	2	16	6
KY462770.1	2	10	16	20	32	0	10	20	40	14	10	8	12	8	24	16	4	8	26	4	16	16	8	2	8	0	18	24	28	8	4	8	4	0	22	8	28	12	36	6	2	14	6	8	2
KY652675.1	12	46	4	14	2	8	20	30	54	26	28	22	28	26	36	32	12	41	14	46	28	33	24	24	6	8	38	116	6	10	18	10	42	0	39	6	90	32	30	36	10	20	10	32	17
KY856742.1	2	8	0	4	2	0	10	4	12	6	22	8	4	12	10	4	4	16	6	24	12	6	2	0	2	0	4	8	8	0	4	14	20	0	44	6	20	16	54	6	12	10	2	14	0
KY969593.1	16	16	11	18	41	8	45	32	28	32	32	26	14	44	64	35	38	33	24	26	33	81	20	10	26	35	34	83	52	20	34	42	39	4	99	28	109	48	131	32	16	24	10	18	34
LC215432.1	42	88	54	14	37	6	34	52	76	32	68	40	22	94	194	44	42	76	48	76	46	142	76	14	50	14	48	164	124	82	56	96	102	0	481	56	140	108	140	74	30	64	20	66	26
LC381845.1	4	24	42	10	12	2	6	6	12	10	20	2	8	18	24	42	14	2	8	22	14	18	18	2	8	4	6	46	4	22	14	12	16	0	16	12	20	2	16	24	8	16	6	14	14
LC385663.1	4	8	16	2	8	4	27	10	39	12	10	22	8	28	20	12	8	12	10	18	30	26	24	12	8	4	6	40	14	4	26	14	18	0	76	8	46	22	34	12	14	33	2	8	4
LC644187.1	2	11	18	14	10	2	12	26	17	7	22	14	19	28	27	26	29	38	16	28	14	22	6	8	12	3	12	24	14	20	18	54	22	0	84	26	32	26	68	37	2	13	0	12	2
LN833161.1	28	26	8	6	2	6	14	18	16	30	24	16	8	12	40	28	20	24	22	18	22	18	24	2	10	8	12	25	18	48	26	16	36	0	86	20	41	30	43	14	4	14	6	12	8
LR594616.1	116	455	186	120	123	68	198	198	160	203	326	496	160	565	944	310	306	315	254	400	310	1402	240	86	336	161	428	699	724	389	294	733	234	0	1354	461	1156	579	1209	322	211	202	73	198	202
LR861850.1	6	4	18	8	10	2	20	12	8	8	22	0	6	8	36	20	12	18	26	8	16	32	8	2	20	4	6	64	22	12	4	8	20	0	65	2	32	6	36	12	10	6	10	6	6
LR861861.1	12	22	10	2	6	8	24	18	6	36	18	12	12	34	34	14	14	80	22	12	32	27	2	4	10	8	10	38	34	8	10	30	8	0	86	14	58	24	42	18	7	22	2	10	10
LR861890.1	18	32	18	8	32	8	16	18	32	28	30	16	18	40	78	30	24	28	6	20	32	45	24	10	4	6	22	46	16	22	26	12	20	0	54	12	18	38	27	24	20	20	12	14	10
LR861918.1	0	12	12	8	8	4	4	28	8	6	26	12	6	16	12	6	12	10	18	16	22	12	10	2	10	0	4	26	18	24	6	18	16	0	21	20	38	26	40	22	18	24	6	8	6
LR861987.1	22	28	34	16	24	10	16	40	34	24	26	16	6	50	48	18	24	22	38	50	18	24	28	16	10	10	24	90	98	12	34	34	68	0	108	16	84	48	74	26	18	14	10	36	34
LR862035.1	6	8	8	4	14	6	6	20	22	9	26	10	18	30	82	30	30	36	42	18	48	40	18	0	18	4	6	38	28	42	18	26	38	0	36	26	82	30	64	20	10	22	6	12	18
LR862050.1	32	49	20	16	18	10	24	22	43	34	48	38	14	54	54	20	16	56	36	58	26	50	26	16	28	12	10	86	30	18	26	18	28	0	69	24	60	24	64	62	18	36	4	18	12
LR862055.1	48	26	24	8	30	14	16	10	36	38	30	22	20	48	98	14	46	32	28	32	34	72	34	20	2	4	20	62	22	42	34	28	108	0	530	44	56	110	46	18	14	22	4	26	24
LR862064.1	4	22	12	12	6	12	22	6	16	8	6	10	6	26	34	12	16	20	16	12	20	18	16	4	14	8	8	22	82	8	20	18	22	0	178	8	4	32	18	14	4	6	4	4	0
LT797628.1	104	206	152	82	60	34	106	136	192	98	280	158	100	234	320	230	122	118	160	216	384	366	164	120	130	94	94	368	256	124	248	356	186	0	799	160	326	212	748	198	84	120	36	108	90
LT797635.1	66	188	140	102	56	26	122	140	208	132	186	158	122	232	320	146	144	146	136	234	124	416	156	88	178	88	152	329	242	122	172	306	266	0	788	148	290	184	604	184	52	106	32	118	72
MF118166.1	42	50	64	28	26	26	42	83	60	52	56	22	44	128	146	62	47	58	90	84	55	104	78	26	50	30	56	208	64	40	78	44	100	0	114	49	184	58	100	72	34	50	28	56	46
MF118167.1	42	36	32	16	24	7	50	35	36	50	52	20	38	68	108	52	32	42	54	62	48	45	48	24	20	16	36	108	42	18	54	26	86	0	160	43	78	36	66	44	14	37	8	20	14
MF118168.1	10	6	8	6	8	2	6	8	10	14	10	20	14	18	58	12	34	32	20	2	12	18	18	8	6	6	4	34	8	42	16	6	4	0	58	22	20	4	34	16	0	12	6	18	8
MF118169.1	2	8	6	4	0	0	2	6	6	2	2	4	8	6	8	4	6	2	4	4	10	16	2	0	14	6	2	6	6	2	8	46	6	0	22	8	10	0	22	10	0	2	0	4	0
MF176072.1	4	14	16	10	8	4	22	16	38	40	84	26	20	58	54	26	14	10	56	24	60	32	10	26	16	14	32	62	38	46	36	22	32	0	68	38	66	32	48	54	22	40	4	20	26
MF347417.1	2	6	2	0	0	2	0	2	0	4	2	0	8	20	10	4	8	4	8	8	0	24	0	0	4	4	8	14	14	4	4	14	0	0	12	4	14	12	12	10	6	2	0	4	0
MF356498.1	18	48	32	22	8	6	16	54	30	40	20	34	18	64	92	60	26	70	50	44	14	44	72	22	22	10	34	92	68	12	62	40	24	0	70	18	90	38	104	48	8	30	2	28	38
MF509816.1	18	14	6	18	16	8	24	40	12	36	20	24	24	30	89	8	20	16	35	20	40	16	16	8	4	8	4	20	22	26	22	40	24	0	68	12	22	6	30	20	10	30	4	8	7
MF509817.1	28	24	30	24	22	10	12	28	30	6	32	28	24	39	60	22	28	30	30	54	22	36	16	8	28	8	12	59	28	30	14	34	50	0	88	20	60	10	50	48	10	30	8	20	10
MF509820.1	18	20	35	20	26	6	20	24	14	20	36	30	16	40	64	24	26	28	20	34	24	48	14	12	16	4	16	60	32	14	14	34	68	0	162	28	30	56	54	30	6	21	0	12	12
MF509821.1	16	28	22	10	2	4	34	18	26	6	48	38	20	30	60	18	18	20	30	30	28	16	18	14	8	4	14	61	30	22	20	16	58	0	62	38	22	26	29	38	20	36	6	18	16
MF588676.1	16	28	14	18	8	4	20	16	18	22	34	20	10	22	20	26	30	18	18	18	24	12	18	14	6	16	16	47	18	38	28	16	22	0	48	20	34	24	62	32	10	12	6	8	2
MF588677.1	26	47	44	14	40	19	48	50	54	46	42	28	18	46	91	43	30	35	38	45	24	137	14	19	59	47	53	67	60	10	18	161	28	2	723	31	283	96	414	36	14	34	11	31	26
MF588679.1	27	52	28	24	34	16	19	16	39	36	67	38	30	77	111	52	22	43	52	48	52	88	67	22	26	13	36	128	68	53	55	100	64	3	224	42	133	107	228	65	6	40	13	23	14
MF588680.1	14	60	14	10	16	2	24	18	34	46	20	26	16	24	20	14	20	40	14	26	14	52	46	0	2	10	6	82	37	20	28	28	50	0	20	20	34	11	48	24	8	18	10	14	18
MF588681.1	8	58	35	12	16	4	20	24	10	30	32	48	24	58	56	18	12	22	28	36	28	34	22	8	22	18	28	110	22	8	24	58	26	0	72	24	60	18	76	44	10	30	6	18	26
MF588682.1	8	30	8	6	0	2	18	27	16	42	14	16	14	50	36	18	26	19	28	6	18	18	6	6	16	4	6	60	16	18	18	4	14	0	64	16	16	24	28	16	4	12	6	18	18
MF588683.1	18	34	18	6	18	10	48	18	22	54	48	30	28	26	182	24	32	18	28	24	42	40	28	8	12	12	8	88	22	30	20	20	38	0	104	28	48	32	54	28	38	38	2	10	34
MF588685.1	30	23	26	12	38	14	26	40	58	28	38	16	10	50	126	44	30	40	48	53	68	52	68	26	14	4	10	107	26	40	32	59	48	0	145	18	98	51	46	39	16	46	6	54	38
MF588687.1	8	24	10	12	9	6	10	18	57	4	22	12	24	20	30	21	16	27	22	28	12	22	32	14	12	18	10	26	20	46	24	18	72	0	103	28	52	18	34	27	6	14	6	6	8
MF588690.1	14	22	34	40	20	4	24	50	42	28	60	10	20	38	50	34	28	13	26	22	20	20	38	4	8	2	10	22	94	6	34	40	26	0	89	38	52	20	63	44	8	18	0	14	2
MF588696.1	36	18	24	10	12	4	20	24	32	40	38	20	6	32	42	24	14	32	25	20	30	30	20	10	14	4	19	56	14	16	18	46	30	0	58	14	48	28	17	16	8	18	4	15	18
MF588701.1	4	38	32	4	14	4	22	22	10	16	32	22	8	31	26	20	30	48	42	18	24	24	20	10	14	12	4	68	14	8	26	28	30	0	328	42	48	48	34	28	28	30	10	12	8
MF588703.1	16	30	26	14	10	6	34	22	10	34	54	8	18	42	36	15	26	26	18	38	20	36	6	10	22	4	28	67	30	14	22	72	30	0	80	25	44	28	56	24	22	34	0	18	14
MF588704.1	10	4	16	6	0	2	8	22	10	18	28	18	10	16	30	24	20	32	10	18	12	26	16	2	14	0	3	55	28	3	4	20	22	0	38	14	42	18	44	6	8	22	2	2	22
MF588705.1	22	12	20	12	6	14	88	36	16	28	28	20	16	24	58	38	19	38	50	12	20	24	10	10	34	6	11	49	18	38	16	22	16	0	84	16	42	34	24	24	22	24	4	32	12
MF588706.1	28	12	20	18	24	8	22	16	16	36	24	10	22	32	99	34	38	36	12	20	24	30	24	4	16	2	26	78	24	30	28	50	26	0	78	26	52	40	40	16	12	16	2	18	24
MF588707.1	30	38	46	20	28	10	14	15	36	52	42	20	30	42	78	52	24	34	54	34	50	34	34	0	14	12	16	85	26	26	20	18	134	0	100	22	46	24	33	45	6	26	12	28	30
MF588709.1	20	20	12	12	6	12	34	22	10	18	63	32	14	38	38	36	28	42	34	40	22	26	26	8	32	12	10	36	57	14	34	25	18	0	80	18	30	20	50	42	40	24	6	14	6
MF588714.1	48	56	44	20	48	26	16	30	32	76	52	30	26	60	92	20	36	24	26	51	36	77	60	8	6	6	28	94	32	60	12	44	36	0	156	42	108	52	32	40	16	20	6	20	36
MF588717.1	20	12	36	2	24	6	22	30	44	16	50	30	20	32	46	14	26	38	20	28	28	32	16	23	10	10	16	86	46	46	10	42	44	0	131	16	42	30	56	64	26	32	16	20	14
MF588718.1	16	20	36	12	26	8	24	10	38	44	40	36	20	40	128	32	18	42	24	44	30	70	80	6	26	2	20	44	26	44	46	26	54	0	152	24	46	36	48	18	16	40	8	34	24
MF588719.1	18	18	22	14	24	6	32	22	42	42	42	20	24	20	44	40	38	36	76	56	28	44	22	12	14	4	14	52	32	50	22	22	22	0	107	24	66	24	68	38	18	34	12	30	20
MF588720.1	27	57	52	38	38	12	60	38	64	42	70	30	28	58	48	44	32	34	36	40	48	154	66	16	20	10	44	112	70	28	42	46	46	0	150	20	68	22	144	39	24	64	4	16	24
MF588723.1	8	22	8	12	10	12	22	12	26	18	54	42	12	28	42	30	46	32	18	16	40	28	34	12	32	6	14	40	112	24	18	20	39	0	106	28	66	40	56	20	16	36	6	14	0
MF588725.1	32	40	32	30	46	16	40	43	66	84	44	48	14	90	205	52	38	58	66	82	42	84	46	32	32	14	34	146	64	48	48	62	88	0	433	30	88	54	112	66	12	24	12	22	58
MF588726.1	14	22	24	4	14	14	44	16	16	28	44	30	22	20	58	46	28	40	39	34	18	38	16	22	24	0	16	58	40	18	26	20	20	0	118	34	36	20	42	20	14	10	2	20	2
MF588727.1	6	22	14	16	8	8	10	24	20	22	54	8	14	60	40	26	34	64	26	35	16	42	20	10	16	4	16	52	22	20	22	50	20	0	56	14	38	18	84	74	28	26	10	22	24
MF588730.1	26	26	30	10	12	8	26	18	18	8	27	24	16	32	94	24	34	14	26	18	38	36	10	20	12	14	16	66	20	28	22	38	16	0	96	16	54	54	32	30	10	22	12	14	24
MF588731.1	10	27	24	8	11	4	23	30	40	24	54	34	22	44	34	24	38	38	40	14	34	36	20	20	12	4	10	56	119	26	26	58	24	0	132	24	26	16	52	80	14	32	6	24	24
MF588732.1	2	30	22	12	10	2	32	14	12	24	32	18	8	44	18	20	32	26	28	20	24	28	4	24	20	6	24	58	34	6	16	26	26	0	54	24	42	24	76	22	6	26	2	12	10
MF588733.1	26	87	40	16	44	10	34	52	80	74	78	48	22	49	80	86	36	40	42	66	36	28	100	6	26	10	28	46	46	10	26	24	57	0	84	8	74	40	72	52	8	42	10	10	28
MF588734.1	10	44	38	14	8	6	22	48	28	30	26	20	12	58	30	34	20	30	58	36	28	28	70	12	6	8	20	44	68	20	44	50	59	0	118	28	56	14	78	26	24	36	0	10	28
MF588735.1	26	34	26	26	32	4	24	42	88	48	44	18	14	60	48	24	22	36	42	46	38	28	86	14	4	10	16	76	18	16	40	46	44	0	68	4	50	22	60	42	14	18	8	22	50
MF588736.1	50	12	24	32	38	6	34	30	32	44	24	10	20	44	93	46	26	26	26	42	22	59	59	22	30	4	18	74	28	38	40	34	103	0	410	26	52	46	42	42	16	20	6	30	33
MF588737.1	6	22	20	10	2	8	16	28	64	18	12	26	34	26	30	28	22	78	48	16	42	48	26	8	6	14	14	36	32	12	16	60	32	0	140	36	36	20	52	28	12	20	8	24	8
MF588740.1	20	18	12	6	8	14	16	14	6	20	30	18	14	46	28	18	24	24	10	22	30	32	16	4	12	14	14	40	24	20	28	50	26	0	84	22	42	34	54	32	18	28	0	17	6
MF588741.1	44	22	16	12	28	6	22	6	16	42	30	10	24	40	118	20	28	40	16	28	28	48	40	22	8	8	36	82	60	22	30	24	10	0	85	24	62	32	56	54	18	28	10	24	36
MF588742.1	10	42	18	6	16	12	16	34	10	46	33	12	34	48	48	34	28	34	34	44	36	36	12	4	16	3	20	72	30	78	22	56	38	0	50	18	58	36	46	66	17	18	8	18	32
MF588743.1	34	50	38	14	58	15	30	34	26	86	50	22	22	40	184	37	28	40	32	24	46	48	44	14	16	10	40	122	48	93	28	54	14	0	204	38	63	46	81	36	28	34	20	8	28
MF588746.1	24	46	36	30	25	8	37	26	68	44	61	22	19	34	41	40	34	28	46	17	24	86	83	23	10	6	24	46	26	24	51	30	56	0	54	6	81	24	52	40	28	48	6	30	18
MF588747.1	6	14	30	24	16	14	30	22	38	42	18	18	36	44	65	46	28	28	32	60	24	48	36	16	2	16	12	110	24	20	40	30	30	0	76	10	76	32	60	50	8	28	4	32	41
MF588748.1	36	26	22	4	16	2	10	12	22	8	22	16	26	22	16	46	20	22	17	32	28	18	40	12	14	6	8	27	24	96	12	40	26	0	84	22	28	28	74	52	18	36	12	12	10
MF588750.1	22	18	36	20	20	24	18	46	64	34	72	36	24	54	78	24	32	26	48	82	22	70	14	30	28	10	8	132	28	38	36	32	50	0	104	28	130	48	72	40	16	59	2	22	28
MF588751.1	46	84	24	48	20	6	24	61	26	54	80	26	30	64	58	38	34	66	82	60	60	98	38	28	28	14	28	80	32	46	24	32	36	0	126	36	62	50	43	54	28	49	12	16	36
MF588753.1	30	40	34	36	24	16	52	38	70	74	50	30	36	32	72	46	34	38	68	70	46	54	86	18	20	6	14	62	38	24	16	26	48	0	208	38	120	28	68	34	28	40	20	40	32
MF588755.1	20	46	40	20	12	12	38	26	22	22	47	56	10	64	64	26	30	36	44	52	32	60	26	10	28	14	60	114	82	36	20	96	22	0	179	20	70	48	112	72	20	42	6	40	14
MF588757.1	2	40	18	38	2	12	16	34	30	32	18	16	12	60	38	32	21	38	50	42	30	40	38	6	26	8	28	46	56	32	26	40	8	0	164	20	40	18	44	38	8	46	8	22	72
MF588758.1	30	36	22	14	0	2	24	14	18	28	44	22	12	24	22	12	16	32	20	18	26	28	14	20	8	8	6	28	18	6	14	24	16	0	114	18	36	26	76	44	4	22	12	18	12
MG522850.1	0	10	4	18	0	2	6	10	2	4	2	12	10	2	18	8	6	8	4	2	6	12	0	6	6	0	2	18	12	2	10	18	64	0	18	4	14	12	18	6	0	2	2	10	4
MG813996.1	20	34	12	6	24	10	26	22	16	34	38	14	10	38	84	28	22	18	18	50	50	58	28	10	16	8	26	82	34	38	30	38	32	0	116	28	56	26	22	30	14	16	4	14	14
MG869604.1	20	16	22	8	12	22	32	12	14	24	32	20	26	54	92	28	27	48	76	38	36	34	14	6	38	6	28	72	32	44	22	36	18	0	64	6	82	52	48	26	24	32	10	34	14
MG869605.1	52	68	36	28	42	8	30	60	44	22	38	16	20	50	142	38	24	28	48	40	58	24	48	6	20	12	28	60	36	86	46	42	38	0	124	46	32	38	64	28	24	48	2	24	10
MG923582.1	66	102	56	22	44	16	50	64	90	82	94	72	62	104	172	60	62	92	106	68	82	100	44	36	56	26	42	144	75	48	60	134	98	0	242	80	118	112	166	86	34	106	26	64	68
MG953834.1	14	22	12	4	4	0	8	8	6	16	18	14	18	23	36	16	20	15	18	30	18	22	4	4	2	6	34	36	32	8	10	42	6	0	26	4	26	24	42	18	4	14	4	14	14
MH017546.1	8	14	11	10	2	2	6	14	20	12	32	14	2	22	10	26	4	16	10	2	10	8	38	8	16	2	8	18	17	4	6	12	20	0	60	6	18	2	26	16	4	38	2	10	8
MH017547.1	2	0	4	2	2	2	10	0	2	8	6	6	0	8	6	2	2	10	2	12	2	8	6	4	0	2	2	4	8	4	4	4	8	0	42	2	26	0	20	2	0	0	4	6	2
MH017548.1	4	10	4	0	2	0	10	4	2	4	8	8	0	2	10	0	0	0	4	2	2	10	8	6	4	4	10	6	10	2	2	10	0	0	72	4	22	4	30	6	2	12	0	4	8
MH017549.1	20	6	12	2	18	0	10	4	2	14	6	0	4	6	66	2	8	2	4	18	36	12	22	2	2	4	6	30	8	10	6	8	4	0	74	6	24	10	34	4	6	8	2	4	20
MH017550.1	20	6	12	2	18	0	8	4	2	14	4	0	4	6	68	2	8	2	4	18	32	16	22	2	6	6	6	30	10	10	6	10	4	0	78	6	22	12	26	6	6	8	2	4	22
MH017551.1	20	8	12	2	18	0	8	4	2	14	4	0	4	10	66	4	6	6	4	16	32	14	22	4	6	4	8	30	10	12	8	2	4	0	72	6	24	12	28	4	6	8	2	6	20
MH017552.1	32	16	12	4	18	0	8	4	10	20	10	2	14	12	114	2	10	8	10	16	34	24	26	2	6	2	12	34	20	20	4	6	6	0	28	14	12	16	34	8	8	10	4	12	46
MH017553.1	14	8	4	2	2	0	0	2	8	6	4	8	10	6	54	0	4	4	4	0	16	12	6	0	4	2	6	8	10	10	2	24	4	0	24	8	4	6	10	6	4	4	0	6	26
MH017554.1	14	0	0	2	4	0	0	0	4	6	4	4	10	2	56	0	2	0	0	0	18	8	6	0	4	0	2	6	2	10	4	0	2	0	14	0	2	4	8	2	2	2	2	6	26
MH017555.1	14	0	0	2	4	0	0	2	4	6	2	4	10	2	58	2	2	0	0	0	18	8	6	0	0	0	2	6	2	10	4	2	2	0	16	0	6	4	6	6	2	4	4	6	28
MH017556.1	0	6	6	0	2	0	10	2	14	0	16	0	0	4	2	8	4	10	6	2	4	2	6	0	0	0	0	4	2	0	16	2	4	0	8	4	1	6	4	2	2	14	0	8	0
MH017557.1	0	6	6	0	0	0	6	2	8	0	10	0	0	2	4	12	8	10	6	4	6	2	0	0	0	0	2	12	4	0	2	4	4	0	14	6	3	8	4	2	0	14	0	6	0
MH017558.1	0	4	2	0	0	0	2	2	10	0	26	0	2	4	0	8	4	4	2	0	0	0	2	2	2	0	2	6	4	4	10	0	2	0	10	2	8	6	4	2	0	0	0	6	0
MH017559.1	0	8	2	2	0	0	2	2	6	0	26	6	0	0	4	8	6	4	2	0	2	4	4	2	2	0	2	8	8	2	8	0	2	0	8	2	6	6	10	2	0	4	0	6	2
MH017560.1	0	6	8	0	2	4	12	0	14	0	12	0	6	4	4	2	4	4	4	10	4	4	2	2	2	0	0	18	6	2	10	8	8	0	50	4	4	4	2	4	6	6	4	0	0
MH017561.1	0	6	8	2	4	6	6	0	18	0	10	2	4	8	6	2	6	6	6	12	6	2	2	2	4	0	0	24	4	0	6	4	8	0	44	6	2	14	8	4	6	6	6	2	2
MH017562.1	0	2	6	16	2	6	8	4	0	10	8	2	2	14	8	6	8	4	0	8	8	8	6	0	2	2	4	22	6	6	6	4	0	0	10	0	20	6	2	4	2	6	0	10	12
MH017563.1	6	6	4	2	4	2	2	12	0	8	10	6	0	10	2	6	10	8	0	8	4	8	4	2	6	0	16	20	0	6	4	18	2	0	18	2	8	4	8	0	0	6	2	4	2
MH017564.1	12	12	18	2	4	2	8	22	2	14	22	8	2	34	20	12	24	14	20	6	12	26	6	2	6	6	22	66	12	10	20	28	10	0	44	20	18	12	14	6	6	31	4	12	4
MH017565.1	12	12	18	2	4	2	6	22	2	14	22	8	2	38	22	14	24	14	20	10	10	26	8	2	10	6	22	66	12	10	20	26	10	0	40	22	16	16	12	6	6	31	4	12	4
MH017566.1	12	2	6	2	12	4	1	2	2	22	18	4	16	14	56	8	24	0	2	18	24	4	12	4	10	0	10	38	12	10	2	8	4	0	16	18	6	4	16	4	4	10	4	0	18
MH017567.1	2	2	6	2	6	4	1	2	0	2	16	2	10	12	6	8	18	0	2	14	18	2	0	4	10	0	10	28	12	4	2	8	4	0	18	18	6	4	10	4	4	8	2	0	4
MH017568.1	0	4	10	0	6	2	4	2	0	2	14	2	6	8	10	10	14	2	4	0	8	8	2	2	8	2	2	12	6	8	2	16	2	0	28	8	6	10	16	0	4	6	2	2	2
MH017569.1	0	4	8	0	6	2	4	2	0	2	12	2	6	8	10	10	12	4	4	0	8	8	2	2	8	2	2	12	6	6	2	16	2	0	24	6	6	10	16	0	4	6	2	2	2
MH017571.1	4	6	4	2	0	0	2	2	10	0	0	12	0	4	2	4	4	10	8	8	4	8	12	2	4	2	8	20	2	16	8	4	2	0	14	10	16	6	10	16	6	8	4	0	66
MH111125.1	0	10	0	0	0	4	0	0	0	0	4	2	2	4	4	0	2	6	6	4	2	40	0	0	2	0	12	24	26	2	12	2	56	0	14	6	14	0	10	0	0	4	0	4	0
MH172376.1	10	38	45	6	14	6	18	12	56	30	34	16	26	44	22	18	40	30	32	36	38	36	26	12	8	14	22	40	20	6	28	22	44	0	112	38	74	46	58	29	16	32	4	12	6
MH172377.1	0	16	22	8	0	8	8	16	8	6	14	10	10	8	30	12	12	24	14	18	12	38	14	6	14	4	6	20	20	8	6	12	34	0	32	23	28	12	42	14	8	10	0	12	2
MH172378.1	18	40	12	10	18	8	12	24	22	60	53	24	6	42	92	18	40	50	46	24	22	40	32	14	26	6	20	40	44	28	32	58	24	0	168	22	32	52	69	59	16	34	2	12	36
MH172379.1	18	56	32	22	32	14	38	26	34	42	52	28	20	74	34	20	57	40	30	48	66	52	20	10	14	12	32	122	58	44	42	52	44	0	170	16	90	24	118	58	16	42	8	22	40
MH427642.1	0	2	0	0	0	0	0	0	0	0	0	0	0	0	0	0	0	0	0	0	0	0	0	0	0	0	0	0	0	0	0	2	2	0	2	0	0	0	1	0	0	0	2	0	0
MH460956.1	30	26	22	12	8	10	22	16	20	26	46	22	34	62	80	18	24	42	54	58	42	90	22	18	28	14	34	58	52	112	34	64	10	0	120	40	72	36	56	32	14	36	6	14	30
MH500283.1	2	2	2	2	0	6	8	2	4	4	4	4	2	22	8	0	0	6	2	10	6	24	8	0	2	4	0	20	16	0	6	10	0	0	10	0	20	6	12	10	0	2	0	2	0
MH500305.1	4	10	30	0	2	0	2	0	8	14	4	4	0	8	36	8	2	4	6	16	2	12	2	0	10	2	4	16	6	0	26	16	4	0	18	0	14	6	16	10	14	4	2	6	18
MH607141.1	771	1348	1001	751	732	400	1096	1083	1164	1232	1529	890	748	1723	3090	1282	1203	1596	1547	1551	1261	1810	1407	556	793	422	828	2703	1566	1314	872	1456	1268	14	4055	971	2429	1317	2880	1530	794	1383	338	901	932
MH648892.1	18	8	18	4	10	0	6	16	18	8	36	8	12	14	12	32	14	20	34	4	16	12	16	10	10	2	12	44	36	6	10	8	35	0	45	20	23	6	40	14	14	29	0	12	2
MH648897.1	0	2	52	2	2	6	8	4	0	12	6	8	6	24	12	6	0	2	6	8	18	6	6	2	0	2	8	28	14	26	2	6	4	0	40	0	6	20	28	14	2	12	0	4	2
MH648900.1	0	18	6	0	2	0	4	0	4	4	10	6	2	12	2	8	4	0	2	4	6	8	12	0	4	6	0	2	4	2	8	6	4	0	54	0	2	2	34	4	0	4	4	0	2
MH648901.1	0	0	4	12	0	2	8	0	0	6	12	2	30	2	8	8	6	2	4	0	2	2	2	0	2	0	0	8	0	0	0	4	10	0	4	0	12	4	8	4	4	2	6	6	2
MH648907.1	5	6	18	2	6	8	12	12	4	10	22	14	10	18	22	28	34	18	60	6	28	20	28	14	8	2	2	26	12	18	10	16	10	0	26	8	10	10	2	20	4	12	4	10	0
MH648908.1	4	0	0	2	0	2	2	2	0	4	4	2	0	10	6	0	2	4	4	2	0	10	0	2	2	0	0	2	2	4	8	2	2	0	0	2	8	4	0	2	2	2	0	4	0
MH648910.1	20	0	0	4	2	8	6	20	4	8	4	4	0	14	12	18	2	4	10	14	0	24	0	2	0	8	8	44	8	6	10	12	10	0	24	8	20	14	30	10	2	8	2	0	10
MH648911.1	0	0	0	0	0	0	2	2	0	2	4	6	2	0	8	8	2	0	2	0	0	6	0	2	2	2	0	6	4	0	8	2	6	0	14	0	2	2	6	4	0	4	0	2	2
MH648912.1	0	6	4	0	6	8	2	4	4	12	8	8	0	14	14	8	6	10	4	6	8	10	0	0	14	2	0	13	18	0	6	14	6	0	28	3	6	16	10	8	0	2	4	4	2
MH648922.1	8	0	2	0	4	0	0	0	2	4	6	2	0	2	10	2	6	10	10	6	14	6	20	0	2	0	0	2	6	2	8	0	4	0	2	2	2	2	6	0	2	2	2	2	2
MH648925.1	4	16	6	10	6	0	2	16	16	14	16	14	4	6	2	14	6	4	4	10	22	24	16	6	2	6	2	28	4	0	10	2	14	0	8	2	22	12	18	12	4	2	0	10	0
MH648932.1	6	0	0	0	0	2	0	2	0	0	4	2	8	6	8	4	0	0	4	0	10	8	2	0	2	0	0	16	2	2	4	18	4	0	20	4	8	4	0	6	2	4	2	10	0
MH648942.1	1	0	0	0	0	0	2	0	2	0	0	2	0	4	6	0	2	0	2	4	0	2	0	0	0	0	0	4	2	0	2	4	0	0	0	2	2	4	6	0	8	6	0	0	0
MH648946.1	0	6	0	4	0	2	10	4	2	14	8	6	0	14	16	2	4	4	2	10	0	2	2	6	8	0	2	22	6	6	6	16	2	0	26	4	16	12	8	12	0	4	0	6	0
MH648950.1	2	2	2	4	0	0	0	4	0	0	4	2	0	0	0	0	2	2	4	0	0	0	0	0	0	0	2	0	2	4	0	2	4	0	2	6	0	2	30	0	0	0	0	0	0
MH648957.1	16	22	8	6	6	0	8	24	22	16	20	8	8	16	14	14	18	16	42	20	20	36	6	16	2	2	4	18	2	12	6	12	10	0	18	10	24	6	32	36	18	30	3	11	6
MH648959.1	4	4	0	4	0	0	2	0	0	2	2	0	4	8	10	2	0	6	2	8	2	0	6	0	0	0	2	2	6	0	12	4	0	0	20	0	6	8	4	10	0	2	2	0	0
MH648962.1	8	10	4	14	0	4	8	10	6	26	8	2	6	18	142	2	10	10	18	14	6	22	16	6	30	8	14	6	8	22	6	22	10	0	30	10	36	6	30	10	8	12	12	10	8
MH648966.1	2	24	10	6	2	4	14	6	10	10	30	18	4	22	24	6	34	20	6	6	32	18	4	7	10	6	2	38	12	30	4	14	10	0	46	10	12	23	48	16	6	12	0	4	4
MH648976.1	0	8	8	0	0	0	0	2	4	6	4	8	0	2	18	2	6	2	0	0	0	2	4	0	0	0	0	2	2	2	2	4	6	0	6	0	12	4	0	6	4	0	2	0	2
MH648977.1	6	2	8	10	16	0	16	14	16	16	22	16	4	32	14	28	20	39	32	12	8	34	14	8	4	8	16	30	24	10	8	40	34	0	92	6	38	2	54	34	10	20	4	0	2
MH648978.1	0	2	0	0	0	6	8	2	8	0	6	0	4	0	6	2	4	4	0	6	0	6	0	0	2	0	0	2	6	2	6	2	4	0	2	4	0	0	2	0	2	2	2	2	0
MH648982.1	12	16	20	2	2	4	8	4	6	18	20	6	10	12	16	16	12	16	26	14	8	36	2	6	6	2	6	24	12	22	12	18	7	0	62	10	22	16	40	28	2	32	2	4	12
MH648983.1	12	16	33	6	4	6	8	12	20	32	24	12	4	16	34	8	12	14	18	28	8	38	16	4	6	4	14	20	18	22	10	16	20	0	38	29	18	8	50	26	8	14	2	18	18
MH648985.1	9	2	0	10	6	4	2	22	4	4	6	2	16	8	4	4	6	12	10	4	10	6	12	4	0	0	4	28	8	2	4	12	4	0	22	8	18	2	10	8	2	13	4	4	6
MH648986.1	2	2	4	8	2	8	12	4	6	2	6	4	0	2	6	20	4	6	4	0	6	10	12	0	2	0	2	10	4	4	2	8	6	0	22	10	10	4	10	22	0	4	2	4	4
MH648989.1	6	32	6	6	4	0	14	12	12	36	6	8	4	10	16	12	8	22	18	16	6	6	14	2	2	6	12	16	22	8	12	8	6	0	10	6	26	4	28	20	4	6	6	2	0
MH648990.1	0	18	0	4	0	0	16	4	0	12	26	6	12	12	20	10	6	8	42	8	0	4	0	18	0	0	0	30	8	28	4	16	14	0	18	2	10	8	14	2	14	10	2	0	0
MH648995.1	2	2	14	10	2	0	6	0	0	6	2	2	0	12	8	12	8	8	2	4	0	12	0	2	2	4	6	10	2	2	2	2	4	0	6	6	2	2	2	8	2	6	6	2	1
MH648997.1	0	2	2	0	0	0	0	0	0	0	0	0	0	10	6	6	2	0	0	2	2	12	0	2	0	0	0	0	2	2	4	0	0	0	6	4	4	2	10	4	0	2	0	2	2
MH648999.1	4	4	14	8	4	8	0	6	0	0	10	4	2	8	12	2	6	14	0	12	18	4	4	0	0	2	0	4	10	0	4	4	8	0	20	0	6	8	8	16	2	6	2	0	0
MH649002.1	6	2	60	6	2	2	10	6	12	12	8	10	12	20	12	8	6	8	8	24	22	8	4	0	0	0	8	62	16	28	8	8	6	0	44	2	8	24	22	28	4	14	0	10	10
MH649006.1	4	12	4	4	2	4	14	2	18	2	10	10	0	14	6	8	6	6	18	24	6	22	20	2	2	4	14	18	16	4	0	6	8	0	70	4	6	18	20	14	2	6	8	6	12
MH649008.1	0	2	6	0	0	0	6	2	2	0	4	2	4	8	0	4	2	4	2	0	2	4	2	0	2	6	2	14	10	0	4	4	0	0	0	10	10	4	28	2	4	4	2	0	0
MH649009.1	8	4	8	6	2	4	14	18	16	13	46	8	4	18	32	15	10	20	4	0	16	12	6	2	4	4	14	34	12	2	6	4	22	0	8	8	16	7	10	34	2	6	18	8	2
MH649011.1	6	50	12	20	20	12	22	40	48	28	36	18	12	22	54	48	6	26	36	32	42	20	32	24	4	12	14	30	16	18	20	34	30	0	616	6	36	18	34	30	8	40	6	18	8
MH649014.1	2	14	6	4	2	0	2	10	0	2	10	18	2	10	6	8	4	6	2	6	16	10	12	4	6	0	4	26	8	4	2	10	6	0	14	2	12	6	18	6	0	8	0	0	10
MH649017.1	6	8	12	16	4	2	0	16	4	36	24	14	4	6	12	18	10	24	12	4	12	14	4	0	0	0	4	14	6	12	14	6	12	0	30	10	20	4	30	10	8	4	2	4	2
MH649022.1	6	14	6	4	2	2	4	8	8	4	16	8	0	10	34	12	2	6	14	6	2	2	14	4	4	0	4	10	6	0	8	4	14	0	18	8	16	4	2	4	4	8	0	0	0
MH649023.1	10	18	14	7	4	2	23	14	18	12	14	8	12	22	14	16	20	20	8	26	14	20	18	14	4	2	0	16	2	2	14	6	18	0	17	2	3	4	10	28	4	10	6	8	0
MH649028.1	4	8	10	8	4	0	12	6	16	32	32	8	8	36	18	14	16	8	10	26	20	16	18	0	14	2	14	18	8	10	12	24	20	0	36	6	44	18	42	26	12	16	0	12	2
MH649029.1	6	16	2	4	0	0	40	14	24	6	43	14	10	22	26	40	14	28	40	25	16	8	14	6	10	12	18	26	22	10	14	18	8	0	80	21	20	16	62	36	2	16	2	24	4
MH649037.1	0	4	4	0	0	0	0	4	0	0	2	0	2	2	8	0	0	2	2	0	0	16	2	0	2	0	0	0	4	2	2	0	0	0	0	0	2	2	0	0	0	0	0	0	0
MH649038.1	0	2	4	0	0	0	10	0	2	2	0	0	2	8	0	0	4	4	10	6	2	2	2	4	0	2	4	0	2	0	0	0	4	0	0	4	8	0	4	3	2	0	2	2	0
MH649039.1	2	2	2	0	2	0	2	20	2	2	0	2	4	4	8	6	2	4	4	6	16	6	0	2	0	0	2	4	4	2	4	2	8	0	0	2	2	0	6	6	0	0	2	6	2
MH649040.1	18	16	10	0	0	2	10	4	18	8	12	4	2	8	14	10	12	0	12	14	12	16	8	6	0	0	6	10	10	3	8	4	6	0	16	8	10	12	10	14	16	12	0	12	0
MH649042.1	2	4	6	6	0	0	8	17	4	12	12	0	1	16	8	4	2	6	6	10	10	6	4	2	0	4	4	10	4	2	8	30	2	0	22	12	14	16	16	4	0	4	6	8	0
MH649045.1	2	22	20	2	4	4	12	6	16	4	20	6	2	18	14	6	8	14	10	16	6	22	14	6	14	2	8	18	20	38	8	12	18	0	62	10	28	28	30	12	4	6	2	4	2
MH649051.1	0	6	0	0	2	0	6	0	0	2	2	0	0	4	8	2	0	6	4	2	6	0	2	2	6	2	2	6	2	4	0	14	8	0	8	6	6	2	24	10	2	0	2	2	4
MH649053.1	1	0	0	0	0	2	2	0	0	0	0	2	0	0	4	2	0	0	2	4	0	2	0	0	0	0	0	4	0	0	2	4	0	0	2	0	0	4	0	4	8	2	0	0	0
MH649056.1	10	2	0	0	6	6	6	0	10	4	14	0	0	0	6	12	6	10	6	2	8	14	2	6	2	0	0	0	74	4	0	8	6	0	178	4	18	8	10	2	2	8	0	10	0
MH649061.1	0	8	4	6	2	2	0	4	0	6	4	0	6	8	26	18	6	6	14	6	12	6	16	2	4	6	0	12	10	64	4	10	10	0	18	0	14	8	4	10	6	10	0	0	2
MH649062.1	20	4	6	2	12	6	2	0	10	2	6	8	18	16	10	8	12	18	26	14	8	18	12	0	36	2	2	12	8	14	8	4	2	0	12	0	24	2	14	22	20	14	0	2	14
MH649068.1	4	2	4	2	0	0	2	2	0	18	8	4	14	8	8	6	4	10	4	0	6	8	4	4	2	0	0	8	2	0	2	0	2	0	8	2	16	2	18	2	0	6	6	0	2
MH649077.1	8	16	4	10	2	8	12	6	8	12	6	10	0	17	12	12	6	14	20	6	4	8	2	2	2	0	2	2	6	2	2	16	8	0	16	2	14	14	10	16	4	8	8	2	16
MH649083.1	10	8	16	2	6	6	4	6	14	12	6	6	6	20	16	10	16	10	20	14	8	24	6	2	8	0	10	22	8	18	11	12	10	0	32	10	32	14	28	24	6	28	0	18	6
MH649084.1	6	4	12	0	4	0	8	6	12	0	4	6	4	4	10	12	6	8	2	2	6	6	0	0	8	0	4	8	8	8	2	6	6	0	28	2	2	6	26	14	2	4	2	2	4
MH649085.1	2	2	0	0	0	0	0	2	2	2	4	2	2	6	2	0	2	4	4	2	0	4	2	2	0	2	0	6	2	2	0	2	0	0	8	2	0	0	4	0	0	0	0	4	2
MH649087.1	4	4	2	4	0	4	16	2	0	6	30	4	2	18	28	6	10	34	12	2	13	6	0	2	2	0	2	22	8	2	4	18	2	0	20	8	14	10	6	10	0	4	2	0	0
MH649092.1	8	16	2	10	2	6	12	8	21	18	6	14	4	22	4	16	2	12	25	30	30	10	14	10	0	6	8	26	8	2	8	12	18	0	28	8	66	10	30	24	6	14	4	12	8
MH649099.1	2	0	6	0	0	0	2	10	4	6	2	4	6	14	6	8	8	0	2	4	2	12	8	0	4	0	0	6	12	2	6	0	0	0	14	0	4	2	0	6	2	4	2	2	0
MH649101.1	6	4	6	6	2	0	10	14	6	18	16	10	24	10	54	14	4	18	14	8	17	12	24	2	2	4	0	30	14	18	12	6	10	0	20	6	18	20	12	12	8	32	4	14	18
MH649104.1	6	8	16	12	8	10	4	6	14	16	6	12	10	34	82	6	8	10	10	10	18	16	6	0	0	8	6	36	26	26	16	22	16	0	28	26	34	6	30	12	6	6	12	6	4
MH649106.1	10	12	11	5	2	0	18	10	12	14	14	4	10	22	30	12	25	9	9	24	24	22	15	2	4	4	0	27	4	14	22	8	18	0	66	12	13	12	40	13	10	22	2	10	10
MH649109.1	0	4	2	0	0	4	0	4	0	4	2	0	4	6	6	2	4	2	2	4	2	18	2	4	2	2	2	0	4	0	0	2	0	0	0	0	2	4	4	2	2	0	0	4	2
MH649113.1	2	22	10	4	2	0	0	8	6	24	4	8	2	14	6	8	2	12	2	10	4	10	18	8	10	2	12	14	6	2	0	8	20	0	8	4	6	4	4	8	4	10	0	6	4
MH649114.1	2	6	20	4	2	2	2	0	0	2	18	6	4	10	16	12	4	6	4	18	16	8	2	8	2	8	2	16	2	8	0	18	4	0	12	0	10	6	12	6	8	2	2	4	0
MH649125.1	12	10	10	4	2	2	60	8	6	16	12	8	2	16	20	12	13	18	20	12	20	14	14	0	4	0	6	22	10	50	4	10	6	0	42	18	14	6	26	18	10	6	4	2	14
MH649127.1	15	22	21	4	10	6	15	35	40	40	32	37	21	41	53	30	32	19	20	68	38	81	29	6	25	31	38	121	43	21	24	37	22	1	47	21	124	37	110	35	23	21	1	19	14
MH649129.1	2	2	0	0	0	2	0	0	2	0	10	0	0	0	4	0	0	4	0	0	4	2	2	0	4	0	2	8	0	2	6	6	0	0	4	0	2	2	2	8	0	0	0	4	0
MH649137.1	2	0	8	0	0	0	8	0	2	2	0	2	0	6	12	4	4	22	16	6	6	4	0	2	2	0	2	12	2	4	2	6	0	0	18	0	8	0	14	15	0	2	4	2	0
MH649141.1	0	32	4	10	4	2	6	18	2	30	10	12	10	16	6	6	6	20	6	20	20	28	30	18	2	2	4	36	8	0	20	8	10	0	32	2	18	10	18	12	6	8	4	4	4
MH649142.1	0	4	0	0	0	0	0	0	4	2	2	10	0	4	2	0	0	0	2	2	0	0	2	0	0	0	0	2	2	0	0	6	0	0	14	0	4	0	0	2	0	0	0	0	0
MH649143.1	18	0	2	0	10	0	2	4	4	32	2	2	6	8	52	0	4	2	0	0	14	14	2	0	0	0	2	14	0	26	4	0	2	0	6	0	8	2	0	4	2	4	0	2	14
MH649144.1	0	2	2	2	0	0	6	2	0	2	8	10	0	0	2	10	6	6	6	8	4	4	0	0	6	0	4	8	8	6	8	12	0	0	6	8	8	0	38	8	2	4	0	2	2
MH649152.1	2	10	10	2	0	0	16	10	20	14	14	2	6	18	12	22	18	6	20	6	6	12	12	14	6	10	0	30	8	4	14	18	14	0	22	14	18	10	22	8	2	20	2	8	6
MH649156.1	2	8	0	10	0	0	4	14	0	0	2	2	0	6	12	2	4	2	4	0	14	8	4	2	4	4	0	6	10	20	0	4	0	0	84	6	46	4	10	10	2	0	4	6	0
MH649157.1	16	6	10	12	0	6	12	20	0	14	16	0	2	28	26	26	6	8	10	6	10	10	14	8	2	0	2	24	4	4	12	0	8	0	58	0	14	14	6	14	2	10	6	4	0
MH649161.1	2	18	14	0	4	2	2	6	26	2	12	10	8	22	24	12	16	10	4	2	18	20	12	6	4	12	0	20	16	0	14	16	2	0	38	6	2	4	18	6	4	2	4	0	0
MH649165.1	0	0	6	2	0	2	2	20	14	12	16	2	4	20	14	2	6	8	4	14	6	0	28	4	0	0	0	4	2	0	2	4	8	0	4	0	4	2	6	2	6	2	0	2	2
MH649169.1	2	4	8	0	4	10	4	6	2	26	6	6	4	32	8	2	8	8	8	8	4	10	12	8	0	6	14	26	20	2	2	26	6	0	12	8	12	4	24	2	4	2	2	12	4
MH649172.1	6	4	2	2	0	0	0	0	10	8	6	4	2	8	10	0	8	6	4	2	10	6	2	4	2	0	0	14	4	6	0	4	2	0	22	6	6	0	8	4	6	6	0	0	2
MH649174.1	2	10	0	0	0	0	8	6	4	0	12	10	2	6	16	8	12	16	20	6	2	2	6	2	4	0	4	2	4	2	0	2	0	0	0	20	2	0	8	14	0	0	2	2	0
MH649183.1	8	14	8	4	4	0	10	4	14	10	10	12	6	20	10	16	14	8	16	12	10	18	18	8	8	0	14	36	12	4	4	8	14	0	22	2	12	8	32	12	0	20	4	12	0
MH649185.1	0	4	0	2	0	2	6	4	0	2	4	6	4	6	14	0	3	2	0	4	4	10	0	2	2	0	0	6	16	6	4	8	8	0	20	0	0	0	10	4	6	0	0	4	6
MH649186.1	10	8	12	6	20	2	4	8	36	12	12	8	8	30	16	18	18	6	6	10	16	14	12	2	6	2	6	28	6	10	18	8	28	0	58	11	30	16	28	10	8	16	2	14	6
MH649189.1	6	14	4	6	6	2	20	10	26	28	22	8	14	4	26	18	20	8	16	10	2	6	2	6	4	0	8	18	28	6	2	6	8	0	22	16	34	6	18	14	2	8	6	12	4
MH649196.1	0	10	4	8	0	2	6	24	16	16	12	2	2	10	16	4	8	12	8	6	2	12	32	4	4	2	8	4	10	2	0	2	2	0	8	16	4	4	14	16	0	30	2	2	18
MH649199.1	14	12	16	10	4	0	16	4	18	4	22	8	6	46	16	14	12	18	12	16	24	20	20	9	6	4	14	38	22	8	12	6	24	0	40	12	44	20	54	12	4	12	4	8	18
MH649204.1	6	4	14	0	4	0	0	6	4	10	4	6	2	6	9	6	6	16	2	4	0	8	0	2	2	2	2	18	4	0	2	2	6	0	24	4	8	4	2	6	2	8	0	2	2
MH649206.1	12	14	10	14	4	2	23	20	70	26	20	18	6	18	12	12	2	22	16	24	26	14	18	18	12	12	16	48	8	70	10	20	20	0	26	8	22	10	30	12	6	30	8	20	4
MH649208.1	8	10	40	12	16	10	10	8	18	18	18	18	12	38	42	14	20	18	12	22	14	28	28	4	10	4	14	62	18	4	38	36	20	0	40	0	30	38	88	14	0	26	2	18	18
MH649209.1	12	14	12	12	4	2	8	20	16	28	12	4	2	8	10	8	14	14	12	32	4	20	42	2	0	2	10	45	28	8	0	60	12	0	30	8	48	14	42	12	0	10	2	2	244
MH649210.1	6	4	2	0	2	0	4	0	6	0	4	2	0	4	6	2	2	4	6	14	4	14	0	0	4	2	2	12	10	8	0	2	4	0	12	2	16	2	10	6	2	4	2	2	0
MH649212.1	0	14	0	2	0	0	16	2	14	2	12	10	2	14	4	12	2	4	4	10	6	12	0	4	4	8	0	4	0	0	16	4	24	0	44	4	10	4	4	6	2	10	0	12	0
MH649217.1	2	6	2	8	6	2	12	8	6	2	18	4	8	8	10	10	4	10	14	10	24	14	14	0	12	0	4	24	10	6	2	4	6	0	22	8	10	24	10	12	4	6	0	8	4
MH649223.1	14	4	4	2	34	0	4	4	6	24	10	12	20	16	106	6	6	26	12	12	18	20	18	0	0	4	18	56	0	12	10	4	8	0	16	16	16	10	6	12	4	6	4	9	16
MH649224.1	2	10	12	10	10	0	14	14	29	20	22	4	14	22	76	12	20	8	11	36	14	22	26	2	6	2	8	10	20	4	10	18	12	0	24	5	42	22	32	16	10	14	2	2	10
MH649228.1	0	18	8	4	60	6	6	2	2	4	16	20	10	18	14	6	10	2	10	8	6	16	0	2	6	2	16	58	12	40	4	18	12	0	22	8	18	14	52	8	8	4	2	6	2
MH649229.1	0	12	4	4	0	0	16	4	0	4	12	10	11	4	10	2	16	18	20	7	8	16	6	6	6	0	0	8	8	12	32	14	10	0	24	26	4	4	8	26	6	6	4	4	10
MH649241.1	0	2	6	0	2	4	2	6	2	10	8	0	2	14	18	6	0	10	36	4	10	6	4	6	20	4	2	22	142	2	12	6	6	0	64	2	6	2	16	18	6	2	6	6	12
MH649242.1	0	14	10	12	0	0	26	6	14	10	30	4	34	10	14	4	14	16	26	2	18	2	6	16	0	0	0	0	2	0	18	6	8	0	28	12	4	4	4	8	14	18	6	8	0
MH649254.1	8	24	16	8	0	2	18	14	18	19	6	10	6	16	12	10	6	12	16	32	0	6	8	2	4	12	8	28	10	6	2	20	16	0	40	14	36	8	10	6	4	10	2	4	4
MH649255.1	2	2	2	2	0	0	2	2	2	4	2	4	4	2	4	0	0	0	0	0	2	4	0	4	0	0	0	8	2	8	8	5	2	0	10	6	14	2	10	4	2	0	0	2	4
MH649258.1	4	16	8	8	0	2	2	4	10	6	4	4	0	6	4	4	2	4	10	8	4	6	2	2	8	0	2	12	4	6	2	2	4	0	2	0	8	4	6	18	0	10	0	8	4
MH649263.1	0	8	22	6	0	2	6	4	10	12	22	8	4	12	12	4	10	10	12	10	10	22	14	2	8	2	4	32	116	2	12	22	0	0	68	4	18	8	18	22	8	16	6	12	10
MH675888.2	30	54	42	48	16	10	42	34	34	46	22	40	22	60	60	52	34	62	44	64	20	30	74	14	16	9	20	164	14	22	40	42	44	0	66	16	110	36	90	36	10	50	8	34	68
MH675889.2	14	48	8	22	16	6	30	20	30	38	22	26	28	26	38	28	26	32	18	20	22	50	24	10	8	14	6	88	22	64	18	30	40	0	34	28	62	11	64	24	4	30	6	10	34
MH675890.2	48	58	52	22	32	10	34	52	84	46	56	36	34	94	46	32	34	34	46	59	54	38	46	22	20	18	38	146	56	40	72	54	42	0	72	30	82	46	120	50	13	25	2	28	44
MH675891.2	30	66	26	30	30	6	56	62	70	24	106	34	24	40	60	28	38	40	62	24	38	42	8	24	24	10	20	72	40	26	30	54	36	0	262	30	80	40	66	40	50	66	6	20	26
MH698401.1	261	836	472	299	240	128	434	458	494	434	964	520	258	756	1238	488	452	621	803	669	574	718	550	301	559	227	294	1066	753	468	487	683	476	6	2443	489	885	546	1049	667	521	958	112	430	337
MH777155.2	12	14	14	18	6	2	16	16	8	26	10	10	16	44	22	24	16	26	24	20	42	16	6	14	10	4	24	54	63	10	12	26	24	0	150	16	24	24	48	24	10	22	0	16	10
MH777156.2	8	12	15	10	10	6	18	14	22	24	32	20	28	12	44	24	52	38	26	36	26	24	22	16	16	9	10	56	20	8	6	70	24	0	124	26	52	16	72	26	10	36	10	16	18
MH777158.2	22	24	42	22	20	2	40	30	26	42	42	42	34	82	108	22	52	44	22	42	18	76	39	12	18	8	42	168	60	86	22	34	32	0	84	38	102	58	100	72	16	50	12	30	36
MH777159.2	12	34	28	14	20	18	30	20	28	18	30	4	20	46	40	18	14	44	35	28	54	26	32	16	12	10	12	64	26	32	29	22	26	0	46	12	32	20	66	36	8	34	12	10	18
MH777160.2	43	40	16	40	50	22	30	35	46	58	90	42	44	58	204	42	38	44	36	25	46	65	72	8	12	2	15	100	42	94	52	40	42	0	38	38	56	28	40	62	16	48	16	42	74
MH777161.1	10	26	24	34	4	12	26	32	50	82	22	22	28	60	62	22	42	56	52	42	14	46	48	22	17	10	34	80	46	36	32	34	34	0	126	32	104	72	62	52	10	40	8	22	22
MH777162.2	26	26	30	20	24	16	26	30	38	44	42	38	22	80	62	54	42	48	62	38	26	50	38	10	24	6	42	178	32	62	52	44	48	0	122	24	74	64	84	25	14	42	12	34	46
MH777163.2	18	22	8	26	4	12	22	23	6	2	18	28	4	40	28	17	12	16	12	16	10	14	36	10	6	4	10	70	32	12	14	58	16	0	176	22	22	26	28	42	14	16	8	22	6
MH777166.2	18	44	18	18	12	6	8	40	18	12	42	32	12	28	50	36	14	42	32	22	30	36	22	12	30	16	18	52	30	112	14	62	38	0	66	24	42	23	76	38	10	30	10	26	6
MH777167.2	1	28	20	6	118	2	20	18	32	0	24	14	8	24	14	24	28	26	42	22	14	24	20	6	12	2	9	42	16	52	14	24	22	0	105	10	16	12	44	26	4	21	4	6	6
MH777168.2	8	34	32	24	32	6	12	18	34	20	24	30	24	34	46	32	22	40	40	26	32	52	40	20	8	6	30	82	33	30	8	28	20	0	94	16	54	34	52	34	18	16	0	28	18
MH777169.2	42	34	36	36	52	8	30	32	32	36	37	40	22	49	66	30	38	24	42	52	44	58	24	17	14	10	30	88	76	20	14	30	38	0	178	24	74	12	82	44	19	36	12	14	34
MH777170.2	20	30	28	12	22	14	20	22	36	32	56	30	10	46	40	26	42	50	110	40	58	36	26	18	24	8	16	106	27	54	18	34	52	0	144	38	64	38	80	60	20	32	6	22	18
MH777171.1	42	66	44	30	46	8	26	68	50	68	40	30	20	56	134	44	42	60	68	62	38	90	90	28	14	4	34	98	43	98	32	40	92	0	76	22	122	50	92	56	16	40	16	42	46
MH777174.2	13	28	22	8	36	10	24	22	12	28	36	15	8	50	52	46	29	26	16	10	36	42	12	20	10	10	49	82	36	24	10	62	52	0	100	32	52	32	80	24	16	38	10	10	10
MH777175.1	42	50	26	20	32	8	64	36	58	52	68	12	24	62	88	68	38	68	94	37	50	50	50	30	28	14	22	74	22	46	44	60	42	0	118	26	84	28	54	32	40	54	6	30	12
MH777176.2	10	32	42	12	10	2	18	42	12	8	24	24	8	50	38	18	40	20	16	30	32	64	26	10	12	8	24	28	29	38	12	44	14	0	122	16	42	26	136	42	12	32	2	20	2
MH777177.1	20	58	20	46	98	8	44	54	50	64	96	30	48	44	112	60	40	40	80	32	36	28	14	20	18	12	18	50	36	30	32	30	46	0	108	26	48	48	60	50	58	48	8	22	12
MH777178.2	24	24	16	4	16	6	8	10	18	10	14	8	16	16	14	36	20	12	26	14	26	30	16	10	6	2	16	30	32	12	20	20	14	0	50	6	44	12	74	26	8	22	6	6	2
MH777181.2	8	10	28	10	16	4	17	8	2	8	14	14	12	40	38	27	22	42	34	34	14	40	10	8	16	8	37	87	26	14	12	36	30	0	70	18	16	32	44	38	32	32	4	20	22
MH777182.2	6	32	23	16	8	8	28	6	16	14	26	34	14	56	46	30	30	42	16	20	18	60	26	18	24	10	16	56	38	10	22	46	17	0	84	40	48	20	76	54	12	22	6	24	12
MH777183.2	4	26	10	8	4	2	20	20	20	30	26	26	15	46	38	42	24	24	16	8	40	12	20	8	12	6	20	62	24	8	20	50	36	0	184	44	50	24	46	38	14	14	12	16	8
MH777185.2	8	18	22	6	10	2	30	8	20	6	34	30	18	30	32	24	36	28	30	38	40	60	20	18	20	6	12	60	22	8	12	24	26	0	46	32	40	48	36	36	4	30	6	10	4
MH777186.2	2	26	18	8	12	12	22	32	27	30	38	42	24	22	60	26	18	52	30	30	24	36	52	12	26	12	24	80	46	12	22	78	26	0	110	40	56	30	104	34	18	42	8	24	4
MH777187.2	8	15	44	10	10	20	38	28	26	23	28	28	14	46	58	16	20	22	14	64	20	38	22	14	22	4	18	60	14	28	18	14	32	0	58	48	62	12	64	34	10	30	4	24	26
MH777190.2	8	22	36	24	16	4	40	43	34	40	34	22	22	56	70	30	22	24	34	72	42	64	78	30	18	14	46	91	764	24	10	62	42	0	198	34	94	54	88	30	20	32	10	36	12
MH777191.2	6	86	51	28	12	6	49	40	44	26	52	20	22	54	104	54	38	30	69	38	42	46	36	32	24	12	20	80	53	14	28	50	58	0	149	14	50	46	134	50	6	32	9	24	8
MH777192.2	6	20	32	4	10	4	50	28	30	8	20	14	6	24	72	32	28	18	38	16	32	42	38	27	6	8	14	52	69	30	30	46	22	0	96	28	40	28	42	38	20	20	4	20	26
MH777193.2	36	50	38	14	42	10	22	18	32	50	42	18	4	82	75	44	28	59	106	40	50	80	14	12	34	8	26	113	36	67	24	36	40	0	78	28	54	28	104	42	20	36	2	22	20
MH777194.1	66	76	60	60	88	22	78	80	154	172	75	50	110	100	160	45	58	58	74	84	62	58	140	52	24	10	30	354	40	68	68	46	68	0	118	46	190	108	162	78	30	66	14	40	70
MH777195.2	32	26	28	14	30	16	20	24	22	34	20	21	14	52	58	29	22	38	24	72	42	146	36	6	24	8	32	88	26	36	30	68	34	0	84	16	54	28	74	34	8	34	0	28	12
MH777196.2	20	62	28	18	8	8	22	38	72	62	52	24	16	46	36	62	32	88	68	66	20	60	64	16	6	18	28	108	34	16	26	46	79	0	104	34	90	32	87	62	22	50	8	40	60
MH777201.2	12	38	20	20	20	10	24	34	32	30	72	16	46	48	76	18	34	54	108	46	46	40	20	32	6	10	24	115	48	30	30	30	38	0	54	32	100	36	44	44	50	62	6	38	14
MH777202.2	22	40	30	40	20	6	134	76	64	56	54	26	28	50	70	58	52	32	54	44	30	38	72	8	12	6	12	63	26	27	56	30	56	0	86	33	70	61	68	38	14	58	10	32	2
MH777203.2	22	30	22	14	22	12	44	26	16	24	28	24	14	44	48	22	48	54	44	50	12	48	20	12	22	4	24	68	44	32	20	34	32	0	122	16	30	40	30	34	10	28	6	20	24
MH777206.2	10	44	14	20	6	10	12	24	12	35	22	40	12	84	100	36	30	26	24	30	12	82	28	6	22	8	40	98	24	34	46	26	10	0	182	18	72	56	100	36	18	20	4	14	54
MH777207.2	56	54	36	36	58	26	40	42	54	24	30	26	26	64	161	66	34	44	67	54	40	58	130	30	24	8	34	88	34	28	48	38	39	0	68	26	76	22	84	54	30	62	12	34	33
MH777208.2	26	41	27	6	14	10	58	32	66	40	68	22	40	36	38	33	32	68	66	38	32	50	20	40	8	22	44	109	36	14	14	58	38	0	86	16	78	42	111	44	18	39	6	26	16
MH777209.1	32	56	26	26	20	4	24	22	48	48	23	22	20	34	100	36	34	36	32	40	36	36	38	10	18	14	10	46	16	12	30	28	55	0	32	14	58	26	74	34	10	15	2	16	24
MH777210.1	34	52	36	22	48	14	96	52	30	52	32	46	20	94	91	28	34	26	24	48	46	52	30	5	18	10	38	112	48	30	36	50	38	0	123	22	74	26	76	38	18	40	4	28	30
MH777211.2	32	72	39	48	20	12	24	57	64	69	78	20	34	66	62	34	38	64	36	79	45	86	54	36	18	14	22	71	194	14	32	52	58	0	244	26	95	72	76	70	20	32	10	14	32
MH777212.2	6	42	20	14	30	4	22	26	26	52	29	32	28	42	90	14	6	14	32	27	36	18	26	18	8	4	10	28	26	16	16	30	17	0	108	14	64	34	68	14	10	20	4	24	40
MH777214.2	26	30	28	18	30	10	44	40	36	22	62	34	20	62	78	42	42	40	42	35	38	78	16	18	34	16	14	118	70	34	48	56	18	0	324	26	86	35	58	67	24	38	10	50	38
MH777216.2	14	18	10	26	24	8	10	22	24	28	22	22	24	38	102	16	23	30	34	36	34	44	28	12	14	2	10	68	42	30	42	46	63	0	71	36	50	18	90	28	4	32	2	20	28
MH777218.1	13	64	76	48	68	8	52	26	20	52	42	20	12	81	62	36	38	38	28	62	40	38	38	14	32	6	22	122	44	36	42	52	32	0	165	22	98	44	74	32	36	23	2	30	26
MH777219.2	20	46	26	50	12	10	48	66	86	72	50	26	64	84	55	38	60	42	68	54	54	50	66	46	22	8	14	84	50	48	52	50	52	0	102	42	50	20	62	56	20	60	8	24	4
MH777220.2	32	84	32	36	14	6	22	56	56	50	28	30	28	80	112	40	32	36	60	32	18	46	42	32	28	2	16	66	20	22	38	24	56	0	84	14	58	20	48	46	14	22	10	32	56
MH777221.2	20	42	12	26	18	10	28	36	30	8	60	20	16	56	74	46	42	40	42	36	49	40	28	16	20	12	32	78	32	26	38	64	50	0	96	26	42	28	90	50	10	32	6	42	12
MH777222.1	24	60	26	34	6	6	26	30	40	34	46	30	20	34	70	46	26	50	36	58	52	32	44	30	20	6	24	60	32	46	30	28	44	0	120	26	92	48	63	40	26	54	6	34	44
MH777225.2	24	57	54	12	22	2	42	48	57	52	50	34	38	52	50	134	32	44	51	30	60	46	42	22	30	15	22	75	50	14	51	43	76	0	135	21	52	63	153	124	28	44	10	30	6
MH777226.2	18	20	20	8	2	2	22	30	14	44	36	18	8	26	44	36	32	54	26	56	38	32	22	16	32	10	20	76	24	28	10	34	28	0	60	12	48	36	42	44	20	60	4	30	8
MH777227.1	22	14	20	2	24	8	12	6	12	42	18	10	22	22	74	28	22	38	10	22	26	32	18	4	24	2	16	87	24	30	14	48	16	0	52	34	40	48	52	22	4	14	0	12	18
MH777228.1	2	44	18	10	8	12	16	40	22	24	34	28	8	48	94	22	42	22	36	24	30	16	32	16	52	8	22	26	28	16	22	24	18	0	116	14	58	52	84	44	12	30	8	18	10
MH777229.2	6	32	26	20	14	6	32	22	26	14	36	28	28	30	52	20	34	30	54	19	40	16	14	14	16	4	12	56	28	18	18	22	26	0	40	10	34	28	52	56	26	44	12	16	6
MH777230.1	15	40	42	16	30	10	24	16	14	53	14	10	25	30	115	38	24	46	62	26	30	51	24	10	14	10	24	80	44	64	30	50	24	0	30	28	82	36	54	28	20	20	16	42	37
MH777231.2	20	32	33	2	14	8	10	34	18	28	32	16	22	40	56	8	34	30	34	30	26	56	40	4	26	8	10	54	24	48	40	50	16	0	120	28	58	64	82	32	22	22	6	26	22
MH777232.2	16	14	20	8	10	6	18	8	68	16	26	14	16	40	34	26	17	24	28	20	16	28	22	10	18	8	20	22	14	36	14	16	36	0	62	20	40	28	33	38	18	28	2	20	8
MH777233.2	18	46	34	10	22	22	24	22	46	10	46	24	10	46	42	42	46	36	20	26	22	56	20	8	12	6	18	44	62	58	16	30	22	0	74	30	80	26	62	58	12	58	10	24	18
MH777234.1	6	38	48	32	8	4	28	42	48	20	96	28	10	34	48	38	38	24	60	40	32	64	48	30	20	2	12	70	18	76	40	30	34	0	142	14	66	26	47	18	12	44	0	14	16
MH777235.2	22	12	18	14	6	14	88	38	16	32	30	20	18	26	62	42	21	38	52	12	24	24	12	10	38	6	11	49	18	42	14	22	16	0	82	16	46	32	24	24	22	24	8	32	12
MH777236.2	8	34	44	16	8	6	40	48	44	16	30	20	4	44	44	30	28	46	32	24	22	36	14	20	14	2	26	62	56	32	20	28	40	0	156	12	58	28	85	48	12	28	8	20	16
MH777237.2	22	30	21	20	12	10	22	20	24	22	30	30	8	48	44	34	50	32	28	54	38	47	20	8	2	6	28	110	28	24	24	52	32	0	124	12	61	32	82	36	20	24	6	34	26
MH777238.1	6	26	24	16	8	4	4	14	24	18	50	28	2	20	55	42	24	28	28	26	14	16	30	8	8	10	20	66	38	10	12	46	18	0	66	24	28	42	50	22	12	44	8	12	16
MH777239.1	158	62	52	26	66	16	62	32	50	164	90	28	38	70	92	26	22	58	56	96	98	108	104	34	6	18	36	104	86	45	48	24	84	0	798	28	64	54	74	74	34	68	16	40	6
MH777240.2	2	26	40	8	66	6	8	20	8	4	12	10	4	30	22	32	29	28	32	14	6	22	12	4	20	12	4	82	12	2	34	28	12	0	176	24	34	12	58	16	9	6	0	20	8
MH777241.1	18	54	34	26	26	4	28	58	28	56	68	30	20	70	136	42	30	38	68	28	54	38	88	42	18	18	19	106	37	158	24	44	44	0	156	62	82	27	76	64	18	26	8	20	14
MH777243.2	84	84	50	46	90	20	42	40	90	128	40	46	16	70	332	72	20	56	36	84	78	120	118	32	26	32	60	192	70	46	58	76	66	0	218	40	292	226	60	66	14	62	24	44	78
MH777244.2	6	116	34	24	18	0	24	46	78	28	58	28	26	50	50	36	46	28	86	44	28	34	72	20	20	4	12	70	4	28	44	28	50	0	76	24	68	40	44	64	12	32	10	26	20
MH777247.2	32	18	12	22	44	6	18	12	30	58	18	20	28	36	182	14	20	36	22	38	53	50	42	18	14	4	10	78	24	42	22	24	29	0	28	12	44	24	44	15	12	10	4	22	32
MH777249.1	16	32	20	4	2	14	20	20	36	22	64	22	20	42	90	38	34	32	30	8	36	34	24	10	6	10	12	50	34	12	16	36	30	0	74	36	26	28	102	32	31	48	6	10	14
MH777251.2	32	6	14	22	28	10	14	20	36	38	34	24	14	48	100	34	60	45	28	42	34	56	30	24	16	0	16	94	38	34	28	42	28	0	80	34	105	74	46	36	12	30	16	18	34
MH777253.2	36	8	16	24	24	6	16	4	34	10	22	14	24	20	54	19	28	18	28	26	30	34	32	4	20	0	8	38	17	46	46	16	30	0	120	10	36	16	40	18	20	44	4	70	16
MH777255.2	6	52	12	14	18	6	12	54	22	18	22	18	30	30	34	20	36	36	54	36	4	29	40	32	8	14	42	36	22	8	38	24	22	0	114	36	50	26	56	20	12	18	8	10	10
MH777257.2	32	20	36	14	10	14	28	12	40	30	50	29	24	44	92	26	30	56	34	30	24	44	36	2	37	6	26	70	30	34	26	46	12	0	66	16	72	50	34	32	18	24	6	40	14
MH777258.2	24	44	19	48	16	10	24	20	32	42	40	24	14	38	90	36	20	40	28	48	32	44	24	8	10	12	22	70	28	58	12	16	38	0	46	24	44	16	90	34	6	46	14	26	22
MH777259.2	4	44	28	10	28	8	14	6	22	10	42	20	6	22	100	18	8	18	24	34	30	24	18	12	30	12	4	48	28	28	32	20	6	0	154	28	60	50	82	46	16	36	6	12	50
MH777261.2	24	28	20	6	40	6	10	26	34	36	48	4	12	28	78	36	18	19	26	20	28	48	24	4	12	4	24	48	22	30	22	20	22	0	38	34	52	28	50	18	16	38	14	22	32
MH777262.2	11	32	16	2	24	2	14	24	10	10	24	10	24	28	14	18	28	24	20	28	30	42	14	6	22	4	10	48	40	18	8	16	19	0	84	26	34	10	58	36	8	14	0	14	6
MH777263.1	12	22	14	32	2	12	12	36	16	20	23	10	16	28	12	24	29	18	34	38	28	26	22	6	6	12	30	30	30	10	28	42	22	0	102	32	18	10	36	26	12	16	4	10	8
MH777267.1	6	14	24	16	34	6	16	22	30	16	32	32	14	52	82	10	18	20	28	54	44	28	40	18	20	4	16	76	18	16	46	40	22	0	61	18	40	44	60	38	24	22	0	24	24
MH777268.2	70	48	26	48	66	24	40	60	98	56	74	38	60	84	158	42	58	50	76	62	61	60	92	46	20	14	22	132	42	62	74	72	56	0	94	20	118	44	94	32	34	28	10	38	78
MH777270.1	14	28	38	22	14	6	40	40	46	52	72	16	24	64	74	54	46	52	34	32	40	42	58	24	6	4	16	88	56	24	36	52	68	0	100	44	72	28	86	54	18	40	10	32	10
MH777272.2	12	60	42	28	18	10	32	36	48	38	40	32	10	62	68	58	38	50	98	82	22	14	68	54	28	8	26	88	52	22	42	26	46	0	48	62	92	60	68	38	14	66	4	42	52
MH777273.2	6	40	36	14	18	6	12	22	16	24	30	18	10	32	69	14	38	47	44	28	22	28	6	10	38	6	28	74	116	22	32	40	28	0	121	36	46	28	184	38	10	26	14	84	2
MH777274.2	24	28	18	10	20	12	44	28	38	24	22	22	22	70	44	34	44	44	40	32	26	40	31	10	22	16	22	76	42	14	22	18	20	0	76	38	28	24	54	54	26	40	12	22	26
MH777275.1	12	34	14	14	22	2	32	22	22	12	22	10	9	42	34	18	34	42	30	42	20	41	22	12	22	16	50	44	66	18	32	64	20	0	124	44	50	14	51	62	8	40	8	14	32
MH777276.2	28	44	30	20	5	14	20	46	48	20	23	22	14	56	72	30	34	38	24	54	28	54	58	16	34	8	36	128	42	50	42	76	18	0	76	34	72	36	120	32	12	32	6	20	22
MH777278.1	6	48	18	18	20	4	14	14	32	32	46	10	26	22	134	34	34	36	48	30	48	30	48	8	16	16	22	42	42	14	34	70	22	0	74	36	40	46	68	30	14	20	2	22	26
MH777280.2	28	16	14	14	34	8	22	16	20	28	22	20	16	30	102	22	30	39	44	34	32	36	30	12	10	6	10	56	38	52	34	32	21	0	112	32	70	34	46	24	20	12	12	18	20
MH777281.1	22	20	37	6	20	8	44	18	42	37	84	22	26	48	40	56	46	46	40	64	30	80	20	12	20	10	28	56	70	22	30	40	36	0	94	32	58	38	88	66	14	52	10	36	6
MH777286.2	30	18	24	24	26	6	44	34	38	46	54	12	27	34	122	10	32	29	32	36	42	32	30	18	32	6	14	50	41	54	18	22	30	0	105	22	52	48	38	40	32	30	4	52	16
MH777287.2	34	100	44	22	14	18	36	34	62	40	50	88	28	62	90	52	40	50	26	52	42	66	76	24	18	14	86	154	49	22	56	74	46	0	188	68	76	46	168	44	21	58	10	24	24
MH777288.2	16	18	16	4	2	2	24	24	24	10	32	16	9	42	34	26	48	30	20	14	42	36	24	8	10	0	14	52	16	10	22	6	28	0	72	20	42	16	64	18	20	14	10	14	2
MH777289.1	22	10	16	18	18	6	22	8	18	8	18	39	28	42	40	14	20	22	44	16	24	22	10	6	12	4	14	64	16	46	42	34	12	0	104	26	26	20	32	22	16	12	8	18	14
MH777290.2	62	40	8	16	28	6	14	24	14	52	20	28	34	38	168	14	38	24	36	22	34	46	48	20	10	12	24	64	24	44	32	34	20	0	62	16	34	40	34	30	18	24	8	18	32
MH777291.2	10	42	24	6	12	2	30	26	18	22	33	32	12	37	38	20	24	40	44	24	24	30	8	8	30	14	10	42	16	18	26	38	30	0	114	56	40	50	40	29	24	30	4	20	6
MH777292.2	14	16	46	23	8	4	16	28	30	30	48	28	20	56	59	40	34	26	32	40	30	58	64	28	20	14	38	116	64	96	26	50	30	0	204	30	70	32	117	62	16	36	4	30	24
MH777294.2	42	36	26	16	52	6	12	31	26	42	42	44	34	60	264	32	40	22	24	39	50	73	52	8	12	6	40	138	50	34	36	82	32	0	50	54	78	38	112	61	16	26	14	30	22
MH777295.1	14	34	14	28	6	2	16	16	44	16	26	32	14	42	41	26	14	40	26	20	20	42	16	4	8	6	14	42	22	28	26	40	18	0	66	18	50	36	80	36	2	18	10	22	16
MH777297.1	24	34	34	14	16	10	36	18	12	59	30	14	12	49	130	30	50	50	40	28	22	33	24	6	18	8	22	64	38	24	24	60	26	0	80	26	53	18	46	78	16	38	12	44	38
MH777300.2	12	32	30	8	72	8	22	30	32	34	24	16	46	24	130	20	20	28	42	32	30	44	14	20	10	2	19	92	28	12	28	10	56	0	160	20	28	24	42	26	4	20	8	20	30
MH777302.1	8	38	6	10	10	4	34	14	62	12	58	28	14	40	46	24	34	28	44	27	32	26	36	28	8	6	8	40	22	34	32	30	46	0	102	14	30	36	78	36	30	40	6	8	6
MH777306.1	20	50	44	19	32	4	32	32	48	18	26	44	16	46	52	47	16	42	32	50	10	46	20	15	16	6	28	165	43	30	26	42	44	0	163	26	102	35	76	32	12	50	14	50	44
MH777307.2	12	16	20	6	8	12	10	12	20	8	16	14	14	46	58	20	36	30	34	30	32	70	38	4	14	4	16	62	42	34	16	46	18	0	62	20	50	34	88	34	32	26	12	18	28
MH777308.2	10	21	20	18	8	8	14	12	10	8	58	18	32	42	32	26	24	42	30	18	50	34	14	22	10	12	22	24	26	14	16	54	38	0	232	26	20	26	66	24	4	36	4	18	16
MH777309.2	16	34	60	10	12	8	24	36	26	26	62	16	12	40	50	46	10	70	48	32	32	46	36	16	22	6	26	112	44	14	18	42	16	0	50	36	56	40	102	34	22	18	10	24	36
MH777311.2	8	26	22	16	24	4	16	28	30	16	26	8	28	30	42	22	16	20	18	36	12	24	24	4	6	2	22	76	142	26	18	38	12	0	62	22	30	16	59	18	12	19	6	28	18
MH777312.2	24	52	48	32	6	2	34	36	24	46	68	20	6	54	42	64	26	54	54	38	26	14	40	28	14	8	4	74	36	56	12	26	58	0	152	22	58	24	82	34	10	38	6	16	10
MH777313.2	20	32	40	20	14	6	20	28	22	58	54	12	34	42	46	22	32	32	56	58	50	48	68	8	32	4	16	62	20	8	36	24	36	0	218	16	40	20	80	49	14	30	8	18	32
MH777315.2	12	6	14	26	64	14	14	26	34	43	48	25	6	38	52	18	26	40	38	48	20	39	26	14	14	6	24	60	40	16	36	42	18	0	72	30	30	50	58	42	16	26	10	39	16
MH777316.2	32	32	74	22	16	10	26	42	30	42	30	34	20	64	106	34	48	52	32	54	38	44	42	14	30	4	40	102	57	32	28	62	24	0	96	14	54	40	101	52	23	34	2	22	24
MH777318.1	14	62	16	20	28	10	22	8	20	42	21	36	14	44	156	14	32	26	20	26	16	50	24	10	12	10	32	98	44	28	24	30	26	0	74	24	88	24	40	31	18	20	16	18	12
MH777319.1	6	20	22	20	10	0	30	28	10	22	22	28	10	30	46	34	38	38	24	26	114	16	28	18	12	10	24	36	24	20	28	48	18	0	110	36	42	36	36	36	8	18	8	12	12
MH777325.2	28	29	15	18	52	14	46	28	34	84	32	24	50	50	224	30	32	42	64	52	56	36	58	26	14	20	30	70	28	26	22	20	40	0	190	30	32	37	66	20	10	40	6	40	38
MH777326.2	8	52	30	8	22	8	18	12	24	16	40	16	16	56	36	22	22	32	18	30	24	30	6	14	28	0	8	58	30	42	46	28	18	0	103	18	56	48	52	12	14	10	4	24	10
MH777327.2	42	32	36	10	66	6	10	18	14	86	32	32	48	48	212	32	34	34	46	60	60	68	46	8	24	12	19	38	32	90	26	20	32	0	86	8	46	30	58	48	20	48	8	18	78
MH777328.2	40	34	44	24	26	8	36	28	20	62	62	44	44	92	114	30	50	42	76	66	32	78	32	22	40	20	50	108	74	36	48	100	44	0	230	44	120	48	102	28	14	52	8	30	38
MH777329.2	28	34	38	18	38	12	38	26	34	34	30	24	18	48	60	70	34	38	52	49	32	70	48	22	36	12	18	96	34	22	30	64	34	0	108	36	62	68	118	34	12	36	14	34	18
MH777331.2	15	34	16	12	19	2	18	23	38	26	32	19	32	37	38	18	20	26	30	28	12	48	34	8	16	9	14	49	13	6	16	18	20	0	72	8	74	26	42	18	6	32	2	24	12
MH777332.2	28	48	24	14	26	10	30	30	26	30	32	8	10	52	62	30	28	30	50	34	42	32	50	6	14	11	20	82	64	14	22	42	38	0	115	62	50	12	104	50	14	30	14	16	30
MH777333.1	4	35	12	4	8	2	10	16	34	52	30	12	10	48	24	26	26	20	10	22	16	32	46	2	12	4	8	34	28	10	10	54	16	0	62	22	42	24	32	24	12	42	0	26	14
MH777334.1	18	20	20	12	35	0	39	12	20	22	29	16	29	20	59	20	18	19	14	33	26	44	21	7	6	6	20	38	8	34	25	26	34	0	128	12	32	6	22	30	12	30	4	18	26
MH777336.2	44	32	46	18	42	8	26	42	32	61	48	40	22	78	112	44	34	38	36	68	40	60	62	16	26	6	38	112	24	38	32	66	48	0	102	28	62	46	84	62	14	36	8	34	28
MH777337.2	32	40	28	28	46	16	38	43	62	70	34	48	14	82	205	50	40	58	58	68	38	76	44	30	30	14	34	146	60	42	48	62	82	0	269	30	84	58	110	64	8	22	12	20	56
MH777338.1	18	12	12	12	12	6	24	12	6	32	32	18	20	24	63	20	20	18	20	28	18	60	30	12	12	6	24	53	20	20	16	26	14	0	98	16	54	16	54	20	10	22	4	18	4
MH777339.2	16	18	10	4	8	16	28	8	16	14	58	30	12	44	42	36	28	24	20	52	30	28	42	10	22	2	14	32	30	42	28	24	38	0	44	12	26	12	42	30	30	24	0	22	12
MH777341.2	26	42	24	40	26	4	20	28	46	24	40	10	16	36	104	58	18	46	48	18	42	40	64	12	8	0	16	44	66	41	26	50	22	0	100	2	68	24	54	73	18	44	2	24	58
MH777342.2	12	24	24	18	16	2	36	22	14	32	40	22	52	28	42	42	45	47	28	12	40	32	20	6	28	8	8	60	28	34	12	38	44	0	122	30	22	24	58	42	20	54	8	24	16
MH777343.2	0	10	11	14	20	4	30	10	34	36	18	8	28	54	200	30	30	24	46	20	28	38	36	8	10	8	8	73	96	22	6	32	24	0	116	8	28	18	102	36	2	14	4	24	22
MH777345.1	14	16	36	40	24	4	24	32	46	18	36	20	12	34	48	44	44	30	36	28	52	46	32	10	14	4	18	52	22	22	16	24	28	0	58	16	64	24	44	44	26	27	10	22	30
MH777346.2	28	46	44	22	24	14	42	26	60	52	37	32	24	64	88	38	46	56	54	40	40	52	68	34	4	2	34	78	38	50	21	56	54	0	126	25	86	34	100	66	24	74	9	36	14
MH777347.2	24	38	35	10	6	8	24	16	34	20	36	16	34	49	36	36	28	28	30	28	44	38	38	10	24	2	16	50	23	16	12	20	48	0	36	32	38	44	52	30	12	22	2	12	2
MH777353.2	14	36	36	16	4	10	26	18	26	26	46	24	20	40	38	34	34	26	38	52	20	46	12	6	18	14	10	60	34	20	28	47	34	0	102	22	44	22	70	72	36	8	16	21	8
MH777354.2	14	18	48	6	16	20	26	40	10	6	42	24	14	60	56	40	48	32	40	66	26	50	26	6	20	6	12	92	24	32	28	54	38	0	106	18	86	34	68	50	28	42	2	26	24
MH777356.2	25	89	54	24	11	11	32	50	27	45	70	27	42	54	66	22	49	52	58	40	51	42	52	28	13	18	39	61	194	51	46	82	34	0	302	39	110	58	197	48	32	45	4	39	12
MH777357.2	8	30	28	12	20	2	28	66	44	16	24	20	28	28	44	26	28	28	22	10	32	10	16	38	18	6	20	82	36	18	16	44	12	0	58	40	42	32	82	32	4	42	8	24	12
MH777358.2	6	36	26	16	12	4	16	26	20	16	54	32	12	34	30	22	16	18	28	46	28	92	12	6	8	12	20	54	46	12	32	54	32	0	72	36	52	26	80	28	32	37	0	6	6
MH777363.2	16	36	10	8	8	12	10	32	30	20	28	24	24	32	54	18	24	14	26	20	42	36	40	14	8	2	10	48	10	24	2	12	32	0	200	14	28	17	31	10	14	18	6	20	14
MH777364.2	12	26	28	10	10	8	22	28	18	20	10	26	22	72	37	12	28	38	24	28	16	42	16	8	16	18	40	68	52	8	24	44	28	0	113	26	34	46	100	20	20	28	14	34	24
MH777365.1	10	34	44	20	26	4	14	42	40	18	58	42	16	98	100	40	38	28	52	46	60	36	72	16	8	6	18	146	66	18	64	20	66	0	160	48	46	40	70	58	26	30	10	16	34
MH777366.1	12	46	14	36	24	8	32	32	38	14	34	12	22	26	46	26	32	10	22	28	18	44	26	18	18	4	6	48	132	80	18	40	46	0	92	24	52	30	54	27	14	56	14	12	34
MH777368.1	36	18	32	12	24	8	19	22	34	32	38	22	28	54	100	28	22	40	48	34	39	48	50	6	26	2	14	42	40	38	32	26	16	0	78	24	68	34	50	78	18	37	12	16	6
MH777370.2	6	22	30	32	8	4	16	32	20	52	18	22	18	24	28	34	24	18	30	30	20	24	8	14	24	12	30	54	40	24	22	22	26	0	34	26	58	20	82	40	14	24	8	34	10
MH777371.2	2	34	19	27	0	12	10	26	44	80	20	12	12	38	48	30	26	48	52	28	22	50	46	8	12	8	25	37	140	14	18	34	16	0	116	6	50	22	48	30	6	22	8	14	46
MH777372.2	12	24	30	6	14	14	40	24	14	36	42	28	26	22	60	46	42	22	35	36	22	44	30	22	26	2	20	66	46	16	30	26	16	0	114	34	40	24	36	30	20	16	2	22	4
MH777373.2	12	22	26	10	18	8	22	36	40	12	36	32	8	80	31	28	8	46	44	32	42	40	16	6	10	6	20	86	30	42	22	58	32	0	246	14	58	34	82	30	15	50	10	20	22
MH777374.2	16	52	24	24	30	12	24	54	58	32	50	36	34	76	118	34	24	64	66	50	42	48	86	24	16	6	24	66	38	29	32	16	42	0	116	36	50	52	48	64	24	48	10	14	62
MH777375.2	20	26	26	10	16	12	30	24	56	22	20	22	18	56	82	45	28	44	62	50	41	56	46	10	6	4	16	112	68	34	28	38	30	0	81	14	50	26	94	44	18	38	2	38	14
MH777378.1	22	48	26	16	18	10	38	34	32	39	48	28	50	44	90	74	40	60	44	48	52	54	64	18	40	12	32	62	50	18	22	48	36	0	90	18	42	32	88	58	12	26	12	38	8
MH777379.2	8	10	46	8	4	6	38	26	12	30	34	22	16	68	122	44	38	20	68	58	52	28	18	16	28	12	30	62	48	18	38	48	86	0	60	24	50	38	62	38	12	26	6	26	10
MH777380.2	10	31	42	14	2	8	20	40	38	28	56	14	20	38	32	38	42	42	42	30	32	52	36	8	8	10	8	42	30	26	32	36	34	0	88	20	66	68	54	54	26	48	4	18	16
MH777381.2	18	20	52	10	26	4	28	28	74	44	58	22	38	52	45	50	26	32	34	44	38	40	72	18	6	12	16	68	26	38	34	24	56	0	84	36	38	32	96	42	34	36	10	20	22
MH777383.2	9	18	16	13	16	2	104	24	24	48	34	20	8	32	32	26	24	28	34	22	32	39	36	14	34	16	16	60	24	34	27	36	28	0	122	20	62	16	68	56	12	26	8	36	2
MH777385.2	10	48	28	32	44	22	40	28	34	60	96	30	30	66	72	44	42	56	72	26	18	44	43	14	16	8	16	70	26	54	54	28	58	0	98	22	48	28	68	42	10	46	2	28	10
MH777387.1	50	26	18	8	16	4	24	12	28	54	72	32	50	46	216	52	33	60	42	29	32	34	32	8	16	6	12	66	26	52	48	32	36	0	70	12	60	20	42	26	8	14	4	28	10
MH777388.2	64	60	34	28	12	22	26	54	40	44	26	40	22	72	108	56	32	46	67	58	40	56	62	10	14	6	36	126	24	22	36	48	44	0	104	28	104	50	60	58	34	42	4	40	46
MH972557.1	4	44	26	16	12	8	26	26	20	30	58	24	24	58	60	16	52	38	24	34	40	68	34	20	16	6	18	75	12	32	32	38	48	0	216	22	46	52	88	41	14	34	10	15	34
MH972558.1	48	92	32	32	34	14	40	58	72	66	101	44	35	70	144	70	40	74	108	66	66	58	50	36	22	6	42	84	42	64	46	32	66	0	158	22	73	44	80	56	66	68	14	54	48
MH972559.2	42	34	52	28	52	16	68	28	24	49	60	25	26	70	76	58	46	76	66	80	58	84	42	28	13	6	14	166	30	98	60	36	54	0	92	12	119	44	104	49	26	32	14	54	10
MH972561.2	24	14	8	16	20	6	14	12	16	50	28	30	26	40	90	10	22	16	16	26	32	52	18	14	12	8	24	42	16	70	24	50	42	0	84	24	50	46	36	28	18	32	10	12	24
MH972562.2	14	38	48	28	18	16	30	36	42	38	36	24	14	76	98	44	32	34	42	42	34	50	52	28	24	4	30	112	28	28	36	70	94	0	46	30	108	46	76	42	24	34	12	24	32
MH972563.2	10	18	12	12	12	8	16	16	18	10	42	20	10	50	40	14	24	32	52	16	16	14	2	6	4	8	0	46	38	10	26	39	16	0	36	16	36	22	42	36	11	16	4	12	8
MH972564.1	4	38	32	20	6	6	34	28	40	36	48	22	8	34	80	36	28	44	68	18	20	28	24	10	20	18	12	96	59	24	20	40	16	0	178	26	64	46	40	42	20	26	0	16	14
MH972565.1	22	34	34	12	10	0	28	24	48	12	46	22	6	34	56	38	34	46	54	36	20	46	32	8	29	8	14	64	34	116	23	54	126	0	84	14	68	40	108	46	26	46	6	24	18
MH999846.1	88	270	146	62	66	78	62	86	136	70	124	280	84	258	368	166	148	186	124	230	134	924	50	58	158	158	190	558	322	172	202	598	174	0	908	332	636	278	963	130	60	130	38	128	282
MK080568.2	32	30	18	32	48	3	22	28	44	54	52	38	24	54	156	16	46	32	32	50	24	64	46	38	26	8	6	86	28	42	50	36	30	0	106	32	82	22	44	30	32	30	6	16	26
MK139246.1	0	2	10	0	2	0	4	14	8	2	12	6	6	6	4	4	6	4	6	0	2	8	10	4	2	2	2	10	6	2	6	10	6	0	12	6	8	10	4	2	0	12	0	6	0
MK139485.1	6	24	14	0	0	2	24	10	8	6	24	14	12	22	16	29	12	28	20	8	2	32	8	16	20	42	30	58	26	34	28	27	4	0	72	20	128	32	144	28	30	6	2	14	4
MK212029.1	32	2	14	4	4	4	12	8	4	22	18	14	6	20	20	4	8	8	4	10	22	4	16	2	0	2	26	26	10	6	6	2	20	0	14	4	20	6	4	16	2	12	2	4	28
MK212030.1	4	4	2	4	0	2	6	2	0	0	4	0	8	6	16	2	6	4	4	2	0	6	16	2	2	0	4	24	4	14	2	4	20	0	22	6	6	16	4	8	8	2	0	56	0
MK212031.1	2	16	2	8	14	0	6	6	14	6	28	2	8	18	14	9	2	14	8	6	10	4	10	4	6	4	4	22	8	2	14	6	22	0	6	2	16	10	16	10	0	6	4	6	6
MK212032.1	10	6	14	8	2	0	22	10	30	4	6	4	2	14	6	12	12	14	12	8	6	10	8	8	8	4	4	10	0	4	4	22	8	0	68	16	21	10	20	12	4	22	0	6	2
MK513442.1	0	2	0	0	0	0	2	0	0	2	0	0	2	0	4	2	4	2	0	0	4	0	0	0	6	0	0	4	4	0	0	2	2	0	0	0	0	0	0	4	0	0	0	0	0
MK513443.1	0	0	0	0	0	2	0	0	0	0	0	0	0	0	0	0	2	2	0	0	2	0	0	0	2	0	0	0	0	0	2	2	2	0	6	0	4	0	2	0	0	0	0	0	0
MK645900.1	4	26	24	30	14	2	28	44	12	16	84	6	14	40	58	24	34	14	58	42	38	30	26	20	16	6	6	20	20	26	8	20	42	0	46	14	38	20	32	14	52	44	4	16	10
MK820644.1	8	4	0	6	6	0	6	4	2	4	4	2	12	4	10	24	10	12	6	4	8	16	10	8	0	2	2	10	8	2	2	0	2	0	4	4	10	0	16	20	0	4	6	2	2
MK820645.1	0	2	0	0	4	0	0	0	8	4	6	22	2	14	4	4	0	6	6	4	2	28	0	0	10	0	6	14	6	6	6	6	2	0	12	2	12	4	6	0	2	4	0	4	0
MK820646.1	14	14	2	0	12	0	2	6	0	12	8	6	4	14	38	10	6	10	6	14	14	6	6	2	2	0	4	10	10	8	6	10	2	0	8	0	12	6	2	6	0	16	6	4	26
MK883607.1	34	84	66	58	56	26	30	54	40	60	118	74	33	156	169	87	66	57	68	82	48	328	62	22	42	40	60	238	128	78	80	160	56	0	339	120	191	114	260	104	36	80	16	53	58
MK955317.1	50	80	34	44	18	20	52	60	42	60	134	62	54	61	98	36	38	47	102	68	68	82	42	53	30	36	20	144	78	62	44	98	190	0	212	54	112	59	148	60	82	56	18	20	48
MN240300.1	815	1158	954	624	713	316	889	934	1211	1201	1605	859	728	1587	3129	1085	1271	1378	1422	1099	1274	1498	1359	524	653	276	750	2592	1198	1369	868	1172	1207	2	3964	861	2004	1009	2097	1461	814	1342	214	838	898
MN486048.1	0	4	2	2	2	0	2	2	0	2	4	4	2	2	14	6	6	6	4	4	8	6	6	6	0	0	2	6	4	0	6	4	18	0	28	0	0	0	2	4	0	8	0	0	4
MN486049.1	0	4	2	2	2	0	2	2	0	2	4	4	2	2	16	6	6	6	4	4	8	6	6	6	0	0	2	6	4	0	6	4	18	0	20	0	0	0	2	4	0	8	0	0	4
MN486050.1	0	4	2	2	2	0	2	2	0	2	4	4	6	2	16	6	6	6	4	4	8	6	6	6	0	0	2	8	4	0	6	4	18	0	28	0	0	0	2	6	0	8	0	0	4
MN486051.1	0	4	2	2	2	0	2	2	0	2	4	4	4	2	14	6	6	6	4	4	6	6	6	6	0	0	2	6	4	0	6	4	18	0	28	0	0	0	0	4	0	8	0	0	4
MN535742.1	8	48	20	26	10	0	12	38	34	24	17	12	10	20	48	30	16	26	46	26	30	38	42	12	8	6	2	62	22	16	22	22	24	0	74	18	44	34	46	22	8	32	2	20	10
MN535743.1	8	30	16	22	12	2	14	54	30	2	36	12	6	26	8	18	6	20	20	20	10	24	34	4	10	2	12	34	10	10	4	6	16	0	56	8	48	32	84	14	10	16	0	4	12
MN605988.1	18	26	22	24	20	0	18	40	10	56	20	22	16	40	88	24	20	18	44	32	22	34	72	12	22	6	16	88	50	26	32	54	24	0	98	30	52	34	78	12	6	30	6	22	18
MN605989.1	14	60	8	20	2	14	158	20	56	87	36	21	6	68	36	36	20	26	42	54	36	45	84	24	10	6	27	74	30	18	30	28	26	0	100	24	58	16	61	42	4	38	8	16	24
MN765171.1	54	4	18	32	48	0	6	34	30	108	48	40	4	26	230	20	19	40	42	14	28	18	84	14	10	10	8	34	14	6	32	14	26	0	64	6	16	6	30	8	14	22	4	24	40
MN765187.1	0	0	0	0	0	0	0	0	0	0	0	2	0	0	0	0	0	0	2	0	0	2	0	0	0	0	0	0	0	0	0	0	0	0	4	0	2	0	0	0	0	0	0	0	0
MN765188.1	0	0	0	2	0	0	0	0	0	0	0	0	0	2	0	0	2	0	0	0	0	0	0	0	0	0	0	2	0	0	2	0	0	0	0	2	0	0	0	0	0	0	0	0	0
MN765192.1	0	0	0	0	0	0	4	0	2	0	0	0	2	2	0	2	0	0	0	2	4	12	0	4	2	2	2	6	2	8	8	8	0	0	18	4	2	4	2	0	0	0	0	4	2
MN765193.1	0	0	0	0	0	0	4	0	2	0	0	0	2	2	0	8	0	0	0	2	4	12	0	4	2	2	2	6	2	8	8	8	0	0	18	4	2	4	2	0	0	0	0	4	2
MN765196.1	4	4	0	0	0	0	2	8	0	2	0	2	0	4	8	6	4	2	2	2	2	0	2	0	0	4	2	4	4	2	10	4	6	0	18	2	6	8	14	2	4	2	0	2	2
MN765197.1	0	4	0	0	2	0	8	0	0	0	7	4	2	10	4	6	6	2	6	8	0	6	2	6	0	0	8	2	0	0	4	32	0	0	2	2	10	6	4	4	0	4	0	2	2
MN765198.1	0	12	10	4	6	2	8	26	2	4	26	6	2	20	10	4	8	12	12	2	0	2	0	0	8	4	0	2	2	4	4	4	8	0	60	8	8	4	18	12	2	6	2	0	4
MN765199.1	0	8	2	2	6	2	6	2	2	2	0	8	8	6	4	2	4	2	8	6	10	10	2	2	10	0	4	18	10	2	2	14	8	0	46	28	18	12	18	6	0	6	0	0	0
MN765200.1	4	14	10	8	8	2	6	2	4	6	4	6	0	16	10	6	6	16	20	12	2	12	6	0	2	8	2	8	18	2	8	20	2	0	8	6	12	12	16	14	2	4	4	4	8
MN765201.1	4	2	0	0	2	0	0	0	8	4	2	0	6	10	6	0	0	0	4	4	2	4	2	0	2	0	0	2	10	10	4	0	4	0	28	8	10	2	8	8	2	0	0	0	6
MN765203.1	6	0	4	0	0	4	2	2	14	4	6	2	4	8	12	4	2	2	2	12	6	12	2	0	4	0	4	0	6	2	2	4	6	0	0	6	4	2	84	6	6	16	0	0	2
MN768560.1	0	6	2	2	0	2	22	8	16	24	10	18	0	16	10	16	8	10	12	8	2	6	30	14	10	0	2	26	16	4	12	20	6	0	26	8	30	12	24	14	0	8	6	4	0
MN768561.1	4	10	22	2	6	4	6	6	10	14	2	16	0	46	22	4	8	10	8	24	14	14	16	10	16	4	16	76	20	14	12	26	4	0	18	16	50	20	38	10	4	20	6	12	12
MN768562.1	0	10	0	2	0	4	0	2	0	0	2	2	0	2	0	2	0	2	2	0	6	6	0	0	2	2	2	2	4	0	2	8	2	0	14	4	2	6	32	4	4	2	0	0	0
MN768563.1	0	8	2	4	0	2	6	4	4	0	10	2	4	2	2	2	2	2	12	0	0	0	0	2	2	0	4	0	4	2	2	14	2	0	54	2	8	2	50	2	0	6	2	2	0
MN768564.1	0	6	0	2	2	10	2	2	0	2	10	4	2	2	12	6	4	4	2	2	0	14	8	2	6	2	0	18	10	0	2	6	6	0	46	6	2	8	4	8	4	4	0	0	0
MN768565.1	0	4	0	4	2	6	6	0	2	2	6	6	0	4	8	4	6	4	6	2	0	6	4	2	4	4	0	8	12	0	0	10	10	0	32	4	2	4	16	8	0	4	2	0	0
MN768566.1	8	24	2	22	8	4	4	32	28	37	6	18	8	18	28	22	8	24	40	6	22	12	34	10	2	4	16	38	10	6	22	24	16	0	6	12	32	32	22	8	2	16	6	4	18
MN769027.1	0	2	2	0	6	0	0	0	0	2	4	2	0	4	2	2	2	4	4	4	0	0	0	0	12	4	2	2	4	4	8	0	6	0	6	24	0	4	4	2	0	0	0	2	0
MN769028.1	4	12	18	10	2	6	4	8	4	16	12	10	14	14	26	22	20	16	24	20	6	14	4	4	2	8	18	34	10	6	4	14	12	0	34	8	39	14	30	16	12	10	4	10	4
MN769029.1	14	14	12	0	10	8	4	16	6	30	8	16	20	16	66	14	10	16	20	8	18	14	20	14	14	2	20	60	10	42	14	16	18	0	76	10	10	16	20	22	10	12	2	4	22
MN769030.1	10	54	44	14	2	6	30	16	20	24	30	22	6	100	72	24	40	28	38	48	20	58	16	8	32	54	140	240	144	14	26	312	28	0	445	30	146	40	306	36	8	29	8	8	32
MN769031.1	6	36	11	18	10	4	18	14	12	28	14	10	2	32	30	12	14	42	26	14	4	18	22	12	8	14	22	66	36	6	22	34	12	0	52	32	28	18	80	48	2	16	0	10	12
MN769032.1	4	14	16	8	4	6	6	4	0	14	6	16	2	14	114	16	16	18	16	18	10	24	8	0	14	0	6	24	18	2	5	12	8	0	20	8	10	6	26	14	2	6	2	2	8
MN769033.1	0	0	0	2	0	0	0	0	2	2	2	0	0	4	0	2	0	6	6	0	2	0	4	0	0	0	2	4	6	0	0	2	2	0	0	0	2	2	2	2	0	0	0	0	0
MN769034.1	4	26	6	2	6	2	8	20	16	10	6	16	12	18	20	20	18	28	20	2	6	20	28	14	6	6	2	14	14	0	4	20	6	0	22	4	2	6	26	12	4	14	4	8	2
MN769035.1	0	6	6	4	2	0	34	2	0	4	20	4	4	14	24	12	4	10	8	2	4	4	16	12	6	0	0	10	12	8	6	4	34	0	28	48	2	12	18	8	4	12	6	4	14
MN769036.1	12	16	8	0	4	2	6	10	4	4	8	0	10	18	16	2	22	6	10	16	8	14	0	8	8	2	6	40	8	6	6	30	14	0	90	16	8	10	12	8	0	16	0	14	0
MN769037.1	0	10	4	8	4	0	12	0	26	4	12	8	2	18	4	24	4	16	6	22	12	14	16	16	4	4	2	16	4	2	6	8	88	0	174	2	14	8	20	18	0	4	2	8	32
MN769038.1	2	0	4	4	0	0	4	4	10	4	4	6	2	4	2	8	2	0	0	14	2	2	4	0	4	0	0	10	0	2	2	2	0	0	20	2	0	0	20	0	0	4	2	2	0
MN769039.1	8	4	8	4	14	2	8	24	18	18	6	6	4	14	36	8	2	18	20	16	16	18	26	8	6	2	2	6	26	18	12	2	8	0	18	0	16	2	22	8	6	6	0	12	6
MN769040.1	14	34	26	26	2	2	18	34	40	30	64	10	4	36	22	48	12	16	10	24	32	14	36	18	2	2	18	56	26	16	34	6	40	0	14	16	20	16	26	34	6	6	4	16	6
MN769041.1	6	14	18	0	6	0	6	2	0	18	20	2	4	12	20	12	12	10	10	10	12	24	16	2	8	2	10	16	14	4	10	14	2	0	100	10	26	6	26	10	2	12	2	6	2
MN769042.1	6	24	36	6	6	6	14	14	11	14	24	20	0	16	26	24	10	26	19	16	8	34	4	0	20	8	8	43	32	32	6	28	6	0	44	10	20	8	62	20	8	16	4	18	22
MN769043.1	0	0	12	2	0	0	4	0	0	1	0	2	0	4	4	0	0	4	2	0	0	0	0	0	0	2	2	6	0	2	2	8	2	0	14	10	0	8	16	4	0	4	0	0	0
MN769044.1	0	10	10	8	10	4	8	2	8	8	26	14	0	34	20	14	6	6	12	18	0	10	22	6	12	2	14	44	4	10	4	12	16	0	46	8	36	26	46	14	6	8	0	24	10
MN769045.1	0	12	4	4	0	4	34	0	16	12	10	6	2	8	8	2	24	16	8	18	4	12	2	2	4	8	0	6	6	2	8	10	6	0	26	8	10	8	14	17	0	14	4	4	4
MN769046.1	8	11	6	6	0	0	6	6	12	12	14	2	12	14	31	6	8	10	10	10	8	18	18	14	0	2	4	68	10	60	24	14	24	0	22	12	20	26	28	10	4	4	2	24	10
MN769047.1	6	18	8	18	6	0	12	14	26	36	6	12	10	30	12	6	16	34	32	32	14	24	18	12	12	0	4	38	8	10	16	8	18	0	44	8	30	20	36	22	4	18	6	10	4
MN769048.1	4	4	10	0	2	2	16	2	2	2	8	2	4	4	8	4	6	4	8	0	6	4	2	2	0	8	2	12	2	0	2	16	10	0	70	2	4	4	12	4	4	4	2	6	2
MN769049.1	22	30	18	18	10	2	21	28	32	34	43	12	6	48	98	20	26	24	30	38	14	43	94	4	12	2	18	44	22	14	12	22	22	0	143	18	30	16	99	10	8	24	6	16	14
MN769051.1	10	15	8	0	20	8	8	16	6	16	20	22	6	18	72	18	16	12	8	18	38	34	8	2	2	6	4	40	29	24	4	20	0	0	28	12	32	16	32	18	4	4	2	14	12
MN769052.1	8	10	10	8	2	0	10	4	2	16	16	8	10	16	16	18	6	22	20	6	8	12	5	4	2	2	10	36	12	6	14	6	20	0	22	8	16	10	12	26	8	22	0	12	0
MN769053.1	2	14	18	4	6	4	8	2	8	4	8	0	2	34	28	16	4	16	18	12	10	6	30	6	10	8	10	36	30	14	10	34	6	0	54	12	14	8	40	12	4	24	6	2	6
MN769054.1	12	4	0	0	10	0	2	4	4	0	4	4	4	12	8	8	8	4	0	8	8	10	14	2	6	4	0	2	4	2	0	6	10	0	10	2	18	2	6	12	2	0	2	8	2
MN769055.1	2	6	2	6	2	0	14	2	0	2	20	16	10	16	26	2	4	10	12	8	10	14	15	4	8	2	7	42	6	6	4	6	2	0	38	6	16	6	18	8	4	6	10	0	2
MN769056.1	0	0	6	0	0	2	2	2	2	0	10	2	2	2	6	10	4	2	8	4	10	0	4	0	2	0	6	2	4	4	8	8	4	0	8	4	16	4	6	6	0	4	2	2	0
MN769057.1	4	8	4	20	6	0	8	16	5	14	8	8	12	22	10	10	22	26	4	6	12	14	8	4	18	4	18	42	31	10	12	10	4	0	26	8	16	12	24	18	0	12	2	8	0
MN769058.1	2	12	2	4	0	2	4	4	2	10	14	12	4	0	8	24	2	12	4	8	6	0	0	0	4	0	4	18	6	14	8	2	14	0	24	2	4	4	16	14	6	4	0	4	0
MN769059.1	10	12	6	14	2	2	16	12	10	8	14	6	2	36	18	22	10	60	40	16	2	20	10	12	16	0	6	18	14	24	10	12	18	0	104	26	22	18	44	46	18	18	0	6	18
MN769060.1	6	18	6	6	4	8	4	8	18	22	60	8	16	30	16	26	8	32	18	14	34	44	24	24	12	3	20	30	14	10	13	30	34	0	160	24	28	4	30	18	2	32	4	10	2
MN769061.1	4	2	6	6	0	2	4	0	2	0	8	12	12	32	20	10	6	12	6	6	2	4	2	0	4	4	6	26	18	4	2	18	6	0	22	10	34	2	20	2	4	0	0	6	0
MN769062.1	6	12	8	2	26	4	4	6	10	34	6	2	0	6	14	8	6	6	8	6	6	0	16	4	0	0	2	34	14	22	6	8	4	0	12	2	16	8	30	8	12	4	4	10	14
MN769063.1	10	8	24	8	20	2	6	2	6	24	2	4	10	20	26	14	18	4	18	12	16	10	8	6	10	4	10	28	12	28	22	6	8	0	18	10	20	16	24	2	12	10	2	22	18
MN769064.1	0	2	12	2	0	0	0	0	2	1	2	0	0	4	6	0	0	4	2	2	0	2	0	0	0	2	0	2	2	4	2	2	2	0	12	10	0	4	14	4	0	8	0	0	0
MN769065.1	0	2	0	0	2	0	0	0	0	2	4	4	0	0	4	0	0	8	6	0	0	0	2	0	2	0	0	2	4	2	8	2	2	0	0	0	0	0	0	0	0	0	0	0	2
MN769066.1	4	2	4	2	0	0	2	2	6	14	8	10	2	12	4	10	6	28	14	8	8	12	10	2	10	2	12	36	18	4	16	12	4	0	20	8	24	4	46	12	4	22	2	8	10
MN769067.1	16	10	18	18	12	4	12	16	6	12	8	6	6	30	14	10	10	16	4	6	8	14	22	6	10	2	8	22	8	2	6	10	3	0	26	6	26	10	20	12	4	4	6	16	14
MN769068.1	8	8	20	19	16	6	8	18	22	8	14	12	0	16	29	6	8	8	16	14	18	20	24	10	6	4	8	25	12	15	6	6	16	0	134	16	18	16	26	20	11	20	4	6	6
MN769069.1	2	30	10	2	10	4	8	28	8	0	24	8	0	20	24	4	10	4	16	10	4	18	2	2	6	16	4	16	6	6	14	2	7	0	24	16	10	10	14	6	8	10	2	0	2
MN769070.1	2	10	8	8	4	2	22	14	2	24	16	6	20	16	10	4	10	8	8	28	20	14	20	8	1	0	8	24	4	10	14	19	27	0	54	0	12	14	38	16	2	8	2	4	14
MN769071.1	16	12	8	2	2	2	8	12	16	6	6	9	8	30	20	14	8	12	8	18	4	6	2	4	8	4	8	34	20	2	6	34	6	0	72	22	32	12	46	10	4	15	0	12	10
MN769072.1	0	2	4	4	4	2	2	0	2	6	0	2	2	16	10	2	2	2	4	0	6	8	8	4	2	0	4	2	0	2	4	0	12	0	4	2	12	2	12	4	0	4	0	0	2
MN769073.1	16	36	40	8	20	6	14	36	24	10	60	10	18	46	30	18	24	16	36	62	16	38	22	24	18	2	18	70	16	2	12	14	34	0	82	22	26	14	38	14	6	20	8	26	22
MN769074.1	12	34	22	6	4	2	22	16	24	26	14	14	14	26	30	30	25	12	10	16	26	28	40	0	10	2	10	48	6	28	10	22	10	0	250	8	24	16	58	26	0	8	6	12	0
MN769075.1	2	0	6	0	0	0	2	0	4	2	4	6	6	2	8	2	2	2	4	8	0	14	0	0	8	2	2	20	10	8	6	12	10	0	10	6	8	4	8	6	0	4	0	0	2
MN769076.1	8	43	10	0	8	2	12	12	34	14	8	4	8	22	36	12	22	2	8	22	10	24	14	8	18	6	10	86	14	6	20	36	16	0	109	28	14	26	22	16	8	14	2	6	6
MN769077.1	4	8	4	6	0	2	8	4	12	2	8	0	0	14	34	6	10	20	8	6	4	26	0	2	4	6	4	28	18	2	6	10	10	0	56	14	20	20	14	8	4	14	0	16	8
MN769078.1	0	0	0	0	0	2	2	2	6	0	0	4	2	2	4	2	4	2	0	0	0	0	0	4	2	0	0	6	2	8	0	6	4	0	14	4	2	0	10	5	2	2	0	2	2
MN769079.1	0	6	2	4	2	0	0	4	2	2	0	0	2	4	6	6	2	2	2	0	0	2	4	0	2	0	0	14	0	0	0	10	2	0	2	0	12	4	4	8	0	0	2	2	2
MN769080.1	0	2	0	2	6	0	6	4	0	4	10	2	0	0	0	8	6	2	0	4	6	4	0	10	4	0	0	4	0	6	0	4	4	0	14	4	16	8	8	10	2	4	2	0	4
MN769081.1	12	2	0	0	10	0	4	4	2	0	4	4	4	10	8	8	8	4	0	10	10	10	12	2	6	4	0	2	2	2	2	6	10	0	10	2	18	4	6	12	2	0	2	8	2
MN769082.1	6	4	16	6	0	0	14	4	6	20	4	6	6	20	14	6	8	6	6	18	8	16	6	12	4	4	2	12	16	14	6	2	6	0	55	4	6	16	34	14	6	14	6	4	0
MN769083.1	4	8	18	10	4	0	10	4	10	4	12	8	6	32	24	14	8	18	22	14	8	20	6	2	6	2	8	28	16	14	14	16	4	0	28	24	18	6	16	14	12	10	0	4	12
MN769084.1	2	6	4	6	0	2	6	6	0	6	6	2	2	18	2	18	4	2	14	2	4	2	0	2	12	2	12	36	4	2	2	10	12	0	36	6	12	2	8	8	0	4	0	6	0
MN769085.1	4	0	4	2	6	2	2	0	0	4	2	2	4	10	36	0	0	2	4	8	4	2	2	2	2	0	0	10	4	4	4	4	4	0	0	1	12	4	2	6	0	4	0	0	0
MN769086.1	0	0	10	2	6	4	2	6	4	12	6	10	6	16	18	0	16	10	8	20	2	12	0	2	4	10	0	8	12	4	8	18	8	0	74	14	38	8	6	4	6	18	4	4	4
MN769087.1	14	0	4	0	10	6	2	4	6	0	12	4	4	2	48	4	4	8	2	8	10	2	0	0	0	0	2	4	2	8	2	0	10	0	4	2	4	2	16	6	4	2	8	2	2
MN769088.1	6	20	2	0	6	6	10	14	16	10	20	14	10	20	24	12	22	24	6	15	10	17	20	4	12	6	22	24	32	16	29	24	18	0	28	18	20	26	62	26	10	12	4	4	4
MN769089.1	10	28	12	14	4	6	14	18	22	34	8	12	16	17	28	32	10	18	23	50	40	24	16	18	7	2	8	28	22	6	7	8	26	0	34	4	40	18	35	12	16	10	2	22	62
MN769090.1	6	16	14	16	4	2	2	12	14	18	10	9	0	18	8	2	8	14	4	10	16	16	30	0	6	2	4	12	10	2	8	6	22	0	6	8	6	2	18	14	0	4	2	6	12
MN769091.1	2	14	2	4	0	2	6	8	0	10	12	12	4	0	8	20	2	12	8	4	6	0	14	0	4	0	4	20	6	6	16	2	16	0	22	4	0	6	18	16	6	2	0	4	0
MN769092.1	4	2	8	6	4	4	6	4	6	14	12	6	0	6	24	14	10	10	16	14	24	20	2	2	6	2	0	20	2	18	4	12	10	0	8	0	18	10	12	8	2	10	0	8	2
MN769093.1	0	4	8	4	2	4	12	14	10	22	10	6	4	20	30	4	16	14	12	10	24	8	12	2	6	4	2	12	8	10	14	20	16	0	44	14	12	8	12	16	4	2	0	4	0
MN769094.1	16	2	0	2	2	0	12	6	4	16	12	2	2	2	12	10	6	6	8	0	6	12	10	8	8	0	0	42	6	2	6	2	8	0	34	6	40	4	24	8	2	4	0	2	2
MN769095.1	6	2	4	6	0	0	14	8	6	20	6	6	6	18	6	0	0	8	8	22	4	12	6	8	4	4	4	12	16	14	8	4	6	0	51	2	8	4	40	14	4	8	8	2	0
MN769096.1	6	40	6	2	12	12	4	12	26	22	8	24	4	25	21	12	16	12	10	6	8	12	22	4	12	4	4	58	8	40	26	6	36	0	196	6	20	30	42	14	10	8	2	0	18
MN769097.1	2	12	4	6	4	0	16	2	2	2	24	12	8	14	12	2	6	12	8	12	12	12	13	8	10	2	7	46	6	4	4	4	4	0	40	6	16	6	16	8	4	6	10	2	2
MN769098.1	10	6	14	12	2	2	20	12	32	4	6	4	2	14	8	12	12	16	12	10	8	12	8	6	10	4	4	10	0	4	4	22	12	0	68	16	21	14	20	12	6	12	0	6	2
MN769099.1	16	16	16	2	1	2	11	16	14	26	29	10	4	22	14	20	23	5	28	12	6	10	12	0	6	4	4	42	22	18	8	16	14	0	18	14	30	27	24	14	0	11	4	10	4
MN769100.1	7	68	14	4	26	14	12	26	34	26	2	12	8	28	20	26	25	28	14	34	16	58	12	8	14	8	22	186	46	18	14	26	18	0	36	10	110	48	58	16	22	16	6	24	44
MN769101.1	0	12	12	24	0	0	22	18	18	6	12	14	2	18	20	4	10	6	12	12	10	2	30	4	2	0	4	20	4	16	38	10	8	0	10	4	2	16	16	10	1	6	2	12	6
MN769102.1	0	2	0	0	0	0	0	4	2	4	0	2	0	6	0	6	8	6	2	0	0	0	2	0	0	4	0	0	4	0	0	0	4	0	4	6	2	4	2	4	0	0	0	0	0
MN769103.1	0	4	4	4	0	0	6	10	10	0	2	6	8	20	6	8	10	14	12	2	12	8	2	0	8	2	8	24	10	10	2	16	4	0	46	2	10	8	14	8	0	8	6	0	0
MN769104.1	30	18	16	18	30	10	6	24	38	50	44	17	24	66	116	24	14	24	50	36	10	30	32	12	10	4	10	66	26	22	32	28	20	0	65	18	32	26	44	34	6	18	2	16	44
MN769105.1	14	34	10	10	6	4	16	16	10	2	36	18	6	32	28	26	28	20	32	16	24	24	34	8	13	8	10	18	16	16	18	12	26	0	84	8	22	8	22	18	12	24	2	13	7
MN769106.1	2	6	4	6	2	0	6	2	2	4	4	0	10	4	18	14	14	4	12	2	4	20	2	2	3	8	6	6	0	2	4	0	6	0	2	6	16	8	12	2	4	4	4	2	2
MN769107.1	10	18	30	14	26	14	18	8	10	36	6	8	22	24	81	22	16	28	6	24	16	24	51	6	12	6	20	72	22	20	28	45	12	0	90	8	82	50	24	14	12	18	2	40	44
MN769108.1	0	14	2	0	8	0	8	14	12	12	14	20	18	28	32	6	16	16	10	38	20	30	10	0	12	8	14	42	12	8	8	26	23	0	52	10	38	38	31	19	10	12	4	24	12
MN769109.1	0	8	10	2	2	2	8	4	16	8	20	12	2	2	2	6	4	14	26	8	2	10	12	0	0	0	4	14	8	10	14	4	16	0	26	2	14	0	30	8	4	10	0	0	0
MN769110.1	0	8	6	2	0	0	4	8	2	4	16	14	24	14	12	4	8	6	2	6	4	8	2	2	14	8	4	16	18	30	10	2	14	0	50	28	8	8	20	6	8	10	2	4	0
MN769111.1	2	10	2	0	4	2	4	0	2	2	4	2	2	10	0	2	8	2	2	6	6	6	6	2	6	2	0	13	2	0	4	2	12	0	19	4	2	4	30	8	4	6	0	2	0
MN769112.1	2	4	0	0	4	2	9	6	2	8	0	6	0	18	48	10	4	4	18	8	11	10	2	2	4	2	6	14	4	10	8	6	4	0	8	10	2	4	12	0	2	0	0	18	17
MN769113.1	16	4	2	0	6	2	2	2	10	4	16	6	6	0	52	2	2	4	2	14	4	4	0	0	0	0	0	4	0	4	0	0	8	0	0	2	4	2	18	4	6	6	6	6	4
MN769114.1	0	4	0	2	4	2	0	2	6	4	12	0	0	14	0	4	4	4	6	6	6	12	0	0	0	0	0	4	0	0	2	10	0	0	4	0	8	4	14	8	0	2	2	2	0
MN769115.1	0	6	2	3	2	0	16	0	0	12	18	4	0	8	18	12	4	6	6	0	4	0	16	2	4	0	0	18	12	8	6	6	26	0	16	44	2	10	14	4	4	4	8	4	14
MN769116.1	10	4	4	8	2	0	2	2	2	12	12	4	4	0	12	4	6	2	2	4	12	6	4	0	6	2	4	26	14	10	10	2	0	0	58	4	14	8	2	6	0	6	0	2	2
MN769117.1	0	0	12	2	0	0	0	0	2	1	0	2	0	4	12	0	0	2	2	2	2	0	0	0	0	2	0	2	6	0	0	2	2	0	12	10	2	8	14	4	0	2	0	0	2
MN769118.1	44	4	18	4	8	2	16	0	20	4	34	8	4	10	10	10	20	13	14	12	12	20	0	0	10	8	6	51	19	16	6	8	12	0	38	23	16	2	10	18	8	8	2	4	6
MN769119.1	12	0	10	2	6	4	2	6	6	10	6	12	6	20	20	2	16	10	8	20	8	14	6	2	4	10	2	16	12	6	12	18	8	0	74	16	42	10	8	10	6	16	2	4	4
MN769120.1	10	16	4	16	12	4	2	4	24	16	18	8	12	12	38	18	10	6	5	14	10	12	4	4	4	2	8	26	4	16	14	8	6	0	12	6	8	16	20	22	6	10	2	6	2
MN769121.1	43	4	12	4	8	0	16	1	18	4	40	8	6	10	10	10	18	13	14	12	12	20	0	0	10	8	8	69	21	18	8	12	14	0	42	23	18	2	10	20	2	12	0	6	6
MN769122.1	20	28	10	18	6	6	14	20	20	38	14	12	34	19	30	22	8	18	23	52	40	34	10	16	7	2	8	42	20	10	7	10	30	0	28	4	42	22	39	10	12	20	4	22	64
MN769123.1	2	2	8	6	16	0	4	6	4	8	16	10	4	18	16	12	10	2	15	18	28	28	4	2	0	4	2	18	4	2	10	12	8	0	34	0	15	10	12	18	0	6	2	14	18
MN769124.1	16	0	8	6	4	0	4	16	6	2	2	10	6	16	14	34	6	8	20	12	26	38	38	0	6	4	4	10	10	2	6	12	4	0	26	2	22	30	20	22	8	22	0	10	0
MN769125.1	8	40	16	14	10	6	24	30	42	66	24	22	18	38	22	28	24	30	26	42	8	64	22	32	6	14	26	62	24	18	26	12	34	0	56	8	82	32	56	20	8	16	2	36	20
MN769126.1	10	8	2	10	12	4	6	2	6	6	12	4	0	8	2	4	12	8	0	6	8	8	8	2	10	12	8	28	10	8	2	8	12	0	76	6	6	0	28	10	4	4	4	6	12
MN769127.1	8	11	2	4	0	0	10	2	10	6	14	0	12	14	46	6	6	12	10	8	6	16	16	14	0	4	2	46	12	60	14	16	20	0	44	16	23	26	30	14	2	10	2	18	6
MN769128.1	10	18	8	12	10	4	10	22	36	20	12	10	6	18	24	20	16	18	12	12	8	18	10	10	6	0	0	24	14	6	24	10	14	0	66	16	16	22	48	20	8	24	0	16	0
MN769129.1	12	24	10	8	2	0	6	2	0	28	12	12	2	12	20	4	8	6	8	12	12	20	6	0	6	2	4	26	14	4	14	10	12	0	34	8	4	2	8	4	4	16	2	12	8
MN769130.1	2	10	2	4	0	2	4	4	2	10	14	14	4	0	12	20	2	12	4	4	6	0	0	0	4	0	4	22	6	14	8	2	14	0	30	2	4	4	16	16	6	6	0	4	0
MN769131.1	4	12	10	6	2	0	8	2	12	4	20	12	6	10	20	8	24	14	12	2	2	8	18	4	12	6	0	12	6	14	16	16	8	0	40	6	14	16	22	12	16	14	4	6	2
MN769132.1	8	2	10	2	0	0	8	10	8	8	2	12	0	8	30	2	4	10	6	8	8	6	0	4	4	4	4	12	0	10	2	6	2	0	10	2	16	22	6	8	6	2	0	2	4
MN769133.1	2	10	4	0	4	6	16	8	2	20	8	6	12	16	16	6	8	12	18	24	16	10	12	8	1	0	14	30	2	32	4	17	10	0	54	2	6	10	38	12	4	2	4	14	16
MN769134.1	6	6	16	6	0	0	14	4	6	20	4	6	6	18	14	6	8	6	6	18	8	16	6	10	4	4	0	12	16	14	6	2	6	0	53	4	6	16	36	14	4	14	6	2	0
MN769135.1	0	4	4	2	0	0	8	4	8	10	46	10	2	12	24	0	6	14	26	0	10	10	4	0	4	0	4	24	6	6	10	12	10	0	16	6	20	4	10	6	30	4	0	6	0
MN769136.1	16	18	6	10	4	2	10	12	10	8	22	9	12	16	20	6	16	14	14	6	16	12	22	6	8	0	0	42	10	12	10	14	20	0	12	4	10	4	20	30	12	12	0	14	4
MN769137.1	10	30	12	12	4	2	8	4	8	12	24	6	14	14	44	6	10	28	16	8	8	56	14	2	10	4	8	40	20	16	16	22	14	0	46	22	26	16	36	6	10	8	0	8	6
MN769138.1	2	2	0	6	2	0	4	4	0	8	2	0	0	2	2	6	0	4	12	12	2	2	0	0	2	2	0	10	0	2	0	2	0	0	10	2	12	2	2	0	6	4	2	0	0
MN769139.1	6	10	10	6	2	0	2	0	0	0	10	2	2	4	10	4	2	8	8	8	4	4	10	0	2	2	0	10	48	22	14	6	6	0	122	4	10	2	4	4	0	0	4	10	8
MN769140.1	4	12	8	0	0	4	16	2	6	10	24	8	0	4	6	20	10	6	12	8	14	2	22	6	8	2	2	20	4	63	18	2	4	0	58	22	2	4	12	10	2	2	0	0	0
MN769141.1	8	8	0	12	0	0	6	6	2	8	4	0	12	6	6	0	4	6	6	10	2	0	12	2	2	6	4	18	10	2	4	6	4	0	2	2	4	8	2	6	6	4	2	0	6
MN769142.1	6	17	12	6	0	6	14	14	12	8	20	12	2	10	4	16	8	30	32	10	2	14	16	4	12	2	2	26	10	12	16	8	34	0	116	8	22	20	26	34	4	18	4	14	12
MN769143.1	2	8	8	8	6	2	2	4	6	4	10	16	2	16	10	4	24	4	10	20	14	12	4	2	6	4	16	24	12	2	8	26	6	0	26	16	10	22	12	20	6	4	0	2	2
MN769144.1	14	8	4	0	8	2	16	6	20	10	16	8	14	6	12	14	6	18	4	14	16	10	24	16	4	2	6	52	20	8	12	12	14	0	66	10	6	12	36	10	10	12	4	6	2
MN769145.1	6	14	10	10	2	10	2	14	2	8	8	16	6	10	28	14	32	22	16	16	2	12	4	4	4	2	20	40	10	4	6	20	12	0	38	6	23	12	23	16	10	12	2	6	18
MN769146.1	4	2	6	6	0	0	4	0	2	2	4	12	12	32	20	8	10	12	6	8	2	4	0	0	4	4	6	26	18	4	2	18	6	0	26	10	34	2	23	2	4	0	0	8	0
MN769147.1	10	4	10	9	4	2	30	10	16	12	34	8	22	22	22	24	13	24	15	16	26	12	20	4	6	2	2	10	15	8	8	16	65	0	2	8	22	14	16	32	14	18	6	16	9
MN769148.1	0	4	4	2	0	0	8	4	8	10	48	10	2	16	22	0	6	14	28	0	12	10	14	0	4	0	4	24	6	6	10	10	10	0	18	12	22	4	12	4	28	4	0	6	0
MN769149.1	4	8	24	6	10	6	4	2	4	4	8	4	4	28	16	2	14	10	16	12	8	20	8	0	2	2	16	16	14	8	2	20	14	0	22	6	4	6	18	12	2	16	8	6	12
MN769150.1	12	4	6	4	8	2	0	14	8	0	6	10	2	20	20	8	2	14	0	20	6	42	12	6	3	2	8	26	12	14	4	10	8	0	12	16	8	12	20	6	4	6	0	14	2
MN769151.1	0	6	18	6	4	2	10	0	0	12	18	2	0	16	20	14	14	20	8	2	0	4	2	4	0	4	4	24	10	2	2	16	12	0	45	12	12	8	8	8	4	8	2	10	4
MN769152.1	22	18	2	14	0	4	9	20	2	30	8	4	0	32	74	4	26	14	20	22	8	24	70	10	10	0	8	22	12	16	6	10	16	0	20	16	30	8	34	6	6	14	2	16	6
MN769153.1	8	20	14	7	2	2	6	18	12	10	18	2	8	8	12	2	26	6	22	8	18	4	2	4	8	0	8	18	16	2	2	6	8	0	8	14	4	10	4	10	2	8	4	4	2
MN769154.1	4	24	18	6	6	0	18	10	22	6	22	18	12	28	20	24	16	20	8	6	14	28	14	12	8	4	20	26	30	6	18	32	16	0	38	8	36	10	30	30	10	14	4	10	6
MN769155.1	6	4	2	6	2	12	2	2	4	4	0	0	2	12	20	4	2	2	14	10	4	8	8	0	2	0	12	46	6	6	4	10	10	0	32	22	8	16	22	6	4	14	2	12	16
MN769156.1	10	4	18	2	4	2	12	0	14	18	10	5	4	8	6	8	12	20	16	14	18	4	4	2	4	2	2	6	6	6	8	10	8	0	18	10	4	6	6	14	10	10	0	2	0
MN769157.1	4	20	6	4	2	4	12	8	4	4	14	10	10	14	12	8	8	2	18	16	6	14	22	4	20	0	10	46	24	18	12	14	8	0	68	16	28	18	32	16	6	2	4	12	2
MN769158.1	6	10	8	8	8	0	2	0	0	0	12	2	2	4	8	6	6	8	4	10	4	4	22	2	2	2	0	10	4	22	14	6	6	0	122	4	12	2	4	4	0	0	4	8	8
MN769159.1	16	14	18	2	3	2	11	16	14	26	25	12	4	22	18	16	25	5	28	10	8	16	12	0	4	8	6	44	22	18	8	12	12	0	18	14	42	25	22	16	0	11	4	6	2
MN769160.1	0	0	6	0	0	0	0	4	0	0	2	2	0	2	0	4	2	0	0	0	0	0	0	0	2	0	4	2	4	2	0	2	0	0	0	0	4	0	4	0	0	0	0	2	0
MN769161.1	6	26	16	14	4	2	10	6	10	2	8	2	2	16	4	6	6	8	10	4	6	4	2	8	8	0	2	18	2	10	12	2	8	0	24	10	6	0	12	10	2	14	4	2	14
MN769162.1	6	12	12	2	12	4	6	0	12	12	0	4	2	26	22	54	16	14	14	4	0	4	2	4	0	0	6	14	4	12	14	4	6	0	12	4	10	10	48	20	4	8	6	6	16
MN769163.1	24	8	4	6	30	10	12	8	6	22	8	4	12	28	90	6	10	14	0	6	24	26	16	4	0	8	24	20	18	14	5	32	0	0	66	8	24	18	6	6	0	6	2	8	18
MN769164.1	0	0	0	4	0	0	6	2	10	4	4	6	10	0	20	10	2	4	16	16	0	6	4	0	2	2	0	8	0	0	10	0	0	0	12	0	6	3	2	0	6	0	0	2	2
MN769165.1	12	4	2	2	0	0	2	2	6	14	8	10	2	10	4	12	4	28	14	8	10	12	16	2	10	0	12	36	18	4	16	12	4	0	16	8	28	6	46	12	4	20	2	8	10
MN769166.1	16	4	2	2	4	2	6	8	8	8	12	8	14	16	6	10	12	26	16	12	6	26	2	4	6	0	8	20	6	10	6	4	12	0	28	12	6	14	38	14	14	10	0	2	2
MN769167.1	16	4	2	2	4	2	6	8	8	8	12	8	14	16	6	10	12	26	16	12	6	26	2	4	6	0	8	20	6	10	6	4	12	0	28	12	6	14	38	14	14	10	0	2	2
MN769168.1	14	24	18	14	32	2	10	16	20	20	18	4	6	20	132	38	10	12	18	36	22	14	38	4	22	2	22	40	20	10	10	18	4	0	224	10	50	30	20	18	4	6	2	8	46
MN769169.1	4	8	4	0	0	0	4	2	0	2	14	8	12	6	26	8	8	16	4	6	4	12	2	0	4	0	0	2	2	4	2	2	4	0	4	4	8	10	6	10	0	4	2	2	0
MN769170.1	2	6	10	16	0	4	26	6	50	16	8	8	2	0	14	10	12	8	2	10	6	4	12	24	2	0	2	28	2	14	4	2	8	0	12	4	4	4	16	8	6	22	2	10	8
MN769171.1	10	2	4	10	2	0	18	14	6	8	6	6	4	26	30	28	18	8	10	8	16	14	26	10	8	2	4	70	32	0	8	20	8	0	118	6	16	10	20	8	4	10	6	16	2
MN769172.1	2	6	4	6	6	2	4	6	2	4	6	8	0	4	0	8	2	4	8	14	6	4	2	2	0	0	0	6	11	4	4	6	4	0	14	4	2	2	8	4	6	10	0	6	4
MN769173.1	4	18	8	10	8	4	6	12	10	16	22	4	16	14	18	24	10	14	12	18	24	8	20	6	2	2	6	14	10	6	2	30	10	0	42	8	20	16	26	16	2	22	8	22	6
MN769174.1	4	4	4	2	6	0	10	4	2	2	4	6	2	14	16	4	18	14	2	12	6	4	2	4	18	2	6	20	22	2	4	12	1	0	48	8	6	6	8	12	6	8	2	0	6
MN769175.1	0	4	0	2	10	0	18	6	8	6	22	4	6	16	20	4	8	16	20	20	6	22	18	4	8	2	0	14	4	20	2	14	10	0	34	12	10	2	18	12	4	0	2	8	2
MN769176.1	2	4	12	8	6	2	12	4	12	2	14	6	0	22	14	6	6	14	14	12	6	10	2	6	6	2	2	16	18	14	12	14	0	0	24	18	20	6	10	10	12	16	0	0	6
MN769177.1	14	24	8	18	8	6	14	10	20	8	16	18	4	42	28	4	10	10	12	20	30	20	16	6	14	6	10	50	28	16	6	34	30	0	76	6	30	44	32	4	8	20	0	12	2
MN769178.1	4	4	6	2	2	2	2	6	0	0	14	6	2	14	8	6	4	3	10	8	6	14	2	8	4	0	8	12	45	2	10	2	2	0	36	4	14	6	10	6	8	4	4	2	0
MN769179.1	20	4	10	2	16	2	16	0	4	40	8	18	30	34	58	12	10	10	6	0	12	18	8	6	4	0	0	52	10	24	8	12	18	0	28	18	14	14	36	6	10	12	2	6	24
MN769180.1	0	20	6	6	0	4	30	8	4	12	8	6	2	9	18	14	12	12	14	12	2	18	8	4	0	4	4	22	14	10	8	18	0	0	6	14	22	12	18	6	8	7	8	14	12
MN769181.1	4	22	10	0	6	0	8	8	6	10	18	8	4	24	18	8	34	22	18	14	34	38	16	4	4	5	12	64	26	10	10	22	24	0	20	14	32	30	46	40	12	22	2	10	16
MN769182.1	20	42	14	10	10	8	22	34	32	42	10	16	14	34	28	30	6	26	10	66	18	62	48	10	0	0	30	36	36	14	24	14	28	0	26	14	62	14	88	20	4	16	4	30	24
MN769183.1	2	6	2	0	0	8	4	2	4	10	8	8	2	4	4	2	0	4	6	4	8	8	2	2	4	2	24	18	0	16	6	8	2	0	28	6	6	14	24	12	2	0	0	2	0
MN769184.1	2	10	12	0	6	2	2	0	10	14	8	4	2	8	16	8	6	2	8	2	10	10	12	2	0	2	8	14	8	10	14	10	4	0	74	16	16	12	8	14	6	14	0	6	4
MN769185.1	8	0	4	2	10	0	0	2	4	2	4	0	2	0	14	0	0	8	4	6	4	2	0	2	2	0	4	6	2	4	2	6	6	0	2	3	8	4	2	6	6	4	0	4	2
MN769186.1	16	12	2	0	16	2	6	6	4	26	6	8	8	12	54	8	16	6	4	4	22	20	8	0	0	2	10	46	16	12	10	8	22	0	40	8	28	12	22	10	6	16	2	4	8
MN769187.1	2	8	4	2	0	6	4	0	22	10	12	0	0	6	16	12	14	10	8	8	6	4	8	2	8	0	2	16	42	0	10	8	6	0	54	6	18	8	20	4	2	2	2	2	0
MN769188.1	4	30	14	0	4	0	16	2	4	12	16	2	4	18	8	4	12	18	14	0	7	16	10	0	12	6	0	10	18	2	0	12	4	0	146	2	8	4	6	18	0	2	0	2	6
MN769189.1	6	6	4	0	6	2	18	0	6	4	26	2	6	14	14	6	12	8	8	6	10	20	4	0	10	2	8	20	24	2	2	2	6	0	26	2	20	10	10	20	2	4	0	4	6
MN769190.1	0	0	0	2	0	2	4	2	4	4	2	0	6	0	0	0	6	12	6	10	12	4	2	0	0	4	4	10	0	4	2	4	8	0	10	0	4	0	10	14	8	6	0	2	6
MN769191.1	0	8	0	8	20	0	8	2	2	8	42	12	8	2	32	4	4	16	16	10	16	16	0	0	10	0	2	14	8	8	8	10	2	0	36	4	22	20	2	10	8	2	2	8	2
MN769192.1	4	8	12	14	16	6	18	16	4	6	12	8	4	16	14	22	8	14	18	18	32	22	14	8	2	8	0	16	8	8	22	16	32	0	20	8	32	4	18	16	16	10	0	16	4
MN769193.1	0	6	8	0	2	0	2	10	2	4	6	6	2	6	8	4	2	10	6	2	0	8	0	10	4	4	0	14	2	8	0	16	0	0	22	18	16	4	12	10	0	2	0	2	0
MN769194.1	6	14	6	8	8	2	12	12	12	6	6	6	12	26	30	10	24	30	8	10	6	4	12	14	4	2	5	34	22	8	10	16	18	0	40	2	38	14	26	20	8	16	4	8	8
MN769195.1	4	32	14	0	4	0	14	2	4	12	16	2	4	16	12	4	12	18	14	0	5	16	10	0	12	6	0	10	18	0	0	12	4	0	148	2	8	14	6	18	0	2	0	2	6
MN769196.1	0	2	10	2	6	6	2	8	4	14	4	12	6	14	18	2	16	8	8	20	2	10	0	2	4	10	0	12	12	4	10	18	6	0	72	16	40	16	8	10	6	18	2	4	4
MN769197.1	0	6	2	0	8	4	0	8	2	4	6	6	2	0	16	4	2	2	2	0	2	0	0	0	0	2	0	6	0	10	4	0	2	0	1	0	12	12	8	0	4	4	4	6	10
MN769198.1	2	0	0	2	2	0	2	4	0	0	4	4	2	4	2	4	4	0	6	0	2	2	0	0	0	2	0	10	4	6	2	2	2	0	4	0	4	0	8	6	2	0	0	2	0
MN769199.1	14	6	6	0	0	0	10	0	2	2	4	2	4	6	10	0	8	8	4	6	8	8	6	2	0	10	2	6	0	2	2	18	8	0	70	2	8	0	14	6	6	4	0	6	26
MN769200.1	4	34	28	18	4	6	10	16	16	34	28	16	14	26	34	26	10	40	14	26	8	41	24	16	26	10	10	54	52	9	16	30	54	0	158	12	40	24	68	38	14	34	8	14	22
MN769201.1	0	4	14	12	6	4	4	4	12	12	10	10	2	4	28	12	18	12	10	4	26	8	0	4	4	0	0	18	4	22	8	0	8	0	16	0	16	4	4	12	4	12	0	4	8
MN769202.1	2	12	6	2	2	0	0	4	26	2	22	4	0	15	24	8	6	10	10	6	6	14	10	4	2	2	6	30	22	14	8	42	4	0	28	18	32	28	42	0	4	10	0	6	0
MN769203.1	2	14	2	2	6	0	10	12	10	8	16	18	18	20	28	4	18	12	10	38	18	30	10	0	12	2	14	50	12	14	8	26	27	0	74	12	36	26	32	22	10	12	4	24	12
MN769204.1	2	10	2	0	6	0	2	0	14	2	20	4	8	2	22	6	18	6	16	14	6	6	24	6	0	2	6	4	4	6	6	0	6	0	36	6	18	8	0	6	2	20	0	2	2
MN769205.1	6	31	6	6	0	0	2	8	0	6	10	14	10	18	16	2	12	8	4	16	21	12	2	0	4	2	4	10	4	8	15	1	72	0	56	2	12	2	12	14	0	4	4	10	2
MN769206.1	16	8	22	14	20	4	6	4	6	28	2	4	10	20	30	14	18	4	18	14	20	10	10	6	10	4	10	28	12	28	22	6	14	0	18	10	20	16	24	2	12	12	2	26	18
MN769207.1	6	10	16	2	4	0	12	16	6	20	20	6	6	8	16	22	16	10	12	20	8	16	2	2	8	4	6	28	16	6	14	8	4	0	72	4	22	4	6	10	8	16	0	10	6
MN769208.1	12	22	10	0	4	2	6	12	8	4	12	4	10	18	16	4	22	6	10	12	8	12	0	8	10	2	6	40	8	8	8	30	16	0	90	18	12	10	12	10	0	18	2	18	0
MN769209.1	26	38	12	14	4	4	34	30	30	48	14	22	18	32	38	36	16	20	28	64	16	28	52	8	12	4	12	51	18	8	24	12	26	0	18	4	62	26	42	16	10	24	2	18	16
MN769210.1	0	8	6	10	2	0	6	0	14	2	8	12	0	14	8	0	8	12	0	0	8	8	6	0	0	0	16	4	10	2	2	0	4	0	22	6	32	12	8	4	2	4	2	8	0
MN769211.1	20	2	6	10	2	2	12	0	6	4	6	2	14	4	28	2	10	6	4	2	12	6	6	4	0	8	4	24	2	4	6	16	12	0	80	10	8	2	8	8	4	4	2	4	6
MN769212.1	26	26	14	30	26	2	18	28	20	40	44	24	6	20	22	22	30	42	54	26	18	14	34	16	10	6	0	8	10	14	24	6	18	0	70	12	36	20	11	40	14	26	8	20	10
MN769213.1	2	2	0	0	2	0	0	4	0	0	0	4	2	4	0	6	2	6	2	0	0	2	4	0	2	4	1	4	4	2	0	2	2	0	0	10	0	6	2	2	0	0	0	0	0
MN769214.1	2	24	10	6	8	2	6	16	6	14	14	14	4	46	18	10	24	22	14	20	6	20	16	2	8	8	28	92	46	6	22	52	19	0	74	32	42	38	55	13	2	16	0	22	20
MN769215.1	0	32	16	6	8	2	12	10	12	18	6	28	22	38	64	18	13	14	30	26	6	16	4	16	14	4	32	62	24	12	4	26	4	0	72	16	44	52	38	18	4	14	12	26	2
MN769216.1	6	12	14	8	8	2	38	10	2	14	24	10	0	30	20	14	16	22	12	10	4	4	10	4	2	6	8	40	12	4	8	20	26	0	53	14	30	14	20	14	2	20	2	10	2
MN769217.1	6	6	8	6	2	0	8	6	10	6	6	4	10	11	34	6	4	12	8	4	6	16	10	10	0	2	0	38	12	48	26	16	10	0	12	12	21	14	20	8	4	6	2	14	6
MN769218.1	2	8	10	2	6	0	8	2	6	4	8	0	2	22	22	8	4	14	12	4	10	6	28	6	10	2	4	16	14	14	8	18	6	0	36	4	8	4	28	8	6	22	4	2	4
MN769219.1	24	24	8	10	4	8	18	20	22	12	42	6	2	34	94	16	2	12	20	36	26	14	32	24	6	2	18	34	16	2	18	14	18	0	28	8	16	8	20	22	2	10	2	20	2
MN769220.1	40	14	2	6	16	18	4	8	6	30	18	10	4	24	86	12	12	10	0	32	10	16	14	0	4	4	10	24	12	20	10	8	12	0	24	4	22	10	14	4	8	10	6	10	36
MN769221.1	8	12	4	6	8	4	2	6	6	8	14	14	8	24	30	22	18	20	6	4	19	16	10	18	8	0	14	28	10	14	12	2	24	0	18	12	10	2	14	18	10	18	0	8	0
MN769222.1	0	0	10	2	0	0	0	10	0	4	16	2	0	6	18	6	4	8	6	6	6	12	12	2	2	0	2	6	10	2	4	2	12	0	12	4	10	6	18	4	2	6	0	1	0
MN769223.1	14	14	12	6	8	0	2	12	18	14	42	8	12	18	28	6	30	16	32	2	22	20	10	14	8	0	12	44	8	20	12	8	8	0	20	18	20	12	28	10	12	14	8	6	32
MN769224.1	2	10	18	0	10	10	26	6	2	22	20	12	6	18	24	4	18	28	52	10	19	20	8	8	18	0	12	22	22	6	10	22	12	0	50	22	6	22	18	6	5	24	0	10	2
MN769225.1	0	2	0	2	0	0	0	0	0	0	0	0	0	2	2	0	8	4	2	6	2	4	0	0	2	2	0	4	4	0	4	2	0	0	4	0	0	2	16	6	2	2	2	2	2
MN769226.1	12	28	8	6	18	4	18	10	10	12	18	4	24	14	26	10	8	16	8	4	18	32	12	6	4	0	6	35	8	18	22	28	4	0	14	10	24	8	30	8	8	18	2	14	24
MN769227.1	0	28	10	2	8	2	10	28	4	0	20	6	2	28	34	2	8	2	18	8	4	18	8	2	6	16	6	20	8	6	10	4	7	0	26	16	10	6	14	4	10	10	2	0	8
MN769228.1	4	10	14	12	8	0	0	16	12	4	12	0	12	8	16	34	4	24	6	2	8	6	16	0	6	4	4	20	6	2	4	2	17	0	10	2	26	4	12	2	4	8	2	10	0
MN769229.1	4	14	2	0	0	6	6	6	12	8	16	10	14	12	20	6	12	4	6	14	10	6	8	2	4	0	2	8	12	4	6	2	6	0	12	4	4	6	8	10	8	16	0	6	8
MN769230.1	4	28	18	12	6	0	12	24	20	10	28	10	14	26	61	20	20	30	44	24	12	52	24	4	8	8	28	94	28	12	20	40	14	0	50	18	54	24	72	43	20	48	0	18	24
MN769231.1	20	6	6	6	14	2	6	2	6	20	18	8	10	22	60	20	12	20	8	28	30	10	8	2	0	2	8	48	18	38	16	18	16	0	33	14	20	14	8	36	4	14	2	4	20
MN769232.1	12	26	18	2	6	4	12	12	20	22	26	12	12	40	18	8	16	24	24	22	10	56	22	12	20	6	26	66	28	2	16	20	16	0	30	22	22	6	48	28	6	10	2	8	6
MN769233.1	2	4	2	2	4	0	4	4	18	2	20	2	6	8	24	8	8	10	6	6	6	8	4	2	4	0	4	10	18	8	4	2	10	0	106	16	22	12	6	6	4	4	0	4	8
MN769234.1	6	12	10	12	4	2	12	28	18	18	24	12	0	14	18	18	14	22	16	20	22	18	4	8	23	4	12	56	76	12	6	12	20	0	120	24	17	12	30	16	8	10	2	10	4
MN769235.1	0	14	12	0	2	0	6	0	6	0	6	6	6	14	14	2	4	14	10	2	2	12	6	0	8	8	16	4	16	4	6	8	0	0	30	2	2	0	29	6	0	4	4	2	0
MN769236.1	22	18	6	4	18	0	0	8	16	18	8	0	20	4	90	14	26	6	2	14	20	10	28	0	0	0	8	56	14	16	6	8	10	0	26	6	28	20	10	4	2	2	2	2	16
MN769237.1	0	0	6	0	0	0	16	14	10	2	8	6	8	10	12	16	10	6	8	8	4	4	0	0	8	0	4	22	12	8	2	22	14	0	26	4	20	12	6	27	0	6	2	4	0
MN769238.1	4	0	10	0	8	0	8	0	6	0	24	8	2	2	4	0	8	4	10	2	8	10	2	0	10	4	2	8	0	2	8	4	6	0	22	10	16	2	14	4	6	0	0	2	0
MN769239.1	2	2	0	0	2	0	0	0	0	2	0	2	2	0	2	0	2	2	6	4	2	2	0	2	0	2	0	6	4	6	4	0	2	0	6	8	4	4	10	4	4	4	0	0	0
MN769240.1	8	18	14	4	18	2	6	8	12	12	20	10	6	34	22	18	28	10	16	14	12	14	4	4	14	10	30	88	24	6	12	36	16	0	44	18	58	14	52	18	2	16	2	4	10
MN769241.1	25	12	8	10	24	14	8	9	14	18	18	6	12	18	119	14	26	14	36	16	16	39	10	6	6	2	6	28	14	11	13	10	4	0	22	6	42	18	28	14	12	26	6	12	15
MN769242.1	18	28	10	2	6	2	6	22	8	24	18	31	22	40	32	34	8	28	28	18	10	62	12	12	14	10	16	36	34	18	12	36	10	0	106	14	34	50	66	24	10	14	2	14	4
MN769243.1	2	12	12	4	4	4	8	2	8	2	8	0	0	30	26	10	4	14	10	12	10	6	30	6	2	8	8	36	24	14	8	24	6	0	38	10	14	8	18	12	4	16	6	0	4
MN769244.1	4	6	10	4	6	2	4	6	4	4	7	8	6	12	4	6	20	14	8	2	4	14	0	10	0	0	2	16	8	4	6	2	6	0	52	2	12	0	14	12	4	6	2	4	2
MN769245.1	2	16	20	4	2	0	2	10	6	0	10	6	0	10	8	6	0	22	12	10	2	14	7	2	14	0	6	22	8	4	2	20	2	0	48	8	10	16	36	8	8	16	4	2	2
MN769246.1	14	14	14	6	4	0	22	6	12	16	40	18	8	20	18	8	12	16	34	30	10	14	10	10	4	0	0	16	16	6	12	2	18	0	70	2	22	8	30	24	8	10	4	8	10
MN769247.1	2	30	6	6	0	2	12	6	10	32	12	10	12	20	4	4	16	16	22	12	4	6	32	4	12	0	4	66	8	14	22	4	8	0	70	2	32	12	14	22	0	12	2	2	16
MN769248.1	0	2	2	2	0	2	4	0	10	22	6	4	2	14	8	2	0	14	10	4	2	4	0	6	2	2	4	10	2	6	4	6	6	0	4	0	4	0	6	2	2	10	0	4	2
MN769249.1	6	10	8	6	2	0	2	0	0	0	10	2	2	4	10	4	2	8	8	10	6	4	10	0	2	2	0	8	4	22	14	6	6	0	102	4	12	2	6	4	0	0	4	8	8
MN769250.1	0	24	40	4	4	10	12	14	15	10	24	22	2	14	20	24	10	28	21	26	8	32	6	0	16	8	14	28	32	34	6	26	6	0	44	8	18	6	64	26	10	12	4	10	18
MN769251.1	0	14	0	6	2	0	36	28	6	8	2	8	0	8	6	4	2	0	64	4	0	12	6	2	18	0	0	14	10	0	2	8	8	0	22	8	26	10	16	8	6	14	2	2	2
MN769252.1	4	40	4	4	4	0	6	5	0	6	30	4	2	6	22	4	20	10	4	4	10	12	2	4	8	8	2	20	10	4	8	12	14	0	20	8	20	10	12	10	0	14	0	6	0
MN769253.1	0	8	8	4	8	2	4	8	20	0	10	8	2	16	21	2	10	18	12	24	12	20	6	2	4	2	18	32	6	18	4	4	6	0	22	0	38	22	24	14	2	16	4	14	6
MN769254.1	4	26	6	0	14	4	2	8	34	36	32	2	8	18	114	12	12	8	4	6	22	32	50	4	8	4	16	26	8	10	12	14	17	0	49	4	18	6	22	20	4	14	6	6	0
MN769255.1	2	14	12	10	8	8	12	6	8	8	8	10	6	22	22	14	12	16	14	28	4	14	20	4	6	2	16	46	12	8	6	26	10	0	70	8	32	32	28	14	4	14	0	26	8
MN769256.1	10	28	20	30	36	8	16	26	18	42	24	14	20	78	34	30	8	20	46	54	14	38	32	18	12	8	10	50	22	24	34	16	14	0	34	18	26	30	42	20	4	26	0	10	44
MN769257.1	2	2	6	12	0	2	4	6	2	2	8	16	2	22	12	14	8	28	22	4	4	24	0	2	6	4	2	4	20	0	2	8	4	0	20	2	4	8	24	8	2	6	2	6	2
MN769258.1	0	4	0	2	2	4	0	4	6	4	10	0	0	12	0	4	2	4	6	6	6	4	0	0	0	0	0	4	0	0	2	10	0	0	4	0	2	4	10	6	0	2	2	2	0
MN769259.1	10	0	12	0	8	0	4	6	2	6	14	10	12	12	8	23	8	0	8	25	10	6	12	6	4	2	6	20	8	8	4	8	4	0	16	6	20	10	24	14	0	8	2	10	0
MN769260.1	12	2	4	11	4	0	12	8	4	6	2	8	6	18	24	4	2	18	4	6	8	13	0	0	8	0	4	29	6	22	2	6	24	0	134	9	12	2	6	12	8	8	26	6	12
MN769261.1	2	10	0	2	2	0	8	14	4	6	10	2	2	4	4	4	4	14	10	19	4	20	4	6	2	0	2	2	10	0	4	8	12	0	26	10	18	4	36	6	6	4	0	12	0
MN769262.1	6	6	16	12	0	0	16	12	6	6	12	8	2	14	6	10	10	6	8	26	10	14	6	12	2	0	8	14	8	6	6	0	12	0	26	10	8	2	10	16	10	12	2	6	14
MN769263.1	20	12	8	14	16	0	2	26	34	30	16	20	8	8	18	25	8	4	16	30	18	30	26	4	18	3	10	18	4	8	23	24	14	0	12	10	16	28	24	10	8	10	2	16	14
MN769264.1	12	28	14	14	2	4	10	10	8	20	10	10	10	43	11	22	20	18	20	14	4	38	8	6	8	2	22	38	22	16	8	8	24	0	102	14	18	14	47	10	4	16	4	6	4
MN769265.1	14	8	6	0	2	0	4	6	8	2	22	4	0	12	4	14	8	8	30	8	6	16	2	0	0	2	4	28	8	2	0	24	2	0	18	10	10	18	12	22	18	12	6	8	4
MN769266.1	12	22	10	2	10	0	10	8	4	16	14	8	14	18	44	4	10	16	18	16	28	18	16	2	4	4	6	24	14	14	6	8	8	0	51	16	32	14	30	10	10	6	6	16	6
MN769267.1	8	34	22	24	0	2	14	32	38	32	58	6	2	22	22	50	16	14	6	18	34	8	32	18	4	0	16	50	22	12	36	6	46	0	16	18	14	4	20	34	4	8	6	10	4
MN769268.1	6	8	8	4	4	0	14	0	10	6	6	2	14	14	8	4	4	6	18	8	16	10	10	14	0	6	10	40	8	4	6	4	0	0	223	20	6	12	18	26	2	2	2	0	0
MN769269.1	2	2	14	0	2	2	4	2	0	0	0	8	2	12	7	2	2	8	2	18	6	34	6	2	4	2	4	10	24	12	4	4	0	0	32	8	4	2	10	6	0	6	4	2	6
MN769270.1	12	12	8	10	14	2	18	12	22	8	16	8	6	40	22	16	14	14	16	12	10	8	16	2	4	4	10	28	42	24	16	40	18	0	74	10	14	13	66	22	8	22	6	4	12
MN769271.1	2	22	10	2	6	0	8	8	6	10	18	8	4	24	14	4	36	14	20	12	26	26	16	4	4	4	12	58	22	10	10	20	26	0	18	12	34	30	40	38	12	22	2	10	14
MN769272.1	8	12	16	4	6	2	8	6	12	8	26	12	2	10	20	24	16	18	16	20	18	10	28	4	2	2	4	16	12	8	18	6	22	0	26	4	6	2	10	22	2	8	6	10	2
MN769273.1	8	22	8	8	14	4	18	14	18	22	24	26	8	22	44	12	12	12	10	16	22	28	26	12	12	8	12	70	28	12	22	28	16	0	44	14	56	18	44	28	12	40	8	12	14
MN769274.1	2	2	0	0	0	2	22	10	6	6	2	14	4	18	12	12	4	4	0	2	10	4	12	2	10	0	8	26	6	8	14	4	24	0	2	2	18	8	4	12	6	2	4	2	2
MN769275.1	16	18	6	10	4	2	10	12	10	8	24	10	12	14	18	6	16	16	14	4	16	12	22	6	8	0	0	50	10	12	10	12	18	0	14	4	10	4	20	30	12	12	0	14	4
MN769276.1	18	14	16	4	20	4	4	6	8	32	2	6	10	12	74	8	12	6	18	28	26	20	2	4	8	4	0	44	6	40	4	2	6	0	24	2	28	10	16	4	2	10	2	12	26
MN769277.1	6	8	0	2	6	2	2	2	2	10	14	0	4	16	2	14	6	10	4	0	6	6	8	6	8	2	0	8	4	2	22	0	6	0	6	12	2	6	0	6	2	10	2	0	4
MN769278.1	0	8	4	4	0	0	2	0	6	6	2	0	0	0	2	6	2	4	12	12	0	4	2	0	2	0	2	4	0	0	8	2	2	0	14	6	8	1	4	2	6	4	0	2	4
MN769279.1	2	10	2	4	0	2	4	4	2	10	12	12	4	0	10	22	2	12	4	4	6	0	0	0	4	0	4	18	8	12	10	2	14	0	18	2	4	4	18	12	6	4	0	4	0
MN769280.1	0	18	12	12	14	4	20	16	18	30	40	10	4	28	18	34	20	14	28	8	20	6	26	10	12	2	4	58	4	42	28	6	6	0	42	18	26	8	10	24	18	14	8	24	4
MN769281.1	14	32	16	20	12	16	16	32	47	28	26	6	6	59	40	30	24	30	26	34	38	68	32	11	14	2	28	98	20	46	36	24	30	0	42	6	46	14	39	24	20	44	6	24	12
MN769282.1	8	26	14	12	10	4	15	16	18	12	26	20	20	36	35	18	29	28	20	24	14	16	14	10	10	0	6	42	19	22	24	22	46	0	36	20	54	20	24	14	10	10	0	10	3
MN769283.1	24	8	4	6	30	12	12	8	6	24	8	6	10	28	92	2	12	14	0	6	22	26	16	4	0	8	24	22	18	12	5	24	0	0	70	10	20	18	6	6	2	6	2	6	18
MN769284.1	0	4	2	0	0	0	14	0	2	6	14	0	0	2	4	0	2	8	0	6	0	6	8	0	2	2	4	10	12	2	6	6	0	0	16	4	6	6	14	8	2	0	0	4	0
MN769285.1	6	12	8	8	6	2	6	6	18	12	18	12	4	6	6	10	4	22	16	4	22	22	2	2	4	0	8	30	6	11	10	14	8	0	162	10	28	22	14	24	8	12	4	2	8
MN769286.1	4	6	6	2	0	0	2	2	4	0	2	2	2	0	18	2	2	4	2	4	2	2	2	0	2	0	0	16	4	6	0	2	2	0	20	0	2	0	6	2	6	22	0	0	4
MN769287.1	32	40	8	10	10	8	12	28	30	46	20	12	20	20	86	22	22	4	18	27	22	28	26	10	10	10	26	60	22	16	20	28	24	0	78	12	58	36	50	16	4	16	8	10	22
MN769288.1	10	4	6	10	18	0	12	8	12	32	10	4	0	12	30	4	26	10	12	6	26	12	2	6	10	4	6	14	4	6	10	0	11	0	38	0	8	4	10	8	6	26	4	6	16
MN769289.1	28	2	6	16	16	2	12	20	18	8	18	10	28	16	98	20	10	6	18	24	24	34	28	0	4	8	6	36	6	6	18	20	16	0	22	2	16	10	12	10	2	14	2	22	0
MN769290.1	8	28	10	3	9	4	12	14	14	12	4	6	8	31	31	14	12	10	12	8	12	18	8	6	0	2	7	36	10	11	10	5	14	0	70	8	25	6	18	19	6	14	2	20	6
MN769291.1	0	4	4	2	0	0	8	4	8	10	46	10	2	12	22	0	6	12	26	0	10	10	4	0	4	0	4	24	6	6	10	10	10	0	16	6	20	4	10	6	28	4	0	6	0
MN769292.1	6	6	14	0	14	0	6	20	16	6	24	10	14	16	16	14	12	10	16	16	8	12	16	6	2	4	4	18	10	2	14	4	18	0	14	4	36	8	20	12	8	12	4	6	0
MN769293.1	12	2	2	14	6	0	48	16	34	8	144	6	18	6	52	22	36	16	54	2	6	4	10	46	6	8	6	14	4	18	16	8	34	0	20	6	20	12	26	18	63	10	2	0	2
MN769294.1	4	18	2	6	0	4	18	0	8	6	10	8	4	6	26	2	2	6	18	4	6	8	28	20	0	0	4	4	4	2	10	4	8	0	6	4	14	26	12	14	32	14	0	4	2
MN769295.1	0	2	6	0	0	0	10	0	6	0	4	6	6	12	12	6	7	10	14	4	3	5	2	0	10	0	2	14	6	6	4	14	8	0	24	2	18	12	10	9	0	4	2	0	0
MN769296.1	12	28	12	16	12	4	18	28	20	10	40	16	8	24	28	10	14	18	16	36	18	30	20	10	10	0	14	58	8	4	14	6	34	0	38	22	36	10	18	24	12	18	4	12	14
MN769297.1	8	14	10	10	14	0	14	4	4	6	48	4	8	42	26	6	20	8	8	4	4	10	10	4	16	0	0	18	8	14	4	10	10	0	24	10	20	8	6	6	14	2	0	16	6
MN769298.1	0	6	2	8	4	0	12	28	20	2	40	8	18	18	22	8	10	14	38	14	12	6	18	6	2	2	6	22	2	2	0	6	20	0	24	6	14	6	16	12	6	10	4	4	0
MN769299.1	2	24	30	20	4	4	6	24	16	8	14	22	4	20	17	14	10	12	16	34	10	22	42	8	14	2	26	60	6	4	18	12	2	0	38	4	40	26	36	12	2	30	4	16	10
MN769300.1	20	14	2	4	16	8	10	6	16	22	14	20	4	28	66	22	26	16	22	16	30	30	30	2	4	8	12	42	20	14	8	8	10	0	4	12	22	2	8	12	8	20	2	12	4
MN769301.1	8	20	6	14	6	2	10	20	20	0	26	10	6	16	8	26	8	14	12	6	32	14	36	0	2	4	10	36	8	8	12	24	8	0	30	6	18	10	24	4	2	26	8	10	16
MN769302.1	14	6	6	6	8	6	12	8	10	12	6	8	8	10	32	6	10	16	27	16	10	12	6	2	8	0	4	26	3	12	6	8	10	0	8	10	18	16	10	14	4	8	6	6	12
MN769303.1	30	16	12	0	16	4	12	18	30	36	22	12	8	32	92	24	20	10	20	18	16	25	18	6	25	8	4	46	57	62	2	36	28	0	73	12	26	34	76	22	14	42	4	18	20
MN769304.1	4	2	10	4	4	2	8	8	2	16	10	8	2	16	14	4	10	10	8	16	10	8	12	0	10	0	2	12	8	4	0	18	6	0	18	34	4	14	22	28	4	16	2	10	0
MN769305.1	14	18	20	24	32	2	18	18	20	24	12	4	10	34	144	26	14	18	16	36	30	14	40	6	16	2	26	88	26	12	10	30	10	0	52	28	66	8	38	18	4	10	6	6	52
MN769306.1	0	0	2	4	0	0	2	0	0	0	4	8	0	0	4	0	2	2	0	6	6	8	0	0	10	0	2	20	10	10	8	8	0	0	8	4	14	4	14	10	0	2	0	8	4
MN769307.1	0	2	6	4	4	6	4	2	24	10	10	10	4	2	10	8	8	2	2	2	6	10	4	2	12	0	2	6	6	0	4	0	4	0	40	8	6	2	16	24	6	2	0	6	0
MN769308.1	0	6	8	2	6	4	6	2	4	4	4	6	4	16	22	14	12	20	30	8	4	18	28	6	0	4	2	14	10	12	4	6	2	0	50	6	16	10	2	12	12	6	2	18	0
MN769309.1	0	2	4	4	2	0	4	0	0	0	10	8	0	6	8	2	0	2	2	6	2	6	0	2	6	4	8	30	10	10	6	10	6	0	8	2	14	4	12	6	2	2	0	10	4
MN769310.1	2	20	2	0	2	0	6	6	15	12	8	10	2	10	12	6	8	14	12	38	16	2	6	6	2	0	6	8	6	6	6	6	8	0	12	2	6	16	30	12	6	10	2	12	0
MN769311.1	22	14	6	14	16	6	22	16	12	18	8	10	8	24	32	22	18	6	24	10	24	20	40	2	10	2	10	52	12	50	20	23	36	0	10	12	42	12	26	32	14	28	6	10	2
MN769312.1	10	18	12	12	8	4	10	24	16	8	36	12	4	20	24	10	12	20	14	34	16	30	14	8	8	0	14	58	8	4	14	6	24	0	46	22	34	10	18	22	10	18	4	10	14
MN769313.1	22	12	12	28	16	0	2	28	34	28	19	22	10	12	24	25	14	14	16	26	22	26	26	6	22	1	10	14	4	10	25	26	14	0	24	14	18	34	24	10	6	14	4	14	14
MN769314.1	22	12	18	4	20	4	32	8	5	28	4	22	28	24	26	6	22	38	40	36	24	34	18	4	8	10	6	32	12	14	10	16	12	0	92	28	12	14	40	26	10	4	2	6	20
MN769315.1	2	4	4	8	0	0	6	0	4	2	6	6	0	16	6	0	8	8	2	2	2	8	4	0	0	0	6	4	8	4	2	4	4	0	26	6	30	12	12	4	2	4	2	8	0
MN769316.1	24	18	12	6	4	4	4	0	2	4	6	10	4	26	26	8	4	14	25	8	12	20	2	2	8	0	0	60	9	4	14	10	4	0	244	26	14	10	26	6	4	4	4	4	0
MN769317.1	2	4	6	6	2	0	16	2	0	2	20	14	8	18	8	6	12	12	10	8	14	10	13	4	8	2	9	62	8	6	8	6	0	0	34	8	12	8	20	6	4	10	10	0	6
MN769318.1	4	12	0	2	2	4	18	2	14	12	20	8	4	24	16	4	10	12	4	8	10	14	14	4	2	14	2	24	12	4	18	4	4	0	34	2	8	4	2	12	6	8	0	8	2
MN769319.1	8	2	4	4	4	0	2	5	0	0	16	2	4	10	4	21	6	2	8	26	8	8	6	2	2	2	6	10	24	6	4	2	6	0	10	2	4	6	50	10	4	4	0	14	2
MN769320.1	4	6	12	6	10	6	14	15	6	22	10	10	18	20	117	10	24	28	18	14	14	2	8	16	8	4	12	44	26	0	6	30	14	0	36	14	8	20	42	18	6	4	3	10	4
MN769321.1	4	16	8	4	12	2	8	6	0	14	20	10	4	22	25	2	21	6	24	20	16	26	9	10	6	0	8	34	8	22	10	20	8	0	49	18	20	16	12	12	16	21	4	11	12
MN769322.1	0	6	0	4	4	8	16	2	10	4	16	10	8	16	14	0	8	12	10	20	2	26	8	2	4	4	14	32	22	4	4	34	20	0	22	20	16	4	36	10	4	6	2	0	2
MN769323.1	4	6	14	2	2	8	4	10	2	4	8	8	4	26	20	4	4	10	9	12	12	8	24	2	6	4	9	20	6	8	8	12	26	0	115	22	24	2	26	16	8	10	0	4	8
MN769324.1	6	6	10	2	12	2	6	4	2	12	6	2	14	6	52	2	4	4	8	8	10	8	2	2	2	4	2	16	6	16	10	4	4	0	6	8	4	10	18	6	2	8	0	0	12
MN769325.1	9	10	2	6	12	2	10	10	4	0	14	24	14	10	22	14	6	6	2	5	12	16	2	14	4	2	6	26	16	4	12	10	10	0	88	2	20	6	16	10	4	10	2	10	4
MN769326.1	6	20	12	10	6	0	10	6	18	18	12	14	10	34	28	12	22	6	16	18	12	6	6	4	8	4	6	28	24	16	28	64	16	0	55	6	20	16	12	16	0	18	4	0	0
MN769327.1	6	22	8	12	4	2	18	20	15	0	16	12	4	14	2	24	8	18	10	4	24	20	36	0	6	4	12	42	12	4	12	16	8	0	30	4	14	10	26	8	2	24	8	6	16
MN769328.1	16	8	2	0	16	2	6	10	6	26	6	6	4	12	57	6	14	12	6	8	18	22	8	10	0	2	12	40	18	6	12	8	27	0	36	10	28	12	20	8	8	16	2	4	14
MN769329.1	6	26	14	8	2	8	20	6	18	10	40	10	10	26	40	24	28	20	26	10	4	8	28	8	6	2	2	32	8	16	18	8	24	0	14	16	34	22	22	39	4	10	2	26	0
MN769330.1	14	2	10	8	3	4	10	6	6	14	8	18	16	24	14	8	18	18	2	4	4	16	8	6	2	6	6	20	16	8	14	4	6	0	14	8	8	12	14	28	6	0	2	6	2
MN769331.1	24	12	8	6	30	10	12	8	6	22	10	4	10	30	90	4	10	22	0	6	24	26	16	4	0	8	24	22	18	14	5	32	0	0	66	10	24	18	6	6	0	6	2	10	18
MN769332.1	4	4	4	16	0	0	2	2	14	0	14	6	4	12	10	0	8	8	2	4	8	16	6	2	0	0	4	38	0	20	2	2	18	0	18	2	38	13	28	6	6	2	2	4	16
MN769333.1	4	12	12	4	4	0	6	4	26	8	8	6	12	8	26	28	16	8	12	10	14	18	14	4	8	2	8	32	18	4	20	24	12	0	14	2	22	10	32	2	0	18	4	10	4
MN769334.1	26	10	12	2	28	4	2	16	2	34	8	8	21	28	56	21	10	9	16	30	24	14	32	4	6	4	14	30	14	16	12	4	8	0	46	16	52	18	30	14	0	6	6	22	26
MN769335.1	6	16	2	17	2	4	10	24	8	2	10	8	4	2	12	6	20	16	18	16	24	14	26	2	6	4	5	10	8	2	12	15	4	0	24	16	6	12	22	2	6	8	2	10	0
MN769336.1	4	28	18	6	6	0	12	14	10	2	28	10	14	22	61	20	20	28	36	24	12	52	24	4	8	8	28	92	30	12	20	40	10	0	50	18	54	24	72	43	20	46	0	21	16
MN769337.1	0	2	2	2	4	2	6	4	14	6	4	7	6	12	10	8	2	12	10	18	2	14	6	4	2	4	14	34	8	8	6	10	12	0	18	14	22	6	30	6	4	8	2	6	4
MN769338.1	0	18	8	12	12	4	20	16	18	30	40	10	4	28	20	34	18	14	28	8	20	6	26	10	12	2	4	58	4	42	28	6	6	0	84	18	28	8	10	26	18	14	8	24	14
MN769339.1	0	0	2	2	0	0	2	2	4	2	4	0	2	4	4	0	6	6	4	12	6	6	2	0	0	4	2	8	2	4	2	8	8	0	8	2	4	0	2	6	6	2	2	2	4
MN769340.1	14	8	8	2	12	2	8	22	30	26	8	6	2	24	16	24	10	24	4	14	10	42	18	4	6	12	8	20	16	34	20	22	8	0	42	10	22	28	34	12	10	12	4	4	10
MN769341.1	16	18	10	10	18	28	2	12	8	42	14	18	10	44	92	12	14	10	10	34	18	6	16	2	6	4	8	68	14	30	14	12	12	0	14	6	58	28	40	10	14	14	14	22	50
MN769342.1	18	4	0	2	6	0	8	8	4	16	12	2	6	4	16	10	4	10	10	0	8	12	8	4	8	0	0	36	6	4	8	2	8	0	36	6	40	2	26	20	4	18	0	4	4
MN769343.1	26	38	12	14	4	4	36	30	30	48	14	20	18	32	40	36	10	32	50	64	16	28	52	8	14	4	12	51	18	8	24	12	34	0	24	8	66	26	42	24	2	22	2	18	16
MN769344.1	3	4	6	0	4	0	4	18	8	6	7	4	0	4	12	8	8	18	14	6	16	20	12	4	4	0	2	10	10	8	2	10	2	0	36	2	12	6	16	16	2	12	0	0	2
MN769345.1	4	0	4	2	6	0	8	2	10	10	0	4	0	14	6	6	4	4	2	2	2	8	2	2	2	0	0	10	4	6	8	0	10	0	4	2	10	0	14	4	2	2	0	2	10
MN769346.1	4	10	14	4	2	0	6	20	10	21	12	18	16	18	36	12	22	10	8	34	22	16	13	6	14	28	8	32	12	16	18	55	12	0	30	8	24	12	32	10	24	10	4	10	14
MN769347.1	4	2	2	0	2	2	4	6	0	0	0	2	0	6	2	2	0	2	0	6	4	4	0	0	4	2	4	6	2	4	2	8	8	0	16	2	8	0	10	12	2	0	0	0	4
MN769348.1	2	8	13	10	6	4	8	14	20	4	42	6	4	12	10	10	10	24	18	2	12	14	28	16	8	0	22	16	2	8	14	14	12	0	38	14	28	18	6	24	6	22	2	16	16
MN769349.1	6	10	8	12	14	6	10	18	3	8	14	10	12	10	24	4	40	6	4	20	4	8	12	6	10	2	10	28	14	12	4	24	0	0	124	10	48	12	40	16	6	10	10	24	0
MN769350.1	0	2	0	0	0	4	2	0	10	24	2	8	6	6	6	4	0	4	6	4	4	4	6	4	2	0	2	12	12	6	4	2	4	0	4	4	2	0	10	12	2	8	0	0	0
MN769351.1	8	20	8	20	4	0	14	8	12	10	30	16	22	32	30	20	12	24	11	22	8	46	14	0	8	4	10	62	16	8	20	12	10	0	16	12	36	8	54	14	2	10	6	6	16
MN769352.1	0	6	0	0	0	2	2	2	12	24	0	6	6	4	10	2	0	4	6	4	2	4	6	2	2	0	0	10	6	4	2	4	8	0	4	4	2	0	6	10	2	8	2	2	4
MN769353.1	2	18	8	8	4	2	10	6	12	4	8	4	6	20	24	8	8	0	2	4	10	12	22	4	4	2	4	18	4	0	8	10	6	0	12	4	10	10	44	20	2	12	2	6	4
MN769354.1	6	24	16	2	3	0	20	16	4	20	42	6	6	10	16	16	14	8	12	18	12	20	4	4	8	2	6	26	18	6	18	8	8	0	40	4	28	2	4	8	8	14	0	10	6
MN769355.1	16	4	11	14	20	6	2	12	6	20	14	8	14	8	94	12	8	6	20	8	12	16	26	2	0	8	8	26	6	22	8	2	14	0	20	8	34	24	16	16	6	4	6	16	14
MN769356.1	0	0	2	0	2	0	8	0	12	4	14	6	0	14	22	6	6	4	0	10	12	6	0	0	16	2	8	18	20	12	8	8	2	0	68	10	12	12	6	6	0	0	4	0	2
MN769357.1	16	4	6	4	4	0	6	0	5	12	12	6	2	6	16	8	10	14	4	12	0	8	0	4	8	2	4	6	6	2	22	6	20	0	26	4	18	0	6	16	2	4	0	2	2
MN769358.1	0	2	2	6	2	2	4	8	2	0	2	2	4	8	4	2	4	8	2	20	24	4	2	8	0	2	2	6	6	2	0	16	0	0	22	4	10	0	22	14	2	2	4	0	2
MN769359.1	0	24	4	10	6	8	2	10	4	16	8	10	4	4	26	20	2	14	18	18	2	10	0	4	2	2	0	10	12	8	18	8	6	0	44	4	26	14	12	0	6	4	0	0	4
MN769360.1	0	14	2	0	0	0	2	2	2	0	4	6	2	6	12	0	8	10	2	0	2	2	0	0	2	4	0	10	2	0	0	12	2	0	18	0	2	0	2	8	0	22	0	3	0
MN769361.1	6	12	19	8	14	8	4	14	14	8	8	18	8	36	28	8	18	14	24	20	26	20	4	12	6	4	8	38	24	24	19	12	12	0	42	30	14	4	38	2	6	12	6	18	16
MN769362.1	16	12	2	10	12	6	20	14	8	6	2	10	6	24	22	14	8	6	20	6	10	16	36	2	10	2	0	30	8	50	12	17	12	0	10	12	32	14	20	24	12	6	6	6	4
MN769363.1	1	12	22	0	0	12	8	2	4	2	14	16	0	34	16	2	10	10	2	6	6	30	4	2	10	0	20	61	26	6	20	32	20	0	88	20	4	8	36	8	0	6	2	4	14
MN769364.1	8	20	8	18	4	0	12	8	12	10	30	16	22	34	30	20	12	22	11	20	8	46	14	0	8	4	8	62	18	8	20	12	10	0	14	12	36	8	54	10	2	10	5	6	16
MN769365.1	2	6	0	2	8	0	10	2	30	28	18	4	2	14	10	4	4	10	6	4	2	16	4	16	8	0	10	10	22	12	10	4	10	0	14	18	10	12	40	8	12	6	0	16	12
MN769366.1	16	12	2	10	12	6	20	14	8	6	2	10	6	24	22	14	10	6	20	6	10	16	36	2	10	2	0	30	8	50	12	13	12	0	10	10	32	14	20	24	12	6	6	6	4
MN769367.1	10	12	6	6	16	4	14	8	14	24	10	10	16	32	24	14	20	16	14	12	36	20	10	4	2	2	4	54	12	28	16	2	16	0	76	4	18	12	10	14	10	16	4	4	10
MN769368.1	2	6	4	2	2	0	2	0	4	0	2	2	2	2	10	2	6	4	2	4	2	2	4	0	2	0	0	14	4	6	0	4	2	0	20	0	2	2	6	2	6	22	0	0	4
MN769369.1	2	2	10	10	6	4	4	4	0	14	16	10	10	6	56	2	6	8	16	9	26	10	6	6	4	4	4	16	8	28	11	2	12	0	48	14	36	8	18	12	14	16	0	12	4
MN769370.1	4	4	2	6	2	2	4	4	0	2	22	2	16	8	6	10	0	4	8	4	8	8	6	0	6	4	4	6	8	4	2	6	6	0	6	2	0	4	6	8	4	4	0	2	2
MN769371.1	10	8	10	4	4	0	14	0	10	6	4	4	14	18	12	2	4	6	18	8	16	16	10	14	0	6	12	40	8	4	6	4	0	0	223	20	6	12	20	30	2	2	2	0	0
MN769372.1	2	10	6	6	4	2	14	2	4	26	8	4	0	10	12	14	6	28	18	8	8	8	2	0	22	8	16	28	12	2	6	22	6	0	230	8	32	24	42	10	6	6	4	0	0
MN769373.1	0	6	6	0	4	0	10	4	4	12	2	2	0	16	48	10	4	10	6	24	8	28	4	0	10	16	16	12	50	22	10	28	0	0	10	6	44	0	38	4	0	10	0	8	2
MN769374.1	10	10	14	12	12	2	16	10	12	12	12	4	12	50	32	20	10	32	54	26	8	24	8	20	6	0	0	34	10	14	8	10	24	0	26	12	16	20	116	8	20	18	0	18	12
MN769375.1	4	10	0	4	0	2	4	2	8	14	18	6	2	12	17	10	14	8	14	0	8	2	6	4	4	0	8	28	10	8	6	10	6	0	96	4	16	2	16	22	6	22	2	4	8
MN769376.1	8	4	8	4	14	2	10	24	18	18	8	6	4	16	36	4	6	26	28	16	18	22	26	8	6	2	4	6	28	18	12	2	8	0	22	0	16	2	24	12	6	8	0	12	6
MN769377.1	0	0	2	4	4	0	4	2	16	2	10	4	0	6	8	2	4	10	2	6	4	16	0	2	4	6	8	16	4	4	12	12	0	0	36	14	8	8	10	12	8	0	0	6	6
MN769378.1	0	22	10	12	14	6	24	20	22	32	40	14	4	26	22	36	20	14	28	12	20	6	26	10	12	4	4	66	8	44	28	10	6	0	46	18	30	12	10	28	18	14	10	24	4
MN769379.1	2	4	0	2	2	2	0	4	6	4	12	0	0	20	0	4	2	4	6	6	6	10	0	0	6	0	0	6	0	2	2	10	0	0	4	0	24	10	14	6	0	2	2	2	0
MN769380.1	6	32	2	28	2	2	10	23	26	28	9	4	16	36	34	20	18	14	20	24	16	22	18	20	6	0	11	38	12	6	20	20	16	0	36	8	16	16	28	24	8	8	5	4	40
MN769381.1	10	19	12	22	10	4	8	28	44	12	24	10	8	18	14	6	8	14	10	12	10	20	24	6	6	0	4	10	4	4	2	2	38	0	18	6	10	4	20	26	4	4	4	2	10
MN769382.1	20	16	10	2	2	2	6	14	18	6	20	12	16	14	10	4	14	28	14	10	16	28	2	6	10	4	2	34	10	10	4	12	15	0	44	22	18	12	54	25	4	12	6	9	4
MN769383.1	6	16	26	8	10	8	4	4	16	2	8	14	4	24	18	10	20	8	16	26	6	22	6	2	8	0	14	50	8	6	8	22	10	0	38	16	36	14	40	6	10	8	2	24	12
MN769384.1	4	30	10	6	2	8	30	14	14	12	28	8	14	32	20	16	16	24	22	16	23	36	12	0	16	7	24	37	14	16	2	12	16	0	44	8	16	12	28	18	8	6	0	8	4
MN769385.1	4	12	2	8	4	0	0	0	0	6	8	12	2	2	4	10	6	2	2	0	4	4	4	2	0	0	0	10	2	12	0	4	4	0	6	10	6	12	12	8	2	8	8	0	4
MN769386.1	8	2	16	6	8	14	16	12	20	16	18	10	14	26	46	12	20	18	12	16	8	12	14	6	22	0	22	56	10	20	18	26	12	0	56	10	54	24	54	16	4	18	6	18	0
MN769387.1	0	6	0	0	2	0	2	2	0	0	2	4	0	2	0	4	4	4	6	2	4	2	2	0	2	0	0	0	2	0	0	0	4	0	0	4	4	4	0	4	2	0	0	0	0
MN769388.1	8	4	4	10	10	2	12	4	8	6	10	10	0	8	4	2	2	4	6	6	6	18	2	8	2	0	2	20	4	4	12	0	6	0	14	4	6	2	10	8	6	12	2	4	14
MN769389.1	18	2	8	0	14	2	10	10	0	16	2	8	4	12	94	8	4	2	4	8	12	10	12	0	0	0	2	8	6	8	0	2	2	0	26	2	6	24	14	12	2	12	0	2	20
MN769390.1	16	32	34	14	20	0	12	10	16	14	16	8	18	32	44	28	18	20	22	18	16	14	39	8	10	2	22	76	31	30	32	36	46	0	65	6	26	12	58	14	18	13	10	10	28
MN769391.1	2	0	0	2	4	0	0	2	2	4	10	4	2	8	6	10	8	24	8	8	0	4	2	8	2	2	0	4	6	0	4	4	2	0	48	0	14	2	12	8	2	6	6	0	10
MN769392.1	0	8	6	0	2	2	6	2	10	8	8	4	0	6	24	10	4	12	4	12	4	20	2	2	14	2	6	12	12	8	4	14	4	0	30	2	34	14	24	6	0	4	0	2	0
MN769393.1	4	12	8	6	4	2	6	6	10	12	46	10	6	28	21	12	13	18	8	8	12	4	12	12	6	8	12	16	16	16	6	8	18	0	12	4	32	30	16	5	14	4	0	6	6
MN769394.1	4	16	2	2	6	4	2	2	2	10	16	0	4	22	4	14	6	10	4	0	6	6	8	6	8	2	0	8	8	2	22	0	8	0	6	12	2	6	2	4	2	12	2	0	4
MN769395.1	24	6	6	6	6	4	10	12	10	4	8	10	8	20	30	4	12	6	20	30	30	14	16	2	12	6	4	12	4	26	10	6	10	0	18	4	34	12	8	10	8	0	8	18	0
MN769396.1	0	4	2	0	4	4	11	14	4	6	12	6	10	14	12	4	20	8	6	18	4	16	2	2	2	4	2	8	12	2	8	12	12	0	30	6	8	2	14	6	2	4	2	4	2
MN769397.1	6	2	24	4	2	2	4	8	10	6	2	4	6	4	16	4	4	10	16	0	2	2	12	4	10	2	2	16	14	4	6	6	10	0	4	8	40	2	14	6	2	8	0	0	6
MN769398.1	20	12	10	0	6	0	16	16	12	4	8	6	0	16	18	6	14	10	8	2	30	10	20	8	4	0	0	46	2	12	6	6	4	0	8	8	22	26	8	12	8	10	2	4	6
MN769401.1	10	10	4	8	0	4	12	12	10	10	50	16	6	30	38	28	18	20	18	24	22	16	16	0	4	6	16	30	10	8	12	10	16	0	18	22	10	24	36	16	8	12	4	6	0
MN769402.1	2	10	6	4	2	2	10	0	6	6	18	10	8	6	20	4	18	4	16	8	20	14	6	2	24	0	2	18	8	12	4	12	10	0	68	12	18	15	22	16	4	4	0	0	2
MN769403.1	10	8	16	12	14	2	10	10	12	0	16	4	12	46	34	22	14	28	50	34	8	26	6	14	10	0	0	36	12	14	6	12	26	0	30	12	14	20	106	10	18	16	0	16	4
MN769404.1	2	16	0	2	2	0	2	2	4	2	14	2	0	4	24	0	2	4	18	14	4	10	24	2	22	0	10	12	2	8	6	6	0	0	16	6	24	12	8	8	4	18	0	2	2
MN769405.1	2	10	8	2	2	4	10	4	6	0	6	6	4	16	16	2	16	16	6	4	4	6	4	2	18	2	10	24	16	2	2	26	4	0	34	8	8	10	40	24	0	4	0	4	0
MN769406.1	16	10	2	2	16	2	6	8	6	28	6	6	4	12	54	6	14	8	4	6	16	20	8	2	0	2	12	42	16	4	12	6	37	0	36	10	30	12	22	8	6	20	2	4	14
MN769407.1	4	8	12	12	2	0	8	14	6	6	12	16	10	18	10	14	2	4	6	4	8	8	12	10	4	0	8	24	4	2	14	4	4	0	22	8	15	0	6	16	0	8	4	8	8
MN769408.1	0	2	6	0	0	0	10	0	6	0	4	4	6	10	14	2	9	8	12	4	3	7	0	0	10	0	2	14	6	8	4	24	8	0	20	2	18	8	8	7	0	4	2	0	0
MN769409.1	6	6	12	6	0	6	10	4	12	0	16	12	14	28	24	12	16	18	4	10	2	6	4	12	2	0	8	38	6	2	12	4	6	0	24	4	27	18	28	8	4	2	6	10	2
MN769410.1	6	12	2	4	6	4	10	22	12	6	6	4	4	14	26	10	14	10	16	4	14	12	14	6	0	0	4	8	4	8	20	18	6	0	18	13	16	4	8	12	4	24	6	2	10
MN769411.1	6	28	2	2	0	2	6	4	16	10	34	6	6	18	4	8	14	8	10	12	11	2	6	8	8	0	2	44	26	6	6	10	8	0	22	8	14	8	16	12	8	18	2	2	2
MN769412.1	6	20	8	6	5	2	4	16	8	6	32	12	0	12	26	12	20	18	14	20	29	18	16	8	4	2	12	42	24	6	8	8	20	0	24	6	6	8	18	16	14	8	2	10	8
MN769413.1	14	10	8	2	4	4	6	2	12	2	12	6	0	8	8	8	30	12	20	12	8	4	6	0	4	2	12	26	40	6	4	14	13	0	182	10	12	6	8	14	12	12	0	2	0
MN769414.1	8	16	16	18	4	12	8	28	4	10	12	22	8	50	18	2	18	16	24	12	16	14	16	4	16	6	22	46	10	6	8	24	18	0	68	16	22	24	54	13	8	18	6	8	2
MN769415.1	2	6	22	4	4	4	20	12	8	2	8	6	8	24	12	8	6	28	46	6	4	9	12	4	20	8	24	37	16	52	12	18	24	0	52	26	2	6	32	14	0	9	0	2	4
MN769416.1	8	10	12	2	2	0	16	4	4	2	16	12	36	26	32	8	20	20	54	14	6	12	16	8	8	6	16	68	18	8	8	14	22	0	64	8	20	12	58	22	4	14	2	8	10
MN769417.1	0	22	2	10	2	2	4	8	18	6	7	8	8	19	22	11	12	12	8	4	6	24	6	12	6	6	2	14	12	6	16	8	18	0	44	12	16	12	22	10	8	20	0	6	0
MN769418.1	2	8	8	6	2	10	8	14	8	6	14	22	10	22	12	20	26	22	22	18	36	30	14	6	2	2	34	28	16	12	6	16	8	0	34	6	6	2	32	10	4	32	6	8	16
MN769419.1	0	4	4	2	0	0	0	0	2	0	0	2	0	2	6	0	10	6	2	2	4	12	8	0	2	0	2	8	78	6	0	4	2	0	28	0	2	4	8	4	0	0	2	2	0
MN769420.1	6	2	4	4	0	2	12	4	4	0	4	4	2	2	8	4	8	6	6	4	6	4	10	4	0	8	0	14	4	0	0	20	6	0	68	2	6	0	12	8	4	4	0	6	0
MN769421.1	0	2	0	2	0	0	2	0	0	2	0	0	0	2	0	0	0	2	0	4	2	0	0	0	2	2	0	6	2	4	0	0	0	0	8	2	0	2	0	2	2	2	2	0	4
MN769422.1	4	8	4	20	6	0	10	16	5	14	8	8	12	24	10	10	22	30	4	6	12	14	8	4	18	4	18	42	31	10	10	10	4	0	32	8	16	12	26	18	0	12	2	8	0
MN769423.1	2	12	6	2	0	6	8	0	26	10	18	0	0	10	18	10	16	12	6	6	8	8	10	4	8	0	2	34	46	0	10	8	6	0	58	4	20	8	26	2	2	4	2	6	0
MN769424.1	14	10	22	8	6	6	2	16	10	8	6	4	10	6	28	18	12	28	10	12	18	20	14	8	2	0	0	32	4	8	8	14	2	0	6	0	34	14	28	12	14	4	2	18	0
MN769425.1	0	14	12	8	8	8	12	4	6	8	8	10	2	22	16	10	12	14	12	24	4	18	22	4	10	2	16	46	12	12	4	24	10	0	68	8	46	30	24	14	6	14	2	26	8
MN769426.1	4	2	4	6	4	2	6	12	6	2	10	8	0	10	0	2	4	2	2	6	14	4	10	0	8	0	16	42	8	14	4	6	12	0	30	2	24	18	34	6	8	6	2	4	12
MN769427.1	12	13	11	2	21	6	10	6	6	34	14	12	24	22	158	4	12	12	13	32	24	53	25	2	10	1	8	63	14	30	20	22	14	0	90	8	30	15	34	18	12	13	6	14	28
MN769428.1	0	6	0	2	4	0	2	2	2	0	0	2	0	0	8	0	0	2	2	2	0	2	0	0	0	0	2	4	2	0	4	0	2	0	6	0	4	0	3	0	6	0	0	10	2
MN769429.1	20	12	10	0	6	0	16	12	4	4	8	6	0	16	18	2	14	4	8	2	28	8	12	6	4	0	0	46	0	12	6	6	4	0	10	6	20	26	10	6	6	6	2	4	6
MN769430.1	8	6	6	0	10	4	8	4	6	18	2	12	8	6	80	6	2	2	0	6	10	14	10	0	0	0	4	38	6	18	6	10	0	0	4	0	18	14	0	10	6	0	2	14	18
MN769431.1	2	0	10	0	8	0	8	0	4	0	24	8	0	2	4	2	8	4	10	2	14	12	2	0	10	4	2	10	0	0	8	2	4	0	24	10	16	2	14	4	6	0	0	2	0
MN769432.1	2	22	12	8	2	2	10	4	6	2	10	2	14	12	24	2	12	2	10	14	4	25	10	4	12	0	12	46	8	8	14	30	8	0	56	12	32	16	32	14	4	16	0	4	8
MN769433.1	18	14	18	4	18	2	4	6	8	34	2	6	10	12	76	8	10	6	20	40	28	20	2	4	6	4	4	44	6	38	6	4	6	0	22	2	32	12	16	2	2	10	2	12	26
MN769434.1	6	8	2	2	4	2	2	8	6	0	14	6	8	12	10	2	26	2	6	10	4	6	2	2	6	6	6	16	24	6	2	8	10	0	32	8	6	6	16	10	0	8	4	6	6
MN769435.1	2	4	0	2	0	0	0	4	2	0	4	2	0	4	4	6	0	2	2	2	4	8	0	0	0	2	2	4	4	4	4	0	0	0	2	0	4	6	6	4	0	0	0	0	0
MN769436.1	2	10	0	8	4	0	4	2	10	0	22	0	4	6	8	2	8	6	8	4	9	10	8	6	0	0	0	8	4	6	10	0	6	0	42	4	8	2	2	6	2	4	0	4	0
MN769437.1	0	0	10	0	2	0	2	2	2	2	2	2	4	6	12	0	4	16	28	8	14	14	6	2	6	2	0	26	2	10	2	6	10	0	16	6	0	8	8	4	16	26	2	6	6
MN769438.1	4	0	6	0	2	4	4	4	20	12	8	4	4	2	12	18	8	6	2	6	10	2	2	2	8	2	2	20	6	6	8	0	4	0	28	10	6	0	4	14	8	12	0	12	0
MN769439.1	0	6	18	4	4	2	18	8	4	2	8	6	6	20	6	6	2	8	34	6	4	9	12	4	20	6	20	33	18	56	4	16	18	0	38	22	2	6	16	10	0	7	0	0	6
MN769440.1	22	32	12	16	24	6	18	30	9	28	30	12	30	44	82	16	34	22	44	14	30	14	20	4	24	12	32	106	28	16	26	54	32	0	71	20	62	40	84	30	6	22	6	16	12
MN769441.1	18	14	14	22	2	4	18	16	10	18	8	2	4	10	30	0	10	24	6	14	18	24	24	4	6	0	6	25	14	10	6	10	6	0	22	4	26	4	26	18	3	18	0	6	12
MN769442.1	0	4	6	4	4	4	12	14	8	20	12	10	4	18	30	8	14	14	6	8	22	10	12	3	6	4	4	12	8	10	12	17	14	0	38	12	8	8	12	16	4	2	0	2	0
MN769443.1	2	0	2	0	2	0	0	4	0	2	2	4	2	0	4	2	0	4	4	0	6	0	0	0	6	0	0	2	4	2	8	0	6	0	10	4	0	2	2	2	0	2	0	0	0
MN769444.1	14	31	10	24	16	8	14	46	24	46	18	22	6	28	78	42	19	18	14	40	14	28	48	22	4	8	12	68	32	22	8	18	14	0	24	12	32	4	34	28	6	8	2	30	32
MN769445.1	10	0	2	0	4	2	2	4	8	8	2	8	10	6	8	2	0	4	8	20	12	2	4	0	0	0	6	36	0	4	0	6	2	0	6	12	18	10	8	6	4	6	2	6	14
MN769446.1	0	4	6	4	2	0	2	2	6	4	6	4	6	4	4	4	2	8	6	0	14	6	4	4	4	2	10	14	10	2	4	0	0	0	16	20	6	6	29	0	4	6	4	2	0
MN769447.1	4	6	6	2	6	2	20	2	10	8	22	12	2	14	20	14	6	16	8	12	2	14	8	14	6	8	16	26	12	6	4	16	4	0	58	8	16	24	6	22	10	24	0	6	12
MN769448.1	8	8	22	6	2	4	4	4	4	20	12	22	0	38	31	6	4	14	12	22	24	12	4	0	10	4	10	60	12	10	8	22	4	0	24	12	32	6	48	16	0	12	6	4	6
MN769449.1	4	2	6	0	0	0	0	4	6	4	4	2	0	12	2	0	10	2	2	10	8	8	4	2	6	0	14	12	0	6	4	6	2	0	24	6	10	12	6	4	2	2	0	0	2
MN769450.1	0	0	16	0	2	4	10	4	10	4	10	0	6	16	26	12	2	8	4	8	12	6	6	2	12	2	8	24	8	6	4	10	7	0	27	8	8	4	26	8	4	9	2	4	0
MN769451.1	2	10	10	4	14	2	6	4	8	6	12	18	2	26	4	8	4	18	14	10	2	2	8	0	0	4	22	34	4	2	4	8	6	0	20	10	6	14	18	12	4	14	0	4	8
MN769452.1	6	26	10	20	10	4	10	24	34	12	24	14	4	20	4	26	6	22	6	26	28	20	56	4	0	0	8	20	12	4	16	16	8	0	42	12	18	12	40	8	8	38	10	14	30
MN769453.1	2	6	6	0	0	0	8	0	0	2	15	12	2	10	20	2	8	0	6	0	4	14	4	4	4	0	2	4	4	10	0	8	4	0	12	2	0	0	14	10	2	2	4	4	0
MN769454.1	10	4	2	30	4	2	16	4	0	4	4	6	4	6	22	6	8	18	6	16	10	18	4	8	11	0	0	12	4	0	10	6	6	0	26	6	10	8	6	6	0	2	0	8	4
MN769455.1	4	8	8	2	0	4	2	2	10	0	14	12	6	20	6	4	4	6	2	6	8	8	14	2	0	6	6	20	10	10	6	0	16	0	10	6	14	2	18	12	0	10	2	0	0
MN769456.1	16	8	2	0	16	2	6	10	4	26	6	6	4	12	55	6	14	8	4	4	18	20	8	0	0	2	12	40	18	6	12	6	21	0	38	10	28	12	20	8	6	16	2	4	14
MN769457.1	2	6	6	12	0	0	6	0	2	4	10	4	2	10	6	8	10	12	4	2	2	18	6	2	4	2	2	16	8	10	6	0	4	0	6	14	18	4	18	10	2	0	2	4	2
MN769458.1	34	4	8	4	12	0	18	6	18	16	42	12	20	16	80	8	22	18	12	22	6	4	38	4	6	2	6	20	6	9	8	4	18	0	22	18	6	10	23	14	6	8	8	6	12
MN769459.1	4	12	12	6	4	0	12	10	2	8	12	4	0	10	12	6	10	10	16	4	12	4	0	0	0	0	2	16	6	6	0	4	2	0	4	2	6	8	18	4	12	0	2	10	12
MN769460.1	2	20	10	2	10	4	3	8	16	8	22	12	32	40	14	6	16	14	20	24	26	54	10	8	14	8	34	48	22	10	12	28	12	0	210	20	26	28	76	30	6	12	2	8	2
MN769461.1	10	16	8	6	8	8	20	16	18	10	36	28	0	24	58	0	14	8	4	14	6	52	12	0	20	6	10	28	20	10	8	22	22	0	24	22	34	18	12	14	6	10	4	4	8
MN769462.1	4	2	4	2	0	0	2	2	6	14	8	10	2	12	4	10	6	28	14	10	8	12	10	2	10	0	10	36	18	6	16	12	4	0	16	8	26	4	46	12	4	20	2	10	10
MN769463.1	4	4	2	16	0	0	14	2	12	2	26	10	2	25	84	2	16	20	8	2	6	14	16	12	8	5	8	14	8	12	0	12	8	0	40	8	14	4	41	24	8	20	6	10	10
MN769464.1	4	10	10	10	8	0	16	6	10	24	8	2	22	12	28	14	12	10	12	16	32	10	4	0	8	0	4	36	6	12	12	4	18	0	10	10	16	10	8	12	8	14	0	4	10
MN769465.1	2	8	4	2	0	2	12	4	6	2	20	8	6	16	4	10	6	22	20	20	16	6	8	4	10	0	0	6	8	4	4	18	6	0	8	12	10	10	6	8	0	6	0	4	0
MN769466.1	6	2	10	2	0	0	8	8	8	4	2	10	2	8	30	14	6	10	6	4	4	8	0	2	6	4	6	12	2	8	2	6	0	0	14	2	18	24	6	10	6	2	0	4	4
MN769467.1	0	2	4	0	2	2	2	0	10	24	2	6	8	10	8	4	0	4	6	2	0	2	6	2	2	2	4	10	6	4	2	4	4	0	8	6	2	2	2	10	2	8	0	0	0
MN769468.1	8	20	8	20	4	0	14	8	12	10	30	16	22	32	30	20	12	22	11	20	8	46	14	0	8	4	8	62	16	8	18	12	10	0	14	12	44	8	54	14	2	10	6	6	16
MN769469.1	6	16	8	14	12	2	10	14	2	12	20	16	10	20	21	6	19	12	18	36	24	26	9	10	6	8	14	46	10	26	12	10	12	0	45	20	20	16	12	14	16	19	4	11	16
MN769470.1	0	0	2	2	0	0	2	0	2	2	2	4	0	4	6	0	8	2	2	2	6	12	8	0	2	0	2	10	80	12	0	10	0	0	26	0	2	4	2	4	0	2	2	2	0
MN769471.1	6	6	12	8	0	0	2	2	0	21	20	6	8	16	12	4	6	12	12	10	4	2	32	0	12	2	6	18	8	18	4	6	10	0	14	10	6	6	6	14	4	18	0	11	24
MN769472.1	4	4	0	2	4	2	2	12	24	2	20	10	6	22	22	4	10	16	20	12	10	20	2	4	6	2	8	14	20	6	8	2	12	0	60	18	24	14	12	24	10	18	4	4	6
MN769473.1	12	8	2	10	10	7	17	12	6	16	38	12	6	26	18	8	20	16	18	6	42	24	48	22	6	3	2	24	7	24	10	10	50	0	34	8	23	4	48	32	12	8	2	8	0
MN769474.1	2	2	0	0	4	2	3	8	4	4	4	6	2	10	42	2	8	2	12	2	9	2	2	0	0	2	2	18	6	8	6	6	2	0	14	6	2	4	12	0	2	0	0	2	16
MN769475.1	24	26	22	28	4	2	22	26	24	32	8	20	22	26	43	12	28	30	22	10	30	34	48	16	12	8	18	58	20	30	36	11	10	0	14	10	22	16	58	21	8	30	4	8	8
MN769476.1	12	6	30	4	36	8	10	30	32	24	12	13	8	30	90	16	20	22	8	18	18	38	50	6	12	0	10	32	12	12	6	14	20	0	28	12	20	30	22	8	6	14	6	12	26
MN769477.1	2	12	2	0	6	0	6	16	6	8	4	2	0	4	6	8	2	12	8	12	4	22	4	6	6	2	4	0	10	4	4	8	8	0	26	8	20	12	20	2	6	6	2	12	0
MN769478.1	2	12	4	0	4	4	4	2	12	2	8	2	2	20	0	10	16	10	10	6	14	6	2	8	10	4	6	22	18	6	12	6	6	0	80	18	16	6	10	10	4	8	0	0	0
MN769479.1	2	6	2	0	4	2	0	4	30	24	2	0	2	12	6	2	2	2	6	2	2	14	0	14	12	0	8	8	6	20	6	6	6	0	14	12	18	4	40	6	16	8	0	14	10
MN769480.1	2	2	4	0	0	0	4	4	4	2	2	6	0	22	6	12	6	8	4	2	2	26	0	2	4	0	0	2	2	10	2	6	4	0	14	4	2	2	34	6	4	4	2	0	0
MN769481.1	2	6	8	2	0	0	2	0	4	0	2	2	2	0	20	4	2	4	2	4	2	2	4	0	2	0	0	16	4	6	0	4	2	0	20	0	2	0	6	2	6	22	0	0	4
MN769482.1	20	22	30	4	8	18	10	20	12	18	20	34	14	64	146	8	30	20	24	8	36	46	50	2	4	8	30	118	20	42	30	24	6	0	42	6	28	14	72	16	12	22	2	46	42
MN769483.1	6	4	12	0	6	0	24	8	18	6	36	8	2	8	24	10	8	20	8	2	16	0	20	8	10	4	6	26	16	4	4	22	16	0	110	0	28	10	4	18	0	20	2	4	14
MN769484.1	0	16	4	16	6	0	4	14	34	4	4	6	4	6	14	6	11	16	8	0	12	16	4	6	14	2	10	6	8	4	4	6	14	0	6	0	12	20	2	16	16	2	12	4	2
MN769485.1	6	0	6	2	6	2	0	4	4	10	8	6	4	8	30	0	2	4	6	0	2	6	2	4	4	0	2	4	0	2	4	6	10	0	4	8	2	0	0	14	0	0	0	6	2
MN769486.1	10	10	20	8	6	4	12	8	4	14	18	8	14	14	26	14	10	28	28	16	12	14	6	6	0	2	8	44	12	16	14	8	14	0	24	8	22	16	30	26	14	22	2	18	2
MN769487.1	2	6	4	6	6	2	4	6	0	4	6	8	0	4	0	8	2	4	8	14	6	4	2	2	0	0	0	8	13	4	4	6	4	0	14	4	2	2	8	2	6	10	0	6	4
MN769488.1	2	14	0	0	0	0	8	4	2	0	2	8	4	8	18	6	8	8	0	2	8	2	0	0	0	0	2	12	2	2	0	14	2	0	22	2	0	8	4	12	0	20	0	1	0
MN769489.1	2	6	8	0	4	6	8	22	6	8	8	4	2	8	8	8	6	24	16	6	6	20	12	6	4	0	2	16	14	8	2	12	2	0	34	6	20	4	26	12	4	14	0	2	4
MN769490.1	2	8	0	0	0	4	11	6	8	4	3	2	8	6	8	4	10	2	14	8	2	2	2	6	0	4	4	8	6	10	0	6	8	0	14	10	0	6	18	6	2	12	0	0	0
MN769491.1	10	8	12	10	6	0	4	10	42	18	14	14	2	38	8	24	20	18	28	16	14	10	6	2	8	4	14	30	14	12	42	10	14	0	74	12	24	8	74	14	8	46	0	6	0
MN769492.1	6	2	0	2	6	4	9	10	0	0	20	4	18	4	22	8	16	4	8	12	18	12	4	4	2	4	2	16	12	4	4	8	28	0	14	2	8	2	20	8	2	4	2	12	6
MN769493.1	20	4	10	4	16	6	10	10	20	20	16	10	8	12	66	26	12	4	10	14	40	18	32	0	4	2	8	22	10	10	4	2	8	0	24	4	8	6	12	4	0	10	2	16	4
MN769494.1	14	20	20	42	36	14	18	36	38	40	12	14	18	34	178	26	26	10	18	54	28	20	48	6	20	10	36	90	14	22	14	16	12	0	226	10	96	22	32	28	14	14	8	24	58
MN769495.1	16	12	2	10	12	6	20	14	10	6	2	12	6	24	22	14	10	10	20	6	10	16	36	2	10	2	0	32	8	50	12	17	12	0	10	12	32	14	20	24	12	6	6	6	4
MN769496.1	0	4	2	0	0	2	0	0	10	24	0	6	8	10	8	2	0	4	10	4	4	4	6	2	2	0	4	10	4	4	2	2	4	0	2	4	4	0	0	12	2	8	0	0	0
MN769497.1	6	2	54	2	6	0	8	4	10	0	10	4	0	4	34	4	2	2	4	6	14	20	12	0	4	0	8	20	10	4	4	14	16	0	10	6	8	16	58	6	2	8	4	8	18
MN769498.1	14	12	4	11	6	0	12	8	4	8	6	8	4	22	24	4	4	18	4	12	6	13	6	2	6	0	4	35	6	28	2	4	24	0	140	13	14	2	10	14	4	6	4	8	12
MN769499.1	0	18	8	2	0	0	0	0	2	2	0	2	0	4	6	2	42	8	4	8	4	14	12	2	6	2	0	12	78	6	0	4	0	0	40	0	2	2	10	4	0	4	0	0	0
MN769500.1	4	28	2	4	22	10	8	10	16	14	20	6	12	8	216	2	20	18	10	34	28	22	31	18	4	0	0	26	28	10	12	12	36	0	24	6	34	18	24	6	6	22	0	14	10
MN769501.1	26	22	12	6	32	4	20	10	12	58	16	10	6	16	122	18	12	6	8	10	30	28	10	6	12	2	10	28	4	42	18	6	32	0	12	4	26	6	24	20	4	22	8	18	62
MN769502.1	0	6	4	0	2	4	4	2	2	4	12	2	8	8	10	4	14	0	4	2	8	4	0	2	4	2	6	24	10	32	4	9	20	0	86	6	8	6	6	20	2	6	6	4	2
MN769503.1	4	14	4	4	4	4	6	6	14	0	20	2	2	16	0	10	6	14	14	4	22	12	12	2	6	4	10	18	8	4	8	6	12	0	34	4	20	8	32	4	6	24	10	6	14
MN769504.1	14	6	14	4	6	4	2	6	14	8	20	8	14	4	26	8	18	50	24	10	16	20	12	6	0	0	2	32	8	10	8	14	10	0	24	0	28	20	38	12	12	0	2	12	2
MN769505.1	68	12	12	14	50	8	18	22	18	56	48	18	34	48	256	26	22	32	30	24	38	48	48	6	6	14	14	87	18	54	20	22	18	0	102	16	26	18	52	30	8	24	6	10	52
MN769506.1	8	2	20	6	6	6	20	12	12	8	14	2	18	40	30	14	16	22	14	24	6	26	6	14	8	4	10	42	40	22	10	28	10	0	60	14	24	6	24	21	14	12	6	8	4
MN769507.1	0	20	16	6	14	0	10	16	8	2	20	4	12	6	8	0	6	6	8	12	4	10	10	20	4	6	2	16	8	8	12	0	30	0	20	2	6	2	8	16	10	16	0	2	0
MN769508.1	2	6	2	6	0	4	2	12	8	10	4	14	0	26	4	10	12	6	20	0	6	8	4	2	2	4	6	10	14	2	10	8	12	0	107	12	6	6	20	4	2	16	0	8	2
MN769509.1	6	16	2	4	6	2	10	22	12	6	6	2	2	14	24	10	16	12	16	4	14	12	12	6	0	0	4	8	4	8	18	20	6	0	18	12	16	4	12	15	4	22	6	0	8
MN769510.1	7	12	28	0	3	4	2	4	8	10	13	4	4	10	8	8	0	6	8	8	22	32	4	2	4	2	12	44	6	12	4	10	6	0	24	12	20	20	26	10	4	10	4	4	0
MN769511.1	4	20	12	10	6	0	10	10	18	18	14	14	10	34	30	12	22	4	18	18	14	2	4	2	6	4	6	28	26	14	26	64	18	0	57	6	20	16	10	16	0	18	4	2	0
MN769512.1	0	0	0	4	0	2	4	2	0	6	2	0	2	0	2	6	0	4	12	14	2	6	4	0	0	2	0	4	0	2	0	2	0	0	14	2	12	4	8	2	6	0	0	0	4
MN769513.1	6	11	10	6	6	0	12	23	38	8	24	2	4	8	22	19	14	12	18	6	22	22	20	2	6	2	6	20	10	2	12	18	30	0	22	2	6	6	52	25	6	10	0	4	0
MN769514.1	4	10	2	0	0	2	8	2	0	10	22	8	0	4	2	4	10	4	12	2	8	2	2	4	6	0	2	18	4	62	10	4	0	0	42	16	2	2	6	8	2	2	0	0	0
MN769515.1	28	2	22	0	20	4	8	6	4	44	14	14	21	16	73	8	1	20	9	12	18	35	14	4	4	2	12	56	2	39	16	6	22	0	20	0	50	16	6	14	10	6	2	52	12
MN769516.1	10	6	12	8	2	0	4	10	30	4	6	4	2	14	6	12	12	14	12	8	6	10	8	6	12	4	4	12	0	4	4	22	6	0	68	18	21	10	20	12	4	10	0	8	2
MN769517.1	4	10	8	6	4	4	8	2	6	12	6	9	0	8	26	12	14	8	16	14	22	20	0	2	6	2	0	26	4	18	4	14	10	0	10	6	10	6	16	4	2	16	0	8	2
MN769518.1	10	18	6	6	6	16	6	6	23	6	6	2	6	35	40	8	22	12	6	22	14	48	10	7	14	2	20	68	22	34	6	16	6	0	34	6	28	8	25	14	8	14	0	12	10
MN769519.1	4	14	10	8	2	2	12	8	6	41	16	6	4	40	16	40	16	18	10	18	0	22	48	4	8	6	4	64	24	2	6	20	10	0	30	6	30	8	30	14	4	10	2	6	24
MN769520.1	6	0	4	0	2	0	6	0	6	10	4	0	2	6	18	0	2	4	4	2	2	4	14	2	0	0	2	10	0	24	2	0	8	0	4	0	6	4	14	2	4	0	0	2	4
MN769521.1	2	0	0	0	0	0	0	2	4	4	4	0	0	6	4	2	0	2	2	0	2	0	0	0	0	0	2	2	2	0	2	2	0	0	0	0	4	0	2	2	2	2	0	0	0
MN769522.1	0	19	17	12	4	6	12	13	20	45	28	4	6	20	43	8	28	30	31	12	17	16	36	14	20	6	8	32	14	8	17	21	18	0	20	12	27	32	32	19	8	23	6	4	14
MN769523.1	12	12	14	4	4	6	6	18	12	10	18	6	10	18	22	22	14	12	6	2	5	14	16	2	4	0	16	28	16	17	6	28	16	0	14	22	8	6	8	18	8	26	0	0	8
MN769524.1	2	4	6	6	8	2	8	26	4	12	2	10	6	2	24	20	0	6	4	10	10	14	2	2	0	0	4	14	10	2	4	10	12	0	64	2	6	16	28	4	0	14	2	16	4
MN769525.1	8	16	2	4	2	0	12	2	12	0	16	10	2	10	20	26	12	10	8	8	10	4	4	12	8	2	14	18	16	8	8	18	10	0	22	20	4	84	22	12	14	16	2	8	8
MN769526.1	22	12	10	0	6	0	16	16	12	4	8	6	0	16	18	6	14	10	8	2	30	10	20	8	4	0	0	46	2	12	6	6	4	0	8	8	20	26	8	12	8	10	2	4	6
MN769527.1	2	4	4	2	4	2	12	6	0	20	8	12	0	12	24	24	0	12	24	8	13	6	6	4	2	4	2	18	8	0	0	2	10	0	12	8	34	4	18	12	6	2	0	6	12
MN769528.1	18	8	8	2	22	4	10	4	2	14	18	8	16	6	120	6	4	2	6	12	8	24	10	0	4	4	4	38	0	22	8	2	2	0	8	8	18	6	8	6	2	2	0	12	16
MN769529.1	2	10	0	8	4	0	4	2	10	0	20	0	4	6	8	2	10	6	8	2	9	10	8	6	0	0	0	8	4	4	10	0	6	0	42	4	8	2	2	4	2	4	0	4	0
MN769530.1	0	4	6	0	2	0	12	0	12	12	8	8	8	14	22	14	10	14	6	4	16	6	12	6	10	2	12	22	4	8	12	14	12	0	48	18	8	18	33	6	4	6	6	4	2
MN769531.1	4	32	14	0	4	0	16	2	4	12	14	2	4	16	10	4	12	18	14	0	5	18	6	0	12	6	4	10	18	0	0	12	4	0	146	2	8	14	6	18	0	2	0	2	6
MN769532.1	6	12	0	0	0	0	8	8	8	14	25	8	10	12	8	4	10	14	10	0	8	4	2	8	6	4	0	26	10	0	6	2	30	0	43	8	10	2	8	13	0	2	0	4	0
MN769533.1	8	16	22	6	10	0	6	2	2	4	26	14	2	16	18	4	6	8	16	2	12	2	2	4	4	0	2	20	13	12	16	12	8	0	16	11	31	8	40	4	10	8	0	4	18
MN769534.1	2	6	4	2	2	6	16	8	0	20	8	4	2	14	20	6	8	10	20	16	12	10	6	8	1	0	12	28	2	30	4	15	8	0	54	0	12	12	40	8	6	2	4	14	16
MN769535.1	28	42	22	0	6	4	22	10	20	6	36	26	2	54	40	12	23	48	44	66	28	26	30	8	14	4	8	54	46	6	28	34	27	0	86	22	34	22	52	22	14	14	0	24	22
MN769536.1	0	8	4	0	0	0	0	6	2	0	2	4	0	4	2	4	6	2	2	4	0	2	0	0	0	2	0	2	4	10	10	2	2	0	13	2	4	8	2	2	2	2	2	0	0
MN769537.1	0	6	8	4	4	4	8	8	10	4	6	8	4	12	19	12	8	14	10	28	6	30	6	4	8	2	22	36	2	10	2	4	4	0	14	2	38	20	22	6	2	14	4	14	8
MN769538.1	6	12	19	8	14	8	2	14	14	8	8	20	8	36	30	8	16	14	24	22	26	24	2	10	6	4	6	42	24	24	19	10	10	0	44	24	12	6	38	2	6	10	6	18	16
MN769539.1	2	0	10	6	2	0	4	4	4	6	6	6	2	6	14	12	12	8	4	22	6	2	10	2	4	2	0	8	10	6	4	8	2	0	24	0	10	2	16	6	4	4	2	6	10
MN769540.1	0	10	8	2	6	0	8	10	10	2	18	8	2	16	6	20	10	22	18	8	6	8	8	4	2	0	28	10	14	0	2	16	12	0	164	6	6	6	72	10	2	0	4	0	4
MN769541.1	6	4	2	6	8	4	4	18	2	2	0	12	0	16	48	5	14	0	8	12	19	2	4	4	0	0	2	16	6	8	8	2	4	0	16	4	20	24	12	0	2	0	0	2	14
MN769542.1	2	24	16	12	8	0	20	6	22	22	18	12	4	24	30	22	12	21	24	16	16	12	8	2	8	4	12	28	30	18	16	12	6	0	20	20	26	16	28	16	0	8	0	18	17
MN769543.1	0	28	10	2	4	4	22	28	10	8	22	6	2	20	20	2	2	8	16	8	8	16	8	0	6	16	4	20	12	10	10	4	5	0	36	20	10	8	18	26	22	12	2	0	14
MN769544.1	4	4	4	6	24	4	12	4	12	48	10	10	2	6	14	4	0	2	6	8	14	16	12	10	0	4	10	24	14	12	8	14	14	0	86	0	26	0	14	14	6	6	0	6	4
MN769545.1	4	6	6	2	2	8	8	10	6	0	8	4	4	6	12	16	4	8	20	12	2	10	16	10	0	2	8	6	16	8	8	10	12	0	12	6	28	12	2	14	6	2	0	10	0
MN769546.1	2	22	14	4	2	4	2	10	0	0	14	12	2	2	8	4	4	22	6	2	8	22	2	6	2	0	10	10	2	0	2	8	4	0	10	6	4	8	14	2	6	8	4	2	0
MN769547.1	12	18	14	12	8	4	12	20	18	8	36	10	4	24	24	12	12	20	14	26	12	30	12	8	10	0	16	56	8	8	16	6	22	0	46	22	42	12	22	22	8	26	6	10	14
MN769548.1	0	2	4	4	2	8	4	2	10	0	10	10	4	12	6	8	10	2	20	0	4	14	2	2	14	0	6	18	4	4	6	2	4	0	50	4	8	2	18	22	4	8	0	2	0
MN769549.1	4	18	2	8	4	2	24	20	22	14	0	28	6	28	8	4	4	14	4	16	10	10	24	6	4	4	2	22	2	8	2	4	28	0	26	0	10	6	34	22	2	28	2	4	12
MN769550.1	10	4	2	10	24	2	14	10	6	36	12	8	26	20	82	6	18	6	2	10	12	6	6	2	8	0	4	2	8	24	12	0	32	0	10	8	10	14	10	16	16	6	8	0	18
MN769551.1	0	4	0	2	2	0	2	4	2	2	4	2	0	6	2	4	2	4	2	2	0	6	0	0	0	0	4	0	0	0	6	2	2	0	2	4	6	6	3	2	4	4	0	2	2
MN769552.1	6	8	10	8	0	4	2	4	0	2	14	16	2	12	14	10	14	17	14	8	8	16	8	2	12	6	12	30	10	14	12	16	14	0	24	18	18	8	32	16	0	12	2	0	2
MN769553.1	0	2	2	2	0	0	0	8	2	6	18	4	0	4	8	4	4	4	4	10	8	12	12	4	6	0	4	18	18	8	12	12	10	0	4	6	24	8	20	4	2	8	0	0	4
MN769554.1	0	18	10	4	2	0	21	6	18	18	8	2	8	10	14	2	10	26	12	18	13	14	4	8	8	0	0	21	22	0	4	6	6	0	12	10	6	2	16	4	2	10	2	2	0
MN769555.1	2	8	2	6	0	0	10	0	6	2	6	4	0	10	10	8	4	12	2	6	6	16	2	4	2	6	0	12	4	2	18	14	0	0	32	16	8	12	8	12	8	2	0	6	4
MN769556.1	2	4	0	0	0	0	6	4	6	0	6	0	2	6	8	2	4	4	10	2	4	6	2	0	10	2	6	8	10	0	8	14	12	0	26	4	16	8	12	14	6	18	8	0	4
MN769557.1	28	8	4	2	14	0	8	4	12	20	24	18	28	18	66	12	8	6	4	4	18	4	18	2	2	0	8	16	6	10	8	6	10	0	2	2	4	18	14	4	2	2	0	0	20
MN769558.1	8	12	8	2	10	4	4	8	10	6	20	12	8	32	32	4	16	10	4	5	14	2	14	6	5	0	4	42	4	19	12	8	4	0	26	26	16	14	32	12	8	2	6	12	6
MN769559.1	10	32	14	8	12	10	16	12	12	16	16	10	12	24	18	16	8	2	22	22	4	16	32	16	12	0	12	54	14	16	22	12	30	0	38	14	34	20	42	12	6	2	8	14	2
MN769560.1	0	2	0	2	0	0	8	4	2	4	2	0	2	4	4	12	0	8	4	0	6	0	0	4	4	0	0	24	10	0	6	0	0	0	18	0	16	4	8	2	0	2	4	0	0
MN769561.1	34	4	8	3	40	6	0	10	16	28	14	6	8	12	86	2	10	8	6	38	36	28	28	12	2	0	14	28	12	34	6	4	4	0	12	20	40	22	6	10	4	6	0	12	22
MN769562.1	8	10	20	2	4	14	36	20	24	10	58	12	6	20	32	20	10	34	58	26	28	14	2	2	14	10	20	50	28	10	10	16	16	0	76	14	50	20	34	20	30	24	6	18	0
MN769563.1	8	12	8	8	6	2	10	4	18	16	28	11	4	20	10	10	12	8	8	6	16	22	6	4	4	8	4	52	12	6	8	2	20	0	157	26	18	12	42	16	4	10	2	6	10
MN769564.1	14	20	14	15	12	4	8	12	4	18	12	6	10	22	28	0	8	16	20	4	4	12	0	2	4	0	10	56	8	4	14	6	12	0	40	10	12	2	26	16	16	2	2	22	6
MN769565.1	10	20	14	8	2	2	10	12	22	15	18	10	6	20	20	16	8	24	16	12	20	18	10	4	4	10	2	18	8	10	28	8	19	0	22	18	62	6	49	22	4	8	2	9	0
MN769566.1	12	12	20	12	22	4	6	8	18	16	14	14	4	16	12	28	2	10	20	42	10	28	14	4	4	4	6	31	16	23	16	8	18	0	68	18	16	18	32	4	24	14	2	6	4
MN769567.1	24	54	4	2	6	0	6	4	4	22	10	16	8	18	14	12	15	8	6	14	23	4	10	4	4	8	4	40	20	18	11	12	24	0	20	28	14	8	32	20	0	18	2	10	12
MN769568.1	4	12	2	0	2	2	16	2	4	12	4	16	0	14	4	0	10	10	12	20	2	20	4	4	18	6	6	28	20	2	16	22	0	0	18	12	4	8	12	8	6	4	0	0	0
MN769569.1	20	10	24	40	6	12	98	46	86	64	65	12	20	62	40	52	14	36	52	30	44	32	76	22	10	6	6	46	12	4	20	32	38	0	62	18	54	25	74	54	15	42	10	20	28
MN769572.1	0	8	2	0	2	2	6	2	2	4	8	2	8	14	4	0	14	0	6	6	8	0	0	4	6	4	6	20	8	32	2	12	36	0	86	6	8	4	8	22	4	12	4	2	2
MN769573.1	6	2	6	6	2	2	14	4	6	0	16	2	10	10	10	8	10	4	10	2	22	6	8	6	3	0	24	38	14	6	4	16	6	0	48	0	14	4	8	10	6	6	6	12	2
MN769574.1	6	26	16	8	4	10	28	20	6	12	2	12	24	34	30	8	22	16	42	14	18	20	0	2	2	4	18	42	24	6	10	10	8	0	58	14	20	16	22	4	16	20	0	6	8
MN769575.1	8	36	20	26	0	0	24	32	34	34	60	8	2	28	16	50	18	12	6	16	34	12	32	16	0	0	16	52	28	10	36	2	36	0	12	22	14	8	18	32	6	8	12	10	0
MN769576.1	46	6	16	2	22	2	16	0	38	26	24	4	12	30	70	12	4	16	8	8	30	22	14	2	12	8	24	86	12	64	28	4	14	0	28	8	82	34	20	22	2	14	6	6	98
MN769577.1	6	26	10	10	8	2	48	26	44	18	40	4	10	16	30	8	26	22	44	0	18	14	24	32	2	2	4	36	2	8	20	8	28	0	26	4	44	23	20	16	12	32	6	2	2
MN769578.1	4	20	2	0	2	6	12	4	4	8	4	14	2	10	22	4	12	12	20	14	14	16	12	2	6	2	6	20	10	52	2	14	10	0	38	24	22	10	18	24	6	8	2	2	4
MN769579.1	0	14	0	2	0	2	12	12	6	0	6	4	2	8	12	4	8	16	6	6	6	12	9	34	2	4	4	12	2	4	10	4	4	0	16	2	12	11	24	10	2	8	0	6	0
MN769580.1	2	0	6	8	2	6	16	4	10	20	22	6	8	24	20	14	12	22	14	18	0	16	8	4	6	6	8	58	14	4	4	30	14	0	12	12	46	6	26	24	14	18	4	4	10
MN769581.1	2	16	6	2	4	4	16	4	4	10	6	2	0	8	16	6	16	2	4	12	10	32	0	8	10	0	6	12	22	14	2	20	8	0	16	14	14	10	18	16	2	8	0	6	4
MN769582.1	0	12	12	2	8	0	8	2	6	2	6	8	6	12	12	0	2	12	6	4	2	20	4	0	8	2	14	2	16	8	8	12	0	0	26	0	6	2	29	6	0	2	4	2	0
MN769583.1	2	12	4	8	4	0	0	0	0	6	6	4	2	2	0	8	8	8	2	0	2	8	4	2	0	0	0	4	0	8	0	6	4	0	22	8	8	8	12	2	2	8	8	0	4
MN769584.1	12	2	2	0	10	0	4	6	2	2	4	4	4	4	8	8	8	4	4	0	12	8	12	2	4	4	2	2	4	2	0	8	4	0	12	10	6	2	6	10	2	2	4	2	2
MN769585.1	4	22	12	10	4	0	10	6	18	18	12	14	10	34	28	12	22	4	16	18	12	4	4	2	6	4	6	26	24	16	28	64	16	0	55	6	24	20	12	16	0	18	4	0	0
MN769586.1	4	16	6	18	8	0	8	18	14	6	32	4	42	20	36	20	19	17	40	8	22	28	36	0	6	4	6	46	17	14	20	18	4	0	27	14	10	10	22	30	14	7	2	8	6
MN769587.1	8	24	2	8	6	4	8	24	22	24	20	6	8	22	8	22	4	24	24	28	10	14	22	2	2	0	6	44	14	8	4	22	28	0	12	12	24	2	14	22	4	16	6	24	12
MN769588.1	14	10	8	2	4	4	6	2	12	2	14	6	2	8	8	8	30	10	20	12	6	6	6	0	4	2	12	24	40	10	6	14	13	0	182	10	12	6	8	16	12	12	0	2	0
MN769589.1	10	2	4	2	0	0	2	2	6	16	20	10	2	10	4	10	4	28	14	10	8	14	16	2	10	0	10	36	20	4	16	12	6	0	16	8	24	4	46	14	6	22	2	8	10
MN769590.1	4	4	10	4	8	2	4	6	4	2	10	10	8	12	8	4	22	10	8	2	6	12	0	10	2	0	0	16	10	4	6	2	6	0	50	2	10	0	20	14	4	10	2	4	2
MN769591.1	2	6	6	2	2	0	4	6	4	10	12	16	18	24	62	6	18	14	14	2	4	2	0	16	4	4	10	34	14	8	0	8	6	0	44	10	16	30	4	12	4	8	12	6	2
MN769592.1	8	52	22	2	12	4	10	20	18	38	14	4	16	36	30	10	32	12	26	28	10	18	18	8	16	4	12	62	12	6	22	40	18	0	96	12	32	18	40	20	4	12	0	24	22
MN769593.1	0	4	6	4	2	4	16	14	6	12	10	6	4	16	32	4	18	6	4	8	22	8	12	2	4	4	2	4	8	10	12	11	16	0	36	6	8	10	8	16	4	2	22	4	0
MN769594.1	6	6	10	4	8	2	14	8	26	32	22	4	8	8	22	18	6	18	0	2	10	12	22	6	10	0	10	22	6	6	4	6	22	0	12	2	34	18	8	8	4	14	0	50	8
MN769595.1	2	4	0	2	4	0	10	4	18	4	20	4	4	8	22	8	10	10	6	8	8	6	4	2	4	0	4	10	18	8	4	0	8	0	68	16	18	12	6	4	4	8	0	2	8
MN769596.1	10	14	6	4	10	4	10	8	14	16	16	8	6	18	62	14	20	21	18	8	14	2	2	12	4	2	0	4	10	14	4	2	22	0	41	10	38	8	18	15	0	14	2	18	10
MN769597.1	6	16	4	6	8	10	14	10	10	10	18	14	8	30	28	16	18	16	22	6	16	34	8	6	0	7	6	45	13	38	14	6	18	0	12	16	46	18	38	36	18	24	2	18	14
MN769598.1	6	22	10	6	2	2	12	6	14	4	4	6	4	6	10	10	8	2	8	20	14	4	6	16	0	4	4	24	4	0	8	16	16	0	102	0	20	8	18	6	0	2	4	6	2
MN769599.1	28	30	34	9	6	9	19	28	16	32	17	13	4	49	34	22	11	43	23	41	34	21	33	2	18	2	20	49	14	6	14	34	15	0	45	32	8	63	35	21	5	20	2	19	3
MN769600.1	22	24	12	12	10	4	4	8	30	28	16	6	6	16	14	38	8	28	20	16	24	26	12	8	4	0	12	36	20	30	16	0	30	0	76	12	18	8	18	21	4	18	12	6	2
MN769601.1	2	8	20	4	0	2	8	12	0	2	34	4	6	6	20	22	12	12	10	8	8	6	2	2	8	2	2	32	10	44	4	10	8	0	28	20	30	8	13	4	0	26	0	5	36
MN769602.1	2	4	4	8	0	2	0	2	0	4	0	6	2	6	0	14	10	10	8	4	8	8	2	0	2	0	10	34	12	4	4	4	4	0	44	0	6	2	16	10	4	6	0	2	0
MN769603.1	6	10	0	0	2	2	6	10	4	6	13	0	0	4	10	4	6	14	8	16	2	22	4	6	6	0	2	2	12	2	4	8	15	0	30	6	16	14	22	6	4	4	0	10	2
MN769604.1	16	12	12	4	14	4	10	22	12	8	6	2	2	20	36	8	16	20	16	6	16	16	16	6	0	0	2	14	4	14	20	18	6	0	24	12	24	4	10	17	10	22	4	20	12
MN769605.1	6	26	8	7	8	0	8	14	18	6	26	12	10	18	42	8	12	10	34	14	30	12	4	0	14	8	14	58	22	8	14	16	8	0	84	22	32	24	36	20	10	10	0	10	22
MN769606.1	28	28	18	72	10	8	8	12	20	28	18	8	12	14	26	18	46	14	24	15	18	26	24	4	4	2	64	44	18	16	10	20	18	0	54	6	52	18	20	96	14	26	0	40	20
MN769607.1	2	14	18	4	6	4	8	2	8	4	8	0	2	34	26	16	4	16	18	12	10	6	30	6	10	8	10	36	30	14	10	34	6	0	52	12	14	8	42	12	4	24	6	2	6
MN769608.1	10	8	10	22	32	2	9	16	10	38	32	18	12	52	100	26	8	10	22	16	20	30	6	6	2	8	20	58	20	6	18	14	12	0	154	18	48	32	8	6	6	22	2	10	4
MN769609.1	12	10	10	12	4	0	10	6	4	16	18	8	10	16	20	16	10	22	20	6	8	12	5	4	2	2	10	36	12	6	14	6	12	0	22	8	16	10	12	28	8	22	0	10	0
MN769610.1	8	22	16	14	36	0	14	18	20	24	16	4	6	20	134	18	8	16	16	38	22	16	38	6	14	2	24	68	14	14	8	16	4	0	28	10	42	8	20	16	2	6	4	10	48
MN769611.1	2	14	14	2	4	0	0	2	10	8	2	8	4	14	16	24	6	16	22	10	2	2	10	2	2	2	8	24	24	10	6	16	4	0	22	6	10	2	8	12	4	2	0	4	2
MN769612.1	2	14	10	10	6	4	4	10	0	4	18	4	6	28	8	16	12	4	8	0	0	12	12	8	2	2	10	30	6	18	2	4	10	0	22	6	14	14	4	16	0	2	4	2	0
MN769613.1	6	4	4	6	0	0	6	6	2	2	10	4	34	12	24	4	6	12	28	6	4	10	14	4	6	4	16	44	17	8	8	18	12	0	46	8	8	12	26	20	8	8	0	4	2
MN769614.1	2	8	16	6	2	2	6	12	6	14	8	10	8	6	26	36	18	6	19	4	22	4	2	0	4	6	2	30	8	8	4	8	14	0	44	6	19	8	74	10	12	10	6	0	2
MN769615.1	8	8	14	10	10	14	14	8	6	6	20	22	10	18	24	12	14	16	14	34	4	36	22	2	24	4	24	120	20	14	10	16	6	0	66	6	70	30	28	54	20	28	8	12	20
MN769616.1	0	2	6	6	0	0	8	4	8	2	2	2	4	4	22	10	14	6	4	4	4	8	0	4	0	3	4	18	4	6	4	6	4	0	6	0	4	4	8	2	0	4	0	4	10
MN769617.1	12	30	18	6	22	4	26	18	52	30	48	20	16	24	22	46	36	24	8	10	38	38	54	10	0	3	6	36	20	6	14	22	38	0	82	16	30	36	36	20	6	18	6	20	2
MN769618.1	8	26	24	26	10	2	11	44	36	26	14	14	4	28	16	14	22	24	20	10	12	10	24	6	9	2	6	30	8	28	12	10	22	0	2	8	14	10	25	26	12	16	6	6	16
MN769619.1	16	8	6	4	8	2	6	12	4	22	0	10	2	4	89	4	15	14	8	4	18	16	18	6	2	2	8	28	4	12	8	16	6	0	16	6	33	10	8	6	0	12	4	8	0
MN769620.1	2	6	12	2	6	0	8	10	2	2	6	2	2	6	12	8	5	2	10	6	2	6	12	18	6	2	2	14	8	12	6	20	32	0	62	10	16	8	8	16	10	6	0	2	0
MN769621.1	14	12	10	16	2	6	10	8	4	22	20	10	0	40	16	12	6	30	8	6	12	20	28	8	0	10	12	36	14	4	14	22	10	0	34	6	16	6	32	16	4	6	0	12	2
MN769622.1	0	6	6	2	2	2	4	6	2	4	8	2	10	8	6	0	14	2	8	4	10	2	0	2	6	4	14	20	8	32	4	15	36	0	88	6	6	4	12	16	2	12	4	2	2
MN769623.1	8	10	20	8	4	8	4	18	4	14	18	6	12	43	36	6	10	16	19	16	14	38	10	0	10	4	18	83	16	10	8	18	12	0	44	14	30	8	19	26	12	12	6	8	6
MN769624.1	54	6	16	8	20	2	6	6	2	2	12	16	14	26	50	4	24	10	10	6	20	10	26	0	6	4	10	4	12	24	10	10	8	0	18	0	4	6	14	18	6	4	4	20	32
MN769625.1	22	48	34	14	6	8	14	30	34	41	20	26	14	66	38	16	22	32	46	38	32	60	24	4	14	20	56	160	44	14	20	36	30	0	132	22	182	46	148	45	26	32	2	43	52
MN769626.1	2	0	4	2	0	0	0	4	4	0	4	2	2	4	6	4	2	4	16	4	2	6	4	4	4	2	2	6	4	4	4	2	4	0	6	0	4	2	24	2	0	2	2	0	0
MN769627.1	4	24	16	28	4	0	6	10	16	22	10	4	0	22	8	26	40	12	12	12	12	18	12	6	16	6	20	16	14	0	6	12	16	0	18	12	14	8	25	16	2	6	0	6	6
MN769628.1	4	6	4	20	6	0	8	16	5	10	8	4	12	14	10	6	20	26	0	6	12	14	8	4	12	4	14	40	25	10	10	10	8	0	116	6	16	10	18	18	0	14	2	4	0
MN769629.1	0	14	8	0	10	4	14	4	6	0	24	8	2	6	30	8	6	14	5	4	2	8	8	4	0	0	0	24	4	2	2	8	8	0	44	2	12	6	26	10	6	8	0	6	0
MN769630.1	2	10	10	6	4	8	6	16	14	18	34	8	6	26	30	10	16	20	18	8	14	12	16	26	10	0	10	24	24	4	6	26	10	0	56	16	24	12	26	18	4	32	0	12	6
MN769631.1	0	12	2	2	2	0	8	16	10	8	10	18	18	22	30	4	18	16	12	38	16	26	10	0	12	2	12	44	14	0	6	24	7	0	62	8	30	38	45	17	14	8	2	24	16
MN769632.1	6	10	2	14	4	0	6	8	10	28	22	6	0	12	2	0	14	16	20	26	16	14	10	4	0	0	2	34	10	8	6	4	34	0	20	2	6	4	22	24	2	14	8	4	4
MN769633.1	4	36	6	0	4	2	2	0	6	4	22	2	2	6	22	20	10	2	6	12	16	8	26	4	8	2	2	2	16	8	0	26	10	0	30	8	12	6	52	16	6	8	4	6	0
MN769634.1	16	12	14	2	4	2	17	12	15	10	16	8	18	16	25	6	15	21	23	24	24	22	10	4	10	0	3	16	14	10	12	16	34	0	12	24	30	8	24	10	14	6	0	14	5
MN769635.1	4	4	4	2	0	0	8	0	22	2	4	2	2	6	4	0	8	14	3	4	4	14	0	10	0	2	10	14	12	6	4	6	6	0	14	4	12	4	0	2	2	2	2	0	2
MN769636.1	0	2	2	0	0	0	0	0	2	0	6	4	0	0	2	2	4	8	6	4	4	2	0	0	0	0	0	2	4	2	4	0	2	0	4	8	0	0	1	0	0	0	0	2	0
MN769637.1	12	22	8	0	4	2	6	10	8	4	12	4	10	18	16	2	22	6	10	12	10	14	6	8	10	2	8	40	8	8	10	30	16	0	94	18	12	10	12	10	0	18	2	18	0
MN769638.1	0	2	2	2	2	0	0	0	4	0	4	4	0	0	4	0	8	2	0	2	2	10	8	0	4	0	0	12	82	6	0	2	0	0	28	0	2	4	6	2	0	0	2	2	2
MN769639.1	2	2	0	0	2	0	2	2	0	0	2	2	0	6	10	2	2	6	14	2	4	2	0	4	6	6	0	6	4	4	4	6	8	0	8	0	4	2	16	2	0	2	0	0	0
MN769640.1	2	12	16	0	4	2	16	4	6	26	6	12	6	6	20	14	6	26	16	6	10	24	4	2	20	4	12	26	20	8	10	19	18	0	22	8	38	28	48	10	4	12	4	0	2
MN769641.1	6	14	30	2	6	4	4	10	4	0	0	14	4	34	20	4	26	26	26	42	2	12	6	0	8	10	8	16	20	8	10	20	12	0	42	18	71	24	55	16	2	16	0	6	20
MN769642.1	8	24	14	6	6	2	10	2	16	20	20	6	4	38	20	8	14	18	22	20	14	24	12	6	16	8	22	54	22	4	18	16	14	0	42	36	30	4	42	22	2	8	2	8	0
MN769643.1	18	2	4	2	2	0	12	6	8	16	16	2	2	2	16	8	4	6	8	2	6	12	8	6	8	0	0	38	6	0	6	2	8	0	40	6	48	2	34	10	2	8	0	2	2
MN769644.1	2	14	10	2	2	4	20	8	8	0	28	20	2	26	8	6	16	12	20	4	2	10	4	10	8	6	10	34	19	12	20	14	26	0	38	14	11	12	38	16	10	8	6	6	4
MN769645.1	10	2	4	2	0	0	2	2	4	12	8	6	2	10	4	14	4	26	8	8	8	12	14	2	8	0	12	34	18	6	14	12	6	0	10	8	22	4	52	10	4	20	0	6	12
MN769646.1	8	18	24	0	0	6	12	14	2	2	19	14	2	38	20	24	12	34	12	22	8	20	7	2	20	6	14	42	30	16	8	30	10	0	122	36	10	16	34	34	2	12	0	14	2
MN769647.1	12	6	2	2	2	0	28	4	6	6	10	6	0	5	22	6	16	8	4	8	8	14	2	2	6	2	8	8	8	2	8	2	4	0	64	14	14	12	7	16	0	6	2	0	0
MN769648.1	0	16	2	6	4	4	26	0	2	6	4	8	2	10	12	18	2	4	8	8	2	4	6	8	10	4	2	18	2	6	10	0	6	0	40	4	22	6	18	2	8	6	0	8	4
MN769649.1	0	10	0	0	2	2	4	2	2	2	4	0	0	4	2	2	2	10	0	2	0	4	6	0	2	0	8	10	4	2	2	8	10	0	8	2	6	0	12	6	0	4	0	8	4
MN769650.1	0	6	8	2	8	4	0	2	6	8	20	6	4	10	14	0	6	12	12	6	10	20	2	0	14	4	2	16	8	2	6	14	6	0	36	20	12	0	24	10	4	0	4	8	2
MN769651.1	8	0	0	0	0	0	0	4	0	6	10	4	4	4	14	2	6	8	14	2	4	2	4	2	0	2	2	6	0	2	8	6	4	0	164	2	0	4	2	16	0	0	0	6	0
MN769652.1	2	6	2	2	0	2	6	6	2	8	6	12	10	10	12	8	2	20	24	10	15	4	6	4	2	4	4	14	6	0	2	0	10	0	26	8	22	2	18	8	4	0	0	6	12
MN769653.1	2	4	6	2	0	2	0	10	0	4	18	4	3	10	14	6	4	8	8	4	8	14	12	2	0	9	4	6	9	6	10	8	10	0	13	2	20	8	40	6	2	4	2	1	4
MN769654.1	44	4	18	4	8	0	16	0	22	4	38	8	4	12	10	10	22	15	14	12	16	16	2	0	12	8	6	45	17	16	6	8	14	0	40	23	18	6	16	18	5	8	0	2	6
MN769655.1	2	8	4	6	14	0	14	4	6	6	8	2	0	14	4	4	14	22	2	2	12	4	14	6	0	8	18	8	16	4	2	34	0	0	66	8	6	4	10	12	0	6	0	6	2
MN769656.1	0	14	10	4	0	2	10	8	0	8	6	6	8	16	4	6	4	12	8	2	14	14	14	2	16	8	0	18	14	4	2	2	6	0	20	12	10	8	35	12	2	4	8	2	4
MN769657.1	0	16	18	4	14	0	10	18	2	2	16	2	6	8	6	0	4	4	8	10	4	12	10	18	4	4	0	14	12	12	12	2	22	0	64	2	6	8	0	14	6	14	0	0	0
MN769658.1	2	32	20	8	8	4	8	6	10	36	26	22	6	36	44	32	22	26	18	48	20	30	8	4	12	8	14	72	34	30	20	64	28	0	62	12	58	36	58	18	14	18	4	32	12
MN769659.1	10	14	2	0	8	0	10	4	4	6	14	12	4	8	22	4	20	10	14	2	8	14	10	10	2	0	6	56	6	18	14	16	8	0	68	16	8	26	8	30	2	2	2	2	12
MN769660.1	0	12	2	6	2	1	0	4	4	4	16	2	0	2	10	2	12	4	6	4	10	22	6	2	2	0	2	13	24	4	2	8	4	0	20	10	8	0	20	4	2	6	0	2	0
MN769661.1	0	14	8	12	14	6	12	8	16	30	34	12	4	20	16	38	22	22	26	12	16	6	22	10	16	2	2	38	6	18	28	6	4	0	30	6	18	6	14	24	8	14	4	18	2
MN769662.1	8	8	4	0	10	4	0	4	0	18	2	10	6	6	80	4	2	2	0	4	8	16	14	0	0	0	4	30	8	18	4	8	0	0	0	0	16	8	0	8	8	4	0	16	16
MN769663.1	40	36	53	40	40	8	12	48	36	132	40	26	39	46	179	31	23	41	41	48	56	63	72	16	22	6	34	110	22	55	52	14	40	0	78	10	74	22	74	32	16	24	4	54	26
MN769664.1	0	2	2	0	0	2	8	6	8	6	0	0	8	8	12	2	4	2	4	0	2	0	2	0	0	0	6	10	8	2	4	8	0	0	6	6	12	6	16	0	2	2	4	4	4
MN769665.1	10	8	8	4	0	2	8	8	10	2	18	8	6	20	14	10	4	24	2	14	6	6	4	10	4	4	10	42	22	4	6	12	8	0	122	6	10	10	22	8	6	10	2	0	14
MN769666.1	14	12	22	6	16	4	18	15	10	6	12	10	14	32	84	14	24	8	24	16	14	24	6	4	6	6	26	32	12	22	14	16	6	0	34	10	54	12	54	32	10	6	12	12	14
MN769667.1	0	26	14	4	6	2	10	6	14	4	18	8	20	24	10	6	28	14	14	30	8	20	6	8	6	0	10	28	18	10	10	24	4	0	40	14	4	20	42	32	12	10	0	12	12
MN769668.1	6	10	14	2	12	4	12	2	20	10	4	4	2	22	26	54	14	12	10	4	0	6	2	8	0	0	2	16	6	12	14	4	4	0	18	10	10	10	48	18	6	6	4	8	14
MN769669.1	6	4	6	0	2	0	12	4	4	0	4	4	0	0	10	0	6	2	0	2	6	8	2	2	0	8	8	16	4	10	0	26	8	0	74	10	6	2	8	8	4	4	2	4	0
MN769670.1	16	52	20	10	12	2	18	16	32	32	26	27	22	30	28	24	12	12	18	38	20	38	10	10	20	2	6	16	10	8	34	30	16	0	82	16	24	18	54	26	14	24	6	14	8
MN769671.1	0	12	2	6	4	1	0	4	4	4	16	2	0	2	8	2	12	32	16	4	10	22	6	2	2	0	2	13	24	4	2	8	4	0	22	10	8	2	20	4	2	6	0	2	0
MN769672.1	2	18	30	20	4	4	2	28	10	8	10	18	12	20	25	8	12	14	36	36	18	24	42	10	14	4	30	62	6	4	20	8	4	0	22	4	42	24	36	8	4	32	6	20	10
MN769673.1	2	8	12	0	0	2	8	20	4	4	10	4	8	18	0	2	18	12	6	4	4	22	4	0	6	0	8	26	18	6	2	20	8	0	18	10	32	10	12	10	8	10	4	0	4
MN769674.1	8	2	8	2	0	0	6	6	4	2	8	8	36	20	26	6	10	16	28	14	4	16	16	4	6	8	16	68	15	10	8	14	12	0	62	8	12	10	46	20	4	8	0	4	10
MN769675.1	10	6	10	8	6	0	12	12	22	6	18	0	12	8	20	24	6	0	10	4	14	10	24	16	14	8	16	18	20	0	4	4	16	0	22	2	6	6	18	16	0	30	2	8	0
MN769676.1	26	12	4	6	14	0	14	2	26	17	22	4	12	26	18	6	10	25	14	6	18	18	3	6	10	6	8	54	20	4	6	12	2	0	32	22	20	20	24	22	2	10	2	14	10
MN769677.1	4	10	6	16	6	0	12	4	4	6	8	2	6	22	20	8	16	12	18	14	16	10	2	12	4	0	10	32	8	22	4	18	8	0	128	14	40	0	28	16	18	6	50	6	12
MN769678.1	4	14	6	8	0	4	4	4	10	6	20	6	8	12	70	10	16	8	4	12	12	16	26	10	10	4	10	32	10	14	10	10	12	0	38	14	18	25	46	36	2	8	2	2	16
MN769679.1	0	16	4	2	0	0	0	0	2	2	2	2	0	4	2	0	42	8	2	8	4	18	10	4	6	2	0	12	78	6	0	6	0	0	36	0	4	2	10	2	0	6	2	0	0
MN769680.1	4	6	10	8	6	4	2	22	41	18	34	16	14	20	12	11	10	22	22	20	12	18	12	0	10	8	10	48	24	14	6	6	38	0	24	8	22	12	34	16	14	22	8	6	11
MN769681.1	8	18	2	24	6	2	12	18	10	6	4	8	2	22	26	12	12	20	12	0	16	14	12	10	2	0	12	12	20	6	14	34	4	0	20	10	14	8	14	17	10	24	3	2	12
MN769682.1	26	18	10	4	4	0	28	18	8	12	30	6	16	18	16	10	6	12	14	22	26	24	2	4	6	0	8	40	12	18	10	16	6	0	78	14	26	14	28	18	12	20	2	12	4
MN769683.1	14	14	8	58	4	12	12	2	14	8	18	6	2	16	34	4	40	6	16	26	10	32	6	4	12	2	66	26	24	18	4	20	2	0	42	8	29	6	12	84	20	8	0	30	12
MN769684.1	2	10	8	2	6	0	8	2	4	4	8	2	2	18	20	10	4	14	12	4	10	6	28	6	10	2	4	6	14	18	8	20	6	0	36	4	12	4	30	10	6	22	4	2	4
MN769685.1	4	2	8	6	4	4	6	2	6	14	8	6	0	8	16	12	10	8	18	14	24	22	0	2	4	2	0	9	2	18	4	12	10	0	8	0	10	6	12	4	2	10	2	6	2
MN769686.1	4	6	6	8	6	0	8	10	10	6	16	0	10	8	20	10	4	0	8	6	10	6	12	10	18	6	12	14	16	0	4	14	12	0	22	2	4	6	12	12	0	22	0	6	0
MN769687.1	4	20	26	8	6	2	22	44	10	26	28	18	18	46	32	10	24	16	16	56	14	28	16	0	14	4	12	48	14	12	28	38	25	0	70	10	40	32	51	25	16	16	4	32	12
MN769688.1	2	6	2	6	4	0	8	2	0	2	20	16	8	14	26	4	4	14	12	10	12	14	15	4	8	2	7	46	6	8	4	8	2	0	42	6	14	8	20	8	4	8	12	2	2
MN769689.1	2	8	8	4	10	2	4	6	8	12	16	10	8	20	18	14	12	6	17	18	28	30	6	2	4	6	2	24	6	2	14	14	10	0	34	8	17	8	10	20	0	6	2	14	18
MN769690.1	8	10	8	4	4	0	14	0	10	6	10	4	14	10	8	4	6	6	18	8	16	8	10	14	0	4	10	38	8	4	6	4	2	0	56	12	6	10	18	26	2	2	2	0	0
MN769691.1	4	4	0	2	2	0	8	0	22	4	6	2	2	12	2	4	6	14	5	4	2	12	0	10	2	2	6	12	14	4	8	2	6	0	16	4	12	6	0	4	2	4	0	0	2
MN769692.1	4	10	10	2	2	0	2	4	4	0	20	6	2	14	6	32	18	16	20	6	12	10	10	2	14	4	2	18	10	4	4	6	4	0	12	12	2	4	22	14	0	14	0	6	0
MN769693.1	2	2	4	0	0	2	0	4	0	0	8	6	0	12	12	2	4	6	18	4	4	2	0	4	4	6	0	4	2	4	6	2	6	0	6	4	4	6	14	2	2	2	0	2	0
MN769694.1	12	10	12	8	10	8	16	16	6	4	26	12	8	32	46	14	30	44	36	30	8	16	50	16	8	0	22	42	16	24	20	4	14	0	84	24	34	20	20	24	6	12	4	8	4
MN769695.1	14	30	14	14	14	4	14	26	26	10	38	16	8	34	34	13	16	24	20	34	18	32	28	10	6	0	16	64	8	16	16	6	34	0	40	22	44	24	20	24	18	20	4	12	16
MN769696.1	6	12	0	2	2	0	8	8	8	14	25	8	10	12	10	6	10	14	10	0	8	4	2	8	8	0	0	20	10	0	6	2	30	0	39	6	8	2	8	13	0	2	0	4	0
MN769697.1	6	10	10	2	4	0	12	8	6	2	2	4	4	0	28	2	4	4	4	4	2	5	4	4	2	0	2	28	4	8	2	4	8	0	22	0	16	20	6	4	26	24	0	4	4
MN769698.1	21	8	14	12	30	12	8	9	8	16	16	12	12	16	127	14	26	14	36	14	18	41	12	6	2	0	8	26	20	11	11	10	6	0	18	6	24	18	30	12	14	28	8	14	17
MN769699.1	0	2	6	2	0	0	4	4	2	4	0	8	4	10	10	12	6	8	12	8	6	30	6	0	6	2	12	8	10	8	8	8	6	0	44	10	0	12	12	4	2	4	6	8	12
MN769700.1	2	4	2	2	4	0	8	0	2	0	4	2	4	4	2	2	6	10	4	6	0	4	2	4	4	4	4	6	8	0	2	10	4	0	46	10	12	6	14	4	0	2	8	0	0
MN769701.1	4	2	22	2	24	8	10	10	6	10	4	14	10	6	18	6	21	6	6	10	18	18	28	0	6	0	2	10	40	8	22	8	8	0	24	16	18	2	36	12	4	4	6	10	20
MN769702.1	0	8	2	0	0	0	2	2	10	0	24	4	2	2	8	4	6	4	10	2	12	8	0	0	12	2	4	10	4	0	8	16	10	0	20	4	12	10	4	6	0	6	2	2	0
MN769703.1	2	2	10	14	0	4	34	6	68	20	10	8	8	0	16	10	16	10	18	10	2	6	10	26	4	0	2	12	6	10	8	4	8	0	10	6	14	4	18	10	14	34	2	10	0
MN769704.1	6	16	24	8	10	8	4	4	16	4	6	14	4	24	18	16	18	6	16	26	6	24	2	2	8	0	14	54	8	6	8	28	8	0	38	16	34	14	40	6	10	8	4	22	12
MN769705.1	8	26	10	3	9	4	12	14	18	12	4	6	8	31	33	14	12	10	12	8	12	18	8	6	0	4	7	36	10	11	10	5	14	0	70	8	25	6	18	17	6	14	2	20	6
MN769706.1	14	14	16	18	2	4	20	18	24	8	20	24	2	30	22	28	18	14	24	6	18	10	20	8	4	0	10	28	14	8	18	10	26	0	26	14	16	12	12	20	8	18	6	10	2
MN769707.1	0	30	12	4	4	4	10	28	4	0	22	6	4	18	20	6	8	2	18	10	10	24	4	6	6	16	4	24	8	6	8	4	5	0	36	14	10	6	16	6	10	10	2	0	0
MN769708.1	10	15	8	0	20	8	8	16	8	16	22	18	6	22	72	18	17	10	8	18	14	36	8	2	2	6	4	44	17	26	4	18	0	0	16	10	32	2	22	18	6	6	2	14	12
MN769709.1	20	10	2	0	20	2	6	8	10	28	12	6	6	14	52	18	14	10	8	8	24	20	12	2	0	2	14	44	18	4	12	6	25	0	44	12	28	12	20	8	4	24	2	2	14
MN769710.1	10	10	14	12	10	2	12	12	10	2	14	4	12	50	32	16	20	30	48	34	8	22	6	14	8	2	0	36	10	16	12	14	30	0	40	14	20	22	68	12	18	14	0	18	4
MN769711.1	4	26	12	6	10	0	12	10	6	6	10	18	10	24	80	8	8	14	16	16	16	28	4	6	4	4	4	26	22	0	28	12	2	0	58	12	18	8	22	6	2	12	2	0	20
MN769712.1	6	4	20	8	8	14	10	4	10	10	10	8	22	20	22	6	18	4	10	26	8	17	20	4	10	0	6	72	10	12	16	40	8	0	40	14	40	32	26	18	0	16	0	10	10
MN769713.1	4	28	16	4	14	2	10	18	34	24	18	14	6	18	30	20	12	2	42	8	6	28	18	8	2	10	8	68	10	2	18	28	22	0	24	14	28	4	22	14	14	14	4	8	6
MN769714.1	4	36	4	8	4	2	4	20	18	8	2	20	4	20	8	8	4	8	4	35	8	10	26	6	6	10	2	24	2	8	6	8	10	0	20	0	14	12	46	20	2	4	2	8	10
MN769715.1	18	10	20	6	20	4	14	8	8	20	6	20	26	28	26	8	22	40	42	24	24	26	28	2	6	8	4	30	10	16	10	14	20	0	60	18	20	8	26	28	6	8	2	8	20
MN769716.1	6	4	14	2	1	1	8	4	8	0	10	8	8	14	28	4	8	12	14	4	12	16	12	0	14	12	2	20	14	8	6	28	12	0	36	2	28	30	22	8	6	18	2	4	0
MN769717.1	0	30	38	4	6	8	14	12	11	10	24	18	0	18	20	24	12	28	18	22	14	28	6	0	14	8	8	27	32	30	6	28	6	0	44	8	18	10	62	20	10	12	6	12	20
MN769718.1	2	4	2	0	2	0	4	4	4	0	0	0	0	4	2	0	2	6	2	0	0	2	4	2	4	2	0	10	2	0	4	8	0	0	40	2	2	2	10	4	0	0	2	0	2
MN769719.1	6	10	4	0	10	2	6	0	0	11	4	4	16	16	22	10	4	8	2	14	12	2	1	6	2	4	0	6	10	8	10	4	10	0	24	6	18	6	18	4	4	8	0	6	0
MN769720.1	0	6	2	2	2	2	6	2	2	4	8	2	8	8	4	0	12	0	6	2	10	0	2	4	4	2	12	18	6	32	2	11	36	0	82	6	8	8	14	14	4	14	4	4	4
MN769721.1	6	12	6	14	8	0	14	4	8	24	28	10	4	16	22	18	20	30	17	24	20	18	14	0	4	6	12	16	16	8	10	18	10	0	28	6	38	16	22	14	10	8	5	6	16
MN769722.1	4	18	14	0	14	6	6	10	38	40	36	0	6	14	128	24	14	20	22	8	34	34	26	12	4	4	4	20	8	12	6	12	19	0	28	4	20	16	20	32	6	24	6	22	2
MN769723.1	10	10	8	22	30	6	8	12	16	40	8	12	0	14	82	16	6	16	6	26	12	16	26	6	4	0	8	54	10	14	16	6	14	0	18	4	28	26	18	6	6	16	2	10	28
MN769724.1	0	0	8	2	2	2	6	2	8	6	6	12	0	4	18	6	0	14	2	8	4	12	4	2	10	2	12	2	18	4	6	6	8	0	64	16	28	16	12	4	0	2	0	4	0
MN769725.1	4	0	6	2	2	0	2	4	4	0	22	6	6	0	6	26	18	14	16	6	10	4	12	0	10	4	4	14	10	4	4	2	2	0	19	10	2	2	18	16	0	12	0	6	0
MN769726.1	6	6	6	8	6	0	4	10	8	6	14	0	10	8	20	10	0	2	8	4	10	12	12	10	16	8	12	14	22	2	4	4	12	0	24	14	4	6	12	10	0	12	0	6	0
MN769727.1	2	2	6	0	0	0	4	4	0	2	4	2	0	2	8	2	0	4	16	4	6	2	0	4	4	2	0	8	2	4	4	2	4	0	0	0	4	2	16	2	0	2	0	0	0
MN769728.1	16	0	6	4	20	2	4	6	8	46	4	10	28	24	108	10	12	6	0	28	32	12	18	2	4	0	4	34	4	28	4	2	16	0	8	0	26	8	2	2	6	8	8	10	8
MN769729.1	4	16	12	4	2	2	6	10	10	14	14	12	4	20	20	28	20	30	24	28	18	38	4	4	6	2	4	36	18	2	10	8	22	0	128	4	8	10	32	18	4	12	6	20	2
MN769730.1	0	0	0	2	4	2	14	2	4	2	20	4	0	12	7	2	10	10	6	14	0	8	6	6	0	0	10	10	2	10	4	16	12	0	54	10	2	2	16	2	0	0	0	4	6
MN769731.1	12	22	8	0	4	2	6	10	8	4	12	4	10	18	16	6	22	6	10	12	10	12	0	8	10	2	6	42	8	8	8	30	16	0	90	18	12	10	12	10	0	18	2	18	0
MN769732.1	0	4	0	4	12	2	2	2	8	8	16	6	6	8	6	10	4	6	4	6	14	12	4	4	2	0	16	8	4	20	8	14	4	0	24	20	10	8	6	14	2	0	0	2	0
MN769733.1	8	2	4	2	7	2	12	4	12	2	22	6	12	6	26	12	18	26	6	12	12	28	6	10	2	4	0	16	2	14	4	4	8	0	60	8	16	46	24	14	2	8	8	2	4
MN769734.1	2	16	2	2	6	4	2	2	2	10	16	0	4	22	4	14	6	10	6	0	6	8	8	6	8	2	0	8	6	2	22	0	8	0	6	12	2	6	2	4	2	12	2	0	4
MN769735.1	8	4	4	8	0	4	2	16	4	10	6	4	0	8	12	6	6	4	6	16	12	20	16	0	8	2	2	8	4	4	12	6	18	0	16	2	14	12	6	6	4	2	6	4	4
MN769736.1	6	2	4	8	0	4	4	16	4	10	4	4	0	6	14	6	4	6	6	18	12	20	16	0	6	2	2	6	10	4	12	6	16	0	14	2	16	14	6	8	6	2	6	2	2
MN769737.1	0	12	12	2	0	0	2	2	2	2	2	6	0	6	18	4	2	8	4	2	8	8	4	2	6	0	2	4	12	6	10	8	24	0	46	10	6	4	4	28	2	10	0	6	0
MN769738.1	0	24	12	2	6	4	6	8	6	20	18	8	4	18	28	12	14	4	20	10	8	26	4	6	10	8	16	34	5	8	14	20	14	0	46	14	24	16	48	18	4	22	4	10	8
MN769739.1	12	6	28	12	0	2	10	26	18	4	6	14	2	22	12	10	4	0	12	6	4	16	28	4	2	8	16	30	16	4	4	4	8	0	30	4	4	10	28	6	6	14	4	8	4
MN769740.1	2	0	2	0	0	0	2	2	6	4	2	4	0	2	4	2	0	4	6	2	4	2	2	0	0	0	4	0	2	2	0	4	4	0	2	2	2	0	12	0	0	0	0	2	0
MN769741.1	0	4	6	4	4	4	12	14	6	20	12	8	4	18	30	6	12	12	4	8	22	10	12	2	6	4	2	8	8	10	12	17	14	0	38	12	8	8	12	16	4	2	0	2	0
MN769742.1	4	10	6	4	8	4	6	6	18	24	16	18	2	18	20	2	10	12	6	6	4	30	20	0	2	0	6	16	22	10	10	8	10	0	36	4	14	16	16	16	16	8	2	10	0
MN769743.1	0	4	0	2	0	0	4	0	4	0	8	4	0	8	12	0	0	6	2	4	4	2	0	0	2	0	2	0	0	4	6	2	4	0	0	0	4	2	6	0	0	2	0	2	2
MN769744.1	18	12	16	10	12	10	16	18	6	18	18	12	10	36	46	6	30	26	42	40	6	18	56	4	8	0	24	94	12	36	22	6	18	0	36	20	38	24	22	26	6	14	2	20	14
MN769745.1	4	10	14	16	2	4	2	22	6	6	8	10	2	10	12	8	6	6	4	12	14	10	38	6	6	2	12	20	4	2	16	6	0	0	12	2	14	4	2	2	2	24	0	2	4
MN769746.1	8	18	8	4	0	0	8	4	12	14	14	6	8	20	30	2	12	22	12	2	12	6	6	10	6	0	14	46	6	10	16	8	22	0	92	6	22	4	10	28	18	12	4	15	22
MN769747.1	12	14	20	14	38	2	12	8	16	26	18	8	10	22	72	4	16	26	14	24	30	20	24	4	14	0	16	52	20	11	10	22	41	0	50	26	18	12	50	16	8	20	2	16	12
MN769748.1	4	4	0	2	2	0	8	2	16	2	8	2	4	8	6	0	6	18	6	4	2	14	0	12	0	2	6	10	10	2	4	4	4	0	18	6	2	4	2	2	2	2	2	0	2
MN769749.1	2	12	4	0	4	4	2	2	12	2	8	2	2	20	0	12	16	10	10	6	14	6	2	8	10	2	6	26	20	6	12	8	6	0	60	22	16	6	8	12	4	8	0	2	0
MN769750.1	0	4	2	4	0	0	0	0	0	0	2	0	4	4	6	4	2	0	0	0	2	0	2	0	2	0	0	6	0	2	4	0	2	0	6	0	10	2	4	2	6	2	0	0	0
MN769751.1	8	8	6	2	10	6	0	4	6	22	4	10	8	14	80	14	4	2	2	6	8	12	14	0	0	0	4	32	14	18	4	8	6	0	2	2	18	14	10	8	10	2	0	16	16
MN769752.1	6	14	20	0	6	0	4	4	0	18	22	2	2	12	20	12	16	10	10	10	14	26	18	2	10	2	10	16	14	2	10	16	2	0	100	12	26	6	30	10	2	12	2	8	2
MN769753.1	6	12	4	0	6	2	18	0	4	8	28	2	6	14	16	8	8	8	12	6	12	20	4	0	10	2	8	20	26	2	2	6	6	0	30	2	20	14	14	16	2	6	0	4	6
MN769754.1	4	4	18	10	6	0	10	4	10	4	12	6	6	28	24	12	8	18	22	14	8	20	6	2	8	2	8	24	16	14	12	12	4	0	28	24	18	4	12	14	12	10	0	4	12
MN769755.1	0	2	2	6	2	0	6	6	2	20	4	2	2	4	10	6	5	4	6	4	6	4	0	2	4	2	6	8	4	2	12	6	4	0	12	4	10	4	2	4	0	8	0	0	0
MN769756.1	2	6	2	2	0	2	8	2	12	8	26	6	8	8	14	4	8	16	14	2	4	0	10	0	6	2	0	6	8	8	8	6	2	0	17	4	20	22	8	6	2	10	0	6	4
MN769757.1	0	2	2	2	0	0	0	0	2	0	0	0	0	2	16	0	6	2	0	2	4	10	8	0	2	0	0	6	0	8	0	2	0	0	12	2	6	4	0	2	0	4	2	2	0
MN769758.1	0	4	2	2	2	0	4	2	0	2	6	4	0	2	6	0	2	2	2	0	2	4	2	0	0	2	4	6	0	4	6	0	0	0	4	2	12	2	5	0	6	4	2	2	0
MN769759.1	6	18	29	2	8	4	6	4	4	10	12	16	4	14	12	24	12	8	12	8	8	24	14	4	12	8	6	28	10	0	4	40	4	0	64	4	14	6	68	20	6	6	2	4	8
MN769760.1	0	2	2	2	0	0	6	0	2	2	6	2	0	4	6	0	2	6	4	10	0	4	0	0	0	2	2	0	4	2	0	2	2	0	2	0	0	2	3	4	2	2	0	2	0
MN769761.1	0	4	6	4	4	4	12	14	6	12	10	10	4	20	30	6	14	12	2	8	22	10	12	2	6	4	4	8	6	10	12	13	14	0	32	6	8	8	8	14	4	2	0	2	0
MN769762.1	2	8	0	0	0	4	9	6	8	4	4	2	8	6	8	2	10	2	14	10	2	2	2	6	0	4	4	8	8	10	0	6	10	0	14	10	0	6	20	6	2	12	0	0	0
MN769763.1	6	30	26	24	12	2	16	18	12	14	29	12	10	39	32	30	4	20	18	32	26	22	23	12	8	0	22	40	10	8	10	26	52	0	52	22	24	15	58	18	6	32	6	18	8
MN769764.1	2	26	30	20	8	4	4	24	16	8	12	24	4	26	17	14	12	12	14	36	16	22	44	14	14	2	26	60	8	4	20	12	2	0	42	6	38	26	40	10	2	30	4	16	12
MN769765.1	2	2	4	2	24	2	6	2	10	32	2	0	0	4	10	8	16	10	2	4	6	4	8	4	0	0	0	14	4	22	2	0	4	0	20	4	24	12	4	20	8	8	0	8	0
MN769766.1	8	4	4	6	2	0	2	4	0	10	10	2	4	2	22	4	8	2	2	2	12	6	4	0	8	2	6	24	14	10	8	2	0	0	30	4	12	12	2	6	0	6	0	4	2
MN769767.1	6	24	16	2	3	0	20	18	4	20	42	6	6	10	20	16	12	8	12	20	12	22	4	4	12	2	8	32	18	6	18	6	6	0	40	4	32	4	14	8	8	14	0	10	6
MN769768.1	10	44	20	4	34	8	22	14	22	22	44	10	6	30	36	38	22	44	20	12	18	24	28	4	18	14	16	40	30	40	22	38	44	0	52	16	38	26	50	24	2	28	4	16	10
MN769769.1	22	28	12	12	8	4	4	8	28	30	16	6	6	18	14	38	8	28	18	16	24	28	10	8	4	0	10	36	18	30	16	0	28	0	76	12	20	8	18	22	4	18	10	6	2
MN769770.1	0	14	2	2	6	0	8	16	10	8	14	18	18	20	30	8	18	20	12	48	16	28	10	0	12	4	14	44	12	6	6	26	22	0	58	6	42	28	55	19	10	16	4	26	12
MN769771.1	14	4	10	2	6	0	16	0	14	4	58	12	4	34	14	4	4	24	30	12	0	16	2	2	14	2	0	10	12	4	4	18	20	0	36	16	18	20	12	26	36	32	0	0	6
MN769772.1	8	18	12	8	6	6	10	6	2	6	8	10	8	18	38	12	24	24	18	10	14	20	16	6	14	6	20	60	28	2	8	20	16	0	134	16	21	10	38	28	10	14	2	6	16
MN769773.1	4	16	4	6	3	4	12	8	6	6	14	14	0	10	18	10	8	18	4	18	6	18	10	2	8	2	16	30	28	0	2	10	10	0	40	10	8	0	42	26	12	10	2	4	10
MN769774.1	2	3	16	2	2	2	14	10	6	0	10	14	2	16	26	0	19	24	14	10	34	8	0	2	8	2	8	28	4	6	6	10	8	0	26	18	10	14	10	6	4	8	2	0	0
MN769775.1	6	0	0	0	0	0	0	2	4	8	2	0	0	0	6	0	0	0	0	0	0	6	0	0	0	2	4	4	4	4	0	4	4	0	10	4	6	0	0	2	2	4	0	0	2
MN769776.1	6	10	8	12	2	2	20	10	4	4	22	23	8	18	16	5	16	23	32	20	8	16	14	4	12	10	6	26	19	6	16	28	22	0	17	24	32	14	26	10	8	12	0	8	4
MN769777.1	0	6	2	3	2	0	16	2	0	4	20	4	0	6	12	12	4	6	6	0	4	0	16	2	4	0	0	12	10	10	6	4	26	0	16	44	2	10	14	4	4	8	8	4	14
MN769778.1	2	4	8	0	4	0	2	6	0	12	16	2	2	12	10	10	8	4	16	20	6	14	2	0	0	0	10	34	6	6	2	6	2	0	14	2	14	4	12	10	4	4	4	10	4
MN769779.1	6	12	8	8	8	2	2	0	0	0	10	2	2	4	8	4	4	18	10	10	4	4	22	2	6	2	0	8	2	22	14	8	6	0	126	4	12	2	4	12	0	4	4	8	12
MN769780.1	22	26	20	16	16	4	40	20	20	42	56	22	34	20	96	10	36	16	54	6	32	10	12	24	4	10	8	24	4	22	16	4	22	0	68	8	22	14	10	8	10	14	2	4	24
MN769781.1	0	4	0	2	2	4	0	4	4	0	10	0	0	18	2	2	2	4	6	6	12	6	0	0	0	0	6	4	0	2	2	6	0	0	0	0	14	6	8	4	0	2	2	2	0
MN769782.1	0	8	4	0	4	0	4	2	8	6	14	6	6	8	10	6	2	6	8	10	2	10	4	4	6	6	2	18	16	6	8	8	10	0	126	6	2	10	10	28	2	8	6	4	0
MN769783.1	0	0	4	2	0	0	0	2	4	6	4	2	4	4	4	0	4	6	4	12	8	4	2	0	0	4	2	8	2	4	2	6	8	0	4	2	4	0	2	6	2	2	2	2	4
MN769784.1	6	26	6	0	6	2	12	14	18	8	2	6	8	24	22	12	10	10	8	8	8	18	6	6	0	4	5	20	10	2	8	5	12	0	70	6	14	4	14	16	0	14	0	0	2
MN769785.1	12	12	6	8	6	2	2	2	8	16	4	6	8	6	28	2	4	4	3	12	6	8	2	0	6	0	10	14	6	12	6	4	8	0	20	2	6	10	16	4	2	0	2	2	0
MN769786.1	2	2	10	10	6	4	4	4	4	14	16	10	10	6	56	2	6	10	16	9	24	10	6	4	2	2	8	10	6	28	11	2	12	0	46	14	36	8	22	12	14	16	2	12	4
MN769787.1	25	8	10	10	26	14	8	9	14	18	18	6	12	24	119	14	26	14	36	16	18	39	10	6	4	2	6	36	14	11	13	10	6	0	22	6	42	18	28	18	12	24	6	16	17
MN769788.1	6	11	20	4	6	12	16	24	18	18	22	20	12	44	48	14	34	31	31	30	22	20	36	8	2	2	26	58	14	10	8	18	28	0	82	4	54	35	72	28	12	32	4	6	20
MN769789.1	4	4	2	16	0	4	26	2	24	18	4	4	2	0	14	8	14	2	0	2	12	6	0	20	2	0	2	26	2	10	2	0	2	0	0	4	4	10	4	14	8	12	4	2	12
MN769790.1	2	11	20	6	2	4	8	6	12	5	12	10	2	35	16	16	10	14	6	26	8	20	8	8	4	2	8	42	10	10	12	0	8	0	88	30	39	18	34	15	4	8	0	4	0
MN769791.1	0	14	0	8	2	0	4	6	18	2	7	6	8	21	14	5	8	10	4	2	6	28	6	12	6	2	2	22	16	6	16	8	18	0	54	10	10	8	14	6	6	20	0	6	0
MN769792.1	2	2	8	0	4	0	4	0	4	2	8	0	4	6	12	2	4	8	12	10	4	12	2	0	6	2	0	2	6	4	8	2	4	0	30	2	2	2	8	4	4	4	0	0	0
MN769793.1	14	2	6	10	2	4	8	6	6	10	18	6	4	10	18	12	6	12	10	8	6	22	16	2	2	4	4	20	26	18	16	26	10	0	26	8	4	14	30	16	6	19	0	4	2
MN769794.1	2	10	0	10	4	2	22	10	14	6	12	8	4	32	12	14	4	14	14	14	8	8	22	2	6	4	8	24	44	8	8	44	15	0	108	14	10	15	70	18	2	18	4	2	6
MN769795.1	2	2	6	6	4	10	10	20	18	4	12	12	6	28	16	10	14	22	12	30	10	20	16	16	12	12	10	52	24	16	4	12	16	0	60	12	34	16	40	16	4	30	4	8	8
MN769796.1	12	18	10	4	26	10	10	12	8	36	8	2	8	4	128	18	2	14	14	14	40	22	8	4	2	5	4	46	6	21	24	8	14	0	10	10	22	14	24	13	2	8	8	10	30
MN769797.1	0	12	6	0	0	0	6	10	4	14	12	4	8	18	22	4	6	16	6	6	4	2	4	2	16	2	0	6	14	6	10	8	16	0	40	4	22	10	12	14	8	14	2	2	2
MN769798.1	2	10	4	4	0	2	4	4	2	10	12	12	4	0	12	22	2	12	4	4	6	2	0	0	4	0	4	18	6	16	8	2	14	0	22	2	4	4	16	14	6	4	2	4	0
MN769799.1	4	4	2	30	6	6	6	2	48	10	4	10	0	2	14	4	8	2	2	10	4	22	4	2	12	0	8	6	10	4	4	2	0	0	40	8	22	6	14	26	8	2	0	4	2
MN769800.1	8	0	2	6	4	4	10	6	4	0	12	6	14	2	14	4	4	10	4	2	4	18	8	2	2	0	2	24	10	6	2	12	10	0	78	10	24	0	44	12	4	10	2	4	2
MN769801.1	8	18	2	6	2	4	6	4	20	22	16	4	8	8	12	12	4	6	16	8	4	14	16	6	2	2	8	22	6	4	14	6	8	0	18	6	24	8	38	12	10	28	4	8	10
MN769802.1	0	8	11	24	10	0	8	2	2	20	20	10	2	14	12	4	20	30	16	6	10	10	0	2	6	4	12	8	14	6	18	18	6	0	32	10	16	8	14	12	4	8	2	4	12
MN769803.1	8	0	6	12	12	2	10	0	4	4	4	8	8	2	8	6	4	12	30	16	30	12	6	18	3	2	6	22	12	6	20	2	18	0	18	2	12	10	34	10	4	8	2	8	2
MN769804.1	4	12	6	14	0	4	30	4	28	16	6	6	4	8	24	6	10	2	0	4	2	6	4	18	4	2	4	28	5	6	6	0	1	0	22	12	8	2	10	4	6	18	2	6	12
MN769805.1	4	2	6	16	4	2	10	32	10	14	8	8	16	14	46	24	8	10	10	8	18	22	30	8	10	2	18	16	12	2	8	6	8	0	4	14	10	4	12	16	2	2	0	8	4
MN769806.1	0	12	4	0	0	2	2	2	4	0	4	6	2	6	26	0	4	4	4	0	8	2	2	0	4	2	2	20	6	12	2	0	0	0	2	7	6	6	13	2	0	6	0	0	0
MN769807.1	12	6	10	8	6	0	14	10	24	10	20	2	16	8	22	24	0	0	10	4	14	10	24	16	16	8	16	20	28	2	4	6	16	0	22	12	6	6	20	14	0	30	2	4	0
MN769808.1	10	12	8	10	15	6	14	10	12	20	4	6	2	18	22	2	6	18	14	6	10	16	10	14	2	0	12	45	16	22	10	4	12	0	36	10	22	10	24	8	12	22	5	26	12
MN769809.1	8	10	2	2	2	4	22	20	10	8	3	4	4	16	28	16	8	30	4	6	8	6	6	8	2	0	2	14	14	2	4	8	10	0	16	12	6	6	24	18	10	12	0	6	0
MN769810.1	6	6	18	2	2	2	90	8	14	12	8	0	2	18	18	22	10	24	16	4	8	10	14	2	8	6	12	12	4	10	4	14	19	0	34	28	26	18	18	24	8	18	2	4	8
MN769811.1	4	4	0	2	2	0	8	2	22	2	8	4	2	6	0	6	6	12	3	4	4	14	4	12	0	2	4	16	8	10	6	2	4	0	12	4	10	6	0	0	2	6	2	0	2
MN769812.1	10	18	12	12	8	4	10	22	16	8	30	10	4	20	20	10	10	18	26	26	16	30	14	8	8	0	14	58	8	4	14	6	22	0	38	22	34	10	18	20	10	20	4	10	14
MN769813.1	8	8	16	12	12	2	12	12	10	0	14	4	12	50	30	20	12	28	46	34	6	24	6	14	8	2	0	36	10	14	12	12	28	0	38	12	16	22	106	10	18	16	0	18	4
MN769814.1	6	2	14	6	0	0	12	4	6	22	4	4	6	14	12	6	2	6	6	16	8	16	6	12	4	0	0	10	6	14	6	2	6	0	39	4	2	14	12	12	6	14	4	2	0
MN769815.1	2	16	2	2	6	4	2	2	2	10	16	0	4	22	4	12	6	10	4	0	6	6	8	6	8	2	0	8	4	2	22	0	8	0	6	12	2	6	2	4	2	12	2	0	4
MN769816.1	4	8	2	4	2	6	8	8	6	30	6	16	6	20	12	12	14	8	6	0	6	4	6	4	6	2	4	14	6	6	8	18	4	0	100	4	38	8	8	24	8	6	0	6	4
MN769817.1	6	4	6	8	0	4	2	16	4	10	4	4	0	8	12	6	4	6	4	16	12	22	16	0	6	2	2	6	2	4	12	6	16	0	14	2	16	14	6	4	4	4	6	2	2
MN769818.1	4	14	10	2	2	4	22	8	8	0	30	20	4	26	8	6	18	12	18	6	2	20	4	12	8	6	10	34	19	12	20	14	10	0	38	14	11	12	44	20	12	8	6	6	4
MN769819.1	4	18	4	10	8	6	2	10	10	16	26	4	16	18	18	24	10	14	14	18	24	8	18	4	6	2	8	18	14	10	2	36	8	0	32	14	18	16	30	14	6	18	8	22	10
MN769820.1	6	28	2	2	0	2	6	4	16	10	34	6	6	18	4	8	14	8	10	12	11	2	6	8	8	0	2	46	26	6	6	10	8	0	22	8	14	8	16	12	8	18	2	2	2
MN769821.1	8	11	6	6	0	0	6	4	10	10	12	2	14	14	43	6	8	8	12	12	10	18	18	16	0	2	4	50	10	60	14	14	22	0	20	14	22	26	28	10	2	4	4	22	10
MN769822.1	8	16	6	4	0	0	10	4	8	14	14	0	8	16	30	6	14	14	8	0	10	6	6	6	4	0	14	38	6	10	10	6	22	0	92	4	20	4	10	24	20	18	4	11	20
MN769823.1	0	2	0	0	2	0	2	4	0	0	0	0	2	0	6	4	0	0	4	2	0	2	0	0	0	0	4	6	4	0	4	2	2	0	0	4	2	4	10	0	0	2	0	0	0
MN769824.1	12	30	2	8	4	4	12	4	8	16	6	10	12	26	32	6	20	18	28	14	18	26	14	6	10	0	4	40	34	13	4	48	6	0	78	8	19	4	76	12	6	10	4	4	2
MN769825.1	8	12	2	2	6	2	10	8	18	6	10	4	12	16	34	20	10	18	14	2	18	8	8	6	2	0	10	12	2	8	4	14	8	0	26	4	10	12	10	15	4	22	0	0	8
MN769826.1	4	24	24	12	6	0	12	26	20	10	24	10	14	26	62	22	18	26	34	24	12	52	24	4	8	8	28	92	28	12	18	46	14	0	50	14	60	22	64	44	18	38	0	18	24
MN769827.1	0	0	6	2	6	2	0	2	4	0	4	0	6	2	22	2	0	8	0	6	2	0	4	2	2	0	0	10	2	2	6	4	6	0	0	1	8	0	6	6	4	2	0	0	8
MN769828.1	24	12	14	14	36	6	10	16	16	26	32	47	34	22	96	12	22	26	12	8	26	38	16	6	0	2	12	66	10	22	12	16	24	0	44	12	28	20	54	17	14	12	16	20	12
MN769829.1	0	2	8	2	0	0	4	4	2	4	0	8	4	10	10	12	6	8	12	8	6	30	6	0	4	2	12	8	10	8	8	8	6	0	44	10	0	12	12	4	4	4	6	8	12
MN769830.1	28	0	10	4	8	2	10	4	16	14	18	12	12	6	54	10	12	8	6	24	12	2	20	2	2	0	2	10	2	3	8	2	10	0	20	0	8	2	14	14	6	8	6	4	16
MN769831.1	0	2	0	0	0	2	0	2	14	26	0	6	6	6	6	2	0	4	6	8	2	8	6	4	2	0	2	10	2	4	6	0	4	0	8	6	8	0	2	10	4	8	0	4	4
MN769832.1	20	0	12	18	18	8	10	6	0	18	10	20	16	26	33	22	26	18	22	46	12	24	16	14	12	2	10	36	12	22	16	8	8	0	26	24	24	6	16	30	2	8	2	12	15
MN769833.1	20	4	16	18	20	8	10	8	6	16	20	22	16	26	35	22	26	16	22	46	18	26	24	18	10	4	10	38	12	22	20	10	16	0	28	24	28	6	16	34	2	10	2	12	15
MN769834.1	20	2	16	18	18	8	10	10	6	16	22	20	16	26	37	22	26	18	22	48	16	26	24	18	14	2	10	36	14	22	20	10	16	0	28	24	24	6	16	32	2	10	2	12	15
MN769835.1	10	0	54	6	8	0	28	10	22	0	20	0	0	4	28	6	10	2	14	4	12	24	10	8	6	0	8	34	8	4	10	4	20	0	10	0	8	22	26	18	38	18	0	8	14
MN769836.1	6	30	6	10	10	14	6	12	10	12	8	8	34	22	32	18	16	30	26	34	10	36	12	8	6	6	14	44	12	44	16	22	16	0	44	20	34	22	110	16	6	10	2	16	6
MN769837.1	0	6	0	14	8	2	2	6	6	2	18	12	4	4	9	10	10	14	6	10	4	13	2	4	10	4	4	8	8	2	8	12	4	0	58	2	12	12	14	10	6	12	5	6	2
MN769838.1	0	10	18	8	0	4	14	2	6	14	8	12	6	26	32	4	18	18	18	30	10	14	12	2	22	2	14	34	40	6	6	21	4	0	36	8	26	12	16	12	8	8	0	2	8
MN769839.1	12	6	4	14	6	4	18	26	32	8	22	18	0	12	32	8	16	22	24	20	10	22	0	2	0	6	2	10	20	22	10	26	34	0	130	6	34	20	18	18	8	16	6	4	2
MN769840.1	12	14	8	8	26	4	6	12	12	20	24	36	22	30	68	16	16	14	24	34	28	32	44	6	2	6	18	82	4	28	34	6	24	0	12	12	64	8	14	22	12	24	4	22	14
MN769841.1	8	12	14	4	4	2	4	10	16	6	30	18	18	42	20	38	20	46	48	18	24	22	24	8	6	2	4	36	10	8	14	6	10	0	46	10	24	12	44	12	12	22	2	8	14
MN769842.1	4	0	2	10	4	0	6	32	12	4	8	8	6	16	12	8	4	14	10	2	6	8	0	0	0	0	6	6	4	8	4	8	6	0	10	0	24	6	10	8	2	6	2	2	0
MN769843.1	10	16	8	22	16	2	12	22	24	16	22	4	18	48	24	26	9	10	22	36	16	34	16	12	10	6	4	34	22	4	10	18	18	0	32	16	32	24	28	16	2	28	4	12	12
MN769844.1	2	4	4	0	0	0	4	0	2	2	6	2	2	2	2	6	4	4	18	2	4	6	4	4	6	0	8	6	2	4	4	4	6	0	7	4	10	2	10	10	4	0	2	0	4
MN769845.1	6	10	8	2	2	2	0	6	2	4	18	8	0	16	16	6	4	8	16	4	6	12	4	4	2	4	10	14	8	12	6	14	8	0	28	8	18	24	28	8	18	14	4	14	4
MN769846.1	12	14	14	6	8	0	22	46	24	22	32	4	24	14	34	34	10	16	16	8	20	14	18	10	10	2	10	32	18	12	20	16	32	0	54	10	48	26	36	16	11	43	0	16	4
MN769847.1	10	54	8	22	22	6	34	26	52	38	16	12	20	46	198	14	12	28	26	57	12	14	24	24	6	4	24	90	23	62	33	18	33	0	32	14	57	26	42	22	14	21	6	14	52
MN769848.1	10	38	14	26	2	6	16	26	24	20	76	14	0	36	16	20	23	42	42	26	16	38	18	18	8	8	1	40	10	34	10	28	18	0	52	21	36	50	44	54	14	24	2	14	6
MN769849.1	2	8	10	2	0	2	2	6	4	2	6	4	6	4	6	2	10	2	2	6	9	10	2	0	4	0	4	14	0	2	8	6	0	0	2	2	2	6	14	4	4	2	0	6	6
MN769850.1	0	10	6	0	0	2	4	16	0	0	16	4	2	28	2	4	8	12	6	8	4	8	12	0	12	2	2	14	6	8	16	8	12	0	24	8	18	6	16	6	0	4	0	4	2
MN769851.1	2	2	0	0	0	0	2	0	2	2	6	0	0	0	0	0	2	2	2	2	0	0	2	4	0	0	2	6	0	2	0	0	2	0	4	0	2	0	4	0	6	0	0	2	0
MN769852.1	8	0	2	6	6	4	8	6	2	4	6	6	12	12	20	2	8	12	4	8	12	2	10	10	2	8	0	10	10	2	6	6	8	0	14	10	10	12	4	12	2	0	6	8	0
MN769853.1	14	24	29	4	6	10	30	24	42	22	32	8	30	44	26	46	20	34	81	19	26	22	20	18	20	4	20	42	26	38	42	44	56	0	58	16	64	32	34	40	8	18	16	22	10
MN769854.1	0	6	4	4	4	0	4	2	6	2	14	14	4	10	6	6	4	10	6	10	2	12	12	0	2	4	6	6	4	4	12	4	2	0	46	0	24	6	30	8	4	12	2	6	2
MN769855.1	16	16	14	0	2	38	20	4	26	2	12	10	6	36	60	6	14	30	16	14	12	26	0	8	20	10	78	20	88	44	10	14	10	0	60	6	34	16	121	6	52	14	22	22	28
MN769856.1	0	0	6	2	2	2	2	2	0	2	6	2	0	0	2	2	0	0	2	2	2	0	2	4	0	0	0	0	10	0	0	0	2	0	4	2	0	6	20	4	6	2	0	2	0
MN769857.1	22	30	8	12	12	6	16	18	24	14	12	10	12	10	48	8	16	30	32	6	14	10	2	12	6	2	4	38	10	30	8	36	10	0	60	16	14	28	22	40	0	32	2	12	2
MN769858.1	0	10	4	4	2	0	0	4	2	4	18	2	0	4	20	2	0	10	4	4	0	6	4	0	4	2	4	16	6	6	8	6	8	0	10	8	6	12	10	6	14	6	0	6	8
MN769859.1	18	24	16	10	12	6	22	12	24	18	36	10	4	24	22	30	12	18	14	14	28	34	28	4	16	2	6	38	28	8	14	22	16	0	70	12	30	24	14	44	4	40	2	22	6
MN769860.1	0	18	0	6	4	4	6	14	8	0	18	2	0	8	12	6	14	18	6	6	6	4	0	4	4	0	0	10	2	8	0	12	6	0	18	2	6	8	8	32	4	10	0	8	6
MN769861.1	0	10	4	6	0	0	2	6	0	6	6	6	0	2	20	2	0	12	2	2	0	8	2	0	2	0	2	18	2	6	6	2	8	0	14	12	6	8	8	6	2	8	0	4	10
MN769862.1	6	6	2	4	20	4	2	18	6	6	10	12	6	8	370	8	18	10	16	10	18	20	8	0	2	0	16	64	18	22	0	18	4	0	8	10	28	14	12	20	12	4	2	6	4
MN769863.1	6	2	2	0	0	0	10	6	8	2	4	8	18	22	30	24	6	14	20	4	16	10	32	2	6	0	0	16	10	6	10	4	20	0	20	24	12	10	16	16	2	10	4	8	4
MN769864.1	14	10	8	2	4	4	2	4	12	2	14	6	0	8	12	8	34	10	20	12	6	4	6	0	4	2	14	26	42	6	4	14	13	0	188	12	12	6	8	14	12	12	0	2	0
MN769865.1	0	6	4	4	4	0	4	2	6	2	14	12	4	10	6	6	4	10	6	10	2	12	14	0	2	4	6	6	4	4	12	4	2	0	46	0	24	6	30	8	4	12	3	6	2
MN769866.1	1	12	18	8	0	6	8	2	8	14	8	8	4	24	36	6	16	12	22	34	14	12	14	2	26	4	14	34	38	10	4	25	6	0	40	12	34	14	22	14	6	4	0	4	8
MN769867.1	4	4	8	2	0	4	8	8	2	0	2	8	10	4	4	6	8	2	6	4	2	10	0	0	4	2	0	6	2	2	6	4	4	0	10	2	8	4	10	2	4	0	4	4	0
MN769868.1	8	8	12	2	10	8	10	2	8	12	2	4	4	18	24	50	18	12	12	6	4	4	4	4	0	0	2	16	4	12	14	4	8	0	12	2	10	10	52	16	2	6	4	10	12
MN769870.1	4	2	10	4	0	2	10	6	0	2	16	2	6	2	10	4	8	8	4	10	2	10	6	0	2	4	6	6	12	10	6	0	0	0	10	10	4	0	10	2	2	2	4	6	0
MN769871.1	2	24	0	2	4	0	8	6	16	12	10	12	2	14	12	6	4	14	10	44	16	2	6	6	2	0	6	10	2	10	6	6	8	0	6	0	6	14	28	10	6	4	2	12	0
MN769872.1	16	20	18	22	14	0	24	14	32	26	50	12	6	22	24	36	20	48	32	12	32	26	22	10	10	8	0	34	10	10	18	14	38	0	98	8	48	10	12	34	12	30	8	22	14
MN769873.1	0	2	10	6	0	2	10	6	0	4	18	2	6	4	10	4	12	8	4	12	2	14	4	0	4	4	8	8	12	10	6	2	0	0	12	12	4	0	10	16	6	6	4	6	6
MN769874.1	0	6	0	2	2	0	2	0	0	12	12	12	2	6	2	2	8	6	4	6	0	4	0	4	12	0	2	34	4	0	4	0	2	0	16	6	18	2	18	18	2	8	0	0	0
MN769875.1	6	12	8	0	0	2	4	6	2	8	12	2	8	10	14	8	6	18	34	2	10	12	16	6	8	0	4	28	0	14	8	4	8	0	12	4	16	4	14	4	10	6	0	14	2
MN769876.1	8	10	16	2	0	6	10	18	4	12	26	6	16	8	34	6	8	10	10	10	14	12	14	6	4	4	20	62	10	12	12	8	4	0	72	10	12	18	12	12	4	22	0	14	0
MN769878.1	4	18	22	4	4	6	4	2	12	12	12	6	8	18	34	4	8	8	16	2	30	27	26	0	4	8	24	29	10	18	10	10	8	0	42	6	20	22	30	6	12	6	4	8	18
MN769879.1	0	8	16	8	0	6	6	2	8	14	4	10	6	26	16	2	20	6	20	30	12	14	14	0	26	2	14	34	16	8	4	25	2	0	36	10	28	12	16	14	4	2	0	6	8
MN769880.1	6	26	8	6	6	10	22	8	8	12	6	8	22	14	24	6	10	18	42	6	16	26	2	2	2	6	14	36	22	6	10	10	12	0	60	6	6	18	12	4	16	10	0	4	2
MN769881.1	28	12	20	2	26	6	12	14	10	2	30	14	8	20	46	0	8	18	54	12	14	26	10	6	6	2	14	44	8	54	16	18	6	0	30	6	30	24	12	18	14	10	4	28	16
MN769882.1	12	12	12	2	6	6	12	8	6	12	4	6	4	14	18	8	4	16	12	6	12	8	8	2	0	0	2	14	4	22	12	8	18	0	2	2	16	10	4	8	6	2	2	6	6
MN769883.1	0	8	10	2	0	2	2	6	4	2	6	4	4	4	6	2	8	2	2	6	9	10	2	0	2	0	4	10	0	2	8	6	0	0	2	4	2	6	14	2	2	2	0	6	6
MN769884.1	10	30	8	2	4	12	4	18	8	8	22	10	0	20	16	12	16	24	20	16	10	32	32	2	8	6	3	56	12	20	8	36	12	0	28	12	44	10	50	14	12	12	2	10	10
MN769885.1	0	0	2	2	0	0	0	2	4	0	8	4	0	4	6	4	0	2	0	40	0	4	4	8	2	0	0	6	4	0	4	0	0	0	6	2	4	4	0	4	2	0	0	2	0
MN769886.1	30	6	0	0	4	6	6	2	4	12	4	4	16	20	2	20	8	0	6	10	8	6	16	5	4	4	8	22	10	2	2	16	2	0	16	6	4	14	2	16	0	8	2	10	4
MN769887.1	10	12	10	16	2	0	8	10	18	20	8	10	8	12	18	18	6	14	14	40	24	14	32	14	8	2	14	32	6	2	8	0	8	0	18	0	26	6	28	8	6	14	0	6	10
MN769888.1	4	20	10	8	2	2	14	20	18	14	12	7	2	18	28	10	14	20	16	2	4	0	24	0	6	2	0	4	4	10	4	20	2	0	10	24	6	6	16	20	8	14	0	2	10
MN769889.1	2	2	0	2	12	4	2	6	0	22	2	2	2	4	2	4	6	6	2	6	16	2	0	4	2	0	2	6	0	8	4	6	0	0	0	0	4	4	2	2	0	4	2	4	18
MN769890.1	10	14	4	13	6	4	11	14	6	10	8	14	4	6	40	10	6	12	10	24	2	22	2	2	4	0	10	30	18	12	6	6	22	0	48	6	28	12	16	8	8	4	0	10	12
MN769891.1	28	18	12	12	10	4	18	18	28	18	42	12	10	42	20	14	2	12	11	26	24	16	26	4	6	6	10	52	24	22	14	20	24	0	82	16	22	8	30	34	14	12	0	16	2
MN769892.1	0	6	4	0	2	2	4	0	0	2	12	10	0	2	0	2	6	4	2	2	0	4	0	2	0	0	0	14	0	4	2	0	2	0	6	0	20	2	8	14	2	6	0	0	2
MN769893.1	4	12	12	8	14	2	8	4	12	2	4	32	0	28	22	16	12	12	14	28	10	30	22	4	6	8	6	62	10	4	24	8	24	0	16	10	54	6	26	18	6	12	2	18	8
MN769894.1	0	2	6	0	0	0	6	8	4	2	2	4	0	8	4	2	4	0	2	6	6	0	4	0	0	0	2	10	0	4	12	4	16	0	0	2	4	6	10	6	2	0	0	0	6
MN769895.1	0	4	10	2	0	2	2	6	4	2	6	4	4	2	6	2	8	2	2	2	9	10	2	0	2	0	2	8	0	2	8	6	0	0	2	2	2	6	12	4	2	2	0	6	6
MN769896.1	0	6	0	0	2	0	2	2	0	6	12	16	0	6	2	2	2	8	4	4	0	6	0	2	8	0	0	16	0	4	4	0	2	0	10	2	16	2	8	16	2	6	0	0	0
MN769897.1	8	8	0	2	8	0	18	12	14	8	18	4	4	16	14	2	6	12	16	2	4	6	4	2	8	6	4	12	10	4	8	16	28	0	8	14	12	4	8	20	2	10	4	0	2
MN769898.1	2	12	14	0	4	2	2	2	16	4	30	18	4	44	10	22	14	34	24	18	18	20	14	10	8	2	6	38	12	6	12	4	12	0	32	10	30	12	52	14	12	18	2	8	10
MN769899.1	0	16	0	0	2	0	2	6	13	12	4	8	2	6	8	2	8	8	16	38	18	2	0	2	0	0	4	6	2	2	4	4	8	0	8	0	6	16	26	6	6	6	0	14	0
MN769900.1	24	18	18	2	26	12	6	12	6	8	36	16	4	14	18	8	12	8	42	8	6	22	8	4	12	4	14	24	8	24	10	30	8	0	44	6	22	8	40	20	12	12	3	24	12
MN769901.1	10	28	6	10	4	6	22	20	46	32	6	8	8	40	34	26	12	22	28	16	10	20	14	6	16	0	4	14	28	2	8	26	32	0	176	4	12	10	38	20	2	16	4	14	6
MN769902.1	4	2	2	10	6	0	10	32	12	4	8	8	6	16	14	10	6	16	12	6	4	20	0	0	0	0	8	6	4	4	4	8	6	0	10	2	30	8	10	8	4	6	2	6	0
MN769903.1	0	18	2	8	0	2	6	10	8	4	7	10	2	24	12	38	10	10	6	6	4	6	10	0	2	2	8	46	4	0	4	18	12	0	30	18	10	0	84	10	0	4	0	2	4
MN769904.1	4	20	10	2	4	6	6	20	16	6	18	4	2	28	26	16	22	28	30	12	16	28	16	8	2	8	8	18	4	10	0	28	12	0	42	2	32	6	32	8	6	28	6	6	12
MN769905.1	4	0	4	10	4	0	2	22	10	6	20	6	6	8	8	6	2	6	10	4	4	10	0	0	0	0	4	14	4	6	2	4	4	0	10	0	30	8	12	4	4	6	4	0	2
MN769906.1	2	12	12	4	0	2	10	0	22	10	10	4	0	4	20	16	12	20	16	8	2	12	8	2	2	0	6	46	6	2	4	10	8	0	26	12	12	12	14	4	8	4	2	4	4
MN769907.1	2	2	0	0	12	4	6	6	0	22	8	4	0	4	4	4	12	12	8	6	20	4	0	2	2	0	2	4	0	8	2	10	0	0	14	0	4	0	14	20	2	10	4	4	22
MN769908.1	8	14	6	0	4	0	9	12	0	0	2	6	2	4	2	2	8	2	4	6	2	8	16	2	0	2	0	8	6	8	0	8	4	0	14	0	8	4	10	4	6	0	0	0	4
MN769909.1	2	8	18	0	6	16	6	16	16	12	26	12	10	22	16	14	16	8	18	20	6	12	6	4	6	2	10	102	20	20	10	12	10	0	58	10	22	14	14	14	6	12	2	10	12
MN769910.1	12	14	6	10	2	8	16	8	18	34	18	6	12	14	20	20	8	10	10	16	14	12	20	12	6	2	6	8	16	14	4	0	24	0	30	0	40	10	34	16	3	6	0	19	4
MN769911.1	0	0	6	8	10	6	8	6	8	0	10	6	2	6	4	12	2	4	0	0	0	8	8	0	2	0	8	8	6	4	6	4	6	0	26	2	14	2	14	6	2	14	2	4	0
MN769912.1	0	8	0	2	0	2	0	0	2	0	2	0	2	2	12	4	4	2	4	6	4	2	0	0	2	0	0	8	10	0	0	0	2	0	68	2	6	2	8	0	2	2	0	2	0
MN769913.1	0	0	0	0	2	0	2	0	0	6	12	10	0	6	0	2	4	6	2	4	0	4	0	2	8	0	2	20	0	2	4	4	2	0	6	2	6	2	8	10	2	6	0	2	0
MN769914.1	6	4	6	8	6	2	10	8	10	2	2	4	8	18	22	10	8	6	32	10	8	14	8	0	2	7	2	20	16	20	8	14	22	0	40	8	20	10	8	12	2	8	2	2	6
MN769915.1	6	6	0	0	2	4	0	4	2	4	6	4	2	4	26	2	2	2	2	0	6	4	0	0	0	2	4	8	18	6	10	4	6	0	20	8	10	6	12	0	2	8	0	0	4
MN769916.1	6	14	14	10	8	6	14	20	10	26	24	6	4	10	88	28	14	14	14	20	8	14	6	6	4	2	18	44	24	0	16	12	12	0	32	10	38	16	32	22	10	18	2	12	4
MN769917.1	20	24	2	12	6	0	4	14	10	4	16	16	9	20	24	10	16	14	16	14	10	34	6	0	13	6	8	34	26	20	14	38	6	0	30	12	18	16	30	22	4	2	4	12	18
MN769918.1	0	6	10	2	2	0	10	4	8	7	4	0	4	6	14	8	12	12	22	0	8	14	2	6	4	4	2	8	5	4	8	8	12	0	64	2	4	2	12	0	4	14	0	6	0
MN769919.1	0	10	6	6	2	2	30	8	10	4	10	6	0	5	24	10	14	10	4	8	14	14	10	0	8	2	8	8	10	2	12	4	6	0	58	14	14	14	15	16	0	6	2	2	4
MN769920.1	4	6	2	0	2	0	4	2	0	6	8	6	2	8	0	2	2	6	2	4	0	18	2	0	20	0	2	22	2	10	6	6	4	0	4	2	10	2	8	16	2	4	0	0	2
MN769921.1	6	6	8	2	2	4	2	6	4	2	18	10	0	12	16	6	4	6	16	4	6	12	4	6	2	6	8	8	4	12	10	14	6	0	54	4	19	24	22	6	20	12	4	14	4
MN769922.1	2	20	0	0	2	0	6	8	15	14	8	6	2	12	12	6	6	10	8	28	16	6	8	6	2	0	0	8	4	2	2	2	6	0	12	2	4	18	26	10	4	2	0	12	2
MN769923.1	4	10	0	8	8	2	18	6	8	4	4	12	14	14	16	12	12	4	4	16	12	8	18	8	4	4	8	19	4	2	24	0	26	0	32	6	16	8	10	22	8	8	2	8	2
MN769924.1	0	24	8	10	4	6	30	8	16	6	10	16	4	20	12	8	10	6	6	24	12	16	4	8	16	4	6	10	10	14	6	20	16	0	34	26	14	8	18	14	6	4	4	2	0
MN769925.1	16	24	16	2	18	6	26	28	38	30	14	14	12	34	26	32	28	32	30	38	22	24	42	12	4	10	18	29	22	14	18	32	32	0	73	9	50	12	70	20	14	16	8	16	26
MN769926.1	12	8	10	8	10	2	22	14	20	8	14	12	14	8	16	14	4	6	16	6	36	4	6	2	4	0	10	16	14	10	14	4	24	0	24	4	12	18	2	8	4	8	0	0	10
MN769927.1	6	10	6	2	4	2	10	6	14	14	24	10	6	30	18	8	10	16	26	18	12	10	2	4	4	8	8	8	10	2	10	30	10	0	26	10	26	14	10	10	10	6	4	4	2
MN769928.1	2	12	8	0	6	0	16	2	0	18	20	2	20	10	34	16	16	12	6	26	32	16	20	0	4	0	2	20	18	6	8	8	4	0	146	16	40	20	18	8	8	6	2	4	6
MN769929.1	6	10	14	4	2	4	2	6	2	10	10	12	14	34	18	14	6	12	12	30	14	24	8	4	10	4	18	46	28	18	8	22	14	0	68	16	26	10	32	31	6	6	2	10	2
MN769930.1	18	16	2	6	6	2	22	16	0	16	16	0	20	14	16	10	8	12	18	6	6	8	14	4	4	0	6	16	12	6	14	4	0	0	20	8	16	10	12	18	4	6	2	6	2
MN769931.1	10	26	6	10	18	4	12	16	8	20	2	12	14	8	60	20	22	34	12	19	28	22	20	2	2	4	4	32	10	12	14	22	20	0	36	10	24	20	20	12	4	6	2	20	24
MN769932.1	6	12	8	0	0	2	2	6	2	8	6	2	8	6	12	8	2	8	8	4	10	12	16	2	8	0	4	26	0	16	10	4	8	0	12	4	16	6	10	6	10	4	0	14	2
MN769933.1	12	16	10	2	8	6	10	8	6	12	4	6	2	16	16	6	6	16	10	6	12	10	8	2	0	2	2	16	4	22	16	4	18	0	0	2	14	12	14	10	4	2	2	6	8
MN769934.1	0	0	2	0	0	2	6	2	0	0	0	0	8	2	0	4	2	2	2	2	2	4	0	0	2	2	0	2	0	0	2	0	2	0	18	4	0	0	8	4	2	0	2	2	0
MN769935.1	2	0	0	0	12	4	4	8	2	22	4	4	0	2	4	4	4	8	2	4	16	2	0	2	2	0	2	6	0	8	2	4	2	0	6	4	2	2	4	4	0	2	4	4	18
MN769936.1	2	0	0	0	0	0	2	0	0	0	8	2	0	10	4	2	0	0	0	2	0	0	2	0	2	0	0	6	0	2	2	2	2	0	8	0	2	2	4	0	6	4	0	0	2
MN769937.1	4	4	0	4	6	0	2	2	0	2	2	2	12	6	20	0	2	2	2	4	26	6	2	0	0	0	14	8	8	2	4	4	4	0	22	2	14	10	12	6	0	2	4	4	2
MN769938.1	16	16	12	16	6	10	24	12	14	22	2	14	4	20	20	8	8	16	12	12	14	12	32	4	6	4	2	24	6	22	18	6	10	0	2	2	26	10	20	12	6	14	2	12	6
MN769939.1	10	10	20	12	2	4	10	18	12	8	26	16	4	26	14	14	6	32	20	8	12	18	28	8	20	4	8	32	10	13	8	40	16	0	72	16	24	2	30	8	8	12	4	8	26
MN769940.1	10	12	8	10	0	4	12	16	10	14	2	8	8	26	34	14	18	8	20	12	8	10	6	4	4	14	2	32	14	8	6	12	12	0	12	8	48	16	16	8	4	4	2	10	2
MN769941.1	0	8	2	4	0	0	0	12	8	0	8	4	2	0	22	4	6	10	4	4	2	4	10	0	4	0	2	14	6	4	8	6	4	0	14	11	6	12	24	4	2	2	0	4	4
MN769942.1	2	22	0	0	4	0	2	6	15	12	8	12	2	10	12	6	10	18	10	38	16	2	6	6	2	0	4	8	4	4	4	4	10	0	6	2	10	16	32	12	8	4	0	12	0
MN769943.1	0	8	10	2	0	2	2	8	4	2	6	7	4	4	6	2	8	2	4	6	9	10	2	0	2	0	4	12	0	2	8	8	0	0	2	2	2	6	14	2	2	2	0	6	6
MN769944.1	4	2	6	6	0	0	4	0	2	0	4	12	12	32	20	8	6	12	6	6	2	4	0	0	4	4	6	24	20	4	2	18	6	0	20	10	32	2	22	2	4	0	0	6	0
MN769945.1	2	4	6	2	2	8	12	12	32	26	60	6	6	36	6	16	8	34	10	26	16	36	0	2	20	8	26	24	46	10	8	20	10	0	38	18	14	5	2	4	0	12	2	4	12
MN769946.1	8	4	4	8	4	0	8	4	10	4	6	8	10	2	12	14	0	8	14	4	32	4	2	2	2	0	6	10	8	12	10	6	10	0	24	4	6	4	2	6	4	4	0	0	10
MN769947.1	8	12	34	6	4	8	21	12	22	6	26	10	14	38	30	22	14	20	32	20	32	14	8	8	18	0	18	34	26	10	14	14	37	0	86	12	26	16	51	6	14	26	10	26	18
MN769949.1	14	18	8	6	11	2	8	18	2	8	22	28	6	24	24	4	6	2	32	32	6	12	18	2	14	2	10	52	36	26	24	28	4	0	66	10	24	14	56	18	6	4	0	6	10
MN769950.1	8	10	6	4	10	6	28	24	14	8	34	8	16	26	38	14	12	14	10	12	14	22	16	0	4	0	4	20	4	6	4	4	22	0	10	0	20	12	26	18	8	26	0	4	32
MN769951.1	12	24	4	6	4	4	4	18	4	12	20	28	6	18	22	4	10	6	20	26	2	22	16	2	2	2	10	66	28	27	20	36	6	0	34	12	22	28	38	16	4	18	0	10	14
MN769952.1	6	16	14	0	12	6	8	4	6	12	10	4	6	18	12	34	10	30	28	4	6	6	8	4	8	0	12	22	8	12	12	2	14	0	98	12	10	8	24	16	4	10	0	4	10
MN769953.1	2	4	0	0	0	0	8	2	2	4	6	12	0	4	12	6	2	8	11	2	4	0	6	2	6	0	2	16	2	2	0	8	4	0	16	2	2	2	8	4	0	7	0	2	2
MN769954.1	2	8	6	6	12	2	12	2	14	16	20	4	2	16	20	8	10	6	8	4	6	16	22	8	12	8	6	16	14	2	10	26	10	0	46	6	18	12	34	18	6	8	2	4	0
MN769955.1	4	12	8	2	4	2	8	8	16	14	20	12	8	16	14	22	12	16	26	18	12	14	2	6	8	6	2	10	14	6	6	31	8	0	28	8	26	16	12	22	8	12	4	8	0
MN769956.1	2	2	0	2	14	4	6	4	0	24	2	2	2	4	2	4	4	8	2	4	16	0	0	2	2	0	4	14	4	10	2	2	2	0	0	0	4	0	6	6	0	2	4	4	18
MN769957.1	2	2	0	4	2	0	0	10	6	4	4	6	4	8	16	0	2	0	6	0	26	4	2	2	2	0	6	4	10	2	2	2	6	0	16	4	15	8	10	4	0	6	0	6	2
MN769958.1	8	30	14	12	2	0	6	26	46	28	10	12	0	18	32	2	12	20	21	28	37	20	30	4	0	2	14	26	10	10	26	14	14	0	16	6	24	6	16	24	6	16	4	20	22
MN769959.1	4	14	12	0	12	4	6	4	6	12	4	4	0	20	8	34	8	20	20	6	2	2	2	2	2	0	2	2	6	8	12	0	10	0	92	10	10	6	22	14	4	8	0	4	8
MN769960.1	0	8	16	12	6	4	4	14	10	8	14	4	8	20	20	12	12	4	14	14	4	8	6	4	6	0	4	64	12	20	12	4	10	0	48	16	12	4	6	22	6	12	4	12	10
MN769961.1	8	12	34	6	4	8	21	12	20	6	30	12	14	40	30	24	14	20	32	20	32	18	8	8	18	0	18	34	30	10	14	16	37	0	88	14	26	18	53	8	14	28	12	26	18
MN769962.1	0	2	2	2	4	10	6	8	6	2	6	10	2	6	16	6	14	28	30	24	4	12	14	0	2	0	2	6	8	6	4	10	14	0	32	6	26	4	12	4	6	6	0	4	0
MN769963.1	2	12	12	16	2	0	8	10	16	20	8	8	8	14	16	18	6	14	16	38	26	8	32	14	4	2	18	32	6	2	8	0	6	0	26	0	26	6	28	8	8	14	0	6	10
MN769964.1	0	4	0	2	10	4	2	6	0	8	2	2	4	6	20	2	4	2	4	6	26	2	0	0	0	0	8	10	8	6	2	10	8	0	12	4	12	10	4	4	0	2	0	4	2
MN769965.1	6	8	10	2	0	2	6	8	16	4	28	6	4	16	4	6	6	4	16	8	12	12	4	12	10	4	10	20	10	10	4	12	14	0	56	6	2	10	34	12	2	10	2	0	8
MN769966.1	10	36	22	18	12	6	26	22	22	26	28	32	20	58	38	12	36	21	48	10	22	16	24	6	18	10	16	48	28	8	32	28	34	0	46	34	64	24	28	16	4	20	10	20	8
MN769967.1	4	24	10	6	8	6	14	12	14	16	12	10	24	26	48	30	26	18	18	16	20	10	0	14	6	6	2	14	4	4	22	22	26	0	56	14	22	20	8	22	4	44	0	10	12
MN769968.1	10	14	14	16	2	6	26	22	14	5	14	24	12	36	31	8	6	26	20	56	10	12	10	6	6	6	4	64	14	56	16	20	12	0	28	10	22	23	52	20	10	14	4	18	10
MN769969.1	4	16	8	2	36	2	8	6	2	10	16	12	4	24	18	26	12	10	32	6	12	16	16	4	14	4	4	32	32	2	8	24	18	0	28	18	16	8	36	14	4	10	2	14	12
MN769970.1	0	12	6	4	0	0	0	8	4	4	16	4	2	2	24	4	2	16	2	4	0	6	4	0	2	0	4	18	4	8	8	6	6	0	8	15	8	12	18	6	18	6	0	4	8
MN769971.1	2	14	6	20	4	0	10	33	8	56	18	4	8	8	24	18	6	20	16	14	28	18	54	6	2	12	6	28	26	12	14	6	14	0	40	6	30	16	54	14	6	22	8	6	14
MN769972.1	0	8	0	6	4	4	0	4	14	8	14	8	0	4	12	10	8	10	20	6	0	14	2	6	8	4	4	10	10	8	6	32	2	0	16	10	6	2	20	12	2	12	2	2	2
MN769973.1	0	10	8	0	6	2	6	4	6	10	18	18	4	10	4	8	18	24	24	8	6	6	0	4	10	4	16	16	10	8	2	10	16	0	32	8	12	4	20	6	8	4	0	8	2
MN769974.1	0	2	0	4	0	0	8	0	2	0	8	16	0	6	4	10	4	6	5	24	2	8	0	2	2	3	0	4	2	0	4	14	0	0	14	6	4	8	4	2	4	0	0	2	2
MN769975.1	4	12	0	8	0	2	8	2	8	14	16	6	2	12	15	8	10	8	18	0	8	2	6	4	4	0	8	28	12	8	6	10	6	0	96	2	8	2	22	22	6	18	2	4	8
MN769976.1	2	2	0	8	4	2	6	8	24	8	6	6	10	16	18	6	4	8	10	16	10	18	8	6	8	0	2	40	2	4	6	8	7	0	18	4	22	0	16	10	0	22	4	4	10
MN769977.1	8	12	34	6	4	8	21	12	20	6	26	12	14	38	30	24	14	20	32	22	32	14	8	8	18	0	18	32	24	10	14	14	38	0	86	12	26	16	51	8	14	30	10	30	18
MN769978.1	0	10	12	2	4	6	8	10	10	4	28	6	6	18	22	8	10	12	14	22	4	2	4	4	4	2	2	64	8	20	10	2	6	0	38	12	12	2	6	28	6	14	6	10	10
MN769979.1	12	32	16	2	4	0	0	4	20	44	2	6	8	6	46	62	6	16	20	12	26	14	0	6	2	8	6	40	10	12	12	18	2	0	14	4	22	8	22	32	2	4	2	36	28
MN769980.1	0	8	0	2	0	0	0	0	2	0	0	0	2	2	4	4	4	4	4	6	4	0	0	0	0	0	0	4	12	0	0	2	2	0	4	2	6	8	8	0	2	2	0	0	0
MN769981.1	24	28	4	12	18	6	8	30	22	54	12	14	32	14	124	34	12	20	30	20	28	6	26	6	8	2	8	34	0	34	12	12	20	0	10	12	18	12	12	44	8	16	10	26	0
MN769982.1	0	2	0	0	2	0	0	4	4	0	2	2	2	8	0	0	0	2	2	2	0	2	2	2	0	0	4	2	2	2	0	0	2	0	4	0	0	0	2	2	8	2	0	4	0
MN769983.1	2	12	8	8	4	4	6	14	12	2	6	10	2	24	6	8	10	4	8	30	6	4	2	6	4	0	2	14	10	2	6	2	2	0	16	2	20	6	26	2	4	0	4	8	8
MN769984.1	0	10	2	4	0	0	0	4	0	4	20	2	6	2	18	2	0	8	2	2	0	4	2	2	8	2	4	18	4	8	6	2	4	0	8	8	10	6	6	4	14	6	1	4	8
MN769986.1	12	12	10	2	6	6	10	8	6	12	4	6	2	14	14	4	8	14	10	4	12	10	8	2	2	0	2	16	6	22	14	4	20	0	2	2	16	12	14	10	6	2	2	6	8
MN769987.1	0	12	0	2	0	2	0	2	2	0	2	0	4	6	2	6	4	4	4	4	4	6	0	0	0	0	0	10	14	2	0	2	2	0	66	2	6	0	10	2	2	0	0	2	0
MN769988.1	2	4	10	24	14	2	6	22	20	38	2	4	4	21	24	14	8	8	18	20	20	18	34	8	7	4	4	32	6	8	28	6	76	0	196	2	36	8	22	8	8	12	4	24	16
MN769989.1	18	10	16	4	22	2	32	10	7	28	4	22	28	24	32	6	22	40	40	34	28	32	16	4	8	10	6	34	12	14	14	16	14	0	92	28	16	8	38	26	10	4	2	6	24
MN769990.1	12	16	6	6	28	4	10	14	12	20	18	36	22	34	68	16	16	14	16	40	22	30	30	6	4	6	20	78	2	28	32	6	26	0	20	8	72	8	4	24	10	14	4	22	12
MN769991.1	2	18	2	14	8	6	4	6	4	4	10	4	0	18	20	0	14	14	6	12	4	10	2	0	4	0	2	22	2	8	0	4	2	0	6	2	8	4	18	8	4	8	0	10	14
MN769992.1	2	12	6	4	0	0	0	2	2	4	18	2	2	2	24	2	0	18	0	6	2	8	2	0	4	0	0	24	4	6	6	0	4	0	10	15	4	10	20	6	14	8	0	6	10
MN769993.1	12	16	14	12	18	4	10	14	22	12	18	0	10	16	28	22	10	16	12	6	22	28	26	8	4	0	4	36	10	14	22	20	26	0	28	14	28	12	20	8	12	8	4	16	0
MN769994.1	4	10	18	10	12	0	2	0	16	10	8	6	0	14	22	32	8	18	10	6	0	12	4	2	4	0	10	20	12	12	18	12	6	0	18	8	12	14	28	10	6	8	6	12	12
MN769995.1	8	12	6	6	8	6	26	16	14	10	36	10	16	28	38	12	12	16	8	16	14	20	16	0	4	0	6	18	4	6	4	4	20	0	14	0	22	12	26	18	10	26	2	4	32
MN769996.1	0	8	0	2	2	2	0	0	2	0	0	2	2	4	2	4	4	0	6	8	4	8	2	0	0	0	0	10	12	0	0	2	2	0	66	2	6	2	10	0	4	0	0	2	0
MN769997.1	2	12	12	4	0	2	10	0	18	12	8	4	2	4	18	16	6	18	12	4	2	12	8	4	2	0	6	38	6	2	12	12	8	0	26	8	12	14	12	4	10	0	2	0	4
MN769998.1	0	4	4	0	0	0	0	0	4	0	6	2	0	2	0	2	0	2	0	0	4	4	4	0	2	0	2	2	0	0	0	2	0	0	4	2	0	2	2	2	4	2	0	0	0
MN769999.1	6	18	12	8	14	2	8	4	12	6	4	34	6	26	16	14	12	10	12	28	12	28	20	6	4	4	6	64	10	4	28	10	26	0	18	10	54	6	20	18	6	12	2	18	6
MN770000.1	2	8	6	0	2	0	2	0	0	6	16	14	0	6	6	2	2	6	2	4	2	6	0	2	8	0	0	20	0	0	4	0	2	0	8	2	18	2	8	16	2	6	0	2	0
MN770001.1	2	4	4	4	12	4	6	4	2	22	6	6	12	8	8	6	6	4	4	4	0	4	2	0	2	0	4	4	2	10	4	6	2	0	6	4	14	2	4	4	4	4	0	6	18
MN770002.1	6	10	8	6	2	0	10	6	12	4	6	6	4	12	22	8	8	16	8	14	12	26	10	6	4	0	2	20	8	8	4	8	8	0	4	8	6	22	14	10	6	12	4	12	0
MN770004.1	12	6	14	2	0	6	8	18	4	12	22	16	16	10	28	11	6	12	10	8	14	12	14	4	4	4	12	62	6	12	12	8	4	0	66	10	10	16	10	14	4	20	0	18	0
MN770005.1	10	18	2	18	4	0	22	22	10	4	12	10	6	26	8	19	18	10	4	30	18	6	8	6	12	10	0	18	8	10	12	26	18	0	71	6	16	4	48	24	4	6	2	2	4
MN770006.1	12	12	14	2	6	6	10	8	6	14	6	6	2	16	10	6	8	14	12	10	12	8	8	4	1	2	2	14	8	20	16	2	20	0	14	2	14	12	32	12	6	10	2	6	8
MN770007.1	0	2	4	0	0	0	8	4	8	2	6	2	0	6	18	2	6	6	7	10	23	14	2	2	2	0	2	12	8	6	4	6	14	0	20	0	16	16	20	6	2	2	0	12	2
MN770008.1	8	4	4	8	4	0	8	4	10	0	6	8	10	0	8	12	0	6	14	4	30	4	2	2	2	0	6	10	8	12	10	6	8	0	26	4	6	4	2	6	4	0	0	0	10
MN770009.1	2	20	6	10	2	2	22	8	2	10	12	12	2	14	20	24	22	18	4	14	18	18	0	0	0	0	4	24	8	2	6	8	18	0	24	16	6	4	12	26	4	14	4	10	4
MN770010.1	12	12	36	4	4	8	17	12	20	4	22	10	12	36	24	20	14	20	30	22	22	14	8	8	18	0	18	32	24	10	14	14	37	0	84	12	24	14	51	8	14	28	10	22	18
MN770011.1	2	10	14	0	4	0	4	2	16	8	30	16	4	52	10	22	14	34	24	34	22	22	14	10	8	2	6	40	12	6	10	4	12	0	32	10	24	12	50	12	12	18	2	8	10
MN770012.1	4	0	0	0	12	4	4	6	0	22	2	2	0	12	4	4	8	8	6	2	16	4	0	2	2	0	2	14	2	8	12	6	0	0	8	0	2	0	6	2	4	2	4	6	18
MN770013.1	8	6	14	2	0	6	10	18	4	12	24	12	16	8	34	11	6	10	10	10	12	12	14	6	4	4	20	62	8	12	12	8	4	0	72	10	12	18	12	16	4	18	0	18	0
MN770014.1	0	18	22	0	6	16	4	12	18	10	26	10	12	16	14	12	14	8	4	20	8	12	6	10	8	2	8	90	14	20	4	10	12	0	50	8	22	12	16	18	6	10	2	12	14
MN770015.1	8	6	10	8	4	0	8	6	16	8	14	4	2	18	78	24	20	9	12	16	8	20	20	8	18	2	8	22	6	6	8	10	21	0	60	0	12	16	29	8	2	6	0	10	2
MN770016.1	12	14	8	2	8	6	6	2	4	10	6	6	2	8	16	10	8	14	10	4	8	10	4	2	0	0	2	14	4	20	6	4	20	0	0	0	10	10	2	8	6	4	2	6	4
MN770017.1	4	8	0	6	2	0	14	2	6	0	6	6	8	14	6	12	2	6	20	24	22	2	22	6	2	0	6	24	4	10	6	2	4	0	32	18	2	6	26	4	10	16	4	6	22
MN770019.1	32	50	6	10	14	8	18	20	20	20	4	14	16	16	24	22	4	40	34	14	20	32	22	4	8	2	16	40	12	18	18	16	4	0	12	12	12	26	26	20	6	4	4	10	14
MN770020.1	10	4	4	4	12	6	6	10	4	4	12	12	10	26	34	4	8	22	24	6	12	32	14	4	12	10	24	42	18	34	20	26	10	0	74	20	26	32	38	26	16	2	2	10	8
MN770021.1	0	8	0	2	0	2	0	0	2	0	4	0	2	2	2	4	4	0	8	4	6	4	2	0	0	0	2	12	14	0	2	0	2	0	66	2	6	0	10	0	2	0	1	2	0
MN770022.1	4	10	14	4	2	0	4	2	10	6	18	4	0	12	72	20	14	13	12	16	2	18	14	2	20	0	4	18	8	4	2	6	11	0	60	0	6	10	29	10	2	8	2	4	4
MN770023.1	0	6	4	4	4	0	4	2	6	2	16	10	4	10	6	6	6	10	6	10	2	12	12	0	2	4	6	6	4	4	12	4	2	0	46	0	26	6	30	8	4	12	2	6	4
MN770024.1	4	20	16	4	4	2	8	14	30	8	22	24	6	22	10	8	4	10	6	8	16	22	18	20	0	6	18	54	14	6	16	16	22	0	90	12	18	2	62	14	12	38	2	2	2
MN770025.1	0	2	6	2	0	2	2	8	4	2	6	4	6	6	14	4	10	2	2	2	3	8	2	0	2	0	2	14	0	2	10	0	0	0	2	4	2	6	8	2	2	2	0	6	8
MN770026.1	6	12	8	0	0	2	4	6	2	8	12	2	8	10	14	8	2	8	8	2	10	14	16	2	8	0	6	26	0	14	8	4	8	0	12	4	14	4	14	5	12	4	0	12	2
MN770027.1	0	16	10	0	4	12	8	6	14	10	30	10	10	10	8	14	10	8	10	8	8	12	2	10	8	2	6	42	8	10	4	12	18	0	50	8	16	10	16	12	6	2	2	2	4
MN770028.1	16	19	10	12	4	0	2	20	14	16	27	10	10	28	34	18	12	32	26	22	12	14	12	2	12	0	20	29	26	16	17	10	29	0	30	21	36	22	54	20	12	18	4	4	8
MN770029.1	2	2	14	14	4	6	4	14	4	4	12	6	6	24	16	14	14	4	20	14	0	4	4	4	6	0	6	68	10	20	12	4	10	0	58	12	12	4	10	18	4	10	4	8	8
MN770030.1	8	6	2	4	16	10	6	0	8	16	12	14	16	8	98	2	12	4	2	16	8	20	16	6	6	0	6	20	10	14	4	4	10	0	40	10	4	12	14	12	2	4	0	8	4
MN770031.1	8	18	4	4	4	4	2	22	8	14	18	12	8	20	12	4	10	16	14	16	4	28	10	2	10	20	16	42	28	10	22	46	8	0	8	14	14	24	13	6	2	12	2	4	18
MN770033.1	4	8	4	2	0	0	2	2	12	8	28	4	0	2	12	2	8	12	6	2	8	12	0	0	12	2	4	4	8	2	10	12	12	0	22	4	6	8	4	2	6	4	2	0	0
MN770034.1	10	14	20	0	0	4	4	2	0	4	12	15	0	10	4	12	6	8	6	20	4	23	0	2	20	4	9	55	34	7	12	21	16	0	116	10	7	11	26	14	10	8	0	8	6
MN770035.1	2	8	16	4	4	2	4	0	4	2	18	16	8	4	2	18	8	10	16	4	14	2	4	4	14	0	2	10	6	4	18	8	2	0	18	2	6	8	16	32	2	14	2	10	0
MN770036.1	2	16	0	4	10	0	4	4	6	4	16	4	10	4	20	4	8	2	4	10	8	34	14	2	2	2	6	18	10	2	2	4	8	0	20	22	0	18	10	6	0	6	0	10	4
MN770037.1	0	2	0	0	2	2	2	0	4	8	6	6	4	12	12	4	10	12	6	4	2	10	0	2	0	6	0	14	4	2	2	4	0	0	36	6	6	6	38	4	2	10	0	2	4
MN770038.1	4	2	2	2	2	2	2	0	4	4	8	4	10	16	4	4	6	16	12	4	4	8	4	0	0	6	0	16	6	2	10	8	0	0	20	4	8	4	30	2	8	4	2	10	8
MN770039.1	0	24	16	2	0	0	2	6	6	4	14	6	4	10	14	12	8	12	18	30	2	24	4	2	14	6	8	58	38	6	14	32	4	0	76	30	34	14	66	14	4	6	2	4	3
MN770040.1	48	6	6	2	24	8	9	12	14	50	22	16	10	9	86	14	14	20	6	32	24	20	28	14	12	4	10	57	12	22	30	8	12	0	206	18	12	8	14	18	12	21	16	12	56
MN770041.1	0	6	6	2	2	0	4	0	4	2	8	0	2	6	10	2	2	4	6	8	2	14	2	0	6	4	0	0	6	4	8	4	0	0	32	0	4	0	8	12	0	2	0	0	0
MN770042.1	18	20	0	2	6	6	4	6	4	6	4	6	4	24	42	8	6	8	8	12	6	4	10	0	6	0	4	22	8	10	6	12	4	0	26	8	12	14	28	12	6	12	0	6	8
MN770043.1	0	6	6	4	2	6	8	8	2	4	16	6	2	22	14	14	6	18	14	6	8	14	12	8	12	0	0	6	14	0	2	2	18	0	24	8	20	4	12	16	2	8	0	0	4
MN770044.1	10	0	10	2	4	6	2	0	2	0	12	2	4	6	2	6	4	6	2	4	4	14	16	0	2	0	4	18	12	8	2	12	4	0	16	6	4	16	26	0	0	4	2	8	4
MN770045.1	10	13	2	2	2	10	2	6	10	2	14	10	8	10	35	6	12	8	4	0	16	26	4	4	8	0	7	78	12	16	8	34	2	0	35	6	12	41	39	12	12	2	0	8	2
MN770046.1	4	50	16	8	12	4	20	10	6	8	26	10	4	52	46	12	16	20	20	26	4	40	22	8	6	0	14	66	24	10	14	40	20	0	92	10	50	18	29	21	2	10	4	4	6
MN770047.1	4	16	10	14	8	4	14	18	10	14	6	18	0	14	8	10	12	10	4	20	4	22	24	2	6	0	6	8	2	2	12	2	10	0	4	0	16	2	14	8	2	2	4	6	12
MN770048.1	14	6	8	10	2	12	6	14	12	6	8	6	8	28	34	16	14	10	10	12	6	10	6	4	8	2	14	50	8	30	8	16	6	0	40	4	44	10	24	12	3	22	4	14	4
MN770049.1	8	12	22	6	14	2	4	2	22	10	34	4	8	18	6	10	8	10	6	8	16	0	4	10	8	2	2	14	6	8	22	2	18	0	16	2	16	14	14	12	2	16	8	8	0
MN770050.1	0	8	10	6	0	0	12	8	4	8	24	4	4	8	20	14	6	20	8	14	14	8	6	2	22	4	8	28	8	4	12	10	11	0	25	17	10	2	14	22	8	3	4	4	2
MN770051.1	12	12	18	11	18	14	18	8	14	8	22	6	4	30	57	12	20	28	40	63	129	48	18	8	14	6	11	29	13	16	10	22	14	0	26	8	41	34	15	32	24	32	6	15	14
MN770052.1	12	24	14	4	4	4	10	2	14	20	20	6	4	38	14	6	12	20	26	20	16	24	12	6	16	8	26	58	20	2	20	16	16	0	42	36	25	6	40	20	2	8	2	6	0
MN770053.1	10	44	8	30	8	4	210	28	34	30	8	10	4	28	34	6	16	22	22	20	14	36	8	6	10	4	22	46	12	17	4	48	4	0	72	14	12	43	46	22	12	14	10	16	26
MN770054.1	6	10	6	6	12	2	24	4	2	4	12	8	6	4	21	2	12	4	2	8	6	16	0	2	10	4	4	28	6	12	6	26	6	0	18	10	2	22	22	2	2	8	0	4	2
MN770055.1	6	16	2	14	8	4	16	10	6	4	10	4	4	20	18	4	16	14	10	16	6	8	8	0	8	2	0	28	16	8	2	4	2	0	6	2	22	8	16	8	4	6	0	10	12
MN770056.1	8	38	6	2	0	2	6	4	16	14	34	6	8	20	6	6	14	8	8	14	13	4	6	8	8	2	2	44	26	6	4	10	8	0	68	6	18	8	16	12	8	14	2	2	2
MN770057.1	0	8	4	0	2	4	4	6	14	4	18	14	4	8	8	8	14	4	8	18	20	10	0	4	12	0	8	8	0	8	6	4	6	0	30	12	12	10	16	6	6	4	0	10	0
MN770058.1	10	14	8	22	16	4	12	22	24	16	24	4	16	48	26	26	9	10	22	36	16	32	14	12	10	6	4	30	24	6	12	18	18	0	32	16	34	24	28	16	2	30	4	10	12
MN770059.1	16	17	2	18	4	2	8	30	20	30	10	14	6	16	16	14	12	12	16	34	12	12	36	2	4	0	6	30	6	6	8	6	28	0	14	8	22	2	16	22	8	14	6	22	12
MN770060.1	22	16	4	0	0	2	34	14	4	6	8	8	8	24	28	12	14	22	12	22	8	2	12	0	2	0	2	24	52	12	10	24	4	0	38	10	20	12	24	22	4	12	0	8	4
MN770061.1	2	15	14	4	20	2	10	7	6	6	22	8	6	34	76	8	10	30	17	8	20	34	8	10	8	8	10	46	28	11	10	32	50	0	38	32	26	8	57	23	2	18	2	2	14
MN770062.1	4	20	18	4	10	2	18	6	0	24	36	9	2	20	14	34	6	12	10	12	14	8	40	4	16	2	2	4	16	4	6	6	20	0	36	8	10	8	18	12	8	19	4	8	6
MN770063.1	14	10	10	8	4	8	8	10	14	8	10	14	10	28	18	6	6	14	16	12	18	12	22	26	12	6	6	40	14	8	10	18	10	0	38	20	26	4	50	22	4	8	0	2	2
MN770064.1	12	4	16	8	8	4	14	10	10	6	20	6	12	26	16	4	26	18	27	6	8	10	12	6	2	10	8	18	4	16	10	16	16	0	8	8	16	6	20	6	23	4	2	6	10
MN770065.1	26	22	19	20	4	2	26	24	12	36	17	8	14	16	34	18	10	16	20	23	16	34	38	24	0	0	10	32	14	16	4	14	6	0	140	22	28	24	46	32	8	16	4	28	20
MN770066.1	6	4	4	4	6	4	24	4	0	2	12	0	8	4	13	2	14	8	6	4	6	14	4	2	12	2	4	16	16	12	2	28	2	0	10	16	4	22	6	0	2	4	0	0	0
MN770067.1	8	16	14	8	6	8	6	18	22	4	12	18	12	36	68	12	8	16	20	30	18	26	6	8	8	0	8	50	18	8	10	8	20	0	34	9	28	16	18	14	20	20	2	12	26
MN770068.1	28	10	4	2	14	0	6	2	32	7	12	6	8	24	20	4	8	25	16	4	14	18	5	6	8	4	10	54	16	6	6	12	2	0	32	20	14	20	26	20	6	10	4	12	10
MN770069.1	14	14	0	6	24	0	10	22	22	18	51	10	14	18	36	20	14	20	16	24	16	20	38	4	2	4	2	38	36	16	16	16	26	0	26	8	34	16	34	16	8	14	0	18	16
MN770070.1	10	10	22	6	2	10	19	12	32	8	2	8	12	20	20	12	12	2	6	16	12	48	2	2	8	2	8	40	18	14	32	22	12	0	42	10	32	18	35	32	8	8	4	24	14
MN770071.1	8	8	6	28	14	0	36	14	6	6	30	8	12	8	22	16	24	12	40	10	20	16	24	12	0	6	2	12	12	22	12	12	14	0	54	6	18	6	16	10	16	120	2	16	6
MN770072.1	4	8	4	6	0	0	4	6	10	16	12	2	6	0	12	4	4	0	2	8	16	8	10	0	4	0	14	24	30	12	8	4	26	0	3	4	28	14	8	12	0	8	2	8	0
MN770073.1	4	6	12	14	6	2	2	14	8	6	14	4	8	18	28	38	10	24	14	16	8	10	16	0	14	0	10	24	12	6	10	14	19	0	24	6	44	10	38	2	6	8	0	12	8
MN770074.1	4	18	14	0	14	6	8	10	32	38	34	2	6	16	130	18	14	20	18	0	24	34	26	4	4	4	4	18	8	12	6	12	19	0	25	4	20	14	12	32	6	22	6	16	2
MN770075.1	4	10	12	6	8	14	12	4	16	6	16	12	12	42	48	12	30	22	0	16	12	32	2	4	16	10	8	30	24	12	2	32	10	0	48	26	68	20	40	18	8	8	4	18	34
MN770076.1	12	4	8	8	8	0	2	6	16	4	6	4	12	16	16	10	11	6	8	3	20	4	8	2	0	2	6	22	10	12	8	8	10	0	44	2	18	16	22	6	8	4	0	12	4
MN770077.1	2	12	12	20	10	8	8	40	36	34	24	8	0	20	6	32	10	10	22	28	10	8	30	2	2	0	14	26	4	4	20	4	50	0	26	0	18	16	26	12	14	8	4	8	14
MN770078.1	18	20	12	8	24	8	18	16	12	4	32	16	24	24	17	16	12	22	16	22	18	14	44	10	0	2	0	30	20	8	12	18	12	0	34	8	42	8	16	48	4	26	4	10	16
MN770079.1	0	4	4	0	0	0	0	2	4	0	8	2	0	6	8	4	6	8	14	6	2	2	2	0	2	4	0	4	2	2	2	4	6	0	16	2	8	4	16	0	0	8	0	2	0
MN770080.1	6	4	8	18	4	0	2	2	16	0	2	10	6	18	20	10	5	6	8	7	6	6	6	2	8	0	8	26	12	12	8	8	12	0	48	4	18	6	24	6	12	4	0	10	4
MN770081.1	4	18	18	16	4	4	12	8	34	14	16	4	0	12	43	2	9	6	14	8	4	14	2	2	4	2	0	28	14	6	24	8	33	0	48	0	28	14	36	8	10	32	0	0	6
MN770082.1	0	4	2	0	0	0	2	0	4	0	6	2	0	2	2	2	2	4	2	2	2	4	0	2	4	2	2	2	6	0	4	0	4	0	6	8	0	4	0	2	0	0	0	0	0
MN770083.1	2	6	4	2	0	0	0	2	0	4	14	8	0	4	16	4	16	12	16	4	10	14	2	0	2	0	2	10	6	10	4	8	10	0	22	10	16	18	26	6	6	16	0	12	2
MN770084.1	0	12	24	2	4	0	4	2	0	2	6	6	8	14	8	4	2	10	6	6	2	28	8	0	8	4	14	4	20	0	2	12	4	0	28	0	8	2	26	8	0	6	4	2	2
MN770085.1	0	6	6	2	0	0	0	2	0	2	14	8	0	2	16	4	14	14	16	4	10	12	2	0	2	0	4	10	2	6	4	10	12	0	26	18	16	16	24	6	6	16	0	10	2
MN770086.1	12	14	10	18	2	4	7	18	18	24	19	0	2	40	84	14	16	20	16	24	8	20	68	2	10	2	8	34	20	14	20	8	16	0	83	13	14	8	24	18	10	18	6	12	6
MN770087.1	4	8	8	0	14	0	10	2	6	6	14	18	22	30	16	12	28	26	18	10	2	22	6	0	4	6	0	32	12	10	2	4	4	0	62	8	18	10	14	22	2	4	0	4	2
MN770088.1	26	22	16	10	12	6	18	11	16	24	46	16	14	36	118	32	18	8	12	14	16	32	14	2	12	2	22	40	24	38	6	14	16	0	28	10	42	26	8	30	6	22	6	8	16
MN770089.1	6	58	16	14	10	2	22	8	18	18	14	16	10	48	44	18	13	28	10	36	6	58	50	16	8	0	28	56	20	8	20	48	12	0	78	12	50	20	21	15	4	20	2	2	22
MN770090.1	8	6	6	2	2	6	12	8	0	4	24	8	0	18	10	20	8	14	18	4	8	4	12	12	12	0	0	6	12	0	6	6	26	0	20	8	18	2	8	18	2	10	0	4	6
MN770091.1	6	10	8	4	6	2	24	4	2	2	14	8	8	4	19	2	14	4	2	4	6	14	4	2	10	6	4	20	8	12	6	26	2	0	22	10	2	22	10	2	2	8	0	2	2
MN770092.1	4	8	6	0	2	2	37	4	6	9	10	4	4	8	4	2	6	10	12	6	10	10	10	0	4	2	4	12	6	2	0	10	0	0	64	8	14	8	6	4	6	6	4	0	0
MN770093.1	42	12	24	2	10	2	10	8	8	2	18	14	20	24	40	10	8	16	8	8	14	18	34	4	14	6	10	8	18	18	4	10	8	0	60	6	14	4	22	28	8	14	4	4	20
MN770094.1	0	10	4	0	0	0	8	4	2	4	2	6	4	10	8	2	2	10	4	4	6	8	2	0	4	0	2	16	12	8	2	6	4	0	12	6	2	16	16	14	2	6	0	8	0
MN770095.1	8	10	6	4	8	2	10	4	10	4	8	2	16	14	40	12	10	10	10	24	18	8	22	10	4	4	0	12	8	8	12	10	14	0	26	8	18	14	24	8	4	8	4	4	0
MN770096.1	0	8	10	2	4	0	8	2	2	16	6	6	44	12	32	14	12	24	10	18	26	8	4	0	0	4	4	30	22	2	8	12	8	0	164	14	24	10	26	10	6	8	2	6	6
MN770097.1	0	24	10	8	8	6	4	8	22	34	34	12	12	18	16	12	18	4	6	8	18	14	17	12	6	2	14	26	24	4	18	14	24	0	14	10	22	13	34	18	6	14	4	0	0
MN770098.1	4	4	4	6	8	0	8	12	12	8	16	4	0	22	30	10	8	26	26	4	6	6	8	14	8	6	4	12	12	4	6	12	22	0	28	8	14	10	0	14	2	16	4	6	2
MN770099.1	6	12	14	4	10	0	4	12	22	28	10	10	10	12	12	6	6	8	12	52	4	28	6	6	18	8	6	16	8	16	2	22	8	0	34	14	12	6	16	34	2	74	2	10	6
MN770100.1	4	4	14	6	6	6	0	2	14	0	18	8	10	18	20	6	8	6	6	20	0	16	4	4	2	2	2	28	10	6	12	6	6	0	26	16	26	10	24	22	2	14	4	4	2
MN770101.1	6	8	16	4	4	0	8	4	12	18	16	10	6	18	26	6	6	10	10	16	8	14	6	0	4	0	8	40	16	10	14	14	12	0	64	8	60	18	34	14	4	16	2	6	4
MN770102.1	6	8	4	2	4	0	0	4	16	8	14	6	4	12	10	6	6	6	4	2	6	6	2	6	2	6	6	10	10	18	6	14	16	0	112	6	14	22	24	10	14	26	4	10	4
MN770103.1	10	14	24	4	2	6	10	24	14	18	30	22	8	16	14	8	14	18	26	18	23	24	16	4	6	14	16	48	36	6	16	20	20	0	60	21	34	2	28	26	14	16	4	10	2
MN770104.1	30	10	6	6	38	8	6	6	2	26	2	12	14	12	118	8	8	13	16	26	24	36	24	4	4	2	16	30	8	46	16	18	4	0	30	8	36	46	30	16	10	10	6	16	22
MN770105.1	4	18	8	4	0	0	28	4	32	0	34	10	12	16	26	24	10	26	24	18	14	18	20	2	12	2	4	12	10	28	0	16	16	0	56	8	34	16	36	36	2	20	2	22	18
MN770106.1	0	6	8	0	2	0	14	18	4	8	16	12	4	4	24	18	4	18	20	18	14	4	6	2	14	4	6	22	10	10	12	6	11	0	25	28	8	4	12	18	10	9	6	2	2
MN770107.1	2	8	2	2	2	0	6	0	0	0	0	6	10	0	50	0	2	2	6	2	4	8	0	0	4	0	0	2	14	0	4	8	4	0	2	10	12	0	18	0	2	4	0	0	0
MN770108.1	0	6	6	4	0	6	10	8	0	4	18	8	0	20	14	14	10	12	14	4	10	4	12	8	10	0	0	16	14	0	4	4	20	0	24	8	16	2	12	16	2	10	0	0	6
MN770109.1	2	26	12	2	0	6	8	2	18	4	16	8	2	10	16	4	4	8	8	6	18	8	6	4	4	1	0	15	8	4	10	18	2	0	32	4	20	5	14	10	8	8	0	2	0
MN770110.1	6	12	6	4	6	2	24	4	2	2	12	8	8	4	19	2	14	4	2	4	6	14	0	2	10	4	4	14	8	12	8	26	2	0	18	10	2	24	8	2	2	8	0	2	2
MN770111.1	14	16	18	0	2	2	6	8	34	18	13	2	12	12	20	16	12	14	4	2	6	20	8	4	14	0	6	52	22	2	10	2	8	0	66	24	22	17	18	20	10	8	6	4	0
MN770113.1	12	4	8	10	8	0	2	6	16	4	6	4	12	16	16	10	11	6	8	3	22	4	8	2	0	2	6	22	10	12	8	10	10	0	44	2	18	16	22	6	8	4	0	14	4
MN770114.1	2	32	14	0	4	4	12	4	6	12	20	14	2	14	6	12	0	14	24	30	2	18	4	2	24	6	6	62	40	2	12	40	8	0	110	34	28	62	68	14	2	4	0	6	0
MN770115.1	6	0	2	0	2	2	6	4	4	2	4	6	4	8	8	4	26	0	8	2	6	12	2	0	16	6	2	18	2	2	6	4	10	0	26	8	12	2	16	20	6	6	2	4	7
MN770116.1	36	6	4	2	18	0	9	12	12	30	22	8	6	11	42	12	16	14	4	12	16	22	16	10	10	8	4	31	8	14	20	12	12	0	16	12	8	4	14	20	10	9	10	10	40
MN770117.1	6	14	2	8	2	0	4	6	2	4	6	6	2	18	2	14	6	10	8	0	0	14	8	0	2	4	4	14	2	18	6	10	4	0	22	6	2	2	2	6	1	10	2	2	4
MN770118.1	14	2	2	4	4	2	12	4	10	2	24	2	8	4	16	2	2	6	6	6	12	12	8	4	0	2	4	38	10	8	10	2	0	0	54	10	6	2	22	6	4	4	2	0	4
MN770119.1	0	0	14	0	10	0	2	8	4	2	30	0	8	8	10	10	12	8	14	2	16	4	16	4	22	4	10	4	4	6	12	12	12	0	14	4	18	10	0	14	6	8	2	2	2
MN770120.1	42	32	12	6	10	0	15	5	8	12	36	18	16	36	46	32	12	16	16	12	18	20	36	0	10	2	6	28	16	28	6	8	18	0	72	10	2	12	18	26	6	18	2	2	26
MN770121.1	4	10	16	8	6	4	2	14	6	22	28	4	2	22	18	36	10	26	14	12	8	18	18	2	10	0	8	28	14	8	8	8	22	0	44	4	48	24	36	2	2	6	0	12	6
MN770122.1	2	2	14	2	0	2	10	6	4	4	6	8	8	8	14	8	6	10	10	4	8	4	0	0	8	0	2	10	6	32	2	8	6	0	44	6	4	6	12	24	6	2	0	8	2
MN770123.1	2	0	6	2	2	2	4	8	0	0	8	0	4	12	8	2	8	26	14	8	8	4	26	4	4	0	2	2	2	6	10	10	8	0	119	12	4	2	20	18	8	6	2	6	2
MN770124.1	0	0	10	2	14	4	4	8	2	12	4	8	6	14	18	0	18	6	10	22	2	10	2	4	4	10	0	8	16	4	10	20	8	0	74	14	40	10	8	10	6	14	4	4	4
MN770125.1	0	8	4	0	2	4	4	6	14	4	18	14	4	8	8	8	14	4	8	18	18	10	0	4	12	0	8	8	0	8	6	4	6	0	28	12	12	10	16	6	6	4	0	10	0
MN770126.1	4	8	10	12	6	0	2	14	4	4	10	4	14	8	16	40	8	22	6	4	6	10	12	2	6	4	6	22	6	2	2	4	25	0	70	2	26	2	12	8	4	8	2	12	0
MN770127.1	4	4	12	10	2	2	2	4	6	4	4	10	2	22	12	10	10	4	2	6	2	12	8	6	6	2	6	10	22	8	8	14	12	0	24	4	10	12	14	12	0	6	4	6	0
MN770128.1	6	30	8	8	4	4	6	20	22	36	30	6	2	24	28	16	12	20	8	16	2	18	38	10	18	8	10	52	14	12	6	10	18	0	120	10	24	12	24	24	6	6	2	8	10
MN770129.1	0	2	2	4	0	2	0	6	2	2	18	8	4	10	8	2	4	24	14	2	0	4	6	2	4	4	14	10	10	6	6	20	24	0	14	2	6	2	24	10	4	4	2	4	0
MN770130.1	12	6	6	6	12	2	8	12	20	10	26	8	6	22	30	4	8	24	26	14	38	22	14	4	0	0	0	40	4	18	18	4	22	0	4	6	18	14	28	18	18	32	6	8	10
MN770131.1	2	14	8	8	2	0	4	2	2	0	8	8	2	8	6	10	4	6	12	6	12	8	6	2	6	0	4	10	2	4	2	4	25	0	147	2	2	2	24	10	2	10	0	0	2
MN770132.1	4	2	2	2	4	6	8	4	12	6	6	6	6	6	24	0	6	4	8	4	12	4	10	2	2	2	4	16	12	6	4	16	4	0	30	2	10	22	24	8	4	6	2	0	2
MN770133.1	10	12	10	4	12	2	18	4	22	6	35	17	2	20	34	12	25	22	10	10	14	16	12	10	8	4	14	30	15	22	7	24	20	0	61	10	43	26	18	20	14	12	8	12	12
MN770134.1	0	10	8	0	2	2	8	2	4	4	2	4	4	14	10	6	8	12	14	16	14	18	16	2	10	8	6	16	14	2	10	14	16	0	16	34	12	4	27	14	4	6	0	20	4
MN770135.1	20	12	12	0	6	0	20	16	12	4	8	6	0	16	18	6	14	10	8	2	30	10	20	8	4	0	0	46	2	12	6	6	4	0	8	8	20	26	8	12	8	10	2	4	6
MN770136.1	18	10	16	6	12	2	12	10	6	44	28	12	14	20	66	6	6	22	14	8	26	50	18	2	2	2	10	34	8	14	21	14	12	0	77	18	16	2	30	17	8	16	14	10	6
MN770137.1	2	6	4	4	12	6	4	6	8	4	12	2	2	10	12	2	6	6	10	10	4	0	4	0	0	4	2	12	6	6	12	4	16	0	12	0	8	6	8	8	6	14	2	8	0
MN770138.1	20	4	2	4	2	0	8	4	0	2	19	8	0	6	14	4	10	10	6	4	12	2	4	0	0	2	0	12	4	16	6	4	6	0	64	4	12	4	2	14	4	6	2	2	2
MN770139.1	2	4	6	2	2	0	2	2	16	0	18	8	8	4	8	28	8	12	20	10	12	16	10	2	4	0	2	35	8	4	6	6	4	0	33	6	4	4	28	8	6	16	0	10	0
MN770140.1	12	4	6	4	18	6	4	0	4	10	8	4	8	28	44	8	4	10	28	8	22	64	14	10	2	0	26	38	20	14	10	36	6	0	16	8	18	12	10	30	2	8	6	2	14
MN770141.1	28	4	24	0	42	10	10	12	24	50	18	8	24	26	154	6	14	8	18	20	32	78	12	6	2	2	2	46	8	32	16	4	8	0	52	8	28	16	34	8	6	8	6	12	52
MN770142.1	6	18	6	4	6	0	2	2	6	6	10	4	2	4	4	4	2	4	12	6	2	6	14	2	0	2	2	10	4	18	2	6	7	0	7	4	4	2	10	6	4	2	0	8	2
MN770143.1	8	28	10	22	10	0	6	22	8	18	4	8	2	4	10	8	8	6	16	16	6	6	20	6	6	6	16	50	10	22	10	20	14	0	44	12	28	18	30	14	12	14	2	14	8
MN770144.1	0	0	2	2	0	0	0	0	2	0	0	2	0	6	6	0	0	2	0	4	2	2	2	0	0	2	2	8	2	0	2	12	0	0	8	2	0	0	6	4	0	2	4	0	0
MN770145.1	22	44	16	34	6	4	12	28	32	30	18	18	20	10	40	40	17	12	12	34	18	14	26	8	14	2	22	20	4	18	23	6	26	0	80	9	34	12	8	24	16	22	6	18	8
MN770146.1	2	32	12	16	4	0	12	38	24	28	26	28	20	24	62	32	9	10	18	2	10	10	32	12	6	4	18	60	10	10	18	18	14	0	38	10	24	24	36	12	4	20	10	10	6
MN770147.1	10	12	20	2	14	2	22	14	28	4	18	6	4	18	14	4	0	16	4	14	12	2	8	12	4	2	4	18	0	14	2	20	6	0	12	10	22	6	18	10	10	36	2	6	6
MN770148.1	14	2	8	46	6	10	8	10	0	14	6	4	2	12	8	2	8	18	16	6	6	18	4	0	10	10	6	14	8	14	4	4	2	0	6	6	38	0	8	8	2	2	0	2	0
MN770149.1	0	2	2	2	4	0	12	4	0	6	0	0	2	12	20	6	14	2	2	2	0	2	0	0	2	0	0	10	24	4	4	4	4	0	108	4	12	0	12	2	4	10	0	6	2
MN770151.1	4	12	8	12	8	0	2	14	0	2	4	2	2	4	16	2	4	0	6	12	4	6	6	2	6	2	0	22	14	22	10	16	8	0	24	6	18	10	16	6	6	8	6	8	4
MN770152.1	16	32	10	34	4	4	16	28	32	36	16	16	20	10	34	36	21	10	4	40	20	16	28	8	14	0	22	20	4	18	21	4	26	0	48	9	28	16	8	18	16	16	6	16	8
MN770153.1	0	4	4	4	88	2	2	4	4	2	10	4	2	10	8	4	2	4	0	18	0	10	2	2	8	4	4	8	4	6	8	6	2	0	60	8	12	6	10	24	6	4	2	2	0
MN770154.1	10	20	10	2	4	0	12	6	4	4	30	2	4	24	16	6	10	16	10	4	8	16	2	6	14	6	6	32	10	10	14	28	6	0	32	23	14	6	56	12	0	12	2	4	4
MN770155.1	20	2	8	42	12	14	8	14	4	28	6	4	12	12	84	4	8	20	18	16	12	22	14	0	10	8	6	20	12	20	10	2	6	0	4	10	56	12	6	6	2	4	0	10	12
MN770156.1	4	6	6	10	4	0	2	4	8	2	0	6	2	22	14	6	10	12	2	6	6	12	4	10	6	2	8	30	16	14	12	12	10	0	10	10	8	14	4	14	4	10	6	10	0
MN770157.1	0	22	2	6	4	2	24	0	12	10	14	8	4	8	26	4	2	4	18	4	6	8	30	18	4	2	2	2	2	8	10	6	8	0	4	8	8	24	6	14	32	16	0	6	0
MN770158.1	0	22	30	8	10	0	4	10	8	2	12	11	0	8	62	0	22	8	18	12	12	10	0	6	12	4	18	28	28	14	14	14	4	0	26	6	20	4	66	6	4	26	4	0	2
MN770160.1	16	12	10	24	12	0	20	16	38	20	28	6	12	24	34	12	14	4	30	8	50	8	20	10	6	8	8	48	43	10	8	24	12	0	36	42	24	12	54	30	2	38	2	14	8
MN770161.1	2	8	19	4	0	10	10	10	10	8	16	4	6	20	38	18	10	16	50	13	24	10	0	6	8	4	6	24	6	7	4	4	28	0	70	20	12	8	23	11	8	14	4	8	0
MN770162.1	4	22	4	8	0	2	24	0	8	6	4	12	4	4	30	2	6	8	16	4	6	8	28	22	0	0	4	4	12	4	14	2	6	0	24	6	8	24	4	14	36	12	4	4	2
MN770163.1	2	4	17	2	0	4	12	8	6	4	0	2	4	12	16	8	0	8	40	13	22	10	4	0	0	2	2	6	2	4	4	4	30	0	48	14	18	8	25	14	4	12	0	6	0
MN770164.1	0	8	0	15	2	0	2	12	4	18	2	12	26	14	26	15	14	8	24	6	12	6	0	0	4	2	6	20	18	2	20	16	16	0	16	8	8	20	4	22	8	6	0	4	4
MN770165.1	8	26	6	4	2	6	36	4	28	12	12	16	8	28	20	6	8	4	24	8	10	28	18	24	2	6	6	16	4	4	26	14	18	0	8	16	26	34	10	24	37	22	2	16	4
MN770166.1	4	4	12	8	4	8	10	10	8	2	20	10	8	20	30	12	14	12	24	14	8	7	20	14	6	2	10	24	12	29	8	14	8	0	64	18	32	8	30	17	8	12	6	8	14
MN770167.1	0	2	2	2	0	0	2	0	4	2	4	0	0	2	0	6	4	2	2	0	4	2	0	0	0	2	0	8	0	2	0	2	0	0	46	2	8	2	12	0	0	2	0	2	0
MN770168.1	12	12	16	4	16	6	4	10	8	10	8	20	16	6	92	6	10	0	8	8	20	16	14	2	4	0	4	18	12	28	6	6	12	0	14	0	8	2	28	0	2	6	2	8	8
MN770169.1	2	2	6	0	0	0	2	2	12	0	6	4	2	6	6	8	4	2	18	2	6	2	6	0	6	0	2	4	0	6	4	4	5	0	14	2	2	2	6	6	4	0	0	2	2
MN770170.1	0	6	8	4	0	0	2	4	0	2	4	14	0	8	4	2	6	6	4	8	4	6	4	2	4	2	2	17	0	0	8	0	10	0	64	12	6	6	4	6	2	8	2	2	0
MN770171.1	2	32	14	14	4	0	12	32	28	22	26	28	4	26	22	32	12	8	26	10	8	18	40	12	6	2	18	42	16	10	18	14	26	0	36	10	14	26	36	8	4	16	4	10	4
MN770172.1	4	24	18	0	6	2	0	8	6	8	8	6	2	18	16	2	8	20	40	16	12	20	6	0	12	0	10	18	20	8	10	14	18	0	38	12	24	4	24	14	4	10	0	4	8
MN770173.1	0	8	4	2	2	0	4	2	2	2	10	2	2	2	6	2	4	2	18	0	4	0	0	0	6	4	8	12	6	6	0	2	5	0	5	2	14	2	6	2	2	6	0	0	2
MN770174.1	16	36	14	12	8	6	12	10	12	4	10	12	4	50	14	4	8	6	8	16	14	22	4	2	16	0	16	24	10	8	24	12	2	0	28	12	34	8	16	12	4	6	2	12	8
MN770175.1	0	0	0	2	0	2	4	2	4	4	2	0	6	0	0	0	8	12	6	14	12	2	2	2	0	4	4	10	0	4	4	4	8	0	4	0	4	0	8	14	8	6	0	2	6
MN770176.1	8	4	4	2	0	0	6	6	2	2	10	8	36	20	18	4	10	14	30	16	4	12	16	4	6	6	16	66	15	6	8	14	12	0	62	6	8	10	46	20	4	8	0	2	10
MN770177.1	6	12	6	2	4	8	2	6	4	2	14	4	0	19	6	8	6	10	10	16	2	18	2	0	4	2	0	20	6	0	6	0	4	0	16	10	10	16	8	4	10	4	0	8	4
MN770178.1	0	22	12	2	2	0	2	2	26	12	24	4	2	14	8	2	2	8	18	0	10	8	18	2	12	2	6	10	6	2	12	20	14	0	24	14	11	8	20	8	8	6	2	4	0
MN770179.1	12	26	22	0	6	2	6	18	16	8	26	8	32	28	9	14	12	20	26	14	16	10	16	14	6	4	14	24	6	28	8	6	10	0	118	2	18	0	44	22	8	8	2	2	4
MN770180.1	2	10	14	0	4	4	16	4	10	26	6	12	0	8	18	16	6	28	16	6	8	12	4	2	20	4	12	16	22	8	10	19	12	0	22	8	34	28	46	10	4	12	4	0	2
MN770181.1	8	22	16	12	8	2	10	4	20	34	36	10	2	20	24	16	10	20	14	24	14	18	10	6	4	12	14	58	10	4	8	16	8	0	14	6	30	6	18	18	12	22	0	8	16
MN770182.1	0	16	16	2	8	2	8	8	8	8	8	6	3	14	16	6	12	8	18	14	12	26	0	4	6	2	0	16	4	14	4	6	4	0	34	2	8	2	16	2	8	10	2	8	4
MN770183.1	6	8	8	12	6	2	36	28	18	18	24	12	0	12	18	20	12	22	16	20	22	18	4	8	23	4	12	50	76	10	6	14	20	0	120	22	17	16	30	16	8	12	2	10	4
MN770184.1	4	8	14	12	10	4	12	2	16	14	14	4	8	16	48	4	2	8	42	10	8	12	8	2	4	0	2	27	14	10	16	13	16	0	38	6	16	20	4	24	12	20	2	6	2
MN770185.1	12	18	46	8	4	22	14	16	12	12	6	32	8	36	92	26	10	26	18	29	24	42	26	4	8	4	22	90	8	28	29	28	14	0	24	14	83	10	72	18	24	18	4	14	14
MN770186.1	6	2	6	2	4	6	2	2	4	2	2	2	6	0	2	2	2	0	4	0	4	2	10	0	2	0	4	6	10	2	0	8	2	0	14	14	4	4	14	4	0	4	4	6	2
MN770187.1	4	10	6	2	6	2	16	10	12	4	8	6	2	14	14	12	22	16	8	14	2	18	18	8	2	0	4	10	12	2	4	6	6	0	22	8	24	14	14	12	6	10	4	2	12
MN770188.1	20	14	16	10	12	2	12	10	30	18	36	8	8	26	18	20	4	6	38	12	16	16	16	10	2	4	10	48	6	8	24	22	26	0	16	2	36	10	24	12	6	10	4	16	10
MN770189.1	10	20	14	18	4	2	14	10	28	28	34	6	20	24	24	13	10	40	22	30	14	30	4	16	6	4	20	26	24	8	20	22	26	0	110	2	18	8	28	14	8	20	10	14	0
MN770190.1	6	0	8	6	4	2	2	4	4	2	6	6	10	6	16	20	6	10	20	0	8	8	0	22	0	4	6	2	8	4	2	20	4	0	46	6	14	6	42	8	2	28	0	6	2
MN770191.1	0	8	14	2	0	0	2	6	4	2	6	8	4	12	0	6	4	8	6	6	10	8	10	4	0	2	4	12	6	0	2	0	8	0	10	16	8	26	16	2	4	6	0	2	0
MN770192.1	12	18	46	8	4	24	14	16	12	10	6	32	8	36	88	26	10	26	18	27	24	42	26	4	8	4	22	90	8	28	29	28	14	0	24	14	83	10	70	20	24	20	4	14	10
MN770193.1	16	27	28	4	2	2	12	28	52	20	32	18	6	18	50	26	18	18	14	6	22	28	30	6	16	6	28	32	32	2	24	18	18	0	102	10	19	26	16	26	8	14	6	12	18
MN770194.1	6	14	20	2	4	4	6	0	4	16	14	5	2	10	8	12	18	22	18	22	16	10	4	6	6	2	4	4	6	10	6	14	12	0	50	4	8	0	8	24	16	16	2	4	14
MN770195.1	34	19	18	4	26	4	14	18	28	48	18	12	22	24	148	10	12	14	16	14	10	36	26	6	15	6	20	42	32	26	26	14	16	0	106	10	27	16	14	16	4	18	10	12	28
MN770196.1	6	8	10	16	12	4	8	16	32	14	22	14	16	20	30	2	12	14	18	26	14	30	14	8	12	4	6	52	12	10	6	20	10	0	16	12	20	2	14	28	0	26	4	8	12
MN770197.1	0	2	4	2	0	0	4	2	10	0	26	2	0	6	4	0	8	10	6	2	8	10	0	0	12	4	4	6	8	0	6	12	8	0	14	4	2	4	2	2	6	8	0	0	0
MN770198.1	10	0	10	4	2	0	4	4	4	0	6	6	8	6	4	2	0	10	12	6	8	4	10	8	6	2	0	10	6	0	2	2	12	0	18	12	8	22	12	2	6	2	0	26	0
MN770199.1	16	53	54	22	6	8	14	18	64	38	26	20	18	44	24	22	14	28	18	20	17	22	20	8	18	4	18	22	40	4	22	16	18	0	28	8	40	17	50	28	8	12	4	16	10
MN770200.1	8	4	6	2	0	0	6	6	4	2	10	8	38	20	24	6	14	18	32	14	4	12	16	4	6	6	16	70	15	6	8	20	12	0	50	6	8	12	52	20	4	8	2	0	10
MN770201.1	6	6	34	2	12	4	0	8	6	8	14	2	4	10	10	2	2	14	10	8	6	14	2	0	16	6	4	16	10	6	6	18	20	0	24	2	4	6	28	8	12	12	2	18	2
MN770202.1	10	4	10	0	4	6	16	6	6	2	8	2	8	10	34	10	10	8	26	26	6	6	8	0	6	2	18	78	6	4	10	26	2	0	18	12	14	14	18	14	6	10	4	16	10
MN770203.1	4	4	0	2	0	0	10	0	22	4	6	2	4	10	2	0	6	14	3	4	6	12	0	10	2	2	6	12	16	4	6	2	6	0	14	6	12	6	0	4	2	6	0	0	4
MN770204.1	4	2	4	8	0	0	6	4	0	4	10	0	0	10	2	2	20	10	6	8	6	2	0	4	0	2	0	16	2	8	0	0	4	0	10	6	16	30	10	4	5	0	0	2	0
MN770205.1	6	0	6	2	4	4	4	0	2	0	6	4	8	0	2	0	2	0	8	0	2	8	10	0	2	0	4	14	10	6	0	10	4	0	16	8	0	10	16	0	2	4	2	2	2
MN770206.1	26	18	19	6	32	6	6	12	16	38	2	20	18	14	70	10	10	4	20	22	40	34	8	4	6	6	0	44	6	36	15	2	12	0	20	0	38	12	22	4	6	12	4	18	42
MN770207.1	4	6	10	8	4	2	2	4	20	12	24	4	8	8	20	12	2	4	18	2	10	12	14	14	4	4	12	20	6	0	4	4	10	0	24	4	6	6	16	14	0	8	0	2	2
MN770208.1	14	6	10	0	4	6	8	6	6	8	8	2	6	18	26	10	6	8	22	28	2	8	8	14	2	2	14	78	8	6	10	14	8	0	36	8	16	14	18	16	8	18	2	18	10
MN770209.1	0	8	16	14	0	4	10	14	36	0	12	14	12	42	54	0	13	12	34	6	18	12	14	14	6	0	4	24	20	4	4	8	10	0	62	6	11	10	32	16	6	10	0	18	8
MN770210.1	2	2	0	0	4	2	16	4	2	0	4	0	0	10	2	2	4	2	4	6	4	0	0	0	0	4	0	16	2	2	10	4	4	0	6	6	2	22	8	2	2	6	0	0	2
MN770211.1	2	0	0	10	0	2	2	0	2	4	4	14	0	10	8	0	6	10	4	8	6	16	0	0	2	6	0	20	4	6	10	10	4	0	32	14	12	14	10	10	10	2	0	2	0
MN770212.1	130	20	18	16	102	24	16	22	34	168	8	18	62	46	466	32	18	22	10	44	76	50	60	0	3	10	10	98	12	126	38	6	14	0	32	12	78	32	22	22	12	28	22	48	84
MN770213.1	16	14	12	6	16	26	4	8	10	46	14	14	9	40	90	12	17	8	10	46	10	10	22	0	12	4	4	68	12	24	24	20	14	0	32	6	50	42	48	20	8	8	6	31	58
MN770214.1	44	14	12	2	22	6	10	24	8	20	16	10	4	10	80	28	6	10	14	22	32	16	14	4	2	0	16	58	14	22	20	16	18	0	36	12	26	16	6	22	10	24	2	22	24
MN770215.1	4	12	4	14	6	0	4	6	8	28	38	6	12	14	20	14	10	14	10	16	4	12	2	16	6	2	0	34	6	0	6	4	4	0	14	10	16	12	16	14	6	20	6	4	34
MN770216.1	18	0	24	0	8	4	20	2	4	2	22	14	4	14	30	17	10	10	16	2	8	6	6	0	0	4	2	28	12	12	6	10	6	0	20	14	22	5	20	30	4	4	0	16	8
MN770217.1	0	26	12	4	8	2	12	16	18	20	26	14	4	20	18	22	18	8	14	16	24	10	18	4	2	14	4	44	12	6	20	10	30	0	20	12	28	10	26	26	10	16	6	6	6
MN770218.1	9	10	30	6	8	16	2	6	4	18	14	14	10	24	24	14	10	16	10	36	26	32	12	2	12	0	12	58	18	30	4	10	8	0	38	12	30	24	26	10	2	12	2	18	10
MN770219.1	2	28	12	14	6	2	4	16	21	2	20	8	0	22	42	4	16	10	8	18	4	30	4	9	18	4	4	20	12	10	18	12	4	0	15	10	10	16	24	12	6	8	2	10	6
MN770220.1	34	12	0	16	14	6	10	10	4	20	10	2	14	22	56	10	18	10	12	20	16	28	16	2	2	4	16	40	20	16	18	12	12	0	28	12	22	18	10	20	4	18	10	14	10
MN770221.1	18	6	8	28	4	0	2	24	22	18	25	8	22	12	18	23	6	4	22	12	14	34	8	4	12	5	8	14	6	8	19	14	2	0	24	14	14	36	24	4	6	12	6	12	16
MN770222.1	18	8	8	28	4	0	2	24	22	18	25	8	22	12	18	25	6	4	24	12	14	36	8	4	12	5	8	14	4	10	19	14	4	0	28	12	14	36	22	4	6	12	6	14	16
MN770223.1	20	8	0	10	10	8	6	2	20	10	8	2	12	20	38	10	12	12	4	18	8	20	4	2	2	4	8	24	16	14	10	12	10	0	28	4	20	12	6	16	4	10	6	14	10
MN770224.1	5	12	4	16	6	0	4	2	10	28	38	6	16	14	28	26	10	14	10	28	15	10	2	20	6	10	0	34	4	0	6	4	4	0	16	10	16	14	26	14	6	20	6	8	34
MN770225.1	4	16	4	8	4	0	2	0	0	8	6	4	2	2	0	14	8	14	2	0	2	8	4	2	0	0	0	4	0	16	0	10	6	0	18	8	6	8	14	4	2	4	10	0	4
MN770226.1	4	14	4	14	8	0	2	4	8	28	38	6	12	14	18	16	10	16	14	16	12	12	2	16	8	6	2	32	4	0	6	6	2	0	10	12	16	12	24	16	6	24	8	4	34
MN770227.1	16	6	6	6	2	0	4	22	2	20	8	8	22	14	18	32	6	18	20	8	4	18	6	8	2	2	4	26	16	20	8	4	4	0	52	2	26	14	30	12	10	10	0	10	8
MN770228.1	18	28	10	10	16	2	10	12	10	22	14	8	12	26	52	5	12	18	8	24	11	16	42	14	6	4	8	28	16	12	18	20	30	0	32	4	28	4	50	26	8	6	0	8	12
MN770229.1	4	22	6	4	6	18	14	8	14	4	24	6	16	22	42	14	18	6	12	24	14	16	4	2	6	12	8	30	16	2	14	20	10	0	114	2	12	12	122	10	4	6	4	20	2
MN770230.1	4	14	20	6	4	6	8	11	10	6	12	8	6	22	22	16	12	10	26	4	10	20	6	4	4	0	4	28	26	16	14	22	4	0	18	2	46	30	44	14	10	16	10	8	4
MN770231.1	18	34	22	8	32	12	8	30	8	36	28	24	24	26	110	24	24	16	12	22	26	34	28	11	6	6	18	32	38	10	14	46	18	0	98	18	108	27	32	14	14	26	10	20	20
MN770232.1	0	0	26	0	2	2	4	10	0	4	18	4	4	12	8	13	16	18	8	2	22	4	2	4	0	0	2	18	6	7	2	2	14	0	16	8	28	8	20	8	0	2	2	4	0
MN770233.1	18	6	8	30	4	0	4	24	20	18	23	8	10	12	18	23	6	4	22	14	14	32	10	4	10	3	10	14	4	8	17	16	2	0	18	14	14	36	22	6	6	12	6	12	18
MN770234.1	4	8	15	2	4	2	8	4	0	4	26	8	4	6	28	6	10	16	8	12	4	6	4	0	6	2	4	50	14	6	4	12	14	0	18	14	32	10	14	4	5	8	4	6	10
MN770235.1	12	18	14	12	0	2	8	16	8	8	6	10	16	18	12	6	4	14	20	12	20	8	6	2	6	12	10	22	9	4	2	16	18	0	34	14	8	8	54	20	8	14	0	8	2
MN770236.1	4	0	0	6	11	5	18	4	14	16	18	8	14	14	28	6	10	18	12	18	8	22	4	0	14	4	14	28	17	16	10	8	8	0	36	12	13	15	26	4	4	12	0	5	6
MN770237.1	2	0	2	2	0	0	0	2	10	2	2	8	4	6	2	8	0	0	0	10	2	2	2	0	2	0	0	10	0	2	0	2	0	0	56	4	2	0	22	2	0	2	0	2	0
MN770238.1	6	16	14	10	18	4	2	4	12	0	14	8	2	20	18	10	4	20	15	10	10	0	48	12	4	2	12	22	6	4	8	28	20	0	20	6	12	2	18	13	6	8	2	9	4
MN770239.1	2	2	4	2	4	0	10	0	4	2	4	0	2	4	8	14	2	2	4	20	12	8	14	2	2	2	10	0	4	0	10	2	40	0	2	0	4	0	6	8	12	6	2	6	2
MN770240.1	4	4	4	0	6	2	6	0	4	4	4	0	2	6	8	12	4	2	16	20	8	12	12	2	8	0	14	6	6	0	18	14	12	0	4	2	6	0	4	10	6	22	2	6	0
MN770241.1	2	6	4	4	4	0	6	2	4	4	4	0	2	4	4	4	4	2	14	4	8	8	14	2	6	0	4	0	2	0	12	14	10	0	6	2	8	6	8	8	6	16	2	12	2
MN770242.1	8	16	4	6	4	10	16	24	12	22	12	14	4	18	50	23	12	24	10	16	12	18	28	14	4	4	8	28	10	6	6	6	2	0	46	14	10	10	30	10	8	14	2	14	4
MN770243.1	6	0	8	48	6	8	12	46	24	28	10	10	8	26	24	16	6	32	24	8	14	12	52	18	8	2	2	16	6	8	2	10	4	0	16	4	30	12	32	18	10	2	2	20	0
MN770244.1	14	26	10	2	16	2	16	8	18	42	10	16	22	26	20	12	8	14	16	10	6	16	20	4	6	2	4	70	12	26	24	6	6	0	268	8	34	18	14	12	6	4	4	4	12
MN770245.1	8	38	14	20	14	10	22	10	14	10	26	16	14	52	92	20	22	18	20	20	22	64	38	14	24	4	22	70	42	8	2	24	12	0	58	26	52	46	56	32	10	10	2	12	14
MN770246.1	16	4	2	2	14	6	0	2	2	20	2	16	8	8	8	4	2	14	12	14	12	4	0	2	2	0	8	12	2	0	0	6	4	0	12	4	22	10	10	0	0	8	2	2	2
MN770247.1	2	4	6	0	4	0	6	0	4	4	8	0	2	6	8	12	2	2	16	20	10	12	14	2	8	0	14	2	6	0	14	12	12	0	4	4	6	0	4	10	6	18	2	6	2
MN770248.1	8	20	4	2	2	4	4	8	10	20	18	4	2	16	12	8	6	12	16	10	10	22	6	6	4	2	12	26	8	4	8	18	4	0	28	10	16	18	32	28	0	18	0	4	8
MN770249.1	2	8	8	4	34	4	12	0	6	2	6	12	14	24	16	2	4	6	10	12	6	4	4	0	10	6	4	8	16	16	8	6	8	0	46	8	18	18	6	8	0	12	0	0	6
MN770250.1	14	14	12	10	4	2	10	8	28	2	12	24	8	26	20	12	10	10	10	32	26	74	18	2	4	0	16	42	26	10	14	14	6	0	6	10	36	16	28	24	8	6	4	16	8
MN770251.1	2	4	12	6	2	4	0	2	14	0	16	4	10	16	12	6	6	6	6	16	0	20	4	0	2	2	2	28	10	6	12	4	4	0	28	16	26	10	20	18	4	14	6	4	4
MN770252.1	30	4	4	22	20	8	4	6	8	14	26	4	10	22	84	4	4	8	12	36	30	10	42	12	8	6	2	38	8	24	6	8	24	0	78	2	42	12	12	14	2	10	2	16	24
MN770253.1	6	16	0	14	8	6	14	6	4	4	10	2	0	18	18	0	10	16	10	14	4	6	8	0	10	2	2	28	14	8	2	6	2	0	6	4	10	4	20	10	4	6	0	10	12
MN770254.1	12	12	18	4	18	2	6	6	2	26	4	10	6	12	104	18	10	16	14	8	20	22	12	0	2	2	8	61	12	12	4	12	2	0	32	10	16	8	28	12	2	20	4	8	16
MN770255.1	2	24	6	10	0	6	4	14	22	16	8	4	0	20	14	6	4	4	10	12	8	10	18	4	0	2	14	34	16	0	2	16	6	0	36	24	12	4	20	6	0	6	0	0	4
MN770256.1	0	18	6	10	0	4	2	12	22	16	14	4	0	18	10	6	10	6	16	10	6	10	18	4	2	2	14	36	14	0	2	16	8	0	34	20	14	4	36	6	0	6	0	0	4
MN770257.1	6	30	8	8	10	4	8	20	30	36	26	4	6	26	28	10	14	46	20	12	8	16	38	10	8	4	14	54	14	20	6	10	18	0	124	14	16	44	28	28	6	6	2	14	8
MN770258.1	0	2	4	10	0	0	10	4	6	0	4	6	2	10	10	0	8	10	2	8	2	12	6	0	6	6	0	10	4	4	16	14	4	0	36	14	10	14	8	10	10	0	0	2	2
MN770259.1	0	6	12	2	0	4	4	6	14	6	18	14	4	22	10	12	4	8	8	2	12	10	2	2	0	6	14	28	12	10	6	12	6	0	40	6	10	8	14	18	0	10	0	8	1
MN770260.1	18	2	0	0	0	2	4	10	4	30	4	4	0	4	10	4	4	4	2	8	4	0	2	10	0	0	10	8	4	2	8	12	0	0	8	6	4	6	8	0	0	2	0	4	6
MN770261.1	2	10	0	0	4	2	4	2	10	4	10	0	4	16	26	0	4	14	6	8	4	6	6	2	0	4	2	10	0	8	8	2	2	0	10	2	14	6	16	9	2	4	4	0	0
MN770262.1	6	18	10	6	4	0	14	14	18	12	28	12	2	16	16	10	6	6	16	8	18	20	12	0	10	2	10	40	26	4	8	8	18	0	18	20	12	18	42	10	6	20	6	6	10
MN770263.1	14	26	10	4	20	12	12	6	10	24	22	10	16	16	70	30	10	8	16	6	22	44	8	10	4	0	12	34	10	30	16	8	12	0	60	30	62	22	18	14	8	24	2	13	4
MN770264.1	2	10	0	0	0	2	4	2	8	6	12	2	0	12	12	0	2	14	4	6	6	4	6	4	2	4	0	10	4	2	8	4	2	0	12	4	16	6	16	9	2	4	2	0	0
MN770265.1	4	10	18	30	10	6	10	6	8	24	50	12	6	24	30	16	6	22	37	18	12	20	12	0	8	8	10	32	14	16	14	20	26	0	50	24	50	28	54	10	8	10	6	14	10
MN770266.1	2	6	6	6	6	6	20	8	8	2	16	14	10	20	4	0	10	20	8	10	14	41	2	2	10	10	7	74	14	2	0	12	9	0	43	6	32	6	35	44	14	24	6	8	24
MN770267.1	2	2	2	2	16	2	0	10	4	2	6	6	24	14	102	16	4	10	6	10	18	8	8	18	12	0	2	20	12	8	8	22	2	0	12	8	8	4	6	8	2	2	0	12	2
MN770268.1	14	26	10	2	16	2	16	8	18	42	12	16	22	26	20	12	8	16	16	10	6	18	20	4	6	2	4	70	14	26	24	6	6	0	268	6	34	18	16	12	8	4	4	4	12
MN770269.1	8	6	4	52	4	4	6	14	8	2	26	16	18	14	42	16	10	8	12	32	26	14	8	4	12	8	8	28	21	4	6	10	8	0	72	20	44	20	10	18	8	0	16	12	8
MN770270.1	0	22	6	10	0	4	2	12	22	16	14	4	0	18	10	6	6	6	16	10	6	10	18	4	2	2	14	36	14	2	2	16	8	0	32	20	14	4	36	6	0	6	0	0	4
MN770271.1	18	0	0	0	0	4	4	14	4	30	4	6	2	4	10	0	0	6	6	10	4	0	0	10	0	0	10	8	10	2	4	12	0	0	10	6	4	6	8	0	0	2	4	4	6
MN770272.1	10	4	4	52	4	4	6	16	6	2	26	16	18	18	40	16	12	8	14	32	28	14	8	4	12	6	8	30	22	8	6	10	8	0	68	20	56	22	8	18	8	0	14	14	8
MN770273.1	14	26	10	4	20	12	12	6	10	24	20	10	16	16	70	30	8	10	16	6	22	40	8	12	4	0	12	34	10	30	16	8	10	0	60	32	62	22	14	14	8	26	2	13	4
MN770274.1	2	10	0	0	4	4	4	2	10	4	20	2	4	14	10	0	0	12	6	6	4	4	12	2	0	6	0	14	0	6	8	2	2	0	16	2	16	6	16	5	0	4	0	0	0
MN770275.1	8	8	18	8	10	2	10	10	26	6	12	24	18	24	40	10	14	12	14	32	20	20	34	2	12	0	16	74	24	18	10	12	6	0	8	8	56	20	22	26	6	12	8	14	24
MN770276.1	2	10	0	0	4	4	4	2	10	2	12	2	4	20	26	0	0	12	6	6	2	6	10	2	0	6	0	8	0	6	8	2	2	0	22	2	16	6	16	5	0	4	0	2	0
MN770277.1	10	8	8	2	16	0	2	14	9	24	16	2	0	30	22	26	6	8	6	10	10	20	2	4	4	0	8	24	4	16	20	16	18	0	18	19	13	14	34	8	10	8	6	9	4
MN770278.1	0	4	2	4	0	2	0	4	2	2	14	2	4	6	2	2	4	24	14	0	0	4	2	2	4	4	8	10	10	6	4	24	28	0	16	2	6	2	22	8	4	6	4	2	0
MN770279.1	14	22	8	6	0	4	18	14	8	10	12	6	6	32	32	8	10	10	8	16	4	18	34	14	8	2	16	24	16	12	8	14	16	0	102	14	24	10	24	20	14	24	6	10	4
MN770280.1	2	8	12	0	0	2	6	20	4	4	22	6	8	16	0	2	18	12	6	4	2	22	4	0	6	0	8	26	18	8	2	20	8	0	18	12	32	10	14	10	8	10	4	0	2
MN770281.1	4	12	16	2	2	6	20	0	6	11	6	4	0	16	16	6	18	4	8	6	8	20	4	2	0	0	8	22	14	62	10	14	2	0	40	2	14	6	16	8	6	12	4	14	6
MN770282.1	0	32	2	2	30	0	4	12	0	28	0	12	16	8	6	2	4	8	6	20	24	10	18	2	10	1	0	8	28	10	16	22	4	0	8	2	24	22	6	2	2	6	4	6	2
MN770283.1	6	4	8	2	6	2	20	6	6	14	32	4	4	16	14	12	4	22	14	4	10	2	6	6	2	0	4	6	6	6	4	9	27	0	64	12	8	10	12	28	14	14	4	10	16
MN770284.1	14	18	10	4	10	2	18	8	8	10	30	42	10	20	40	22	24	24	14	20	16	32	27	2	6	2	10	61	14	16	8	12	18	0	66	22	32	12	66	19	8	16	8	16	8
MN770285.1	2	10	18	6	8	16	8	10	26	16	34	12	4	34	32	12	10	10	18	34	18	26	24	6	10	4	10	62	10	6	22	12	8	0	36	6	62	32	22	24	12	16	6	18	4
MN770286.1	8	10	4	2	2	0	4	14	10	2	26	16	8	18	8	22	4	8	4	2	10	6	16	10	12	4	14	12	16	6	2	4	8	0	56	10	6	2	18	8	2	28	2	6	2
MN770287.1	10	8	2	2	2	0	6	12	12	4	30	18	8	18	6	22	4	8	10	0	12	4	16	8	12	2	14	14	13	4	2	2	10	0	52	10	4	2	20	8	4	28	2	6	2
MN770288.1	8	10	10	4	10	2	12	6	4	10	28	37	18	16	36	20	18	26	14	2	8	18	10	4	4	2	10	40	8	16	6	12	16	0	44	12	20	16	46	15	12	12	6	8	2
MN770289.1	20	16	16	10	6	0	16	18	8	8	20	12	7	24	26	6	4	10	42	22	2	24	30	6	8	2	16	56	26	14	12	10	10	0	42	24	14	8	28	10	12	4	0	6	6
MN770290.1	0	6	0	10	0	4	2	2	2	10	8	10	6	9	8	12	8	4	4	22	2	12	8	2	10	1	2	20	20	14	12	20	4	0	6	2	2	18	8	4	4	6	2	2	8
MN770291.1	0	32	4	2	32	0	4	16	0	28	0	12	16	10	8	6	4	8	8	22	28	12	20	2	10	0	0	12	28	10	16	22	4	0	2	2	26	22	4	2	2	6	4	8	2
MN770292.1	6	8	16	12	4	0	8	10	6	8	8	18	12	18	12	16	2	6	8	2	10	8	14	12	8	2	6	26	8	2	14	4	6	0	12	8	15	6	6	18	0	10	4	8	8
MN770293.1	6	10	18	2	12	6	10	10	20	32	36	16	4	40	34	18	18	26	28	50	34	24	10	4	18	14	16	54	22	32	22	46	16	0	60	17	52	20	28	28	18	28	4	28	10
MN770294.1	8	2	2	2	0	0	2	0	4	0	14	4	2	8	6	2	6	4	4	2	0	4	0	2	2	4	0	4	0	0	2	4	4	0	8	6	0	0	0	8	2	10	4	2	0
MN770295.1	14	0	6	2	8	6	2	0	2	2	6	4	6	2	4	0	4	2	0	0	2	6	10	0	2	0	6	12	10	4	2	12	4	0	14	10	4	16	18	2	0	4	2	6	2
MN770296.1	6	8	12	12	2	0	10	10	6	8	8	18	12	18	12	14	2	6	6	2	12	8	12	12	8	2	6	26	8	4	14	4	6	0	14	8	13	6	6	18	0	10	4	8	8
MN770297.1	12	2	14	6	0	0	8	10	16	4	14	12	4	12	12	25	20	20	8	18	2	0	10	6	0	0	2	14	10	6	16	11	14	0	52	8	14	8	16	24	8	6	0	6	0
MN770298.1	6	8	4	2	2	0	10	14	0	12	20	12	6	16	18	12	16	12	24	20	26	20	12	8	6	6	22	18	16	12	0	36	8	0	34	12	34	20	34	30	8	14	6	12	6
MN770299.1	2	0	2	6	0	0	4	8	2	20	0	2	0	4	10	4	5	4	6	4	4	6	6	6	4	2	4	12	2	2	10	6	2	0	18	4	8	4	4	6	0	6	0	0	0
MN770300.1	0	14	16	4	14	0	4	2	10	28	2	0	0	2	12	10	6	4	8	10	6	2	12	6	2	2	4	14	4	0	10	12	10	0	74	4	8	12	24	0	0	8	0	0	0
[truncated: 1,860 more rows]

## Sheet: otu_table_coverm
Supplemental Table S6: OTU Tables (CoverM OTU table)
Genome	10_S9_R1_001_kneaddata_paired_1.fastq Relative Abundance (%)	11_S12_R1_001_kneaddata_paired_1.fastq	12_S10_R1_001_kneaddata_paired_1.fastq	13_S11_R1_001_kneaddata_paired_1.fastq	14_S12_R1_001_kneaddata_paired_1.fastq	15_S13_R1_001_kneaddata_paired_1.fastq	16_S14_R1_001_kneaddata_paired_1.fastq	17_S15_R1_001_kneaddata_paired_1.fastq	18_S16_R1_001_kneaddata_paired_1.fastq	19_S17_R1_001_kneaddata_paired_1.fastq	1_S1_R1_001_kneaddata_paired_1.fastq	20_S13_R1_001_kneaddata_paired_1.fastq	21_S18_R1_001_kneaddata_paired_1.fastq	22A_S1_R1_001_kneaddata_paired_1.fastq	23_S1_R1_001_kneaddata_paired_1.fastq	25_S1_R1_001_kneaddata_paired_1.fastq	26_S2_R1_001_kneaddata_paired_1.fastq	27_S3_R1_001_kneaddata_paired_1.fastq	28_S4_R1_001_kneaddata_paired_1.fastq	29_S15_R1_001_kneaddata_paired_1.fastq	30_S5_R1_001_kneaddata_paired_1.fastq	31A_S2_R1_001_kneaddata_paired_1.fastq	33_S6_R1_001_kneaddata_paired_1.fastq	34_S7_R1_001_kneaddata_paired_1.fastq	35_S8_R1_001_kneaddata_paired_1.fastq	36_S17_R1_001_kneaddata_paired_1.fastq	37_S18_R1_001_kneaddata_paired_1.fastq	38_S2_R1_001_kneaddata_paired_1.fastq	39_S3_R1_001_kneaddata_paired_1.fastq	3_S2_R1_001_kneaddata_paired_1.fastq	40_S8_R1_001_kneaddata_paired_1.fastq	41_S9_R1_001_kneaddata_paired_1.fastq	42_S9_R1_001_kneaddata_paired_1.fastq	43_S10_R1_001_kneaddata_paired_1.fastq	44_S4_R1_001_kneaddata_paired_1.fastq	46_S11_R1_001_kneaddata_paired_1.fastq	47_S5_R1_001_kneaddata_paired_1.fastq	48_S6_R1_001_kneaddata_paired_1.fastq	49_S7_R1_001_kneaddata_paired_1.fastq	4_S3_R1_001_kneaddata_paired_1.fastq	5_S4_R1_001_kneaddata_paired_1.fastq	6_S5_R1_001_kneaddata_paired_1.fastq	7_S6_R1_001_kneaddata_paired_1.fastq	8_S7_R1_001_kneaddata_paired_1.fastq	9_S8_R1_001_kneaddata_paired_1.fastq
unmapped	96.1704	97.3587	93.5188	92.5176	91.7656	96.7286	89.243	95.5977	95.2348	96.2799	94.5463	96.808	87.0426	96.1777	87.4848	92.7154	86.7033	91.3303	93.0996	96.2143	91.7667	94.1868	94.9007	95.5539	91.9471	96.4399	95.8644	96.6197	91.6762	86.1728	95.4862	96.5434	83.9129	93.2787	79.9457	96.0139	93.3418	91.5667	94.9836	92.8131	87.6024	93.8332	85.4448	91.4433	94.4471
10_vRhyme_bin_1	0.0187682	0	0	0	0.00183544	0	0	0	0	0	0.000518594	0	0	0	0	0	0	0	0	0	0	0	0	0	0	0	0	0	0	0	0	0	0	0	0	0	0.0031975	0	0	0	0.00213569	0.000948181	0	0	0.00880477
10_vRhyme_bin_10	0.0303772	0	0	0	0	0	0	0	0	0	0	0	0.00348971	0	0.132812	0	0	0	0	0	0	0	0	0	0	0	0	0	0.000764848	0.00433018	0	0	0	0	0	0	0	0	0	0	0	0	0	0	0
10_vRhyme_bin_11	0.0215602	0	0	0	0	0	0.00672114	0	0	0	0	0.00111074	0	0	0	0	0	0	0	0	0	0	0	0	0	0	0	0	0	0	0	0	0	0	0	0	0	0	0	0.000526032	0	0	0	0	0
10_vRhyme_bin_12	0.016691	0.00229705	0	0.00524413	0.00493716	0.0163907	0.00295325	0.00549191	0.00179584	0	0	0.000468847	0.00128571	0.00461265	0.00633719	0.0126668	0.00351999	0	0	0.012676	0.00988676	0.00417867	0	0.000595732	0.000798514	0.00211351	0.00295301	0.00037582	0	0.00163571	0	0	0.0176616	0.000506279	0	0.00335007	0.0030873	0.0029235	0.00279635	0.000681799	0.00400062	0.00985361	0.00558265	0.00502312	0.000623117
10_vRhyme_bin_13	0.021785	0	0.00660799	0	0.00099541	0	0	0	0	0.00161305	0	0.000937314	0	0.00155641	0.00559926	0	0	0	0	0.000422415	0.00343543	0	0	0	0	0	0	0	0	0	0	0.000515293	0	0	0	0	0.000401894	0.0039439	0	0.00131028	0.00202029	0.00436399	0.0043531	0.00129566	0
10_vRhyme_bin_4	0.0166481	0	0	0	0	0	0	0	0.00278482	0	0	0	0	0	0	0	0	0.00314099	0.000941426	0	0	0	0	0.00097177	0	0	0	0	0.00154194	0	0	0	0	0	0	0	0	0	0	0	0.00814891	0	0.00163953	0.00345967	0
10_vRhyme_bin_6	0.0875617	0.00878072	0	0	0.00107043	0	0.00237422	0	0.00779834	0	0.0105784	0	0	0	0	0	0	0	0	0	0	0	0.000770193	0	0	0	0.00283632	0	0	0	0.0209795	0	0	0	0	0	0	0	0.000219576	0	0	0.00660463	0	0	0
10_vRhyme_bin_7	0.114036	0	0	0	0	0	0	0	0	0	0	0	0	0	0.000852367	0	0	0	0	0	0	0	0	0	0	0	0	0	0	0	0	0	0.0398309	0.000445024	0	0	0	0	0	0	0	0	0	0	0
10_vRhyme_bin_8	0.0189976	0	0	0	0.00257965	0	0	0	0.000619506	0	0	0	0	0	0	0	0	0.0247764	0	0	0	0	0	0	0	0	0	0	0	0	0	0	0	0	0	0.00230941	0.000595456	0	0	0	0	0	0	0	0
10_vRhyme_bin_9	0.0252082	0	0	0	0	0	0	0	0	0	0	0	0.0136126	0	0	0	0	0	0	0	0	0	0	0	0	0	0	0	0	0	0	0	0	0.00606756	0	0	0	0	0	0	0	0	0	0	0
10_vRhyme_unbinned_1	0.0259155	0	0	0	0.00216449	0	0	0	0.000439115	0	0	0	0	0	0	0	0	0.00592599	0	0	0	0	0	0	0	0	0	0.000291795	0	0	0.0314267	0	0	0	0	0	0	0	0.00927601	0	0	0.000979139	0	0.00514427	0
10_vRhyme_unbinned_10	0.0247322	0.00519038	0	0	0	0	0.000478595	0	0.00217098	0	0.00173173	0	0	0	0	0	0	0	0	0	0	0	0.000983495	0	0	0	0.00160543	0	0	0	0.012095	0	0	0	0	0	0	0	0	0	0	0.00199164	0.0123353	0	0
10_vRhyme_unbinned_11	0.04042	0.00665918	0	0	0	0	0.00092575	0	0.00378181	0	0.00502251	0	0	0	0	0	0	0	0	0	0	0	0.000607043	0	0	0	0.00230148	0	0	0	0.0125531	0	0	0	0	0	0	0	0	0	0	0.00328115	0.00571106	0	0
10_vRhyme_unbinned_12	0.0247998	0	0	0	0.00268368	0	0	0	0	0	0	0	0	0	0	0	0	0.0031162	0	0	0	0	0	0.00081987	0	0	0	0.000502003	0	0	0.0125592	0	0	0	0	0	0	0	0.00216892	0	0	0.000913151	0	0.00618298	0
10_vRhyme_unbinned_13	0.0293547	0	0	0	0.00343026	0	0	0	0.000740247	0	0	0	0	0	0	0	0	0.00568067	0	0	0	0	0	0	0	0	0	0	0	0	0.0267844	0	0	0	0	0	0	0	0.00677818	0	0	0.000857591	0	0.00582597	0
10_vRhyme_unbinned_14	0.0307903	0	0.00272615	0.00165566	0.0101143	0.00248049	0.00188489	0.00231105	0.00149081	0	0	0.00167629	0.00334385	0.00332026	0.00365445	0	0.0014612	0.00249403	0.00243333	0.00460012	0.00291129	0.0026081	0.00377862	0.000939239	0	0	0.000997899	0.00234048	0	0.0201947	0.00266978	0.000548008	0.00235319	0.00728008	0	0	0.00453871	0.00440025	0	0.00432663	0.0099809	0	0.00324947	0.0201439	0.0115827
10_vRhyme_unbinned_15	0.0199532	0	0	0.00241388	0.000705935	0	0	0	0	0.000416201	0.00228423	0.00142934	0.00255862	0.00154926	0	0	0.000925173	0.000824612	0.00178574	0.000552202	0.00183219	0.00165647	0	0	0	0	0	0	0	0.00709322	0	0	0	0.00130653	0.000565394	0.000701646	0	0	0	0.00213608	0.00132681	0	0.00048093	0.000787155	0
10_vRhyme_unbinned_16	0.0171771	0.000305486	0.0172553	0.00861488	0.0028547	0	0	0	0.00189823	0.00485388	0.00175813	0.000516986	0.00297776	0.00363991	0.00281902	0.00481433	0.00204281	0.00981067	0	0.000469344	0.00576371	0.00102578	0.00652131	0.00242458	0	0	0	0	0	0	0.00254719	0.000125657	0.0244722	0	0	0	0.000635825	0.00431105	0.000242617	0	0.00752977	0.00447594	0.00691134	0.00310785	0
10_vRhyme_unbinned_17	0.0393059	0.0185908	0.0166214	0.0286214	0.0131681	0	0.0609941	0.0298326	0.0520999	0.00797074	0.0677367	0.0113922	0.11353	0.00622468	0.0186922	0.0201794	0.0302225	0.0272349	0.0502744	0.00249526	0.0146332	0.00540896	0	0.0657845	0	0.0118283	0	0.00109258	0.00367857	0.0170305	0.0162052	0.000776986	0.0430994	0.00104504	0.0326868	0.0128826	0.0139088	0.0127791	0.0027969	0.00799789	0.165498	0.066362	0.010089	0.00411409	0.00565037
10_vRhyme_unbinned_18	0.0242999	0	0	0	0.0006669	0	0	0.0014246	0.000876776	0.00119609	0	0.000655225	0.00226982	0	0	0	0	0.000945359	0	0.00498802	0	0	0.000541329	0	0	0	0	0	0	0	0	0	0	0	0	0	0.00118427	0.0010877	0	0.00475946	0	0	0.000543743	0.0113089	0.00672564
10_vRhyme_unbinned_19	0.0146354	0	0	0	0	0	0	0	0.00151717	0	0.00238193	0	0	0	0	0	0	0.0044756	0.00348418	0	0.00743537	0	0	0	0	0.00169945	0	0	0	0	0	0	0	0	0.000579964	0	0	0.00364414	0	0	0	0	0.000494682	0	0
10_vRhyme_unbinned_2	0.0244756	0	0	0	0.000526199	0	0	0.00140301	0.00128983	0	0	0	0.00221009	0	0	0	0	0	0	0.00383552	0	0	0.000320494	0	0	0	0	0	0	0	0	0	0	0	0	0	0	0	0	0.00355118	0	0	0	0.00986548	0.00667174
10_vRhyme_unbinned_3	0.0508652	0.00750361	0.00816341	0.0262738	0.0246223	0.00594854	0.0160412	0.00521136	0.0076267	0.0078654	0.0152674	0.0253016	0.0245601	0.013017	0.0112832	0.0724491	0.0073479	0.00757387	0.00694773	0.00273662	0.0277199	0.00745519	0.0165935	0.00549006	0.00145676	0.00125085	0.00393628	0.00271776	0.00847691	0.019108	0.00895452	0.000952031	0.0397927	0.00401506	0.00633246	0.0048131	0.00925509	0.00703444	0.00774637	0.00835565	0.00779165	0.00607518	0.0153074	0.00691013	0.00258876
10_vRhyme_unbinned_4	0.0297927	0.00375767	0.00116721	0	0	0	0.000592741	0	0.0018405	0	0.00292096	0	0	0	0	0	0	0.00129795	0	0	0	0	0.000295745	0	0	0	0.00180498	0	0.0021234	0	0.00949527	0	0	0	0	0	0	0	0	0	0	0.00189352	0.00227027	0	0
10_vRhyme_unbinned_5	0.02873	0.00328903	0	0	0.0048431	0.00207581	0.0046358	0	0	0	0	0	0	0.000774547	0	0	0	0	0	0	0.000838721	0	0	0	0	0	0	0.00143251	0	0	0	0.000792528	0	0	0	0	0	0	0.000719532	0	0	0	0	0	0.00157798
10_vRhyme_unbinned_6	0.0379737	0.000708459	0	0	0.0103441	0.0035752	0.0044468	0	0	0	0	0.000410549	0	0.00351594	0	0	0	0	0	0	0	0	0	0	0	0	0.000593415	0.000853608	0	0	0	0.000361379	0	0	0	0	0.000367431	0	0.000465922	0	0	0	0	0	0.00242112
10_vRhyme_unbinned_7	0.0189279	0	0.00586528	0	0.0016693	0	0	0	0	0.00299146	0	0.00174961	0	0.00152098	0.00679323	0	0	0	0	0.000361359	0.00333277	0	0	0	0	0	0	0	0	0	0	0.000689616	0	0	0	0	0.000357086	0.00311622	0	0	0.00122186	0.00330762	0.0142831	0.0011687	0
11_vRhyme_bin_11	0	0.0183985	0.000522089	0.000463446	0.000465937	0	0.00160664	0	0	0	0	0	0	0.00130923	0.000843102	0	0.000693608	0	0	0	0	0	0	0.000933658	0	0	0	0	0	0	0.00370959	0.000307453	0.00108422	0	0.00055293	0	0	0	0.00112638	0	0.00277843	0	0.0117404	0	0
11_vRhyme_bin_12	0	0.0402821	0.00136317	0	0	0	0	0	0	0	0.000768688	0	0	0	0	0	0.000555917	0	0	0	0	0	0	0	0.00159383	0	0	0	0.00133872	0	0	0	0.00121824	0	0	0.00115836	0	0	0	0	0	0.00114391	0	0	0
11_vRhyme_bin_14	0	0.00996419	0	0.000416733	0	0	0	0	0.000446163	0	0	0.00401327	0	0	0	0	0	0.000952917	0.000795024	0.00322599	0.000352565	0	0.00180248	0	0	0	0.00339353	0	0	0	0.000545653	0.00247987	0	0	0	0	0	0	0	0	0	0	0	0	0.00686936
11_vRhyme_bin_15	0	0.0234345	0	0	0	0	0	0	0	0	0	0	0.0021447	0	0.138502	0	0	0	0	0	0	0	0	0	0	0	0	0	0.00111088	0.00226325	0	0	0	0	0	0	0	0	0	0	0	0	0	0	0
11_vRhyme_bin_16	0.00363699	0.0164802	0.0245054	0.00253577	0.00744829	0.00310153	0.00657743	0.00355647	0.00472325	0.00222066	0	0	0.00300499	0.00512426	0.00942881	0.00755595	0.012224	0	0	0	0.00391797	0	0	0	0.0134999	0	0.00857463	0.00409952	0.00451176	0	0	0.00544897	0.00928611	0	0	0.00246714	0	0.00456575	0.00953875	0.00468099	0.00931337	0.00610176	0.00833606	0.0090876	0
11_vRhyme_bin_17	0	0.0190887	0	0	0.0167906	0	0.0530864	0	0	0.00566149	0	0	0	0	0	0	0	0.0241538	0.000591682	0	0.00191247	0.00398784	0	0.00347498	0	0	0.0016484	0	0.00157724	0.0746934	0	0	0	0	0	0	0	0.164251	0	0.00493536	0	0	0.00601146	0.0352448	0
11_vRhyme_bin_2	0.0117639	0.071825	0.0289531	0.0387847	0.0098646	0.0120735	0.034365	0.0287752	0.0324622	0.0257518	0.00916241	0.0169142	0.0202251	0.0177471	0.0071854	0.038193	0.00837259	0.0271641	0.0229869	0.0377022	0.0142594	0.00786499	0.0432745	0.039943	0.0256129	0.02039	0.00924062	0.0120518	0.00709658	0.00552709	0.0188816	0.00215035	0.0271952	0.0188325	0.00752946	0.00481069	0.0132029	0.0151285	0.0179506	0.0193925	0.0142377	0.0163326	0.0140778	0.0311865	0.0107727
11_vRhyme_bin_5	0.000463908	0.0183186	0	0	0	0	0	0	0	0	0.00152382	0	0	0	0.00170131	0	0.00218942	0	0	0	0	0	0	0	0	0	0	0.00110204	0	0	0	0	0.00111869	0	0.000577701	0	0	0	0.000298522	0.00206771	0	0	0	0	0
11_vRhyme_bin_6	0	0.0153077	0	0	0.00859405	0	0.0200854	0	0	0.00403675	0.00131328	0	0.0021508	0.000891925	0.0033278	0	0.001337	0.0140198	0	0	0.00179714	0.00206321	0	0.00340902	0	0	0.00443906	0.0016391	0	0	0	0.00143212	0	0	0.00743895	0.00132539	0.000912976	0.0590024	0	0.00270339	0	0	0.00337531	0.0223661	0
11_vRhyme_bin_7	0	0.0220374	0	0	0.0049858	0	0	0	0.0120522	0	0	0.00280049	0	0	0	0	0.00879642	0.02769	0.0572345	0	0	0	0	0	0	0	0	0	0	0	0	0	0	0	0	0.00222667	0.00380268	0.00111235	0.000211924	0	0	0.00604242	0.0103661	0	0
11_vRhyme_bin_9	0	0.0128716	0	0.000904766	0	0	0	0	0.000667122	0.00304363	0	0	0.00134403	0	0.00142391	0	0	0.000538617	0.000627371	0	0	0	0.000992564	0	0	0	0.00599044	0	0	0.00340405	0.000812923	0.00198902	0	0	0	0	0.00313253	0.00115696	0	0	0	0.000765796	0	0.00127358	0
11_vRhyme_unbinned_1	0.00070954	0.0126555	0	0.000413841	0.00573307	0	0.0268518	0.000315292	0.00325505	0	0.00738872	0	0.00270909	0.00196242	0.0064085	0	0.00739637	0.00485118	0.00333081	0.0019604	0.00223362	0.000931349	0	0	0.00111817	0	0	0	0	0	0.0112034	0	0.00409139	0.000868569	0	0	0.000622126	0.00998161	0.000173787	0.00053185	0.0567157	0.0216482	0.00110686	0.00636001	0
11_vRhyme_unbinned_10	0.0413348	0.147899	0.0496067	0.0897053	0.045667	0.0277473	0.0723362	0.0669675	0.100678	0.0584395	0.0338352	0.0225686	0.0597827	0.0329694	0.0326931	0.0976084	0.0233765	0.0719076	0.0580696	0.0780104	0.0671516	0.0269489	0.120379	0.0758231	0.0324459	0.0243009	0.0139979	0.0247613	0.011113	0.031609	0.0452993	0.00419708	0.0827967	0.0433305	0.0488102	0.00819411	0.022258	0.0311742	0.0433524	0.0323259	0.0301817	0.0652534	0.0417421	0.056029	0.025653
11_vRhyme_unbinned_11	0	0.0393047	0.000626891	0	0	0	0	0.00119895	0	0	0	0	0	0	0.0013978	0	0.00320587	0	0.00037303	0	0	0.000373997	0	0.00303026	0	0	0	0	0.00070166	0	0.000617564	0.00034049	0	0	0.00106719	0	0.000429474	0.0010859	0.000389504	0	0	0.000455243	0	0	0
11_vRhyme_unbinned_13	0	0.0385189	0.0011064	0.000657181	0	0.00231727	0	0	0.00141539	0.000668779	0	0.00097011	0.00395043	0.00236549	0.00560735	0.0029599	0.00259298	0.00319096	0.00252508	0	0.000353205	0	0	0.00130089	0	0	0.00235087	0	0.000559245	0	0.00232539	0.000193221	0	0.00267419	0	0	0.00326993	0.00301532	0	0.000817752	0.00533384	0.000596957	0.00377963	0.00229869	0
11_vRhyme_unbinned_14	0.00051076	0.0562486	0.0178436	0.00225735	0.00555167	0.00225928	0.00426651	0.00351532	0	0.00449125	0.00224558	0.00252324	0.00164675	0.00613457	0	0	0	0.00167671	0.0135118	0	0.0019288	0	0.000387349	0.00124985	0.0022615	0	0.0058139	0.00576505	0	0.00639963	0	0	0	0	0	0	0.00145349	0.0031755	0	0	0.00321793	0	0	0.00800082	0
11_vRhyme_unbinned_16	0	0.0500669	0	0	0	0	0	0.00168997	0.0016946	0	0.0035395	0	0.00270666	0	0	0	0.000673953	0	0	0	0	0	0	0	0	0	0.00156783	0.000721065	0	0	0	0	0	0	0	0	0.000522409	0.00100983	0	0	0	0	0	0	0
11_vRhyme_unbinned_17	0	0.0646955	0.000805296	0.00134034	0	0	0.000938196	0.0011303	0.000740089	0	0	0.0041172	0.00437952	0	0.000789637	0	0	0	0.00188949	0	0	0	0	0	0.00407643	0	0	0	0	0.0054609	0	0	0	0	0	0	0	0	0.000819411	0.00205177	0	0	0.00231891	0	0.000494599
11_vRhyme_unbinned_18	0	0.0250776	0	0	0	0	0.0029241	0	0	0	0.00136154	0	0	0	0	0.000760136	0	0.00309197	0.00569221	0.000951146	0.000968277	0.00241429	0	0.000544358	0	0	0	0	0	0.0145734	0	0	0	0.000937162	0.000213644	0	0	0	0.00274433	0.000665303	0	0	0	0.000640536	0
11_vRhyme_unbinned_2	0	0.0831663	0	0	0	0	0	0	0	0	0	0	0	0	0	0	0	0	0	0	0	0	0	0	0	0	0	0	0	0	0	0	0	0	0	0	0	0	0	0	0	0	0	0	0
11_vRhyme_unbinned_22	0.00414757	0.0133557	0	0	0.00052301	0	0	0	0.00842157	0	0.00578754	0	0	0	0.000519191	0	0	0	0	0	0.00176935	0.000524535	0.000865671	0	0	0	0.00243792	0	0	0.0030452	0.0162528	0	0.00138897	0.00351813	0	0	0	0	0.00507329	0	0	0.000531163	0	0	0
11_vRhyme_unbinned_23	0.0231293	0.0150979	0	0	0.000741598	0	0.000837245	0	0.00415354	0	0.00555158	0	0	0	0	0	0	0	0	0	0	0	0.000762605	0	0	0	0.00245104	0	0	0	0.0111988	0	0	0	0	0	0	0	0.000132879	0	0	0.00278488	0	0	0
11_vRhyme_unbinned_25	0	0.0164742	0.000879205	0	0	0	0.00219301	0	0	0	0	0	0	0	0.000278206	0	0	0	0	0	0	0	0	0.000846397	0	0	0	0	0	0	0	0	0.00275807	0.000541865	0.00117809	0.00240261	0	0	0	0	0	0	0	0	0
11_vRhyme_unbinned_3	0	0.007918	0	0	0	0	0	0	0.00121289	0	0	0	0	0.000262181	0.00698212	0	0	0	0	0	0	0	0.000896347	0	0	0	0	0	0	0	0	0	0	0	0	0	0	0	0	0	0.00100811	0	0	0	0.00122139
11_vRhyme_unbinned_9	0	0.00865268	0	0	0.0058414	0	0	0	0	0	0	0	0	0	0	0	0	0	0	0	0	0	0	0	0	0	0	0	0	0	0.0167705	0	0	0	0	0	0	0	0	0	0	0	0.00492559	0.00520709	0
12_vRhyme_bin_11	0	0	0.0203661	0	0	0	0	0	0	0	0	0	0.0010247	0	0	0	0.0439741	0	0	0	0	0	0	0	0	0	0	0	0	0	0	0	0	0.000536282	0	0	0	0	0	0	0	0	0	0	0
12_vRhyme_bin_12	0	0.00060158	0.0240769	0	0	0	0.00291452	0.00162283	0	0	0.00462093	0.00066334	0.00737444	0	0	0	0.00070101	0	0.000638452	0	0.00174864	0	0.00275314	0.000311118	0.00190768	0.00145506	0	0	0	0	0	0	0	0	0.000737959	0	0.00421174	0.004701	0.000241359	0.00188781	0	0	0.001459	0	0
12_vRhyme_bin_13	0	0	0.0150295	0	0	0	0.00168443	0	0	0	0.000841505	0	0	0	0	0	0	0	0	0	0.000668644	0	0	0	0	0	0	0	0	0	0	0	0	0	0	0	0	0	0	0	0	0.000326021	0	0	0
12_vRhyme_bin_15	0	0.000435642	0.0315477	0	0	0	0.00299548	0	0	0	0	0.00182139	0.00281107	0	0.00132951	0.001226	0.00559168	0.0018296	0.000397361	0	0	0.000531478	0.000355707	0	0.00097204	0	0	0	0.000950592	0.00374539	0	0	0	0	0	0	0.000534773	0.00126726	0.000555469	0	0.00343196	0	0	0	0
12_vRhyme_bin_16	0	0.00223154	0.0223072	0.000756855	0	0.00474002	0	0	0	0.00110163	0	0	0	0.00133371	0	0.0010184	0.00322848	0	0	0	0	0	0.00143366	0	0	0	0	0	0	0	0	0.000938912	0	0	0	0.0019655	0.000623487	0	0.000402591	0	0.00507118	0	0	0	0
12_vRhyme_bin_17	0	0	0.143188	0	0	0	0.00138513	0	0	0	0.00212593	0	0	0.000387452	0.00138384	0.00781605	0.00241267	0	0	0	0	0	0	0.000759211	0	0	0	0	0	0	0	0.000498844	0.0496926	0	0	0	0	0.000576049	0.00146805	0	0	0.00875549	0	0	0
12_vRhyme_bin_18	0	0	0.212649	0	0	0	0	0	0	0	0	0	0	0	0	0	0	0	0	0	0	0	0	0	0	0	0	0	0	0	0	0	0	0	0	0	0	0	0	0	0	0	0	0	0
12_vRhyme_bin_19	0.00123181	0.00584399	0.0230863	0.0166664	0.00754465	0.033999	0.0102897	0.00507763	0.000858991	0	0.00140213	0	0.00877329	0.0177266	0.00223566	0.0372961	0.00462159	0	0	0.00716557	0.0230268	0.00307314	0.0025409	0	0	0.00227864	0.00105715	0	0.00214043	0.00577823	0	0	0.0345158	0.000723076	0.005367	0.00327067	0.00293645	0.0106014	0.00583393	0.000819071	0.00282993	0.0117781	0.00747147	0.0142594	0.000462758
12_vRhyme_bin_2	0	0	0.0203268	0	0	0	0	0	0	0	0	0	0	0	0	0	0	0	0	0	0	0	0	0	0	0	0	0	0	0	0	0	0.0457911	0	0.177831	0	0	0	0	0	0	0.00464639	0	0	0
12_vRhyme_bin_20	0	0	0.158686	0	0	0	0	0	0	0.00276335	0	0	0	0	0	0	0	0	0.000498351	0	0	0	0	0	0	0	0	0	0	0	0	0	0	0	0	0	0	0	0	0	0	0	0	0	0
12_vRhyme_bin_3	0	0	0.0300734	0	0	0	0	0	0	0	0	0	0	0	0.00174875	0	0.00268351	0	0	0	0	0	0	0	0	0	0	0	0	0	0	0	0	0	0	0	0	0	0	0	0	0.00124047	0	0	0
12_vRhyme_bin_4	0	0	0.021553	0.00322631	0	0.00170599	0	0.0012925	0	0.000557617	0.00524709	0	0	0	0	0	0.00938359	0	0.00447705	0	0.00207339	0	0	0.00254464	0.00149022	0.00474185	0	0	0	0	0	0	0.0063258	0	0.0209864	0	0	0	0.00240696	0	0	0	0	0	0
12_vRhyme_bin_6	0	0	0.0266271	0	0	0	0	0	0	0	0	0	0	0	0.0020344	0	0.00356726	0	0	0	0	0	0	0	0	0	0	0	0	0	0	0	0	0	0	0	0	0	0	0	0	0.00120955	0	0	0
12_vRhyme_bin_7	0	0	0.0209258	0.00356989	0	0	0	0.00209406	0	0.000962253	0.00928198	0	0	0	0	0	0.0115997	0	0.00497888	0	0.00279227	0	0	0.00410572	0.00284193	0.00853758	0	0	0	0	0	0	0	0	0	0	0	0	0.00347162	0.00044762	0	0	0	0	0
12_vRhyme_bin_8	0	0	0.0175171	0	0	0.00115439	0	0.000856596	0	0	0	0	0	0.000525484	0	0	0	0	0.00155508	0	0.000783796	0	0	0	0	0	0	0	0.0213411	0	0	0	0	0	0	0	0	0	0.00247089	0	0.00223354	0.00438932	0.00160925	0	0
12_vRhyme_bin_9	0	0	0.0368077	0	0	0	0	0	0	0.00359917	0	0	0	0	0.00239885	0	0	0	0	0.000646491	0.00434314	0	0	0	0	0	0	0	0	0	0	0	0	0	0.00211674	0	0	0	0	0	0.00117064	0	0	0	0
12_vRhyme_unbinned_10	0	0	0.0605012	0	0	0	0.0123145	0	0	0	0	0	0	0	0	0.00567982	0.00243038	0	0	0	0	0	0	0	0	0.0068959	0	0	0	0	0	0	0	0	0	0.000807562	0	0	0.00274003	0	0.00418452	0	0.00623199	0	0
12_vRhyme_unbinned_11	0.00909874	0.00442328	0.0401046	0.00427118	0.0149556	0.0112893	0.00375157	0.00233671	0.00138272	0.00110595	0.00155779	0.00213645	0.00409351	0.0136078	0.00253832	0.00199547	0.00242451	0.00633962	0.00513828	0.00346475	0.00671043	0.00541547	0.00727137	0.00390606	0.000758933	0	0.00316373	0.00628562	0.00103643	0.0521343	0.0128796	0.00186387	0.00282245	0.0213753	0	0	0.00590639	0.0101621	0.00128391	0.00544299	0.0158057	0.00212913	0.00759359	0.0149203	0.0115336
12_vRhyme_unbinned_12	0.000678032	0.000531319	0.0236541	0.00312006	0.00225111	0	0.000843568	0	0	0	0.0103726	0	0	0.00113881	0	0.00146739	0	0.000456572	0.00189608	0	0.00258679	0	0	0	0	0	0	0.000273047	0	0.0177023	0.00127706	0	0	0.000277383	0.000797857	0.000985941	0.00255868	0.00794009	0	0	0.00204405	0.000679058	0	0.00120471	0.00129732
12_vRhyme_unbinned_13	0	0	0.033139	0	0	0	0	0	0	0	0	0	0	0	0	0	0	0	0	0	0	0	0	0	0	0	0	0	0	0	0	0	0.0418434	0	0.154641	0	0	0	0	0	0	0.00194035	0	0	0
12_vRhyme_unbinned_14	0	0	0.0228192	0	0	0	0	0	0	0	0	0	0	0	0	0	0	0	0	0	0	0	0	0	0	0	0	0	0	0	0	0	0	0	0	0	0	0	0.00119832	0	0	0	0	0	0
12_vRhyme_unbinned_17	0	0	0.02995	0	0	0	0	0	0	0	0	0	0	0	0	0	0	0	0	0	0	0	0	0	0	0	0	0	0	0	0	0	0	0	0	0	0	0	0.00619134	0	0	0	0	0	0
12_vRhyme_unbinned_18	0	0	0.0304808	0	0	0.00277184	0	0.000397491	0.00121786	0.000444457	0	0.000857128	0.0018074	0.00772393	0.000641929	0	0.0017558	0	0.000586155	0.000518679	0	0.000927653	0	0.0014846	0	0	0.0046659	0	0	0.016396	0	0.000473955	0	0.000275208	0.000973877	0	0.00529557	0.00209923	0	0.000618229	0.000814157	0	0.00400598	0.00330809	0.00345574
12_vRhyme_unbinned_20	0.00644805	0.0149406	0.147924	0.0122601	0.0169614	0.0236113	0.0177644	0.0126559	0.00568767	0.00491786	0.00405668	0.0218868	0.0104335	0.0249461	0.00985389	0.00674986	0.0180499	0.0163609	0.0210714	0.0336804	0.00466464	0.051609	0.00840193	0.00539098	0.027551	0.0144817	0.0334184	0.0305766	0.0650274	0.0171406	0.022247	0.0237892	0.0189378	0.0104611	0.0604045	0.0109816	0.0333441	0.0344314	0.040903	0.0303746	0.0147624	0.0227953	0.0114591	0.0362928	0.0314697
12_vRhyme_unbinned_21	0	0.000684708	0.0879009	0	0	0	0	0	0	0	0	0	0	0.000976336	0.0450836	0	0.00231888	0	0	0	0.00410671	0	0	0	0	0	0	0	0	0	0	0	0	0	0	0	0	0	0	0	0	0	0	0	0
12_vRhyme_unbinned_22	0	0	0.134861	0	0	0	0	0	0	0	0	0	0	0	0	0	0	0	0	0	0	0	0	0	0	0	0	0	0	0	0	0.0161007	0	0	0	0	0	0	0	0	0	0	0	0	0
12_vRhyme_unbinned_24	0	0	0.0337076	0.00939838	0.00139355	0.00342965	0	0	0	0.00071242	0	0.00167654	0	0.000264834	0.00190784	0	0.00538012	0	0	0	0	0	0	0.000465319	0	0	0.0021171	0	0.00170721	0	0	0.00111631	0	0.0154378	0	0	0.00266914	0	0	0.000846491	0.00127703	0.000909715	0.0121257	0.00265633	0
12_vRhyme_unbinned_26	0.0102507	0.0011742	0.0571732	0.00390926	0.00512613	0.00441536	0.000873143	0.00336145	0	0	0.00293672	0.00140111	0.00251769	0.00147291	0.0138444	0	0.00816887	0.00817251	0.00487442	0	0.00229646	0.00247557	0.00226629	0	0.00246871	0	0.00186882	0.0120613	0	0.0105228	0	0.00210666	0.00267351	0.00318822	0	0.0024913	0.0127016	0.00517898	0	0.00186468	0.00492355	0.00131338	0.00320841	0.00766012	0.0040148
12_vRhyme_unbinned_27	0.00410184	0.00843177	0.0149372	0.00834708	0	0.00118209	0.045532	0	0	0.00685335	0	0.00244522	0.0299487	0.000494041	0.000802242	0.00281934	0.00519145	0.01262	0.00411752	0.0242974	0.0321176	0.005405	0.0263135	0.0498988	0.00447063	0.00754324	0	0.00653727	0.00532654	0	0.000288001	0.00186274	0.0752403	0.00472975	0.0415787	0.00179112	0.00509369	0.0174009	0.0150759	0.022042	0.00174017	0	0.000999347	0.0387151	0.00523394
12_vRhyme_unbinned_28	0.00304213	0	0.0446285	0	0	0	0	0	0	0	0	0	0	0	0	0	0	0	0	0	0	0	0	0	0	0	0	0	0	0	0	0	0	0	0	0	0	0.00226467	0	0	0	0	0	0	0
12_vRhyme_unbinned_29	0	0	0.0262478	0	0	0.00419567	0	0	0	0	0	0	0.0116462	0.00163263	0	0	0	0	0	0	0	0	0	0	0	0	0	0	0	0	0	0	0	0	0	0	0	0	0	0	0.00249769	0	0	0	0
12_vRhyme_unbinned_3	0.00206578	0.00257775	0.0171494	0.018385	0.00417733	0.010033	0.00843367	0.00982856	0.00170185	0	0	0	0.000956533	0.0223577	0.00197387	0.0303229	0.00168467	0	0	0.00520363	0.0444202	0.00145299	0.00118868	0	0	0	0	0.000234133	0	0.00671763	0	0	0.0124969	0.000520907	0	0.00299514	0.00242127	0.00220181	0.00379584	0.000502485	0.00165743	0.00645141	0.00362328	0.0169255	0.000776455
12_vRhyme_unbinned_30	0	0	0.0183611	0.00247237	0	0	0	0	0	0	0.0028495	0.00120046	0	0.000777389	0.000747083	0	0	0	0	0	0.000892594	0.00102536	0	0	0	0	0	0.000156631	0	0.00656027	0	0	0	0.00159085	0	0	0.00030663	0	0	0.000858425	0.00537516	0	0.00158295	0.000907356	0.00204377
12_vRhyme_unbinned_31	0.00152755	0	0.0234999	0.00283375	0	0.00125091	0.000659823	0	0	0	0	0.00263993	0	0.00199266	0.00307016	0	0.00451466	0.00242639	0	0.000338779	0.00230982	0	0	0.000716669	0	0	0	0	0.00169222	0	0.00581101	0.000455706	0	0.0169233	0	0	0.000154571	0.00180054	0	0.00131129	0	0.000650156	0.00286161	0.00656126	0.00646875
12_vRhyme_unbinned_33	0.000766538	0	0.270593	0.00210377	0	0	0	0	0	0.00115613	0	0	0	0.000951174	0.00206763	0.000985063	0	0	0.00137641	0.00243379	0.00167434	0.00648592	0.00276303	0	0	0	0.000881724	0	0	0.00644631	0	0	0	0.00119655	0	0.00255026	0.00149899	0	0	0.000645628	0	0.00146084	0.00104742	0	0.00815979
12_vRhyme_unbinned_37	0.000957031	0	0.039541	0.00159976	0	0	0	0	0.00495007	0.0003369	0	0	0	0.000488274	0.00119949	0.00091026	0	0	0	0.00335616	0.00214245	0.00938349	0.000253649	0	0	0	0.00117282	0	0	0	0	0	0	0.00154829	0	0	0.00701616	0	0	0.00115431	0	0.000538759	0.00123202	0	0.00187427
12_vRhyme_unbinned_4	0	0.00121563	0.0389761	0	0	0	0	0	0	0	0.000581271	0	0	0	0	0.000753992	0	0	0	0.000874262	0	0	0	0	0	0	0	0.00221488	0	0	0.0025408	0	0	0	0.00157983	0	0	0	0	0	0	0.000489719	0.00076106	0	0
12_vRhyme_unbinned_42	0.00716961	0	0.0636359	0.051441	0.0071332	0.00609382	0.00165972	0.00162826	0.000959243	0.0015262	0.000908412	0.00101936	0.0106801	0.00183867	0.00158817	0.00186765	0.0125674	0.00343728	0	0.00332183	0	0.024211	0.0123912	0.00231921	0.0583816	0.00712337	0.0383467	0.0028032	0.00477124	0.00909984	0.0101861	0.00241924	0.00281302	0.00429798	0.00418539	0.00335921	0.0185789	0.0260213	0	0.00205168	0	0.00313181	0.00293016	0	0.00354584
12_vRhyme_unbinned_43	0	0	0.106112	0	0	0.00244064	0.000782382	0	0	0	0.00182048	0	0	0	0.000679315	0.00112053	0.000700555	0.00188807	0.00177451	0	0	0	0	0	0.00254207	0	0.00150075	0	0.00149108	0.00331904	0	0.000372702	0.00219302	0	0	0	0.00158309	0	0	0	0	0	0	0	0
12_vRhyme_unbinned_46	0	0	0.0235389	0.00809814	0	0	0	0	0	0	0	0	0	0	0.00130354	0	0.00124521	0	0	0	0	0	0	0.00338058	0	0	0	0	0	0	0	0	0	0	0	0.00190928	0.00757744	0	0	0	0	0	0	0	0
12_vRhyme_unbinned_48	0	0.000879635	0.0338335	0	0	0	0	0	0	0	0	0	0	0	0	0	0	0	0	0	0	0	0	0	0	0	0	0.00162886	0	0	0.000866755	0	0	0	0.00123999	0	0	0	0	0	0	0	0	0	0
12_vRhyme_unbinned_49	0	0	0.0309147	0	0	0	0	0	0	0	0	0	0	0	0	0	0	0	0	0	0	0	0	0	0	0	0	0	0	0	0	0	0	0	0.000503724	0	0	0	0	0	0	0	0	0	0
12_vRhyme_unbinned_5	0	0	0.494214	0	0	0	0	0	0	0.000445516	0	0	0	0	0.00119255	0.00069384	0.00327223	0	0	0.00118162	0.00167249	0	0.00569559	0	0	0	0	0	0	0	0	0.000158292	0	0	0	0.00348526	0.00086503	0	0	0	0	0	0	0	0.00122908
12_vRhyme_unbinned_50	0	0	0.0297799	0	0	0.00262227	0	0	0	0	0	0	0.00851441	0.00101704	0	0	0	0	0	0	0	0	0	0	0	0	0	0	0	0	0	0	0	0	0	0	0	0	0	0	0.0014852	0	0	0	0
12_vRhyme_unbinned_8	0	0	0.34428	0	0.000814678	0.00097421	0	0	0.0216636	0	0	0	0	0.0311766	0.00115488	0	0	0	0	0	0.0129894	0	0	0	0	0	0	0.0165496	0	0	0.143563	0.0188629	0	0	0	0	0	0	0	0	0.0825299	0	0.00861619	0	0
12_vRhyme_unbinned_9	0.0012373	0	0.0233181	0.00114797	0	0.00275205	0	0	0.000411022	0.000773151	0	0.00166565	0	0.00269579	0.00325564	0	0.00253142	0.00287575	0	0.000300995	0.00156355	0	0.000223211	0	0	0	0	0	0.0010716	0.00112173	0.00293657	0.000249398	0	0.0129666	0	0	0	0.00106173	0	0	0	0.00126042	0.00102117	0.00434719	0.00347118
13_vRhyme_bin_2	0	0	0	0.0105381	0	0	0.00220454	0	0	0	0	0	0	0	0	0	0	0.00158002	0.00136185	0	0	0.000524335	0	0.00109509	0	0.00464434	0	0	0	0	0.000864426	0	0.00304541	0	0	0.000903751	0.000366198	0.000546237	0	0	0.0028316	0	0.0135857	0	0
13_vRhyme_bin_4	0.00153381	0	0	0.202602	0	0	0	0	0	0	0	0.000569854	0	0	0	0	0	0	0	0	0	0	0	0	0	0	0	0	0.000866886	0.00113409	0	0	0	0.00071292	0	0	0.000515988	0.00325858	0	0	0.00411773	0	0	0	0
13_vRhyme_bin_5	0	0	0	0.0146337	0	0	0	0	0	0	0	0	0	0	0	0	0	0	0	0.002314	0	0	0	0	0	0	0	0	0	0	0	0	0	0.00178491	0	0	0	0	0	0	0	0.00897544	0	0	0
13_vRhyme_bin_6	0	0	0	0.0165773	0	0	0	0	0	0	0	0	0	0	0.000795778	0	0	0	0.00165552	0	0.000368672	0	0	0	0	0	0	0	0	0	0	0	0	0	0.00137623	0	0	0	0	0	0	0	0.00272612	0	0
13_vRhyme_bin_8	0	0	0	0.0199497	0.00170221	0	0	0	0	0	0	0	0	0	0	0	0	0	0	0	0	0	0	0	0	0	0	0	0	0	0	0.000448718	0	0	0	0	0	0	0	0.00110384	0	0	0.00614618	0	0
13_vRhyme_bin_9	0	0	0	0.0277215	0	0.00125566	0	0	0.000454187	0	0	0	0.0026339	0	0.00144467	0.044243	0	0	0	0	0	0	0	0	0.00245837	0	0	0	0	0	0	0	0	0	0	0	0	0	0	0	0.00101596	0.00747928	0	0.00396016	0.000613732
13_vRhyme_unbinned_1	0	0	0	0.0190613	0	0	0	0	0.00374116	0	0.0022808	0	0.000833275	0	0	0	0	0.0195721	0.0147086	0	0.00606554	0	0	0	0	0	0.00626053	0	0	0	0	0	0	0	0.00304143	0	0	0.00206884	0	0	0	0	0	0	0
13_vRhyme_unbinned_10	0	0	0	0.0232198	0.000723068	0	0	0	0	0	0.000641709	0.00049527	0	0.000362807	0	0	0	0	0	0	0	0	0.00208182	0	0	0	0.00214895	0	0	0.0103435	0	0.000248329	0	0	0	0	0	0.000746839	0.000734926	0	0	0	0	0.000839577	0
13_vRhyme_unbinned_11	0	0	0	0.0471788	0	0	0.00174924	0	0	0	0	0	0	0.00101817	0.00417902	0	0	0	0	0.000378898	0	0.00235164	0.000281053	0.00118402	0	0	0	0.000888268	0	0	0.000626717	0	0	0	0	0	0	0	0.00129905	0	0.00448752	0.000397381	0.0030871	0.000468346	0.00100181
13_vRhyme_unbinned_13	0	0.0015577	0	0.0375885	0.0049308	0	0	0	0	0	0	0	0	0.00155889	0	0	0	0.00225069	0	0	0.000453059	0	0	0	0	0	0	0	0	0	0	0	0	0	0	0	0	0	0	0	0.00655756	0	0	0	0
13_vRhyme_unbinned_15	0	0	0	1.11216	0.0446921	0.0451727	0	0	0	0	0	0	0.00487067	0	0.0487887	0	0.925204	0	0	0	0	0	0	0	0	0	1.09107	0	0.014175	0	0	0	0	1.57188	0	0.0181521	0	0	0	1.25028	0.0529223	0	0.436812	0.627631	0
13_vRhyme_unbinned_17	0	0	0	0.0518591	0	0	0	0	0.00763891	0	0	0	0	0	0	0	0	0	0	0	0	0	0	0	0	0	0	0	0	0.0223629	0.0342473	0	0	0	0	0	0	0	0.000211472	0	0	0	0	0	0
13_vRhyme_unbinned_18	0	0	0	0.0156254	0	0	0	0	0	0	0	0	0	0	0	0	0	0	0	0	0	0	0	0	0	0	0	0	0	0	0	0	0	0	0	0	0	0	0	0	0	0	0	0	0
13_vRhyme_unbinned_19	0	0	0	0.0140817	0	0	0	0	0	0	0	0	0	0	0	0	0	0	0	0	0	0	0	0	0	0	0	0	0	0	0	0	0	0	0	0	0	0.00424588	0	0	0	0	0	0	0
13_vRhyme_unbinned_20	0	0	0	0.200954	0	0	0	0	0	0	0	0	0	0	0	0	0	0	0	0	0	0	0	0	0	0	0	0	0	0	0	0	0	0	0	0	0	0.0175765	0	0	0	0	0	0.00503178	0.00189262
13_vRhyme_unbinned_21	0	0	0	0.0234064	0	0	0.00129375	0	0	0	0	0.00138174	0	0	0.000121896	0.00040249	0	0.000417332	0	0	0.00213659	0.000600658	0.00213055	0.00313064	0	0	0	0.000188887	0	0	0	0	0	0	0	0.00138586	0	0	0.000626141	0.00144599	0	0.00422796	0	0	0
13_vRhyme_unbinned_23	0	0	0	0.0483182	0	0	0	0	0	0	0	0	0	0.0018227	0.0070677	0	0.00141519	0	0	0	0.000901191	0.000888162	0	0.00362689	0	0	0	0.000411333	0	0	0.00117336	0	0	0	0	0	0	0	0.00121909	0	0.0034596	0	0	0	0
13_vRhyme_unbinned_24	0	0.00223622	0	0.0346557	0.00184906	0.0198387	0.00323436	0.000688509	0	0	0	0	0.0194466	0.00380431	0.00198571	0.00980603	0.00134813	0	0	0	0.0108991	0	0.000585144	0.000269714	0	0.000933138	0	0	0.00064022	0.00185287	0	0	0.0208537	0.000900161	0	0.00459245	0.00208905	0.00800868	0.00213399	0.00145496	0.00533151	0.00906744	0.00316921	0.00544421	0
13_vRhyme_unbinned_25	0.00144738	0	0	0.0358705	0.00695915	0	0.000930095	0	0.00585003	0.0185443	0	0	0.00377692	0.000965538	0.00845308	0.00747062	0.00414461	0	0	0	0.0066207	0.00430977	0.0171496	0.00547437	0	0	0	0	0	0	0.00248608	0.000233784	0	0	0	0	0.000901447	0.00496936	0.000418171	0	0.00226912	0	0.00593357	0.00977784	0
13_vRhyme_unbinned_27	0	0.000807604	0	0.0444205	0.00896572	0	0	0	0.00116155	0	0.00108975	0	0.00184732	0	0	0	0	0.000783866	0	0.000517574	0	0	0	0.0218532	0	0	0	0	0	0	0	0	0	0	0	0	0.00545006	0.00891676	0	0	0.00339066	0	0	0	0.000769163
13_vRhyme_unbinned_28	0	0	0	0.772809	0.00413365	0	0	0.00152337	0	0.000789418	0.00309981	0.00104778	0.00354275	0.00119693	0.0080951	0	0	0	0	0	0.00145896	0	0.000379652	0	0	0	0	0	0.0018511	0	0	0.00109665	0	0.00346738	0	0	0.0114678	0	0	0.00176971	0	0.000418358	0.00279731	0	0
13_vRhyme_unbinned_29	0.00881332	0.00588688	0.0104914	0.0292809	0.021309	0.00326995	0.0199554	0.0315262	0.0105114	0.00482581	0.0126512	0.00624657	0.0146881	0.00209006	0.00603296	0.016859	0.00869361	0.00603269	0.00157984	0.0114865	0.0172359	0.0117638	0.0136164	0.0142941	0.00308032	0.00254144	0.0025509	0.00284204	0.00479667	0.00899572	0.00471757	0.00249781	0.0460118	0.0074132	0.0164452	0.00259143	0.00343813	0.00860443	0.00870749	0.014266	0.0147092	0.0171894	0.0148553	0.0257621	0.00230318
13_vRhyme_unbinned_3	0.00084533	0.000287868	0.0122141	0.0202703	0.00463336	0	0.000940659	0.00119187	0.000565802	0.00101304	0.00211001	0.000798466	0.00620501	0.000635268	0.00477895	0.000791075	0.00135484	0.000523918	0.00121726	0.000413807	0.00175258	0	0.00490175	0	0	0	0.000686536	0.000763165	0	0.00660532	0.00675853	0	0.00157053	0	0	0.00152192	0.000558877	0.00312109	0	0.00117647	0.0186441	0.00051603	0.00209841	0.00281241	0
13_vRhyme_unbinned_30	0	0	0	0.0263524	0	0.000668247	0	0.000853461	0	0	0.000504552	0	0	0	0	0	0.0047698	0.00257518	0.00554823	0	0	0	0	0	0	0	0	0.000660113	0	0	0	0	0	0	0	0	0	0.000435577	0.000582525	0.000970204	0	0	0	0	0
13_vRhyme_unbinned_4	0	0	0	0.0628779	0	0	0	0.000545986	0.000804846	0	0	0.000869257	0	0	0.00231671	0.000686668	0	0	0	0	0	0	0	0	0	0	0	0.00281626	0	0.00408883	0	0	0	0.000487056	0	0	0	0	0	0	0	0	0	0	0
13_vRhyme_unbinned_5	0	0.00365568	0.137866	0.043818	0.0226041	0	0.0408885	0	0	0	0.0570717	0.00140529	0	0	0.00364366	0	0.02211	0.0258137	0.00927067	0.0012116	0	0.0010986	0	0	0	0	0	0	0	0	0.0179427	0	0.0228572	0.000460174	0.0314988	0.00831285	0	0	0.000153598	0.0121844	0	0.0488453	0.00178302	0	0
13_vRhyme_unbinned_7	0	0	0	0.0186366	0	0	0.00121641	0	0	0	0	0	0	0	0	0	0.00296922	0	0	0	0.000637147	0	0	0	0	0	0	0	0	0	0	0	0	0	0	0	0	0	0	0.00165646	0	0	0	0	0
13_vRhyme_unbinned_8	0.00569523	0.000360103	0.00138216	0.0806254	0	0.00155469	0.0026777	0.00331526	0.00115363	0.00889336	0.00907793	0	0.0287054	0.00112516	0.00715689	0	0	0	0	0	0.0115969	0.00253941	0.00336015	0.0120429	0	0	0	0.00378463	0.00107194	0.0054064	0	0	0.0178295	0.00197344	0	0.00111808	0.00129883	0.00215774	0.000689972	0.00213035	0.00292714	0	0.00781964	0	0.00459265
13_vRhyme_unbinned_9	0	0	0	0.0110434	0	0	0	0.0191682	0.00133766	0	0	0.000816181	0	0	0	0.018459	0	0	0	0	0	0	0	0	0.000724838	0	0	0	0	0	0	0	0	0	0.00023687	0	0	0	0	0	0	0	0	0.00314744	0.00507692
14_vRhyme_bin_1	0	0	0	0	0.0214764	0.00262749	0.00124313	0	0	0.00291445	0	0	0.00756561	0	0	0.00740493	0.00418685	0.0205294	0	0	0.000914132	0.0014045	0.00102211	0	0	0	0.00113263	0	0.0133439	0	0	0	0.00235503	0	0	0	0	0.00184021	0	0	0.00282496	0	0	0.0011568	0
14_vRhyme_bin_10	0	0	0	0	0.0219443	0.00114523	0	0	0	0	0	0	0	0	0	0	0	0	0	0	0	0	0	0	0	0	0	0	0	0	0	0	0	0	0	0	0	0.00633759	0	0	0	0	0	0	0
14_vRhyme_bin_11	0	0	0	0	0.0441212	0	0	0.00183763	0	0	0	0	0	0	0.0136329	0	0	0	0	0	0	0	0	0	0	0	0	0	0	0	0	0	0	0	0	0	0	0	0	0	0	0	0	0	0
14_vRhyme_bin_14	0.112256	0	0	0	0.130301	0	0	0	0	0.00450146	0	0	0	0	0	0.00205922	0	0	0	0.0218468	0	0	0	0	0	0	0	0	0	0	0	0	0	0	0	0	0	0	0	0.0423056	0	0	0	0	0
14_vRhyme_bin_15	0	0	0	0.00100937	0.0230138	0.00269793	0	0.00095416	0	0	0.000399967	0	0.00424569	0.00495983	0	0	0.00371413	0.00114403	0	0	0	0	0	0	0	0	0.000856988	0	0	0.00393091	0.0103498	0.000349794	0	0	0	0	0	0	0	0.000830129	0.00483184	0.00106876	0.00385768	0.00043435	0
14_vRhyme_bin_4	0	0.000757042	0	0	0.028197	0.00597045	0.00192081	0	0	0.00371507	0	0	0.00632594	0.00137041	0	0.00910072	0	0.0216209	0	0	0.00106954	0.00421787	0.00221781	0.00167758	0.00372188	0.00190391	0.00259107	0.00199707	0.011846	0	0	0	0.00242565	0.0010908	0.127953	0	0	0	0	0	0.000922727	0.000718008	0	0.00132208	0
14_vRhyme_bin_6	0.00232295	0	0	0	0.036639	0.00288448	0.0116718	0.00189238	0.00070626	0.000547259	0	0	0.00666162	0.00152546	0.000329146	0.00386401	0.0311518	0.0106528	0	0.000618652	0.00444648	0.00706772	0	0.00358369	0	0	0	0.000646491	0	0	0.00113174	0	0	0	0.0506444	0.00147454	0.0176828	0.0906115	0.00207288	0.000524959	0.0032222	0.000694195	0.00388013	0	0
14_vRhyme_bin_9	0	0	0	0	0.0224938	0	0	0	0	0	0	0	0	0	0.00017294	0	0.00202639	0	0	0	0	0	0	0	0	0	0	0.000838778	0	0	0	0	0	0	0	0	0	0	0.00140707	0	0	0	0.00282114	0	0.00192859
14_vRhyme_unbinned_1	0	0	0	0	0.105765	0	0	0	0	0	0	0	0	0	0	0	0	0	0	0	0	0	0	0	0	0	0	0	0	0	0	0	0	0	0	0	0	0	0	0	0	0	0	0	0
14_vRhyme_unbinned_14	0	0	0	0	0.0366873	0	0	0	0	0	0.00134238	0	0.00606343	0	0	0	0.00086564	0	0	0	0	0	0	0	0	0	0	0	0	0	0	0	0.00280454	0	0	0	0	0	0.00215401	0	0	0	0	0	0
14_vRhyme_unbinned_15	0	0	0	0	0.0278128	0	0	0	0	0	0	0	0.00118126	0	0	0	0.0130052	0	0	0.0020493	0	0.0162276	0	0	0	0	0	0	0	0	0	0	0	0	0	0	0	0	0	0	0	0	0	0	0
14_vRhyme_unbinned_18	0.0173846	0.0364145	0.00910087	0.0507191	0.0309949	0.00397117	0.028017	0.0621015	0.048043	0.0382606	0.00757281	0.0145638	0.0202785	0.030328	0.015815	0.0357458	0.0103549	0.0194217	0.0253152	0.0254242	0.0319698	0.0175251	0.064572	0.0355129	0.00562735	0.00750993	0.00781615	0.00904829	0.0107992	0.00982342	0.0271124	0.0060736	0.077795	0.0782475	0.0118791	0.00345766	0.0328067	0.0218197	0.0191599	0.0113888	0.0159518	0.0102555	0.0216904	0.0264463	0.0150988
14_vRhyme_unbinned_19	0	0	0	0	0.0245847	0	0	0	0	0	0	0	0.00114732	0	0	0	0.000572065	0	0	0	0	0	0	0	0	0	0	0.00180265	0	0	0	0	0	0	0	0	0	0	0.0042261	0	0	0	0	0	0
14_vRhyme_unbinned_20	0	0.0011481	0	0.000330843	0.0354273	0	0.00151821	0	0.00265041	0	0.000556554	0	0.00644562	0.00544547	0.0571669	0	0.00143089	0	0	0.000399577	0.000538504	0.000593405	0	0	0.0206795	0.00179219	0	0.000512003	0.00154664	0	0	0	0.00126126	0.000278254	0	0	0	0	0.00033989	0.000820151	0.0465469	0.00127752	0	0	0.00261308
14_vRhyme_unbinned_21	0	0	0	0	0.0231942	0	0	0	0	0	0.000594961	0	0.00180196	0	0.000399861	0	0.000997603	0	0	0	0.00195357	0	0	0.0086771	0	0	0	0	0	0	0.00116726	0.000373569	0.00319897	0	0	0	0.00171583	0	0	0	0	0	0.00451647	0.000828732	0
14_vRhyme_unbinned_22	0.00483248	0	0.00884687	0.0022825	0.0320765	0.00359553	0.00201937	0.0022054	0.00316145	0.00104225	0.00090383	0.00180246	0.00249713	0.00270878	0.00518746	0	0.00320534	0.00300438	0.00507789	0.00277349	0.00464552	0	0.0061773	0.00209281	0	0	0.00291302	0.00467338	0	0.0324414	0.0023374	0.00151058	0.00746724	0.0100303	0	0	0.00853645	0.0130516	0.00277815	0.00332022	0.00499005	0.00280258	0.00339713	0	0.00309917
14_vRhyme_unbinned_24	0	0	0	0	0.0263063	0	0	0	0	0	0	0	0	0	0	0	0.00334846	0	0	0	0.000987155	0	0	0	0	0	0	0	0	0	0	0	0	0	0	0	0.00113732	0	0	0	0	0	0	0	0
14_vRhyme_unbinned_25	0	0	0	0	1.43749	0	0	0	0	0	0	0	0	0	0	0	0	0	0	0	0	0	0	0.0025566	0	0	0	0	0	0	0.0112083	0.000475783	0	0	0	0	0	0	0	0	0.016621	0	0	0	0
14_vRhyme_unbinned_26	0	0	0	0.00133082	0.0184115	0.0113669	0	0.000665091	0	0	0	0	0.00447064	0.00469199	0	0	0.0023387	0.000885513	0	0	0.000551611	0	0	0	0	0	0.00141533	0	0	0.00204	0.00310711	0	0	0	0	0	0	0	0	0.000752399	0.00699917	0.00112178	0.00332657	0.000776813	0
14_vRhyme_unbinned_27	0.00270968	0.000370571	0.000515658	0	0.0266631	0.000919807	0.00499101	0.00157488	0.000349621	0	0	0.0011003	0.0125565	0.00314144	0.00937893	0.000340855	0.00157178	0	0.00256159	0	0.00568482	0.00234927	0.00793198	0.00215355	0	0	0	0	0	0.00172959	0.000965872	0.000414625	0.00168819	0	0.000554281	0	0.00231487	0.000492973	0	0.000455267	0.00103015	0.00314838	0.00185315	0.00335562	0
14_vRhyme_unbinned_28	0	0	0	0	0.0530131	0	0	0	0	0	0.00167155	0.00441341	0.00352831	0.00288952	0.000476873	0.00630662	0.00088188	0	0	0	0	0.00111922	0.00251189	0	0	0	0	0	0	0	0	0	0.0361168	0	0	0	0	0	0	0	0	0	0	0	0
14_vRhyme_unbinned_29	0	0.000862164	0.000647422	0.00158854	0.0313704	0.00200548	0.00531131	0.00111303	0	0	0	0.00292589	0.00427615	0.0100703	0.000608821	0	0.00174239	0	0	0	0.00276547	0.000717011	0	0.000972346	0	0	0	0	0	0.00144266	0	0	0.00305761	0.000770951	0	0	0.00128866	0.00314105	0	0.000975442	0.00137671	0.0237945	0.00326165	0.00111661	0.00079991
14_vRhyme_unbinned_3	0	0	0.00357562	0	0.0829312	0	0	0	0.00165377	0.000934061	0	0	0	0	0.00323223	0.000747981	0.00574289	0	0	0.000814647	0.00464512	0	0.000614844	0	0	0	0.000391838	0	0	0	0	0	0	0	0	0.00096152	0.00242411	0	0	0	0	0.00356964	0.00382064	0	0.0643767
14_vRhyme_unbinned_30	0	0	0	0	0.0335535	0	0	0	0	0	0	0	0	0	0	0	0	0	0	0	0	0	0	0	0	0	0	0	0	0	0	0	0	0	0	0	0	0	0	0	0.00395239	0.0010561	0	0	0
14_vRhyme_unbinned_31	0	0	0	0	0.0296529	0	0	0	0	0	0	0	0.00108046	0	0	0	0	0	0	0	0	0	0	0	0	0	0	0.00135859	0	0	0	0	0	0	0	0	0	0	0.00408249	0	0	0	0	0	0
14_vRhyme_unbinned_32	0	0	0	0	0.0285577	0	0	0	0	0	0	0	0	0	0	0	0.00742972	0	0	0	0	0	0	0	0	0	0	0	0	0	0	0	0	0	0	0	0	0	0	0	0	0	0	0	0
14_vRhyme_unbinned_33	0	0	0	0	0.0243778	0	0	0	0	0	0	0	0	0	0	0	0.00680668	0	0	0.000437041	0	0.00140602	0	0	0	0	0	0	0	0	0	0	0	0	0	0	0	0	0	0	0	0	0	0	0
14_vRhyme_unbinned_35	0.000981357	0.000374187	0	0	0.0236145	0	0.00283863	0	0.000521595	0.000349606	0	0.00148327	0.00458297	0.00226781	0.00449972	0	0	0	0.000713508	0	0.00258331	0.000910348	0.00134527	0	0	0	0	0	0	0.00198038	0	0	0.00112671	0	0	0	0.00221045	0	0	0.00173725	0.00135498	0.00261585	0.00112717	0.000680753	0
14_vRhyme_unbinned_37	0	0	0	0	0.0570852	0	0	0	0	0	0	0.00191296	0.00227398	0.00208888	0.000181911	0.00318242	0	0	0	0	0.000975645	0.00070717	0.00194933	0	0	0	0	0	0	0	0	0	0.00563251	0	0	0	0	0	0	0	0	0	0	0	0
14_vRhyme_unbinned_38	0	0	0	0	0.0211925	0.00877769	0	0	0.0141692	0	0	0	0	0	0	0	0	0	0	0	0.00157452	0	0	0	0	0	0	0.0140615	0	0	0	0	0	0	0	0	0	0	0.00574946	0	0	0	0	0	0
14_vRhyme_unbinned_39	0	0	0	0	0.0285423	0	0	0	0	0	0	0	0	0	0	0	0.00416176	0	0	0	0	0	0	0	0	0	0	0	0	0	0	0	0	0	0	0	0	0	0	0	0	0	0	0	0
14_vRhyme_unbinned_4	0	0.00113079	0	0	0.0247158	0.00673168	0	0	0	0	0	0	0.0191393	0.00244527	0	0.00121767	0	0	0	0.000513994	0	0.005041	0	0.00213639	0	0.00424956	0	0.00140721	0	0	0	0	0	0.0112286	0.00995542	0	0	0	0	0	0.000884349	0	0	0	0
14_vRhyme_unbinned_40	0.00914688	0.00285497	0.0068	0.00825343	0.0358794	0.00145174	0.00764025	0.0133268	0.00775373	0.00151254	0.00574188	0.00617495	0.00939288	0.00184903	0.00389001	0.00687413	0.00111627	0.00252171	0.00207287	0.00417833	0.00901027	0.00348556	0.00718025	0.0103156	0.00277378	0.00173257	0.00147015	0.00245606	0.00381701	0.00542248	0.00290037	0.00162485	0.0132767	0.00219209	0.0076394	0.011264	0.00208162	0.00270108	0.00278235	0.00577086	0.0194676	0.00662705	0.00824112	0.0106003	0.00213626
14_vRhyme_unbinned_41	0	0	0	0	0.041076	0	0	0.000921784	0	0	0	0	0.00130186	0	0	0	0	0	0	0	0.00127547	0	0	0.00324875	0	0	0	0	0	0	0	0	0	0	0	0	0.000447701	0	0	0.000830699	0	0	0	0	0
14_vRhyme_unbinned_42	0	0	0	0	0.0245584	0	0	0	0	0.0015217	0	0	0.00215856	0	0	0	0	0	0	0	0.000901851	0	0	0.00278398	0	0	0	0	0	0	0	0	0	0	0	0	0.000366969	0	0	0	0	0	0.0013197	0	0
14_vRhyme_unbinned_44	0	0	0	0	0.0593731	0	0	0	0	0	0.00938575	0.00467256	0.00478723	0.00229758	0.000257463	0	0.00367183	0	0	0	0.00398544	0.00105055	0	0	0	0	0	0	0	0	0.00145654	0.000485807	0	0	0	0	0	0	0.00103097	0	0.00152221	0	0	0	0
14_vRhyme_unbinned_46	0	0	0	0	0.0521209	0	0	0	0	0	0.0012018	0.00301508	0.00232107	0.0017617	0.000470766	0.00242886	0.00117119	0	0	0	0	0.00140004	0.00139251	0	0	0	0	0	0	0	0	0	0.0087322	0	0	0	0	0	0	0	0	0	0	0	0
14_vRhyme_unbinned_47	0.00100429	0.00309026	0	0.00120185	0.0390628	0	0	0.00237955	0.00568849	0	0.00173297	0.00100142	0.00824283	0.00790247	0.070332	0	0.00264827	0	0	0.000257222	0.00126072	0.00132613	0	0	0.049124	0.00271604	0.00134821	0.00195188	0.00685635	0	0	0.000340303	0.00404079	0	0	0.00182539	0.000716323	0.00201651	0.000755212	0.00122215	0.0568508	0.00860544	0.00100581	0	0.00442085
14_vRhyme_unbinned_48	0	0	0	0	0.0229172	0	0	0	0	0	0	0	0	0	0.00110771	0	0.00489743	0	0	0	0	0	0	0	0	0	0	0.000366515	0	0.00123556	0	0	0	0	0	0	0.00511038	0.00660553	0.000384507	0.000644235	0	0	0.00716727	0	0.010018
14_vRhyme_unbinned_49	0	0	0	0	0.0246336	0	0	0	0	0	0	0	0	0	0	0	0.00456636	0	0	0	0	0.0009398	0	0	0	0	0	0	0	0	0	0	0	0	0	0	0	0	0	0	0	0	0	0	0
14_vRhyme_unbinned_51	0.00578823	0	0	0	0.0287598	0	0.00636347	0.00175589	0.00061725	0	0	0.00282624	0.00398559	0.00209951	0	0.00317193	0	0.00675876	0	0	0.0081538	0	0	0.00396779	0	0	0.002707	0.000464378	0	0.0437345	0.00105008	0.000255353	0.000914851	0.0270421	0	0	0	0.000742287	0	0	0.0279267	0	0.00367107	0.0172486	0.00105821
14_vRhyme_unbinned_53	0.00191235	0.000630559	0	0	0.0351049	0	0.00245337	0	0.0040352	0.00208077	0.000342246	0	0.00989207	0	0	0	0.000560839	0	0	0.00283785	0.00185159	0.000282266	0	0.00155075	0	0	0.00325069	0.000367127	0.0014124	0.0122508	0	0	0.0123741	0.00608821	0	0	0	0	0.000710638	0	0	0	0	0.00863423	0
14_vRhyme_unbinned_55	0	0	0	0	0.0281989	0	0	0	0	0	0	0	0	0	0	0	0	0	0	0	0	0	0	0	0	0	0	0	0	0	0	0	0	0	0	0	0	0	0	0	0.00175055	0.000918899	0	0	0
14_vRhyme_unbinned_57	0.00200211	0.00113087	0	0.000935325	0.0297149	0	0.00169992	0	0	0	0	0	0	0	0.000938396	0	0	0	0.00118551	0	0	0	0	0.000889275	0	0	0	0.00144298	0	0.0028933	0	0	0	0.00130365	0	0.00528004	0	0	0	0	0.00561566	0	0.00157873	0	0
14_vRhyme_unbinned_58	0	0	0	0	0.140164	0	0	0	0	0	0	0	0	0	0	0	0.00798033	0	0	0	0	0	0	0	0	0	0	0	0	0	0	0	0	0	0	0	0	0	0	0	0	0.00155621	0	0	0
14_vRhyme_unbinned_6	0	0	0	0	0.0368655	0	0	0	0	0	0.00144594	0	0.00513195	0	0	0	0.000871664	0.00489673	0	0	0	0	0	0	0	0	0	0	0	0	0	0	0.00190922	0	0	0	0	0	0.0024004	0	0	0	0	0	0
14_vRhyme_unbinned_61	0	0	0	0	0.0246331	0	0.000545158	0	0	0.00300085	0	0	0	0	0.000303196	0	0.000988509	0	0	0	0.00184419	0	0	0.00115886	0	0	0	0.000229867	0	0	0	0.000726398	0	0	0.000404797	0	0.00176685	0	0	0	0	0	0.00626088	0	0
14_vRhyme_unbinned_62	0	0	0	0.00301527	0.0265825	0.00715595	0	0.000609492	0	0	0	0	0.00375455	0.00615237	0.000540086	0	0.00162853	0.000783011	0	0	0	0	0	0	0	0	0	0	0	0.00619748	0.00546943	0.000315625	0	0.00133358	0	0	0	0	0	0.00086271	0.0102885	0.0010616	0.00294108	0	0
14_vRhyme_unbinned_63	0	0.00117919	0	0	0.0321027	0	0	0	0.0024732	0	0	0	0.00354748	0.00398462	0.0357896	0	0	0	0	0	0.000406566	0	0	0	0.00465504	0	0	0.000230444	0	0	0	0	0.00114385	0	0	0	0	0	0.000417802	0.000839394	0.0190152	0.000424291	0	0	0.00161619
14_vRhyme_unbinned_64	0.000375506	0	0	0.00272125	0.0217368	0	0	0	0.00102881	0	0	0.00236006	0.000686436	0	0.00285296	0	0	0	0.00280192	0	0.000980395	0	0	0.000736652	0.000468688	0	0	0.00152061	0	0	0	0	0	0	0	0.000776746	0	0	0	0	0	0.000424858	0	0	0
14_vRhyme_unbinned_65	0	0	0	0	0.0278124	0	0	0	0	0	0	0	0.000717859	0	0	0	0.000762854	0	0	0	0	0	0	0	0	0	0	0.00162356	0	0	0	0	0	0	0	0	0	0	0.00436707	0	0	0	0	0	0
14_vRhyme_unbinned_67	0	0	0	0	0.0266566	0	0	0	0	0	0	0	0	0	0	0	0.00620453	0	0	0	0	0	0	0	0	0	0	0	0	0	0	0	0	0	0	0	0	0	0	0	0	0	0	0	0
14_vRhyme_unbinned_68	0	0	0	0	0.0267778	0	0	0	0	0	0	0	0	0	0	0	0.00514562	0	0	0	0	0.00147664	0	0	0	0	0	0	0	0	0	0	0	0	0	0	0	0	0	0	0	0	0	0	0
14_vRhyme_unbinned_69	0	0	0	0	0.0355812	0	0	0	0	0	0.000976189	0	0.00645821	0	0	0	0.000715417	0	0	0	0	0	0	0	0	0	0	0	0	0	0	0	0.00205273	0	0	0	0	0	0.000479035	0	0	0	0	0	0
14_vRhyme_unbinned_7	0.0033389	0	0.00861145	0.0717827	0.0287454	0.00788429	0.00138555	0.000937638	0.000748276	0.00103751	0.00163704	0.00527837	0	0.00187066	0.00141999	0.000373113	0.00463364	0.00199438	0	0.00332603	0	0.0358377	0.0107481	0.00190712	0.00429919	0	0.00617181	0.0013342	0.0030513	0.00937206	0.00710873	0.00158962	0	0.00450021	0.00142387	0.0057745	0.00582559	0.00531848	0	0.000622515	0.00168984	0.00184481	0.00419003	0	0.0203956
14_vRhyme_unbinned_71	0	0	0	0	0.0332868	0	0	0	0	0	0	0	0	0	0	0	0	0	0	0	0	0	0	0	0	0	0	0	0	0	0	0	0	0	0	0	0.000330117	0	0	0	0.00358254	0.001189	0	0	0
14_vRhyme_unbinned_72	0	0	0	0	0.0603	0	0	0	0	0	0.0100123	0.00631028	0.00746089	0.00459926	0.000850189	0.00433303	0.00225792	0	0	0	0.0109914	0.00208763	0.00148787	0	0	0	0	0	0	0	0	0	0.0127219	0	0	0	0	0	0	0	0	0	0	0	0
14_vRhyme_unbinned_73	0	0	0	0	0.0305785	0	0	0	0	0	0	0	0	0	0	0	0	0	0	0	0	0	0	0	0	0	0	0	0	0	0	0	0	0	0	0	0	0	0	0	0.00349484	0.00121017	0	0	0
14_vRhyme_unbinned_74	0.0024181	0.000627379	0	0.00108092	0.0300135	0	0.00209923	0	0	0	0	0	0	0	0.000708486	0	0	0	0.000851506	0	0.000264148	0	0	0.000870038	0	0	0	0.00144019	0	0	0	0	0	0.00113023	0	0.0100491	0	0	0	0	0.0159087	0.000422143	0.00225769	0	0.000468751
14_vRhyme_unbinned_8	0.00134792	0.00058854	0	0	0.106167	0.00384798	0.00319423	0	0	0	0	0	0	0.00346135	0	0	0	0	0	0	0.000889415	0	0	0	0	0	0.000687513	0.00125002	0.0011106	0	0	0.000607892	0	0	0	0	0.000232765	0	0.000914716	0	0	0	0	0	0.00119563
14_vRhyme_unbinned_9	0	0	0	0.00235287	0.0415666	0.00971459	0	0.00152878	0	0	0	0	0.014212	0.00786807	0.00188304	0	0.00111868	0	0	0.0034923	0.0158993	0.0023427	0	0.00036502	0	0	0	0	0.000757089	0.00252341	0	0	0.0194509	0	0	0.000969585	0.00928739	0.0138575	0.00132181	0.000749935	0	0.00651031	0.00220405	0.0034067	0.00125225
15_vRhyme_bin_1	0.000596872	0	0	0	0	0.130483	0	0	0	0	0.00234534	0	0	0.0567029	0	0	0	0	0	0	0	0	0	0	0	0	0	0	0	0	0	0.000542354	0	0	0	0	0.000723099	0	0	0	0	0.00377227	0.00330251	0	0
15_vRhyme_bin_6	0.000330671	0	0	0	0	0.0379111	0	0	0	0	0	0	0	0.00614728	0	0	0	0	0	0	0	0	0	0	0	0	0	0	0	0	0	0	0	0	0	0	0	0	0	0	0	0	0	0	0
15_vRhyme_bin_7	0	0	0	0.00138353	0	0.0482673	0	0.00232181	0	0	0.000932288	0	0.0065204	0.0201913	0.000194632	0	0.0060355	0.00202075	0	0	0	0	0	0	0	0	0.0020617	0.000159964	0	0.0211202	0.0112342	0.000515393	0	0	0	0	0	0	0	0.00212891	0.0104297	0.00141183	0.00697179	0	0.00410292
15_vRhyme_unbinned_1	0	0	0	0.00105795	0.00371343	0.0432123	0	0.00107037	0	0	0.000514326	0	0.00665339	0.011538	0	0	0.00173794	0.00238804	0	0	0.0004824	0	0	0	0	0	0.0020319	0	0	0	0.0114622	0.000483643	0	0	0	0	0	0	0	0.00149448	0.00541619	0.00079043	0.00395266	0.000540725	0
15_vRhyme_unbinned_2	0	0	0	0	0	0.038114	0	0	0	0	0.000519442	0	0	0	0	0	0	0	0	0	0	0.00764227	0	0	0	0	0	0	0	0	0.000282011	0	0	0	0.00077037	0	0	0	0.00051837	0	0	0	0	0.000883451	0
16_vRhyme_bin_1	0.000588388	0	0	0.0181339	0	0	0.0343479	0	0.00517999	0.0014472	0	0.00181936	0	0.00545557	0	0.00660073	0.00288578	0.00165609	0.00404663	0	0	0	0	0	0	0	0	0	0	0	0	0.000402747	0.00561107	0	0	0	0.00555733	0.00633229	0	0	0	0	0.0016934	0	0
16_vRhyme_bin_11	0	0	0	0	0	0.0049158	0.0295771	0	0	0.00118931	0	0	0	0.00266601	0.000819079	0	0.00455712	0.00548929	0.000303435	0	0	0.0018165	0.0152472	0	0	0	0	0	0.00191569	0	0	0	0	0	0	0.00196418	0.000339969	0.00357545	0	0.00224503	0.00362317	0	0.00213412	0	0
16_vRhyme_bin_12	0	0	0	0	0	0	0.0341189	0	0	0	0	0	0	0	0	0	0	0	0	0	0	0	0	0	0	0	0	0	0	0	0	0	0	0	0	0	0	0	0	0	0	0	0	0	0
16_vRhyme_bin_15	0	0	0	0	0	0	0.0408062	0	0	0	0	0.00158374	0	0.000880431	0.00365536	0	0	0	0.00206674	0	0	0.000973964	0.00089515	0	0	0	0	0.000232676	0	0	0.00273933	0.00113723	0	0.00263066	0	0.00131303	0.00170998	0	0	0.00115043	0	0	0	0	0
16_vRhyme_bin_16	0	0	0	0	0	0	0.0483578	0	0	0.000983689	0	0	0	0	0	0	0.000786279	0	0	0.00559019	0	0	0	0	0	0	0	0	0	0	0	0	0	0	0	0	0.00128343	0	0.000189258	0	0	0	0	0	0
16_vRhyme_bin_17	0	0	0	0	0	0	0.0294341	0	0	0	0	0	0	0	0	0	0	0	0	0	0	0	0	0	0	0	0	0	0	0	0	0	0	0	0	0	0	0	0	0	0	0	0	0	0
16_vRhyme_bin_18	0.000487994	0	0.00094119	0	0	0	0.0327043	0	0	0	0	0	0	0	0	0	0	0	0	0	0	0.00033684	0	0	0	0	0	0	0	0	0.000690702	0	0	0	0	0	0	0	0	0	0	0	0	0	0.0225441
16_vRhyme_bin_19	0	0.00109962	0	0.00210753	0.00127882	0	0.0475097	0	0	0	0	0.0017819	0	0	0.00101523	0	0	0	0	0.000254388	0	0.00267682	0	0.00303312	0	0	0	0	0	0.00842575	0	0	0	0	0	0	0	0	0	0.00165914	0	0	0.00205025	0	0
16_vRhyme_bin_2	0.000363338	0	0	0.0100611	0.00253413	0	0.0303783	0	0.00298146	0.000548277	0	0.00114901	0	0.00264711	0	0.00307918	0.00272859	0.000939126	0.00235706	0	0.000976713	0	0	0	0	0	0	0	0	0	0	0.000281579	0.00151169	0	0	0	0.00315361	0.0028468	0	0	0.00442205	0	0.00110323	0	0
16_vRhyme_bin_4	0	0	0	0.00239223	0.00348459	0	0.037908	0	0	0	0	0	0.00129822	0	0	0	0	0	0	0	0	0	0	0	0	0	0	0	0	0	0	0.00037496	0	0	0	0	0	0	0	0.00131431	0	0	0.0060593	0	0
16_vRhyme_bin_7	0	0	0	0	0.000529341	0	0.0651296	0	0	0	0.000666603	0.00222855	0	0	0.00136096	0.000508889	0.00127168	0	0	0	0.00108105	0	0.00226922	0.0011804	0	0	0.000961569	0	0	0	0	0	0	0	0	0.00324788	0	0	0	0	0	0.00147132	0.00349803	0	0
16_vRhyme_bin_8	0	0	0	0.000407812	0	0.00171149	0.102262	0	0	0	0	0	0	0	0.000706134	0.00513168	0.00256162	0	0	0	0	0	0	0	0	0	0	0	0	0	0	0	0.00137591	0.000889946	0	0	0	0	0	0	0	0	0.00147387	0	0
16_vRhyme_bin_9	0	0	0	0	0	0	0.0306625	0	0	0	0.00220256	0.00232599	0	0.00134589	0.00133608	0	0.00127021	0.00106905	0.000334351	0.000438603	0.00190394	0.00074913	0	0	0	0.00217245	0	0.00024066	0.000676906	0.00488398	0	0	0.0010272	0	0	0	0	0	0	0.00156072	0.00427567	0.00105759	0.00255569	0	0
16_vRhyme_unbinned_1	0	0	0	0	0	0	0.0497224	0	0	0	0	0	0	0	0	0	0	0	0	0	0	0	0	0	0	0	0	0	0.000414452	0	0	0	0.00276514	0	0	0	0	0	0.00106897	0	0	0	0	0	0
16_vRhyme_unbinned_11	0	0.0180538	0	0	0	0	0.065385	0.00193618	0	0	0.0437721	0	0	0	0	0	0.0168719	0	0	0	0	0	0.0343404	0	0	0	0.0100939	0	0	0	0.00221612	0.00835204	0	0	0	0	0	0	0	0	0	0	0	0	0
16_vRhyme_unbinned_12	0	0	0	0	0	0	0.03386	0	0	0	0	0.000884559	0	0	0	0	0.00312315	0	0	0	0	0	0	0	0	0	0	0	0	0	0.00272937	0	0	0	0	0	0	0	0	0	0	0	0	0	0
16_vRhyme_unbinned_14	0	0	0	0	0	0	0.0600334	0	0	0	0.00052051	0	0	0	0	0	0	0	0	0	0	0	0	0	0	0	0	0	0.00041568	0	0	0	0.00182784	0	0	0	0	0	0.00112885	0	0	0	0	0	0
16_vRhyme_unbinned_15	0	0.00137723	0	0	0.00465482	0	0.0324606	0	0	0	0	0.00118703	0	0	0	0	0.00325934	0	0	0	0.00120932	0	0	0	0	0	0	0	0	0	0	0	0	0	0.00740316	0	0.00917374	0.010215	0	0	0.013566	0	0	0	0
16_vRhyme_unbinned_17	0	0	0	0	0	0	0.0404544	0	0	0	0	0	0	0	0	0	0	0	0	0	0	0	0	0	0	0	0	0	0	0	0	0	0	0	0	0	0	0	0	0	0	0	0.0199328	0	0
16_vRhyme_unbinned_18	0	0	0	0	0	0	0.0429755	0	0	0	0	0	0	0	0	0	0	0	0	0	0	0	0	0	0	0	0	0	0	0	0	0	0	0	0	0	0	0	0	0	0	0	0	0	0
16_vRhyme_unbinned_19	0	0	0	0	0	0	0.054325	0	0	0	0	0	0	0	0	0	0	0	0	0	0	0	0	0	0	0	0	0	0	0	0	0	0	0	0	0	0	0	0.00190053	0	0	0	0.00110035	0	0
16_vRhyme_unbinned_20	0	0.0028801	0.0077874	0.000613121	0	0	0.0451833	0.00205583	0.00246788	0.00278739	0.00246318	0.00724522	0	0	0.00265292	0	0.00865972	0.00696295	0	0.00570769	0.00186902	0.00674298	0	0	0.0179903	0.0079362	0.00376012	0.00252675	0	0.00437866	0.00552397	0.00895951	0	0.00173359	0.0189134	0	0.00242162	0.0112013	0.00703655	0	0	0	0.00883299	0	0
16_vRhyme_unbinned_21	0.000599143	0	0	0.0234524	0	0	0.0367088	0	0.0014895	0.000945246	0	0.00144061	0	0.00503411	0	0.00361882	0.00399201	0	0.00578064	0	0	0	0	0	0	0	0	0	0	0	0	0.000431496	0.000699881	0	0	0	0.00630155	0.00847849	0	0	0	0	0.00101604	0	0
16_vRhyme_unbinned_22	0	0.0017249	0	0	0.00787973	0	0.0417731	0	0.00078098	0	0	0.000742514	0	0	0.00164289	0	0	0	0	0.000579243	0	0	0	0.0043606	0	0	0	0	0	0	0	0	0.013012	0	0	0	0.00557872	0.00934328	0	0	0.00438995	0	0	0	0.00282648
16_vRhyme_unbinned_23	0	0	0	0	0	0	0.0521496	0	0	0	0	0	0	0	0	0	0	0	0	0	0	0	0	0	0	0	0	0	0	0	0	0	0.00306823	0.000547762	0	0	0	0	0.00168793	0	0	0	0.00045636	0.0031936	0
16_vRhyme_unbinned_25	0	0	0	0	0	0	0.037925	0	0	0	0	0	0	0	0	0	0	0	0	0	0	0	0	0	0	0	0	0	0	0	0	0	0	0	0	0	0	0	0	0	0	0	0.0172704	0	0
16_vRhyme_unbinned_26	0	0	0	0	0.00296345	0	0.0336757	0	0	0	0	0	0.00201601	0	0	0	0	0	0	0	0	0	0	0	0	0	0	0	0	0	0	0.000264218	0	0	0	0	0	0	0	0.00188839	0	0	0.00294079	0	0
16_vRhyme_unbinned_27	0	0	0	0	0	0	0.0367287	0	0.00401095	0.000869679	0.000691552	0.00296644	0	0	0	0.0114196	0	0.00210705	0	0	0	0	0	0	0	0	0	0	0	0	0	0.000202177	0.0125977	0.000261271	0	0	0	0	0	0	0	0	0	0	0
16_vRhyme_unbinned_28	0	0	0.00485096	0	0	0	0.0197847	0	0	0	0	0.00178434	0.0113952	0	0	0	0.01991	0	0	0	0	0	0	0	0.00125678	0.000630951	0	0	0	0.00909075	0	0	0	0	0	0	0	0	0	0	0	0	0	0	0
16_vRhyme_unbinned_29	0	0	0	0	0	0	0.0325593	0	0	0	0	0	0	0	0	0	0.00578649	0	0	0	0	0	0	0	0	0	0	0	0	0	0.000989929	0	0	0.000575432	0	0	0	0	0.000277866	0	0	0	0	0	0
16_vRhyme_unbinned_31	0	0	0	0	0	0.000670697	0.126874	0	0	0	0	0	0.0948095	0	0	0.0118669	0.00143066	0	0	0	0	0.00122036	0	0	0	0	0	0	0	0	0	0	0	0.00100737	0	0	0	0	0	0	0.0073738	0	0.00404545	0	0
16_vRhyme_unbinned_32	0	0	0	0	0	0	0.0495477	0	0	0	0	0	0	0	0	0	0	0	0	0	0	0	0	0	0	0	0	0	0	0	0	0	0.00695972	0	0	0	0	0	0.00166083	0	0	0	0	0.00081142	0
16_vRhyme_unbinned_33	0	0	0	0	0	0	0.0218681	0	0	0	0	0	0.00991005	0	0	0	0	0	0.00183868	0	0	0	0	0	0	0	0	0	0	0.00390377	0	0	0	0	0	0	0	0	0	0	0.0027346	0	0	0	0
16_vRhyme_unbinned_34	0	0	0	0	0	0	0.0358529	0	0	0	0	0	0	0	0	0	0	0	0	0	0	0	0	0	0	0	0	0	0	0	0	0	0	0	0	0	0	0	0	0	0	0	0	0	0
16_vRhyme_unbinned_36	0	0	0	0.00193159	0.00105647	0	0.036889	0	0	0	0	0	0	0	0	0	0	0	0	0	0	0	0	0	0	0	0	0	0	0	0	0.000387711	0	0	0	0	0	0	0	0.0010296	0	0	0.00296412	0	0
16_vRhyme_unbinned_38	0	0.000728263	0	0	0.020518	0	2.27418	0	0	0.00586176	0	0	0	0	0	0	0.00179667	0.0281484	0	0	0.00302197	0.00440569	0	0.00696814	0	0	0	0	0	0.0164285	0	0	0	0	0	0	0	0.162178	0	0.00482271	0	0	0.00498194	0.0539457	0
16_vRhyme_unbinned_39	0	0	0	0	0	0	0.799002	0	0	0	0	0	0	0	0	0	0	0	0	0	0	0	0	0	0	0	0	0	0	0	0	0	0	0.00516756	0	0	0	0	0	0	0	0.00192149	0	0	0
16_vRhyme_unbinned_4	0.0609361	0.018599	0.0381401	0.0203893	0.0217077	0.00541964	0.0846523	0.0332127	0.0833496	0.00962509	0.0998253	0.0227722	0.0227798	0.00683764	0.00151383	0.0707222	0.0207766	0.0139269	0.0147013	0.00666734	0.071201	0.0158585	0.0640324	0.0309653	0.00065646	0.00953513	0.0159493	0.0124726	0.0128071	0	0.0118826	0.00565064	0.0494614	0	0.0581165	0.0065065	0.0108546	0.0153194	0.0281245	0.0292171	0.0104361	0.0640856	0.0186225	0.0207593	0
16_vRhyme_unbinned_40	0	0	0	0	0.00258285	0	0.0407457	0	0	0	0	0	0	0.00197449	0	0	0	0.00183153	0	0	0.000451391	0	0	0	0	0	0	0	0	0	0	0	0	0	0	0	0	0	0	0	0.00359979	0	0.000828415	0	0
16_vRhyme_unbinned_41	0	0	0	0	0	0	0.0193981	0	0	0	0	0	0.00183411	0	0	0	0	0	0.000862348	0	0	0	0	0	0	0	0	0	0	0	0	0	0	0	0	0	0	0	0	0	0.00123934	0	0	0	0
16_vRhyme_unbinned_42	0.00131511	0.00472538	0.0201709	0.00478651	0.00282567	0.00387936	0.0217389	0.00231682	0.00393268	0.00213388	0.00387239	0.00174557	0.00231815	0.0183513	0.004306	0.00211466	0.00919813	0.00670026	0.00782717	0.0068223	0.00161215	0.0047492	0.00468543	0.00255485	0.00548293	0.0172962	0.02695	0.0190354	0.0262144	0.00121882	0.00604258	0.0221149	0.00535304	0.00346364	0.0238169	0.0249592	0.01354	0.00542144	0.0235115	0.00339598	0.00292399	0.00614069	0.00852263	0.000928077	0.00525785
16_vRhyme_unbinned_6	0	0	0	0	0	0	0.181612	0	0	0	0	0	0	0	0	0	0	0	0	0	0	0	0	0	0	0	0	0	0	0	0	0	0	0	0	0	0	0	0	0	0	0	0	0	0
16_vRhyme_unbinned_7	0	0.00132902	0.00138591	0.00157262	0	0.00137975	0.0238297	0.000463447	0	0.00156519	0.00130257	0.00654433	0	0.00106118	0.008738	0.00111551	0.00522019	0.00201596	0.000524783	0.00152802	0	0.00193006	0.000270712	0.000817439	0.00368183	0.00366227	0.000877664	0	0.00169558	0	0.00144496	0.00199536	0.00136594	0.00163357	0.00402717	0.00632386	0.00165139	0.00582801	0.00172643	0.0016175	0.00695534	0.00063399	0.000791039	0	0.000291243
16_vRhyme_unbinned_8	0	0	0	0	0	0	0.0303324	0	0	0	0	0	0	0	0	0	0	0	0	0	0	0	0	0	0	0	0	0	0	0	0	0	0	0	0	0	0	0	0	0	0	0	0	0	0
16_vRhyme_unbinned_9	0	0	0	0	0	0	0.0377938	0	0	0	0	0	0	0	0	0	0	0	0	0	0	0.00126726	0	0	0	0	0	0	0	0	0	0	0	0	0	0.000707132	0	0	0	0	0	0	0.013029	0	0
17_vRhyme_bin_1	0	0	0	0.00412972	0	0	0	0.0124609	0	0.00385482	0	0	0	0	0	0	0.0107978	0.00271801	0.00274848	0	0	0.00162858	0	0	0	0	0	0	0	0	0	0	0	0	0	0	0	0	0	0.0013823	0	0	0	0	0.00471143
17_vRhyme_bin_2	0	0	0	0	0	0	0	0.0191295	0	0	0	0	0	0	0	0	0	0	0	0	0	0	0	0.00142594	0.00223721	0.0014251	0	0.00093036	0	0	0	0	0	0	0	0	0.000219234	0	0	0	0.00302207	0.000353675	0	0.00507906	0
17_vRhyme_bin_3	0	0.00208644	0.0140514	0.00108033	0.000680487	0	0.00194217	0.0155183	0	0	0	0.00573743	0.00409506	0.000765268	0.00114146	0.00303027	0	0.00276271	0.00110326	0.00605614	0.00167378	0.00400438	0.00402513	0.000817179	0	0	0.00273626	0.00296036	0.00111906	0	0.0022972	0	0.00546253	0	0	0	0.00797493	0.00232524	0.00461969	0.00167195	0.00137043	0.00401658	0.0033394	0.0048377	0.00375773
17_vRhyme_bin_4	0	0	0.00180481	0.00185482	0	0	0	0.053825	0	0	0	0.00110491	0	0	0	0	0.00053533	0	0	0	0	0	0	0	0	0	0	0	0	0	0	0	0	0	0	0	0	0	0.00062836	0.00038651	0	0	0	0	0
17_vRhyme_bin_5	0	0	0.00269194	0.00127229	0.000610712	0	0.00340187	0.0157087	0.00105988	0.000669916	0.00639389	0	0.00526986	0	0.00166186	0	0.00468257	0.0160124	0.00888887	0.00101554	0.00178267	0.00259407	0.00104806	0.00202806	0	0.00464607	0	0.000592609	0	0.00337241	0	0.00113975	0	0	0.00479228	0.00158972	0.00154919	0.0014668	0.00560608	0.0044236	0.00113266	0.00252091	0.00485788	0.00216975	0.000557151
17_vRhyme_unbinned_1	0	0	0.000419984	0.000919717	0	0	0	0.0111331	0.000508326	0.000529296	0	0.00868815	0.0140017	0.00024882	0.000944563	0	0	0	0.00191682	0	0	0	0	0	0.00287801	0	0	0.000331607	0	0	0	0	0	0	0	0	0	0	0.00158309	0.00534487	0	0	0.00422448	0	0.000926857
17_vRhyme_unbinned_10	0	0.0214261	0	0	0	0	0	0.038778	0.0176721	0.00239646	0.0177473	0	0.00348453	0	0.0210464	0	0.0158791	0	0	0	0	0	0.0278036	0	0	0	0	0	0	0	0	0	0	0	0	0	0	0	0	0	0	0.000741864	0	0	0
17_vRhyme_unbinned_12	0	0	0	0	0	0	0	0.0381168	0.00180561	0	0.000443668	0.000354786	0.00173789	0	0.00424051	0	0.000791501	0	0	0	0.0162909	0	0.000989597	0	0	0	0	0	0.00259162	0.00828067	0	0	0	0	0	0	0.000284274	0	0	0.00151531	0	0	0.000490406	0	0.00055061
17_vRhyme_unbinned_15	0.0157851	0.0127146	0.0706027	0.231636	0.0425754	0.014928	0.138681	0.0339496	0.0263557	0.0295048	0.0757531	0.0554284	0.166205	0.0352588	0.0588842	0.335731	0.0545437	0.140463	0.142811	0.0502286	0.255624	0.0611053	0.144252	0.0705572	0.0469124	0.0353067	0.00266873	0.0107535	0.00310345	0.0495138	0.0145435	0.0161562	0.290613	0.127617	0.0498417	0.016679	0.0128709	0.130311	0.0860519	0.161939	0.101262	0.0881956	0.127617	0.404363	0.0372747
17_vRhyme_unbinned_16	0	0	0	0	0	0	0.00126927	0.0477377	0	0	0	0	0	0	0	0	0	0	0	0	0.00229624	0	0.00250833	0	0	0	0	0	0	0	0.000437492	0.000937677	0	0	0	0	0	0	0	0.000559124	0	0	0.000806046	0	0
17_vRhyme_unbinned_17	0.00166255	0.00180103	0.00200988	0.000678613	0.000485284	0.000600734	0.00144125	0.101506	0.00226733	0.00125249	0.00447203	0.00133905	0.00364117	0.00108871	0.000473664	0.00934535	0.000797734	0.00113508	0.000590366	0	0.00445591	0.00127611	0.00234383	0.00153666	0.00182691	0	0.00183032	0.0013431	0.00100735	0.00553863	0.000675813	0.00131531	0.0151725	0.00128434	0.0059691	0.00152692	0.00128847	0.0017747	0.00219452	0.002799	0.00318775	0.00111207	0.0104975	0.00363742	0
17_vRhyme_unbinned_19	0	0	0.0110307	0	0	0	0	0.132685	0	0.00208306	0	0	0	0	0.00748243	0	0	0	0	0.00250565	0.0173919	0.00613627	0	0.00424999	0.0125318	0	0	0.00294358	0	0	0	0	0	0	0	0	0	0	0	0	0.00130998	0	0	0	0
17_vRhyme_unbinned_2	0	0	0	0	0	0	0	0.0362123	0	0	0	0	0.0011437	0	0.00334445	0	0.000662694	0	0	0	0.0113938	0	0.000760959	0	0	0	0	0	0.00097076	0.00514638	0	0	0	0	0	0	0.000786619	0	0	0.00131264	0	0	0	0	0
17_vRhyme_unbinned_20	0	0	0	0.00312755	0.00718966	0.00835338	0.00225984	0.0398483	0.00371656	0.000334034	0	0.000789763	0.0035173	0.00161528	0.00177167	0	0.00215989	0	0	0	0.027542	0.000612548	0	0.000406897	0	0	0	0	0	0.00372712	0	0.000386036	0.00588197	0	0	0.0016461	0.000777478	0.00196399	0.000840778	0.000450282	0.00105794	0.00221613	0.00518664	0.0033465	0
17_vRhyme_unbinned_21	0.00320475	0.00154762	0	0.0006544	0.00274245	0	0.00231428	0.0537422	0	0	0	0	0	0.000329358	0.000624936	0	0	0	0.000888188	0	0.00048713	0	0	0.00139438	0	0	0	0.00213471	0	0	0	0	0	0.00111385	0	0.012988	0	0	0	0	0.019919	0	0.00153317	0	0.000620986
17_vRhyme_unbinned_22	0	0	0	0.00259279	0	0	0	0.0135555	0	0	0.000410503	0	0.00128409	0.000327034	0	0.00339233	0	0.00334949	0.000308792	0	0	0.00152229	0	0	0	0	0	0	0	0	0	0	0	0	0	0	0	0	0	0	0	0	0.000919423	0.000761762	0.00171312
17_vRhyme_unbinned_24	0	0	0	0.00229968	0.00236428	0.0195108	0.000854498	0.0281524	0	0.000921848	0	0.00040854	0.00165254	0.00603892	0.00189593	0.00839999	0.00305804	0	0	0	0.0103377	0	0.002115	0.000919353	0	0	0	0	0.00262946	0	0	0	0.00872393	0	0	0	0.00166442	0.00523721	0.00153389	0.000797765	0	0.00435992	0.00287164	0.00893336	0.000890923
17_vRhyme_unbinned_25	0.0138514	0.0139927	0.018775	0.0265715	0.0335621	0.00429472	0.0198772	0.0492851	0.0299179	0.0132549	0.0323423	0.0084477	0.0137131	0.00999695	0.0107343	0.0341578	0.0218801	0.00643695	0.00835712	0.00600007	0.0179399	0.0107001	0.0223329	0.0222565	0	0.00394996	0.00211842	0.00860847	0.0062811	0.0113779	0.0210025	0.00176134	0.0907938	0.00485372	0.00198157	0.00537437	0.00966624	0.00578592	0.0062652	0.0196942	0.0139434	0.0201349	0.0448151	0.01548	0
17_vRhyme_unbinned_27	0.00202828	0.00390839	0.0031297	0.00157504	0.00529282	0.000840226	0.0024863	0.10057	0.00313571	0.00159479	0.00118157	0.000834745	0.00440365	0	0.000154499	0.00929038	0.00133118	0.00187331	0.000649623	0	0.00391921	0.00152808	0.000695555	0.00210212	0.00434804	0	0.00215589	0.000912272	0.00100192	0.00280757	0	0.00086299	0.0123845	0.00228274	0.00357311	0.000743418	0.000898506	0.00228819	0.00189742	0.00187454	0.00213591	0.000526875	0.00797461	0.00603393	0.000897586
17_vRhyme_unbinned_28	0	0	0	0.00132227	0	0	0.00204973	0.0353277	0	0	0	0	0.00175939	0.00221521	0.00100364	0	0.000900988	0	0	0	0.00120243	0	0	0	0	0	0	0	0	0	0	0	0.00384255	0.000555796	0	0.00124666	0.00335516	0	0	0	0.0014438	0	0.00362634	0.000743887	0
17_vRhyme_unbinned_29	0	0	0	0	0	0	0.00173572	0.0335152	0	0	0	0	0	0	0.00139223	0	0.00200938	0	0	0	0	0	0	0	0	0	0	0.000580154	0	0	0	0	0	0.00169945	0.00330056	0.00181437	0.000970448	0	0	0	0.00112931	0	0.00318034	0.00118887	0
17_vRhyme_unbinned_30	0	0	0	0	0	0	0	0.0447481	0	0	0	0	0	0	0.0461413	0	0	0	0	0	0	0	0.000883613	0	0	0	0	0	0	0	0	0	0	0	0	0	0	0	0	0.0017027	0	0	0	0	0
17_vRhyme_unbinned_31	0.000523947	0	0	0	0	0	0.000583627	0.0084255	0	0	0.0028435	0	0.000629296	0.000644665	0.000195898	0	0	0	0	0	0	0	0	0	0	0	0	0	0	0	0	0	0	0	0.000696381	0	0.001129	0.00047042	0	0	0	0	0	0	0
17_vRhyme_unbinned_32	0	0	0	0	0	0	0	0.0396762	0	0	0	0	0	0	0.097571	0	0	0	0	0	0	0	0.00205657	0	0	0	0	0	0	0	0	0	0	0	0	0	0	0	0	0.00162642	0	0	0	0	0
17_vRhyme_unbinned_33	0	0	0	0	0	0	0	0.153661	0	0.00320431	0	0	0.00638279	0	0	0	0	0	0	0	0	0	0.00152216	0	0	0	0	0	0	0	0	0	0	0	0	0	0	0	0	0	0	0	0	0	0
17_vRhyme_unbinned_34	0.292893	0.0385243	0.0772194	0.105381	0.375559	0.0464758	0.101475	0.100316	0.0689451	0.146313	0.0648328	0.077282	0.176577	0.102501	0.180813	0.104602	0.0481841	0.0719376	0.0800248	0.0577849	0.167766	0.137214	0.173693	0.0586382	0.00899161	0.0144832	0.046582	0.0324708	0.0485334	0.338141	0.0961595	0.0111745	0.229636	0.104984	0.0522634	0.0245937	0.0888295	0.0686565	0.0491191	0.0433277	0.0373254	0.0611035	0.128371	0.0932244	0.089216
17_vRhyme_unbinned_35	0	0	0	0	0	0.00238887	0	0.0445864	0	0	0.00310052	0	0	0	0	0	0	0	0	0.00086411	0	0	0	0	0	0	0	0	0.000783381	0.000812792	0	0	0	0	0	0.00210962	0	0	0.000757829	0	0.00154582	0.000560317	0.00251528	0.00164002	0
17_vRhyme_unbinned_4	0	0	0	0.00315883	0	0	0	0.0159266	0.000434798	0	0	0	0	0.000360017	0	0.00313656	0	0.00272895	0.0012326	0	0	0.000924624	0	0	0	0	0	0	0	0	0	0	0	0	0	0	0	0	0	0	0	0	0.00243464	0.000364564	0.00134206
17_vRhyme_unbinned_5	0	0	0	0	0	0	0	0.050583	0	0	0	0	0	0	0.0814455	0	0	0	0	0	0	0	0.00189439	0	0	0	0	0	0	0	0	0	0	0	0	0	0	0	0	0.00229966	0	0	0	0	0
17_vRhyme_unbinned_6	0.00113123	0	0	0.00534048	0	0	0.00213006	0.0436352	0	0	0	0.00217173	0	0	0	0.00240288	0	0	0	0.00116928	0.00369285	0.000894628	0.00216459	0.00210084	0	0	0	0	0	0.00289643	0.000762297	0.000826972	0	0.0011381	0	0	0.00115058	0.00123059	0.000748869	0.00131458	0	0.00300625	0	0.00330404	0
17_vRhyme_unbinned_9	0.00245413	0	0	0	0	0.00225551	0	0.048558	0	0.00189445	0	0	0	0	0	0	0	0	0	0.00356464	0	0.00195549	0	0	0	0	0.000435691	0	0.000396023	0	0	0	0.00242226	0	0.000718843	0	0	0	0	0	0.0107666	0.000642525	0	0.0041878	0.00519323
18_vRhyme_bin_1	0	0	0	0	0	0	0	0	0.103943	0	0	0.00182771	0.00548691	0	0.00508344	0	0	0	0	0	0	0	0	0	0	0	0	0	0.00131575	0	0	0	0.0113035	0	0	0	0	0	0.000269998	0	0	0	0	0	0
18_vRhyme_bin_2	0	0	0	0	0	0	0	0	0.0363673	0	0	0	0	0	0.00709144	0	0.00739434	0	0	0	0	0	0	0	0	0	0	0	0	0	0	0	0	0	0	0	0	0.00164269	0	0	0	0	0.0101087	0	0
18_vRhyme_bin_3	0	0	0	0	0.0179159	0.00527425	0.00607704	0.00850673	0.0318131	0	0.00365853	0	0	0	0.0168108	0	0.00608071	0	0	0	0	0	0	0.00910225	0	0.00183711	0	0	0	0	0	0	0	0	0	0	0	0	0	0.0058497	0	0	0.0250911	0.00927735	0
18_vRhyme_bin_4	0.000490062	0	0	0	0	0.0041358	0	0	0.0224456	0	0	0	0	0.000575117	0	0	0	0	0	0	0	0	0	0	0	0	0	0	0	0	0	0	0	0	0	0	0	0	0	0	0	0	0	0	0
18_vRhyme_bin_6	0	0	0	0	0	0	0	0	0.0631717	0	0	0	0	0	1.06639	0	0	0	0	0	0	0	0	0	0	0	0	0	0	0	0	0	0	0	0	0	0	0	0	0	0	0	0	0	0
18_vRhyme_bin_7	0	0	0	0	0	0	0.00138723	0	0.0195984	0.000807535	0	0.00145125	0	0	0	0.00903163	0	0.00277094	0	0	0	0	0	0	0	0	0	0	0	0	0	0	0.00249799	0	0	0	0	0	0	0	0	0	0	0.000531921	0
18_vRhyme_bin_8	0	0	0	0	0	0	0	0	0.0215179	0	0	0	0	0	0	0.00463066	0	0	0	0	0	0	0	0	0	0	0	0	0	0	0	0	0	0	0.00144268	0	0	0	0	0	0	0	0	0	0
18_vRhyme_bin_9	0.00169614	0.00134344	0	0	0.00552649	0	0.0031153	0	0.0865939	0.00111323	0.000691951	0	0.00746024	0	0	0	0	0	0	0.00168089	0.00104845	0	0	0.000665021	0	0	0.0013291	0.000342821	0.00114112	0.00833254	0	0	0.00703867	0.00300495	0	0	0	0	0.000599857	0.00057965	0	0	0	0.00489975	0
18_vRhyme_unbinned_1	0	0	0	0	0	0	0	0	0.0385667	0.000310144	0	0	0	0	0	0	0	0	0	0	0	0	0	0	0	0	0	0	0	0	0	0	0	0	0	0	0	0	0	0	0	0	0	0	0
18_vRhyme_unbinned_11	0	0	0	0	0.00467195	0	0.0214383	0.0241974	0.0337369	0	0	0	0	0.0059479	0	0	0.0125673	0	0	0	0	0	0	0	0	0	0	0.00481327	0.00315225	0	0.0381741	0	0.0163081	0	0	0.00981759	0	0	0	0	0	0.0519457	0	0	0
18_vRhyme_unbinned_12	0	0	0	0	0	0	0	0	0.018842	0	0	0	0	0	0	0	0	0	0	0	0	0	0	0	0	0	0	0	0	0	0	0	0	0	0	0	0	0	0	0	0	0	0	0	0
18_vRhyme_unbinned_13	0	0	0	0.00222152	0	0	0	0.00279886	0.0152916	0.00133508	0	0	0	0	0.00205609	0.000640481	0.00202627	0.000956144	0.00414624	0	0	0.000637463	0	0.00196125	0.000894169	0.00266339	0	0	0	0	0	0	0.00464183	0	0	0	0.00213483	0.00343175	0	0	0.00332328	0.000598932	0	0.00452034	0
18_vRhyme_unbinned_15	0	0	0	0	0	0	0	0	0.0175147	0	0	0	0	0	0	0	0	0	0	0	0	0	0	0	0	0	0	0	0	0	0	0	0	0	0	0	0	0	0	0	0	0	0	0	0
18_vRhyme_unbinned_16	0	0	0.00173761	0	0	0	0	0	0.20718	0.00111994	0	0	0	0	0.00337214	0.000953649	0.00605785	0	0	0.00177959	0.0065485	0	0.000552179	0	0	0	0	0	0	0	0	0	0	0	0	0	0.00308658	0	0	0	0.00171123	0.00347172	0.00194962	0	0.0647208
18_vRhyme_unbinned_18	0	0	0	0	0	0	0	0	0.0903835	0	0	0	0	0.00271424	0	0	0	0	0	0	0.0220502	0	0	0	0	0	0	0.034926	0	0	0	0	0	0	0	0	0	0	0	0.000545454	0	0	0	0	0
18_vRhyme_unbinned_19	0	0	0	0	0	0	0	0	0.0841546	0	0	0	0	0.00441187	0.0010581	0	0	0	0	0	0.023797	0	0	0	0	0	0	0.041561	0	0	0.0047296	0.000684473	0	0	0	0	0	0	0	0.000568871	0.00949124	0	0.00165313	0	0
18_vRhyme_unbinned_2	0	0.000868624	0	0	0.00216537	0	0	0	0.0242624	0	0	0.00413445	0	0	0	0	0.00635319	0.0114633	0.0206922	0	0	0	0	0	0	0	0	0	0	0	0	0	0	0	0	0.00385992	0.039472	0.026621	0	0	0	0.00173736	0.00323671	0	0
18_vRhyme_unbinned_20	0	0	0	0	0	0	0.00271185	0	0.0133565	0	0	0	0.00192169	0	0.00123798	0	0.00125658	0	0	0.00468491	0	0.000748692	0	0.000298105	0.00140599	0.00242873	0	0.000463912	0	0.0156646	0	0	0	0	0	0	0.000415363	0	0	0.000491552	0	0.00158453	0.00415187	0	0
18_vRhyme_unbinned_22	0	0	0	0	0	0	0	0	0.0496642	0	0	0	0	0	0	0	0	0	0	0	0	0	0	0	0	0	0	0	0	0	0	0	0	0	0	0	0	0	0	0	0	0	0.00362927	0	0
18_vRhyme_unbinned_24	0	0	0.004018	0	0	0	0	0	0.0436545	0	0	0	0	0.0109356	0.00447986	0	0	0	0	0	0.0350022	0	0	0	0	0	0	0.0119715	0	0	0.0398404	0.00568965	0	0	0	0	0	0	0	0	0.042764	0	0.00865303	0	0
18_vRhyme_unbinned_25	0	0.000544137	0.00162268	0	0	0.00163496	0	0	0.179577	0.00035353	0	0	0	0.000488336	0	0.000901907	0.000937744	0	0	0	0	0	0	0	0	0	0	0	0	0	0	0.000282764	0	0.00583774	0	0	0.000752183	0	0	0	0.00136822	0	0	0	0
18_vRhyme_unbinned_26	0	0	0	0	0	0	0	0	0.0228472	0	0	0	0	0	0	0.00204439	0	0	0	0	0	0	0	0	0	0	0	0	0	0	0	0	0	0	0	0	0	0	0	0	0	0	0	0	0
18_vRhyme_unbinned_27	0	0	0	0	0	0	0	0	0.0893448	0	0	0	0	0.00461074	0	0	0	0	0	0	0.0312864	0	0	0	0	0	0	0.084658	0	0	0	0	0	0	0	0	0	0	0	0.000744268	0	0	0	0	0
18_vRhyme_unbinned_6	0	0	0	0	0	0	0	0	0.0838507	0	0	0	0	0.00125528	0	0	0	0	0	0	0.0049732	0	0	0	0	0	0	0.0138498	0	0	0	0	0	0	0	0	0	0	0	0	0	0	0	0	0
18_vRhyme_unbinned_7	0	0	0	0	0	0	0	0	0.0976609	0	0	0	0	0.00823952	0.00220969	0	0	0	0	0	0.0598219	0	0	0	0	0	0	0.100939	0	0	0.002888	0.000684331	0	0	0	0	0	0	0	0.000863709	0.0163292	0	0.00121875	0	0
18_vRhyme_unbinned_8	0	0	0	0	0	0	0	0	0.089149	0	0	0	0	0	0	0	0	0	0	0	0	0	0	0	0	0	0	0	0	0	0	0	0	0	0	0	0	0	0	0	0	0	0	0	0
18_vRhyme_unbinned_9	0	0	0	0	0	0	0	0	0.0502463	0	0	0	0	0.00314742	0	0	0	0	0	0	0	0	0	0	0	0	0	0	0	0	0.0144068	0.00125823	0	0	0	0	0	0	0	0	0.0164494	0	0.00414433	0	0
19_vRhyme_bin_5	0	0	0.00113624	0	0	0	0	0	0	0.0277706	0	0	0	0	0.00305195	0.000645023	0.00552578	0	0	0.000717694	0.00508465	0	0	0	0	0	0.000409305	0	0	0	0	0	0	0	0	0	0.00288244	0	0	0	0	0.00379586	0	0	0.067821
19_vRhyme_bin_6	0	0	0	0	0	0	0	0	0	0.0139392	0	0	0	0.000302214	0	0	0.00470852	0	0	0	0	0	0	0	0	0	0	0	0	0	0	0	0	0	0	0	0	0	0	0	0	0	0	0	0
19_vRhyme_unbinned_1	0	0	0	0	0	0.000933865	0	0	0	0.0210544	0	0	0	0.000236121	0	0	0	0	0	0	0	0	0	0	0	0	0	0	0	0	0	0	0	0	0	0	0	0	0	0	0.0023213	0	0	0	0
19_vRhyme_unbinned_10	0	0	0	0.000404845	0	0	0	0	0	0.01617	0	0	0.00325043	0	0.000572999	0	0.00123458	0	0	0	0	0	0	0	0	0	0	0.000215743	0	0	0	0.000313004	0	0.00153182	0	0	0.000783608	0	0	0	0	0	0.00541518	0.000454423	0
19_vRhyme_unbinned_11	0	0	0	0	0	0	0	0.00247451	0	0.0636575	0	0	0.00293384	0	0.00100491	0.000853792	0	0	0	0	0.0079264	0	0	0	0	0	0	0	0.00888365	0.00364758	0.0009271	0	0	0	0	0	0	0	0	0.00459173	0	0	0	0.000469245	0.00168661
19_vRhyme_unbinned_12	0.0090146	0	0	0.00700509	0.00665995	0.00135684	0.00186873	0.00244909	0.00153522	0.01549	0.00251075	0.000683242	0.0162958	0	0.00267158	0	0.00122259	0.000894132	0.0019013	0.00125869	0.00657744	0.00160738	0	0.00347549	0	0	0	0.00215544	0	0	0.0021913	0	0.00587319	0.00253437	0	0	0.00277726	0.00123949	0	0.00053985	0.00139016	0.00185071	0.00617474	0.00211517	0.00114933
19_vRhyme_unbinned_13	0.00433505	0.00112113	0.010961	0.00791094	0.00257246	0.00111574	0.00125825	0.000469693	0.00403243	0.0228198	0.000605363	0.000919042	0.00695134	0.00323765	0.0030442	0.00473048	0.00372621	0.00170788	0.000757123	0.00150483	0.00474031	0.00141063	0.00704754	0.00195413	0	0.0013341	0	0.000818975	0.00131916	0.0102228	0.00274311	0.000901748	0.0173468	0.000783535	0.0068987	0	0.00227236	0.00355729	0.00145948	0.000798177	0.00478625	0.0069387	0.0162284	0.00356678	0.00078699
19_vRhyme_unbinned_14	0	0	0.0124778	0	0	0	0	0	0	0.0704631	0	0.000624626	0	0.00110556	0.011195	0	0	0	0	0.000196027	0.00624865	0	0	0	0	0	0	0	0	0	0	0.000432723	0	0	0	0	0	0.00192275	0	0	0	0.00892741	0.00572009	0.000530369	0
19_vRhyme_unbinned_15	0	0	0	0	0.00208826	0	0	0	0.00953306	0.0789778	0	0.00308946	0.0113313	0	0.00473682	0	0	0	0	0	0	0	0	0.0128087	0	0	0	0	0.00159606	0	0	0	0.0156138	0	0	0	0	0	0.000599967	0	0	0	0	0	0
19_vRhyme_unbinned_16	0	0	0	0	0.00115535	0	0	0	0	0.156432	0.00552803	0	0	0	0	0	0.000648714	0	0	0	0	0	0	0	0	0	0	0	0	0	0	0	0	0	0	0	0	0	0	0	0	0.000425105	0	0	0
19_vRhyme_unbinned_17	0	0	0	0	0	0	0.0025015	0	0	0.0263343	0	0	0	0	0	0.00130153	0	0	0	0	0	0	0	0.00277594	0	0	0	0	0.00657887	0	0	0	0	0	0	0	0	0	0.00112022	0	0	0	0.000656446	0	0
19_vRhyme_unbinned_18	0	0	0	0	0	0	0.00300938	0	0	0.0524352	0	0	0	0	0	0.000609711	0	0	0	0	0	0	0	0.000953667	0.00204902	0	0	0	0.00632353	0	0	0	0	0	0	0	0	0	0.000492388	0	0	0	0.000882738	0	0
19_vRhyme_unbinned_2	0.032513	0.115116	0.110226	0.170765	0.0600658	0.00113503	0.415475	0.18333	0.219247	0.0720701	0.443668	0.0785749	0.230515	0.0387432	0.0734557	0.0581773	0.219243	0.147901	0.340067	0.0188077	0.0940342	0.0294505	0.00081343	0.436538	0.00146443	0.086106	0	0.00759189	0.023834	0.0993159	0.11889	0.0056206	0.21611	0.00165174	0.251205	0.0824264	0.0883758	0.108762	0.0147227	0.0587787	0.562767	0.314	0.0618117	0.016551	0.0206734
19_vRhyme_unbinned_20	0	0	0	0	0	0	0	0	0	0.0278379	0	0	0	0	0	0	0	0	0	0	0	0	0.0020477	0	0	0	0	0	0	0	0	0	0	0	0	0	0	0	0	0	0	0	0	0	0
19_vRhyme_unbinned_21	0	0	0	0	0	0	0.00716187	0	0	0.0219753	0	0	0.0015134	0	0	0	0	0.00377874	0.000817825	0	0	0	0	0	0	0	0.000349902	0	0	0	0.000771591	0	0	0	0	0	0	0	0	0	0	0	0	0	0
19_vRhyme_unbinned_22	0	0.000880759	0	0	0	0	0	0	0	0.0261545	0.000504283	0	0	0	0	0	0	0	0.000568455	0	0	0	0	0	0	0	0	0.00534814	0.00161847	0	0	0	0.000997969	0	0.00225354	0.00116743	0.000686601	0	0.00112683	0.000655219	0	0	0	0	0
19_vRhyme_unbinned_24	0.00989937	0.01215	0.00789505	0.00353159	0.0115402	0.00402173	0.00502128	0.00449661	0.00446176	0.029923	0.0062291	0.00193708	0.00442964	0.00417179	0.00186972	0.0107445	0.00854564	0.00718276	0.00371941	0.00250734	0.00748059	0.00230264	0.00276126	0.0167276	0.00344017	0.0115709	0.0105169	0.0350356	0.0192113	0	0.00373695	0.0105514	0.0106266	0	0.0266166	0.0123164	0.00506775	0.0052459	0.0150502	0.00601569	0.00212409	0.00652417	0.00532713	0.00171299	0.00167165
19_vRhyme_unbinned_25	0	0	0.00545159	0	0	0	0	0	0	0.02049	0	0	0.00691096	0	0	0	0.000909005	0	0	0.00132201	0	0	0	0	0	0.00205854	0	0.000252083	0	0	0	0.000237423	0.002803	0	0	0	0	0	0	0	0	0.00103975	0.0153101	0	0
19_vRhyme_unbinned_26	0	0	0	0	0	0	0	0	0	0.0212732	0	0	0	0	0	0	0	0	0	0	0	0	0	0	0	0	0	0	0	0	0	0	0	0	0	0.00432475	0	0	0	0.00261641	0	0	0	0	0
19_vRhyme_unbinned_27	0	0	0	0	0.0318423	0	0.00309345	0	0	0.041297	0	0	0.171068	0.008487	0	0	0	0	0	0	0.00511058	0	0	0	0	0	0	0	0.00722125	0.750487	0	0	0.0090804	0	0	0	0.0217014	0.0378778	0	0	0	0	0.00824561	0	0
19_vRhyme_unbinned_28	0	0	0	0	0	0	0.0024398	0	0	0.0303558	0	0	0	0	0	0.000870029	0	0	0	0	0	0	0	0.00270239	0.00102238	0	0	0	0.00585069	0	0	0	0	0	0	0	0	0	0.0009998	0	0	0	0.00100845	0	0
19_vRhyme_unbinned_29	0	0	0.00638215	0	0	0	0	0	0	0.0217031	0	0.000394879	0.00924861	0	0	0	0.000839473	0	0	0.000976341	0	0	0	0	0	0.00183067	0	0.000115888	0	0	0	0	0.0119103	0	0	0	0	0	0	0	0	0	0.00816516	0	0
19_vRhyme_unbinned_3	0.00904163	0.0250232	0.0197481	0.0404236	0.00823522	0.00944464	0.018916	0.029057	0.0363488	0.144786	0.00464276	0.0132777	0.00495831	0.0146509	0.0109364	0.0334585	0.0103702	0.0206818	0.0135779	0.0232687	0.0102678	0.0112688	0.0424168	0.0263761	0.00931648	0.0136443	0.0180465	0.0104364	0.00924915	0	0.0120304	0.00615884	0.0318064	0.00529321	0.0159127	0.00516558	0.0126712	0.0160239	0.0171553	0.014485	0.00881991	0.0215312	0.0176644	0.0183349	0.0275879
19_vRhyme_unbinned_30	0	0	0	0	0	0	0	0	0.00910897	0.0224822	0	0	0	0	0.00578981	0.000687043	0.00884484	0	0	0.000385682	0.00259584	0.000308151	0.000516402	0	0	0	0	0	0	0	0	0	0	0	0	0.00173155	0	0.000499816	0	0	0	0.00691348	0	0.000976312	0.0438547
19_vRhyme_unbinned_32	0	0	0	0	0.00117659	0	0	0	0	0.0182363	0	0.000497103	0.000650663	0	0	0	0	0	0	0	0	0	0	0.000407691	0	0	0	0	0.00495174	0	0	0	0.00234513	0	0	0	0	0	0	0	0	0	0.000668193	0	0
19_vRhyme_unbinned_33	0	0	0	0	0	0	0	0	0	0.0171742	0	0	0	0	0.000420245	0	0	0	0	0.00260077	0	0.00764054	0	0.00186214	0	0	0	0	0	0	0	0	0	0	0	0	0	0	0	0	0	0	0	0	0
19_vRhyme_unbinned_34	0	0	0	0	0.00206116	0	0	0	0	0.0171734	0	0	0.0015759	0	0	0	0	0	0	0	0.000848388	0	0	0	0	0	0	0	0	0	0	0	0	0	0	0	0	0	0	0	0	0	0.000559496	0	0
19_vRhyme_unbinned_4	0	0	0	0.000440508	0.00287944	0	0	0	0	0.0150488	0	0	0.000820323	0	0.000537384	0	0.000679595	0	0	0	0.00061828	0	0	0	0	0	0	0	0	0	0	0	0	0.000511802	0	0	0.000595367	0	0	0	0	0	0.00468033	0	0
19_vRhyme_unbinned_5	0	0	0	0	0	0.00069415	0	0	0	0.0142114	0	0	0.00323967	0	0	0	0.000753205	0	0	0	0	0	0	0.000418349	0	0	0	0	0	0	0.000669578	0.000174262	0	0	0	0	0.000651997	0	0	0	0	0	0	0	0
19_vRhyme_unbinned_6	0	0	0.00616106	0.032896	0	0	0.000948321	0.00892367	0	0.0675893	0.00918295	0	0	0.0108587	0	0.0583312	0	0.0299091	0.010605	0	0.00287901	0	0.00203611	0.000904228	0	0	0	0	0.00417699	0.00407545	0.00674428	0.0214975	0	0.000919141	0	0.00346148	0.0641	0.0131015	0.000137453	0.0055089	0.00821949	0	0.00322594	0.00312814	0.0524189
19_vRhyme_unbinned_7	0	0	0	0	0.00221352	0	0	0	0	0.0205222	0	0.00156513	0.000976182	0	0	0	0	0	0	0	0	0.000229289	0	0.00145042	0	0	0	0	0.0125185	0	0	0	0.00418445	0	0	0	0	0	0	0	0	0	0.00184934	0	0
19_vRhyme_unbinned_8	0	0	0	0	0	0	0	0	0	0.046293	0	0	0	0	0	0	0	0	0	0	0	0	0	0	0	0	0	0	0	0	0	0	0	0	0	0	0	0	0	0	0	0	0	0	0
19_vRhyme_unbinned_9	0	0	0	0	0.00227358	0	0	0	0	0.0215391	0	0.000770411	0.00162518	0	0	0	0	0	0	0	0	0	0	0.000510509	0	0	0	0.00074471	0.0110604	0	0	0	0.00436898	0	0	0	0	0	0	0	0	0	0.00155146	0	0
1_vRhyme_bin_11	0.000759303	0	0	0	0	0	0	0	0.00037835	0	0.0181191	0	0	0	0	0	0	0	0	0	0	0	0	0	0	0	0	0	0	0	0	0	0.000884348	0	0	0	0	0	0	0	0.000930198	0	0	0	0.00272646
1_vRhyme_bin_12	0	0	0.000394414	0.000389471	0.000472822	0	0	0.00170446	0	0.000411941	0.0134989	0	0.00248665	0.000834539	0	0.000490504	0	0	0	0.00152464	0	0	0	0.00439025	0	0	0.000835613	0.00160455	0.00147772	0	0.000464369	0.000575276	0.000915728	0.000958638	0	0	0.000900283	0	0.00234293	0	0.00327503	0	0	0.000422638	0
1_vRhyme_bin_13	0	0.000976172	0.00169317	0	0	0	0	0.00194527	0.00173592	0.000776603	0.036346	0.000557658	0	0	0	0	0	0	0	0.000338141	0.00029136	0	0.00368683	0.00126779	0	0.00179969	0	0.000412445	0	0	0.00411502	0.000208904	0.00105746	0	0.00244698	0.00073924	0.000221566	0	0.001217	0.00311675	0.00298854	0	0.00166668	0.00152665	0
1_vRhyme_bin_15	0	0	0	0	0	0	0	0	0	0	0.0547165	0	0	0	0	0	0	0	0	0	0.00237348	0	0	0	0	0	0	0	0	0	0	0	0.00323281	0	0	0	0	0.000842133	0	0	0	0	0.00457756	0	0
1_vRhyme_bin_16	0	0.00140754	0	0	0.0030729	0	0	0	0	0	0.136669	0	0	0.00175475	0	0	0	0.00267492	0	0	0.000599754	0	0	0	0	0	0	0	0	0	0	0	0	0	0	0	0	0	0	0	0.00653527	0	0.000747935	0	0.00125789
1_vRhyme_bin_17	0	0	0	0	0.00249414	0	0	0.00175395	0	0	0.0139334	0	0	0	0	0	0	0	0	0	0	0	0	0	0	0	0	0	0	0	0	0	0	0.00138079	0	0	0	0.000684855	0	0.0144913	0	0	0	0	0
1_vRhyme_bin_18	0	0	0	0	0	0	0	0	0	0	0.0736341	0	0	0	0	0	0	0	0	0	0	0	0	0	0	0	0	0	0	0	0	0	0	0	0	0	0.0323823	0	0	0	0.0085707	0	0	0	0
1_vRhyme_bin_3	0	0	0	0	0	0	0	0	0.00100912	0	0.0310936	0	0	0.00393881	0	0	0	0.00258336	0.00120551	0	0.000962087	0	0.00171344	0	0	0	0	0	0	0	0	0	0	0	0	0	0	0	0	0.000466077	0	0	0	0	0
1_vRhyme_bin_8	0	0.00107263	0.000468653	0	0.000745886	0	0.0151241	0	0.000978904	0.000510395	0.0161762	0.00078731	0	0.005046	0	0.000833028	0.00336217	0.00905481	0.00273464	0	0.000919894	0.000699178	0	0.00266038	0	0	0	0	0.00120827	0	0	0	0.00574762	0	0.00679024	0.00337388	0.00095486	0	0.00238892	0.00291018	0.0205488	0.00140539	0.00179616	0	0
1_vRhyme_unbinned_1	0	0	0	0	0	0	0	0	0	0	0.028886	0.002041	0.00409583	0.0013277	0.000680022	0.00487054	0	0	0	0	0	0.00173816	0.00204163	0	0	0	0	0	0	0	0	0	0.0193486	0	0	0	0	0	0	0	0	0	0	0	0
1_vRhyme_unbinned_10	0	0	0	0	0	0	0.00926344	0	0	0	0.0353957	0	0.00108076	0	0	0	0	0	0	0	0	0	0	0	0	0.00565384	0	0	0	0	0	0.000321064	0.00378229	0	0.00236759	0.00194601	0	0	0	0.00910792	0	0.00839554	0	0	0
1_vRhyme_unbinned_13	0	0.00052624	0.0408577	0	0	0	0	0.0165948	0	0	0.0236798	0.000578091	0	0	0	0	0	0.0104335	0.00752822	0.00245081	0.0680833	0.00640183	0.0427209	0	0	0	0	0	0	0	0.00629035	0.00792463	0.00190805	0	0.0290934	0.0042053	0	0	0	0.00433223	0.00779084	0	0.00250086	0	0
1_vRhyme_unbinned_14	0.00137299	0.000467606	0	0	0	0	0.00247884	0	0	0.000694704	0.124201	0.000574142	0	0.000774152	0	0.00287174	0.000547465	0	0	0.00180881	0.00105479	0.000566564	0.00136463	0	0	0.000795237	0	0	0	0.00886393	0	0	0	0	0.0157245	0	0.00154838	0.001019	0.000409574	0	0	0.00498257	0	0	0
1_vRhyme_unbinned_16	0	0	0	0	0	0	0	0	0	0	0.0932738	0	0	0	0	0	0	0	0	0	0	0	0	0.00619437	0	0	0	0	0	0	0	0	0	0	0	0	0	0	0	0	0	0	0	0	0
1_vRhyme_unbinned_19	0	0	0	0	0.00514924	0	0	0	0	0	0.0204169	0	0.000957719	0	0	0	0.000545756	0	0	0	0	0	0	0.00143284	0	0.00166541	0	0	0	0	0	0	0	0	0	0	0	0	0.000203991	0.000483089	0.00132384	0	0	0	0
1_vRhyme_unbinned_20	0	0	0	0	0	0	0	0.000589359	0.00148779	0	0.0162692	0	0.00144578	0	0	0.00101263	0.000811293	0	0	0	0	0	0	0	0	0	0.000702509	0	0	0	0	0	0	0	0	0	0.000389481	0.000607898	0	0	0	0	0	0	0
1_vRhyme_unbinned_23	0	0	0	0	0	0	0.00258755	0	0.00321962	0	0.0308191	0	0	0	0	0.0014259	0	0	0	0	0	0	0	0	0	0	0	0	0	0	0	0	0.00597861	0	0.000412395	0	0	0	0	0	0	0	0	0	0
1_vRhyme_unbinned_24	0	0	0	0.00154493	0	0	0.00407907	0.000680654	0.000712195	0	0.0363302	0	0	0	0	0	0	0.00563931	0.00394416	0	0	0	0	0	0	0.000816632	0	0	0	0	0	0	0.00144453	0	0	0	0	0	0	0	0	0	0	0.00326653	0
1_vRhyme_unbinned_26	0	0.00262068	0	0	0.0013764	0	0.000630052	0.00213594	0	0	0.0242716	0	0	0.00262112	0.000221153	0	0.00260068	0.00248969	0.000502187	0.000795307	0	0	0.000365532	0	0.00211976	0	0	0.000394331	0.000650829	0.00226777	0	0.000555026	0.00227437	0	0	0.00318899	0.000503296	0.00456473	0.000352799	0.00341391	0.00662414	0.00196131	0	0	0
1_vRhyme_unbinned_27	0	0.00038203	0	0.000477224	0.000685038	0	0.00217003	0	0	0	0.0330246	0	0	0.000302721	0.000174039	0.00195539	0.00137389	0.00120541	0	0	0.000938634	0	0	0	0.00106966	0.00333451	0	0	0.00081283	0	0.00117045	0.000587776	0	0.00119669	0	0	0.000280368	0	0	0.00185001	0.00316591	0	0.0007228	0	0
1_vRhyme_unbinned_28	0	0	0	0	0	0	0	0	0	0	0.0281539	0	0	0	0	0	0	0	0	0	0	0	0	0	0	0	0	0	0	0	0	0	0	0	0	0	0	0	0	0.00249522	0	0	0	0	0
1_vRhyme_unbinned_29	0	0	0	0	0	0	0	0	0	0	0.0611558	0	0.00365377	0	0	0	0	0	0	0	0	0	0	0	0	0	0	0	0	0	0	0	0	0	0	0	0	0	0	0	0	0	0	0	0
1_vRhyme_unbinned_3	0	0	0	0.000799052	0.000620906	0.00120499	0	0.00156454	0.00139381	0	0.0246499	0.000523207	0	0.00520007	0	0	0.00424706	0	0.000915741	0.000311669	0.00103094	0	0.000359959	0	0	0	0	0	0	0	0	0.00076816	0.00363774	0	0	0	0.00149798	0.0198518	0	0.00558717	0.0146272	0.00188871	0	0	0
1_vRhyme_unbinned_30	0	0	0	0.000749835	0	0	0.00107909	0	0	0.000310341	0.0290729	0	0	0	0.000213957	0.00169241	0.000944424	0.00236957	0.000334112	0	0.000829228	0	0	0	0.00180293	0.00114908	0	0	0.00082166	0	0.000720453	0.000292704	0	0.00101733	0	0	0	0	0	0.00183499	0	0	0.000811129	0	0
1_vRhyme_unbinned_31	0.0023727	0.000782724	0.00131206	0	0	0	0	0	0.000859372	0	0.0575602	0.0019845	0	0	0	0	0	0	0	0	0	0.000958777	0	0.001391	0	0	0.0083207	0.0251747	0.00877982	0	0.000447289	0	0	0.000792081	0	0.00204218	0	0	0	0.00162687	0	0.000507009	0.00240652	0	0
1_vRhyme_unbinned_32	0	0	0.00290294	0.000718762	0.00067798	0.00427354	0	0	0.000645347	0	0.0335703	0	0	0	0.00075073	0	0	0	0	0	0	0	0	0	0.000924497	0	0	0	0	0	0	0	0	0.000542826	0.00157532	0	0	0.00428011	0	0.00455434	0	0	0.00906423	0	0
1_vRhyme_unbinned_33	0	0	0	0	0	0.0010202	0	0	0.00130736	0	0.0266551	0	0	0.00404934	0	0	0	0.00345589	0.00183706	0	0.00100274	0	0.00242717	0	0	0	0	0	0	0	0	0	0	0	0	0	0	0	0	0.000705087	0	0	0	0	0
1_vRhyme_unbinned_34	0	0	0	0	0	0	0	0	0	0	0.0639956	0	0.010931	0	0	0	0	0	0	0	0	0	0	0	0	0	0	0	0	0	0	0	0	0	0	0	0	0	0	0	0	0	0	0	0
1_vRhyme_unbinned_35	0	0	0	0	0	0	0	0	0	0	0.0254645	0.00442168	0.00887104	0.00265362	0.000931842	0.00319368	0.000814717	0	0	0	0.00364598	0.00210254	0.00213729	0	0	0	0	0	0	0	0	0	0.0314752	0	0	0	0	0	0	0	0	0	0	0	0
1_vRhyme_unbinned_36	0	0.00193741	0	0	0	0.00127583	0	0	0	0	0.0239077	0	0	0.000294093	0	0	0	0	0	0	0	0	0	0	0	0	0	0	0	0	0	0	0	0	0.00210195	0	0.000246034	0.000486103	0	0	0	0.00196869	0	0	0
1_vRhyme_unbinned_37	0	0.000658931	0	0.000988898	0	0	0.00531752	0	0	0	0.0152035	0.00260758	0.00312901	0	0	0	0	0.00114173	0	0	0	0	0	0	0	0	0	0	0	0	0	0	0	0	0	0.00112256	0	0	0.00070151	0.00269295	0.00434984	0	0	0.00658071	0
1_vRhyme_unbinned_38	0	0.000821382	0	0	0	0	0.00239178	0	0	0.000424079	0.031067	0	0	0.000286356	0	0.000500464	0.000793776	0.00172649	0	0	0.000421877	0	0	0	0.000527591	0.0024127	0	0	0.00124845	0	0.000737066	0.000363641	0	0.00141452	0	0.00104405	0.000679002	0	0	0.00129578	0.00133657	0	0	0	0
1_vRhyme_unbinned_39	0	0	0	0	0	0	0	0	0	0	0.0393756	0	0	0	0	0	0	0	0	0	0	0	0	0	0	0	0	0	0	0	0	0	0	0	0	0	0	0	0	0.00314333	0	0	0	0	0
1_vRhyme_unbinned_4	0	0	0	0.00124972	0	0	0.00165635	0.000485077	0	0	0.0340846	0	0	0	0	0	0	0.00641713	0.00320982	0	0	0	0	0	0	0	0	0	0	0	0	0	0.00197548	0	0	0	0	0	0	0	0	0	0.00250182	0.00157431	0
1_vRhyme_unbinned_40	0	0	0	0	0	0	0.0109111	0	0	0	0.0374519	0	0.000659711	0	0	0	0	0	0	0	0	0	0	0	0	0.00339652	0	0	0	0	0	0.00086567	0	0	0	0.00325754	0	0	0	0.000980033	0	0.00273167	0	0	0
1_vRhyme_unbinned_41	0	0	0	0	0	0.00157763	0	0	0	0	0.10617	0	0.0162272	0	0	0	0	0	0	0	0	0	0	0	0	0	0	0	0	0	0	0	0	0	0	0	0	0	0	0	0	0	0	0	0
1_vRhyme_unbinned_42	0	0	0	0	0.0107343	0	0	0	0	0	0.0289701	0.00129794	0.00480076	0.00112931	0.000549317	0.00157915	0	0	0	0	0	0.00152381	0	0	0	0	0	0	0	0	0	0	0	0	0	0	0	0	0	0	0	0	0	0	0
1_vRhyme_unbinned_44	0	0.000221508	0	0.000385145	0	0	0	0.00363402	0	0.000634035	0.0221824	0	0.000908948	0.000833757	0.00143608	0	0.0185192	0.0811196	0.0562526	0.000250761	0.000315833	0.00182425	0	0	0.00202119	0.00131463	0	0	0	0	0	0	0.000840691	0	0.00374133	0	0.000166315	0	0.00597962	0.012215	0	0.00154925	0.0184874	0.00317282	0.00044946
1_vRhyme_unbinned_45	0	0	0	0.00342173	0	0	0.00243091	0	0	0	0.0279761	0	0	0	0	0	0.00159628	0	0	0	0.000853341	0	0	0.00047128	0	0	0	0	0	0	0	0	0	0	0	0	0	0	0.000990613	0	0	0	0	0.000462836	0
1_vRhyme_unbinned_5	0	0	0	0	0	0	0	0	0	0	0.0270103	0.00413314	0.00250716	0.000894477	0.000551743	0.00307254	0.000641959	0	0	0	0.000746262	0.00181143	0	0	0	0	0	0	0	0	0	0	0.00340444	0	0	0	0	0	0	0	0	0	0	0	0
1_vRhyme_unbinned_6	0	0	0	0	0	0	0	0	0	0	0.0396497	0	0	0	0	0.00235311	0	0	0	0.000684458	0	0	0	0.00155016	0	0	0	0	0	0	0	0.000230891	0	0	0	0	0	0	0	0	0	0.00680344	0.000906701	0	0
1_vRhyme_unbinned_7	0	0	0	0	0	0	0	0	0	0	0.0321245	0	0	0	0	0	0	0	0	0	0	0	0	0	0	0	0	0	0	0	0	0	0	0	0	0	0	0	0	0	0	0	0	0	0
1_vRhyme_unbinned_8	0	0	0.00666687	0	0.000715348	0.00059104	0.000986308	0	0	0	0.012879	0	0	0	0.0210922	0.0043284	0.000837661	0.00109489	0.00205503	0	0	0	0.00120594	0.000363663	0.00308711	0.0106613	0	0	0	0.00122412	0.000525014	0.00362265	0	0.000880471	0	0.00416691	0	0	0	0.00142084	0	0.000388441	0	0.000993397	0
1_vRhyme_unbinned_9	0	0	0	0	0	0	0	0.0114379	0	0	0.15459	0.00465821	0	0.00314102	0	0	0	0	0	0.00154216	0.00539873	0.00276962	0	0.0170344	0	0	0	0	0.00565852	0	0	0	0	0	0	0	0.00245739	0	0	0.00387468	0	0	0.0176508	0	0
20_vRhyme_bin_10	0	0	0	0	0	0.00779144	0	0	0	0	0	0.0263825	0.00226432	0	0.0867371	0	0	0	0	0	0	0	0	0	0	0	0	0	0	0.00102251	0	0	0	0	0	0.00175173	0	0	0	0	0	0	0	0	0
20_vRhyme_bin_11	0	0	0	0	0	0	0	0	0	0	0	0.0273816	0.00185903	0	0.14181	0	0	0	0	0	0	0	0	0	0	0	0	0	0	0.00276745	0	0	0	0	0	0	0	0	0	0	0	0	0	0	0
20_vRhyme_bin_2	0	0	0.0209136	0	0	0	0	0.0238	0	0	0	0.0492082	0	0	0.00151304	0	0	0	0	0	0	0	0	0	0	0	0	0	0.0229647	0	0	0.0114977	0	0	0	0	0	0	0	0	0	0	0	0	0
20_vRhyme_bin_3	0	0	0	0	0	0	0	0	0	0	0	0.0197751	0	0	0	0	0	0	0	0	0	0	0	0	0	0	0	0	0	0	0	0	0	0	0	0	0	0	0	0	0	0	0	0	0
20_vRhyme_bin_4	0	0	0	0	0	0	0	0	0	0	0	0.0312408	0	0	0	0.00601139	0	0	0	0	0	0	0	0	0.00541207	0	0	0	0	0	0	0	0	0	0	0	0	0	0	0	0	0	0	0	0
20_vRhyme_bin_5	0	0	0	0	0.000920988	0	0	0	0	0	0	0.0306168	0	0	0	0.000711001	0.00128057	0.00119335	0	0	0.00131902	0	0.00094051	0	0	0	0.00162288	0	0	0	0	0	0	0	0	0	0	0	0	0	0	0.00232626	0.00777624	0	0
20_vRhyme_bin_6	0.000809787	0	0	0.00454043	0	0	0.00604954	0	0.000827045	0.001375	0.00151574	0.0418725	0.00301431	0.000619692	0.00306904	0.0264327	0.0214358	0.0151619	0.00727899	0.0118294	0.00311946	0	0	0.00263863	0.00182862	0	0	0.00307078	0	0.0119956	0	0	0.00292058	0.00900007	0	0	0.00158617	0.00058493	0.00100177	0.0121547	0.00296092	0.00249888	0.0458188	0.00957277	0
20_vRhyme_bin_8	0	0	0	0.000771931	0.000696303	0	0.00957007	0	0.00909033	0	0	0.0249589	0.00131294	0.0204382	0.00535571	0.0106068	0.00174239	0	0	0	0	0	0	0.00100913	0	0	0	0	0	0	0.0441115	0.00316929	0.0233507	0	0	0	0	0	0.00726625	0	0.00538138	0.00472534	0.0234717	0	0
20_vRhyme_bin_9	0	0	0	0	0	0	0.00928181	0	0.00724936	0	0	0.0176804	0.00173511	0.00401433	0.00129091	0	0.00155719	0	0	0	0.0128808	0	0	0	0	0	0	0	0	0	0.0200796	0.00152083	0	0	0	0	0	0	0.00311279	0.00674636	0	0	0	0	0
20_vRhyme_unbinned_2	0	0.000356545	0	0	0.00274885	0	0	0	0.00970224	0	0	0.0200493	0	0	0	0	0.0038792	0.0144331	0.0328652	0	0	0	0	0	0	0	0	0	0	0	0	0	0	0	0	0	0	0	0.000415113	0	0	0	0.00702304	0	0
20_vRhyme_unbinned_3	0	0	0	0	0	0	0	0	0	0	0	0.0101908	0	0	0	0	0.00273231	0	0	0	0.00301674	0	0	0	0	0.00071386	0	0	0	0.00158996	0	0	0	0	0.0112809	0	0	0	0.00181282	0	0	0	0.006555	0	0
20_vRhyme_unbinned_4	0	0	0	0	0	0	0	0	0	0	0	0.0534422	0	0	0	0	0	0	0	0	0	0	0	0	0	0	0	0	0	0	0	0	0	0	0	0	0	0	0	0	0	0	0	0	0
20_vRhyme_unbinned_5	0	0	0	0	0	0	0	0	0	0	0.000373155	0.0191738	0	0	0	0	0	0	0	0	0	0	0	0	0	0	0	0	0.0296758	0	0	0	0	0	0	0	0.000451764	0	0	0	0	0	0	0	0
20_vRhyme_unbinned_7	0	0	0	0	0	0	0	0	0	0	0	0.0174796	0	0	0.311226	0	0	0	0	0	0	0	0	0	0	0	0	0	0	0.00147887	0	0	0	0	0	0	0	0	0	0	0	0	0	0	0
20_vRhyme_unbinned_8	0	0	0.00242811	0	0	0	0	0	0	0.00808009	0	0.0304018	0.00167043	0	0.00921417	0	0	0	0	0.00408906	0	0	0	0.000847818	0	0	0	0.00117097	0	0.00182704	0	0	0	0	0.00533216	0	0	0	0	0	0	0	0	0.00574513	0
21_vRhyme_bin_10	0.000887563	0	0	0.00442688	0.000961574	0	0.00788603	0	0.000502609	0	0.00135951	0	0.0757084	0.00133695	0.000590789	0.00161548	0.00680031	0	0	0.000404085	0.0013828	0.00194903	0.0012164	0.00411283	0	0	0	0.00127312	0	0	0	0	0.00346211	0	0.00249089	0	0.000572049	0.000611158	0.000333903	0	0.00485818	0.00430995	0.0106916	0.00107557	0.00316328
21_vRhyme_bin_11	0	0	0	0	0	0	0	0	0	0	0	0	0.0816338	0	0	0	0.0960885	0	0	0	0	0	0	0.0291757	0	0	0	0	0	0	0	0	0	0	0	0	0	0	0	0	0	0	0	0	0
21_vRhyme_bin_12	0	0.000666892	0.00362823	0	0	0	0.00478895	0.00196397	0	0	0.00125259	0.000775348	0.0514862	0	0	0	0	0	0.00053926	0	0	0	0.00161758	0	0.000820809	0	0	0	0	0	0	0	0	0	0.000349724	0	0.00436316	0.00307975	0	0.00242498	0	0	0.00103541	0	0
21_vRhyme_bin_13	0	0	0	0	0	0	0	0	0	0	0	0	0.0423113	0	0.0277261	0	0	0	0	0	0	0	0	0	0	0	0	0	0	0	0	0	0	0	0	0	0	0	0	0	0	0	0	0	0
21_vRhyme_bin_14	0.00218159	0.000306193	0	0	0	0	0.00117508	0.00211908	0	0.000778038	0.00104817	0.000582239	0.0481662	0.00117653	0.00321082	0	0	0.000488752	0.00265619	0	0	0.000826178	0.00115314	0.00158724	0.00160221	0.000761633	0	0	0	0	0.000765375	0.000181243	0	0	0	0.00514332	0.00126073	0.00194699	0	0.00100044	0	0	0.00155717	0	0
21_vRhyme_bin_16	0	0	0	0	0	0	0	0	0.00126824	0	0.000705978	0.00187799	0.0589406	0.00110687	0	0	0	0	0	0	0	0	0	0	0	0	0	0	0	0	0	0	0	0.000958005	0	0	0.00254391	0.000846597	0.000332787	0.00467429	0.00207507	0	0.00337442	0.000919362	0
21_vRhyme_bin_17	0	0.00250332	0	0	0	0	0	0	0.0030516	0	0.00104562	0	0.0464031	0	0.0110203	0	0	0	0	0	0	0	0.00124663	0	0	0	0	0	0	0	0	0	0	0	0	0	0	0	0	0	0.00289958	0	0.00330192	0	0.00404668
21_vRhyme_bin_19	0	0	0	0	0	0.00732302	0	0	0	0	0.000921223	0	0.0717282	0	0.000659251	0	0	0	0.00172964	0	0	0.00131594	0	0	0.00856844	0	0	0	0	0	0.00291556	0	0	0	0.00514353	0.00363958	0.000300097	0.0116544	0	0	0	0	0	0	0
21_vRhyme_bin_2	0	0	0	0	0	0	0	0	0	0	0	0	0.0634318	0	0	0	0	0	0	0	0	0	0	0	0	0	0	0	0	0	0	0	0	0	0	0	0	0	0	0	0.00527662	0	0.00177651	0	0
21_vRhyme_bin_20	0	0	0.00131021	0.00457953	0.0043551	0.0050513	0.00150744	0.00304875	0.000940662	0	0	0	0.132686	0.00414189	0.00162734	0.00446865	0.00105408	0	0	0.00207862	0.0169534	0.00172573	0.00311669	0	0	0	0	0.00097083	0	0.0389049	0	0	0.00501775	0	0	0.00608619	0.00240763	0.00144962	0.00113674	0	0.0016511	0.00181057	0.00274207	0.00179625	0.000765334
21_vRhyme_bin_21	0	0	0	0	0	0	0	0	0	0	0	0	0.0356431	0	0	0	0	0	0	0	0	0	0	0	0	0	0	0	0	0	0	0	0	0	0	0	0	0	0	0	0	0	0	0	0
21_vRhyme_bin_3	0.00880787	0	0	0	0	0	0.0473418	0	0	0	0	0	0.0507199	0.00175587	0.00127288	0	0.016376	0	0	0	0.005534	0	0	0	0	0	0	0	0	0.0018335	0.00241115	0	0	0	0	0	0.00246951	0.0353526	0	0	0.0117054	0	0.000749437	0	0
21_vRhyme_bin_5	0.00252521	0	0	0	0	0	0.0133543	0	0	0	0	0	0.0359119	0.00070932	0.000666711	0	0.00510777	0	0	0	0.0018798	0	0	0	0	0	0	0	0	0	0	0	0	0	0	0	0	0.0013968	0	0	0.00386118	0	0	0	0
21_vRhyme_bin_6	0	0	0	0	0	0	0	0	0	0	0	0	0.0388245	0	0	0	0	0	0	0	0	0	0	0	0	0	0	0	0	0	0	0	0	0	0	0	0	0	0.00119588	0	0	0	0.00378777	0	0
21_vRhyme_bin_8	0	0	0	0	0	0	0	0	0	0	0	0	0.37912	0	0	0	0	0	0	0	0	0	0	0	0	0	0	0	0	0	0	0	0	0	0	0	0	0	0	0	0	0	0	0	0
21_vRhyme_bin_9	0	0	0	0	0	0	0.0698135	0	0	0	0	0	0.0998265	0	0	0.0071481	0.000956218	0	0	0	0	0.000589217	0	0	0	0	0	0	0	0	0	0	0	0.000538426	0	0	0	0	0	0	0.00457926	0	0.00177282	0	0
21_vRhyme_unbinned_1	0	0	0	0	0	0	0	0	0	0	0	0	0.609257	0	0	0	0.0707844	0	0	0	0	0	0	0	0	0	0	0	0	0	0	0	0	0	0	0	0	0	0	0	0	0	0	0	0
21_vRhyme_unbinned_10	0	0	0	0	0	0	0	0	0	0	0	0	0.0479839	0	0	0	0	0	0	0	0	0	0	0	0	0	0	0	0	0	0	0	0	0	0	0	0	0	0	0	0	0	0	0	0
21_vRhyme_unbinned_11	0	0	0	0	0	0	0	0	0	0	0	0	0.177631	0	0.0172511	0	0	0	0	0	0	0	0	0	0	0	0	0	0	0	0	0	0	0	0	0	0	0.00910763	0	0	0	0	0.00196003	0	0
21_vRhyme_unbinned_14	0	0	0	0	0	0	0	0.00613614	0	0	0	0	0.0998514	0	0	0.00148482	0.00378364	0	0.0546809	0	0	0	0	0	0	0	0	0	0	0	0.00332757	0	0	0	0	0	0.00143197	0	0	0	0	0.00222055	0	0	0
21_vRhyme_unbinned_15	0	0	0	0	0	0	0	0	0	0	0	0	0.381096	0	0	0	0	0.00833591	0	0	0	0	0	0	0	0	0	0	0	0	0	0	0	0	0	0	0	0	0	0	0	0	0	0	0
21_vRhyme_unbinned_16	0	0	0	0	0	0	0	0	0	0	0	0	0.0346156	0	0	0	0	0	0	0	0	0	0	0	0	0	0	0	0	0	0	0	0	0	0	0	0	0	0	0	0	0	0	0	0
21_vRhyme_unbinned_17	0.0110297	0.0380599	0.0641546	0.0168782	0.0329171	0.0251804	0.0185129	0.00300494	0.00151972	0.0161351	0.0232528	0.00786131	0.0843754	0.0179241	0.00494175	0.0136407	0.0160466	0.0196053	0.0130065	0.00842373	0.00965185	0.0257075	0.0540881	0.013841	0.0206126	0.0111685	0.0551769	0.0197259	0.0234507	0.106973	0.0156332	0.0163626	0.0164546	0	0.0869244	0.0249193	0.0241035	0.0230001	0.0906606	0.0192459	0.0427051	0.00639382	0.0153818	0.122093	0.0236122
21_vRhyme_unbinned_18	0	0	0	0	0	0	0	0	0	0.000403882	0	0	0.0964919	0	0	0	0	0	0	0	0	0	0	0	0	0	0	0	0	0	0	0	0	0	0	0	0	0	0	0	0	0	0	0	0
21_vRhyme_unbinned_20	0	0	0	0	0	0	0	0.00858329	0	0.000752795	0	0.00149941	0.0885769	0	0	0.0050279	0.00125161	0.00334025	0.00927266	0	0.00129156	0	0	0.000976194	0	0	0	0.000852626	0.00547213	0	0.00491814	0	0	0	0	0	0.00467333	0	0	0	0	0.00129527	0	0	0
21_vRhyme_unbinned_22	0	0	0	0	0	0	0	0.00379069	0	0	0	0.00056542	0.323158	0	0	0.0005898	0.00151613	0	0.00811276	0	0.0056933	0	0	0.000571166	0	0	0	0.000515619	0	0	0.00162665	0	0.0110891	0	0	0	0.00231825	0	0	0	0	0.00581162	0	0	0
21_vRhyme_unbinned_23	0	0	0	0	0	0	0	0.00579325	0	0	0	0	0.186308	0	0	0.000616424	0.00118335	0	0.0192151	0	0.00451289	0	0	0.000887414	0	0	0	0.000758132	0	0	0.00292698	0	0.00836397	0	0	0	0	0	0	0	0	0.00761181	0	0	0
21_vRhyme_unbinned_24	0	0	0	0	0	0	0	0	0.00344599	0	0	0	0.175529	0	0.0316496	0	0.00292887	0	0	0	0	0	0	0	0	0	0	0	0	0	0	0	0	0	0	0	0	0.0106745	0	0	0	0	0.00373757	0	0
21_vRhyme_unbinned_25	0.00805369	0	0	0	0	0	0	0	0	0	0	0.00554731	0.0607059	0	0	0	0	0	0	0	0	0	0	0	0	0	0	0	0	0	0	0	0	0	0	0	0	0	0	0	0	0	0	0	0
21_vRhyme_unbinned_26	0	0	0	0	0	0	0	0	0	0	0	0	0.604587	0	0	0	0	0	0	0	0	0	0	0	0	0	0	0	0	0	0	0	0	0	0	0	0	0	0	0	0	0	0	0	0
21_vRhyme_unbinned_27	0	0	0	0	0	0	0	0.0183128	0	0	0	0.00126376	0.253858	0	0	0.00110589	0.00417928	0	0.0322981	0	0.00405349	0	0	0.00159535	0	0	0	0.000665059	0	0	0.00776073	0	0.00876961	0	0	0	0.00180825	0	0	0	0	0.00942258	0.00209626	0	0
21_vRhyme_unbinned_28	0.0012833	0	0.000408875	0.0119218	0.000790617	0.000822196	0.0120683	0	0.00143148	0.00268917	0.00406174	0.00982773	0.325326	0	0.0044277	0.0790972	0.048574	0.0388606	0.0196585	0.0468575	0.00474136	0	0	0.00479067	0.00191655	0	0	0.00495015	0.00320611	0.0193351	0.00180931	0.000434737	0.00277225	0.0214504	0.00113122	0.0016213	0.00444713	0.00162262	0.00121115	0.030191	0.00466173	0.00600873	0.137821	0.0205519	0
21_vRhyme_unbinned_29	0	0	0	0	0	0	0.00371837	0	0	0	0	0	0.0380225	0	0	0	0.0112286	0	0.00214445	0	0	0	0	0	0	0	0	0	0	0.00815923	0	0	0	0	0	0	0.00191017	0	0	0	0.00325907	0	0	0	0
21_vRhyme_unbinned_30	0	0	0	0.00134087	0	0	0	0	0	0	0	0	0.539234	0	0	0	0	0.00194418	0.00143099	0	0	0	0	0	0	0	0	0	0	0	0	0	0	0	0	0	0	0	0	0	0	0	0	0	0
21_vRhyme_unbinned_31	0	0	0	0	0	0	0.00223332	0	0	0	0	0	0.0486677	0	0	0	0	0	0.00175673	0	0	0	0	0	0	0	0	0	0	0.00420898	0	0	0	0	0	0	0	0	0	0	0.00265433	0	0	0	0
21_vRhyme_unbinned_32	0	0	0	0	0	0	0	0.00364252	0	0	0	0	0.338498	0	0	0	0	0	0	0	0.0033089	0	0	0	0	0	0	0	0	0	0	0	0.00204483	0	0	0	0.000801768	0	0	0	0	0.00401572	0	0	0
21_vRhyme_unbinned_33	0	0	0	0	0	0	0	0	0	0	0	0	0.166888	0	0.0341199	0	0.00203077	0	0	0	0	0	0	0	0	0	0	0	0	0	0	0	0	0	0	0	0	0.0136898	0	0	0	0	0.00386168	0	0
21_vRhyme_unbinned_34	0	0	0	0	0	0	0	0	0	0	0	0	0.0445739	0	0	0.00414858	0	0	0	0	0	0	0.00185836	0	0	0	0	0	0	0	0	0	0	0	0	0	0	0	0	0	0	0	0	0	0
21_vRhyme_unbinned_35	0	0	0	0	0	0	0	0	0	0	0	0	0.163285	0	0.0265044	0	0.000894319	0	0	0	0	0	0	0	0	0	0	0	0	0	0	0	0	0	0	0	0	0.00721844	0	0	0	0	0.0038552	0	0
21_vRhyme_unbinned_36	0	0	0	0	0	0	0	0	0	0	0	0	0.202845	0	0.0311222	0	0.000958057	0	0	0	0	0	0	0	0	0	0	0	0	0	0	0	0	0	0	0	0	0.00273828	0	0	0	0	0.00173915	0	0
21_vRhyme_unbinned_4	0	0	0	0	0	0	0	0	0	0	0	0	0.054359	0	0	0	0	0	0	0	0	0	0	0	0.00473601	0	0	0	0	0	0	0	0	0	0	0.0169175	0	0	0	0	0	0	0.00148247	0	0
21_vRhyme_unbinned_5	0	0	0	0	0.00519835	0.0261728	0	0	0.0143026	0	0	0	0.23499	0	0	0	0	0	0	0	0.0053674	0	0	0	0	0	0	0.0336466	0.0351913	0	0	0	0.000610677	0	0	0	0	0	0.00768946	0	0	0	0.0109607	0	0.00465422
21_vRhyme_unbinned_6	0	0	0	0.00166117	0	0	0	0	0.000949886	0	0	0.00146773	0.0369264	0	0	0	0	0	0	0	0	0	0	0	0	0	0	0	0	0	0	0	0	0.00151046	0	0.000877296	0	0	0	0	0	0	0	0	0
21_vRhyme_unbinned_7	0.000413255	0.0012508	0	0	0	0	0	0	0.00274694	0	0.000907329	0	0.0513243	0	0.00983774	0	0	0	0	0	0	0	0.000930413	0	0	0	0	0	0	0	0	0	0	0	0	0	0	0	0	0	0.00297321	0	0	0	0.00348516
21_vRhyme_unbinned_8	0	0	0	0	0	0	0	0	0	0	0	0	0.0437411	0	0	0	0	0	0	0	0	0	0	0	0	0	0	0	0	0	0	0	0	0	0	0	0	0	0	0	0	0	0	0	0
22A_vRhyme_bin_1	0	0	0	0	0	0.00208906	0	0	0	0	0	0	0	0.0180091	0	0	0	0	0	0	0	0	0	0	0	0	0	0	0	0	0	0	0	0	0	0	0	0	0	0	0	0	0	0	0
22A_vRhyme_bin_2	0.00816065	0	0	0.0247915	0	0	0.00436501	0	0.00162367	0.00157573	0.00159053	0.00433077	0	0.0147824	0.00089564	0.00409026	0.00386396	0.00113505	0.00560791	0	0	0	0	0	0	0	0	0	0	0	0.00419807	0.00120038	0.00401306	0	0	0	0.00492768	0.00628707	0	0.000886184	0	0	0.00160954	0	0
22A_vRhyme_bin_3	0	0	0.00310541	0.00113867	0.00213494	0.00119321	0.00248375	0	0	0	0	0	0	0.0194112	0.000496281	0.00150135	0	0.00197889	0.000630605	0	0.00243812	0	0	0.00064441	0	0.0021048	0.00121463	0.00443617	0.00277245	0	0	0	0	0	0	0	0.000891313	0.002847	0.00246527	0.00124609	0	0	0	0	0
22A_vRhyme_bin_4	0	0.00042127	0.00218139	0	0.00398358	0.0307108	0.00240474	0	0	0.000355064	0	0.000829458	0.00766142	0.0168126	0.000522162	0	0.0103104	0.00358319	0.00218975	0	0.00193091	0.00350657	0	0.002021	0	0	0	0	0.00178859	0	0	0	0	0	0.000579125	0	0	0	0.000826045	0.00904283	0.00138929	0.0208975	0	0.00213751	0.00378662
22A_vRhyme_bin_7	0.00145945	0	0	0.0157508	0.000831483	0.00813616	0.0125585	0	0.00109309	0.00291133	0.00286035	0.0144406	0	0.0148849	0.00515407	0.074212	0.0526346	0.0472242	0.0241993	0.0470159	0.0042347	0	0	0.00633688	0.00192951	0	0	0.00572024	0.0026409	0.0223707	0.00186413	0.000604385	0	0.0213608	0.00138517	0.00138919	0.00426604	0.00139095	0.00135788	0.0370403	0.00442099	0.00542016	0.124284	0.0247989	0
22A_vRhyme_bin_9	0.00326297	0.0110968	0.00725925	0.0140131	0.00619451	0	0.0295292	0.013785	0.0168179	0.00352612	0.0425826	0.00828509	0.0167431	0.0140453	0.00697627	0.00323787	0.0194454	0.0111977	0.0255649	0.00178115	0.00822858	0.00215147	0	0.0357693	0	0.00507903	0	0.000514241	0.00187597	0.0124939	0.0111252	0.0003714	0.021596	0	0.0202357	0.00541181	0.00878208	0.0099976	0.00137256	0.00444349	0.0437887	0.0212538	0.00435692	0	0.00531339
22A_vRhyme_unbinned_10	0	0	0	0	0.00326843	0	0	0	0	0.000868767	0	0	0	0.208959	0	0	0	0.00594647	0	0	0	0.000854718	0	0.000944808	0	0	0	0	0	0	0	0	0	0	0	0	0	0.027408	0	0	0	0	0	0.00647592	0
22A_vRhyme_unbinned_11	0	0	0	0	0	0.00856203	0	0	0	0	0	0	0	0.0261659	0.0012442	0	0	0.00164451	0	0	0	0.0013951	0	0.000902757	0.00300299	0	0.00177469	0.00015979	0.000538965	0	0	0	0	0	0.000651741	0	0	0	0	0	0	0.000451447	0	0	0
22A_vRhyme_unbinned_12	0.00526158	0.00888324	0.0103039	0.0980165	0.021266	0.00979442	0.0486578	0.0761644	0.0874252	0.0507408	0.0190568	0.00687741	0.0538603	0.0330523	0.00517393	0.089367	0.0162682	0.051666	0.0541409	0.0665941	0.030944	0.0148851	0.111255	0.0765892	0.0481482	0.00936037	0.00100224	0.0135717	0.00986791	0.00920319	0.0131975	0.0019293	0.0173188	0.0253404	0.0105649	0.00604154	0.0056903	0.0112879	0.0377177	0.0249265	0.0265422	0.0292531	0.0215965	0.0730056	0.00175325
22A_vRhyme_unbinned_15	0	0	0	0.00722581	0.00335367	0.00418999	0	0	0.00279139	0	0	0	0	0.0310989	0.00540955	0	0	0	0	0	0.0394006	0	0	0	0	0	0	0	0	0.0156688	0	0	0.00236681	0	0	0	0	0.00120388	0	0	0	0	0.00193286	0	0
22A_vRhyme_unbinned_16	0	0.00134376	0	0	0	0.0196477	0.00217679	0	0.000618055	0	0	0	0	0.0339099	0	0	0	0	0	0	0	0	0	0	0.0023316	0	0.001295	0	0	0	0	0	0	0	0	0.00505368	0.000418456	0	0.00247041	0	0	0	0	0	0
22A_vRhyme_unbinned_17	0.00325759	0.00703237	0.00582122	0	0	0.00171196	0.0235043	0.00505252	0.0280638	0.00399002	0	0.0107453	0.00580077	0.0809117	0.00286135	0	0.0052282	0	0	0	0.0207547	0.00351764	0	0	0	0	0	0	0	0	0.0403186	0.00276463	0.0250187	0.000776834	0.00201703	0	0.00256493	0	0.0092116	0.0181426	0.00323764	0.00581909	0.00541888	0	0
22A_vRhyme_unbinned_2	0	0	0	0	0	0.010979	0	0	0	0	0	0	0	0.0289909	0	0	0	0	0	0	0	0	0	0	0	0	0	0	0	0	0	0	0.151273	0	0	0	0	0	0	0	0	0	0	0	0
22A_vRhyme_unbinned_4	0.000791512	0	0	0	0.00036096	0.00586457	0	0	0	0.00187122	0	0	0.0022548	0.028158	0	0	0	0	0.00106114	0	0	0	0	0	0.000916885	0	0	0	0	0	0.000752369	0.0001155	0	0	0	0	0	0	0.000372153	0	0	0.000567038	0	0	0.0102141
22A_vRhyme_unbinned_6	0	0.00152312	0.00339037	0.00737286	0.00325039	0.0233825	0.00165769	0.00554709	0	0	0	0.000587275	0	0.0312634	0.00410568	0.0171222	0.00138048	0	0	0.00263283	0.042076	0.00158452	0	0	0	0.00105823	0.00142564	0	0	0.00768517	0	0	0.00952364	0.000625043	0.00107777	0.00136942	0.000302119	0.00278893	0.00281723	0.000343417	0.00279618	0.00699927	0.00192011	0.00317331	0.00134152
22A_vRhyme_unbinned_7	0	0	0	0	0.00407691	0	0.00127151	0	0	0	0	0	0.0505894	0.0236043	0	0	0	0	0	0	0	0	0	0	0	0	0	0	0.00402704	0.119343	0	0	0.00627323	0	0	0	0.02355	0.0428076	0	0	0	0	0.00149548	0	0
22A_vRhyme_unbinned_8	0.017275	0.000692679	0.0168404	0.0417489	0.00949937	0	0.00401508	0	0.00561493	0.0224018	0.00104805	0.00144139	0.0115325	0.0108228	0.0134424	0.0201101	0.00520667	0.0070622	0.000326446	0.0030607	0.019853	0.0064446	0.0251066	0.0071777	0	0.00139269	0.000379259	0	0.000338407	0	0.0128628	0.000476189	0.0379018	0	0	0	0.00165694	0.0177578	0.00104038	0.000762093	0.0099905	0.0184897	0.0177932	0.0183143	0
25_vRhyme_bin_1	0	0	0	0	0.00327176	0	0	0	0	0	0	0	0	0	0	0.162924	0	0.00167373	0	0	0	0	0	0	0.0161907	0	0	0	0	0	0	0	0	0	0	0	0	0	0	0	0	0	0	0	0
25_vRhyme_bin_13	0.000358333	0	0	0	0	0	0	0.000401068	0.000950952	0.00213212	0.00109133	0	0.00384816	0	0	0.254127	0.0024094	0.000913808	0	0.000865098	0.000486747	0	0.000537028	0	0.00237709	0	0.000568619	0	0	0	0	0	0.00357764	0	0	0	0	0	0	0	0	0	0	0.00840826	0.000693236
25_vRhyme_bin_14	0	0	0	0	0	0	0	0	0	0	0	0.00056345	0	0	0	0.0218747	0.00507367	0	0	0	0	0	0	0	0	0	0	0	0	0	0	0	0	0	0	0	0	0	0	0.00266909	0	0	0	0	0
25_vRhyme_bin_16	0	0	0	0	0	0	0	0	0	0	0	0	0	0	0	0.0338022	0.0107672	0	0	0	0	0	0	0.0100416	0	0	0	0	0	0	0	0	0.241331	0	0	0	0	0	0	0	0	0	0.0105167	0	0
25_vRhyme_bin_17	0	0	0.000818727	0	0	0.005935	0	0.000846909	0	0	0	0	0	0	0	0.0205264	0.00273064	0	0.00055343	0	0	0	0	0	0.00294372	0	0	0	0	0	0	0.000662046	0	0.000671597	0	0	0.000533908	0.00304271	0	0	0	0.00118881	0	0	0
25_vRhyme_bin_18	0	0	0	0	0	0.00184874	0	0.00385581	0	0	0	0.00315592	0	0	0	0.0170705	0	0.000424445	0.00112851	0.00122438	0	0	0	0	0	0	0	0	0	0	0	0	0	0	0.000629239	0	0	0	0.000554978	0	0	0	0	0	0.00423848
25_vRhyme_bin_19	0	0.000653805	0	0	0	0	0.00199157	0	0	0	0	0.00169908	0	0.00252756	0.00176084	0.152908	0	0	0	0	0	0.00130325	0	0.000908584	0	0	0	0	0	0	0.00638715	0.000499044	0	0	0	0	0	0	0.00164597	0	0.00180393	0.00233255	0.00727194	0	0
25_vRhyme_bin_2	0	0	0	0.00057868	0	0	0	0.000387098	0.00426631	0	0	0.000973164	0.00397938	0	0.00150417	0.0222962	0.00455398	0	0.000401859	0	0	0	0.000507639	0	0	0	0	0	0	0	0	0	0.00396131	0	0	0	0	0	0	0	0.000991427	0	0	0	0.000561038
25_vRhyme_bin_20	0	0	0	0	0	0	0	0	0	0	0	0.00215859	0	0	0	0.013879	0	0	0	0	0	0	0	0	0.00163568	0	0	0	0	0	0	0	0	0	0	0	0	0	0	0	0	0	0	0	0
25_vRhyme_bin_21	0	0	0	0	0	0	0.0307312	0	0.00451719	0	0	0	0.00426143	0	0	0.0151696	0	0	0	0	0	0.00076686	0	0	0	0	0	0	0.000695938	0	0	0	0	0	0	0	0	0	0.000357573	0	0.00197293	0	0.00179995	0	0
25_vRhyme_bin_3	0	0	0	0	0.00137365	0.00170843	0.00263557	0	0.00942559	0.00176397	0	0.000756231	0	0	0	0.0258213	0	0.011428	0	0	0	0	0.00056675	0	0	0	0.000798501	0	0.00746705	0	0	0	0.00596413	0	0	0	0	0.00201153	0	0	0	0	0	0.000816112	0
25_vRhyme_bin_4	0	0	0	0	0	0	0	0	0.00590045	0	0	0	0.00143236	0	0.00101007	0.0215507	0	0	0	0	0	0	0	0	0	0	0	0	0	0	0	0	0	0	0	0	0	0	0	0	0	0	0	0	0
25_vRhyme_bin_5	0	0	0	0.00043073	0	0	0	0	0.00150578	0	0.000830532	0	0.00297688	0	0.00130106	0.0203646	0	0	0	0	0	0	0	0	0	0	0	0	0	0	0	0	0	0	0	0	0	0	0	0	0	0	0	0	0
25_vRhyme_bin_7	0	0	0	0.000700505	0	0	0	0	0	0	0	0	0.00256697	0	0.00213958	0.163552	0.00504534	0.00235699	0.000675823	0	0	0	0	0	0	0	0	0.000200656	0	0	0	0	0.000762269	0	0	0	0	0	0	0.00039216	0.00647081	0	0.00310976	0.00308434	0
25_vRhyme_bin_8	0	0.000705818	0.00286316	0.00172607	0	0.00650852	0.0043989	0.00306048	0	0.00727606	0	0	0.00219816	0.00298454	0.00304761	0.0284989	0.00145827	0.00086706	0.000652729	0	0.00819149	0.0012701	0.00162969	0.00681645	0	0	0.0171006	0.00165337	0.00271605	0.00501693	0.00235699	0.000274311	0.00161165	0.00793737	0.0340236	0.00266143	0.00080035	0.00126221	0.00126063	0.00443692	0.00154546	0.00451476	0.00275542	0.00189762	0.000908175
25_vRhyme_unbinned_1	0	0	0	0.00164896	0	0	0	0	0.000329162	0	0	0	0.00443683	0.000365275	0	0.0255503	0	0	0	0.00231452	0	0.00188453	0	0.00786666	0	0	0	0	0	0	0	0	0.00192142	0	0	0.00193247	0	0	0	0	0	0	0.00120572	0	0
25_vRhyme_unbinned_11	0	0	0.00463472	0.103808	0	0	0.0035077	0.00982569	0	0.0414732	0.00767187	0	0	0.00679176	0.000571932	0.0961443	0	0.0315684	0.0135425	0	0.00238134	0	0	0.000601398	0	0	0	0	0.0128468	0	0.00711212	0.0222218	0	0.00113856	0	0.00271238	0.0323792	0.00897149	0	0.00760368	0.00625567	0	0.00411129	0.00253239	0.0762392
25_vRhyme_unbinned_12	0.011098	0.00522712	0.00507899	0.0173203	0.00799299	0.00597493	0.0114575	0.0224529	0.00861796	0.00798427	0.0124786	0.00800432	0.00800856	0.00699429	0.00657618	0.0309549	0.00860649	0.00622299	0.00254171	0.00753404	0.0164803	0.0100875	0.0144089	0.016107	0.00729486	0.00551249	0.00488653	0.00382735	0.00807035	0.00987615	0.00415282	0.00526806	0.0273386	0.00703799	0.0165907	0.00389773	0.00439603	0.00899001	0.00622046	0.0122092	0.00669996	0.010712	0.010071	0.0194593	0
25_vRhyme_unbinned_13	0.0340703	0.0510581	0.0288606	0.175216	0.0263483	0.0376614	0.105685	0.128852	0.200704	0.047966	0.0147535	0.0349161	0.11954	0.0339467	0.0118983	0.259115	0.0291718	0.0488837	0.0472061	0.0976717	0.0360423	0.019573	0.253092	0.178049	0.0511844	0.0713079	0.0021865	0.0169973	0.00660271	0.0285757	0.0424092	0.00387805	0.0680977	0.0711991	0.0162105	0.00460828	0.0165568	0.0417227	0.0809818	0.0497719	0.0436248	0.088278	0.0311266	0.0797805	0.00856179
25_vRhyme_unbinned_14	0	0	0.00494014	0.00273189	0	0	0	0	0.000743079	0	0	0	0	0	0	0.0141019	0	0	0.000334632	0	0.000410969	0	0.00043216	0	0.00105185	0	0.000749964	0	0.00068662	0	0	0	0	0	0	0	0.00301923	0.00750056	0	0.00183849	0	0	0	0.00248869	0
25_vRhyme_unbinned_15	0	0	0	0	0	0.00335842	0	0	0	0	0	0	0	0	0.00994621	0.159254	0	0	0	0	0	0	0	0	0	0	0	0	0	0	0	0	0	0	0	0	0	0	0	0	0	0.00187065	0	0	0
25_vRhyme_unbinned_17	0	0	0	0	0	0.00114531	0	0	0	0	0	0	0.00238412	0.000405456	0	0.183355	0	0	0	0	0	0	0	0	0	0	0	0	0	0	0	0	0	0	0	0	0	0	0	0	0	0	0	0	0
25_vRhyme_unbinned_18	0	0	0	0.00768441	0	0	0	0	0.00127148	0	0	0.0010078	0.000949928	0	0	0.0361913	0.00331646	0.000988631	0	0	0	0	0	0	0.00110471	0	0	0	0	0	0	0.00034245	0	0	0	0	0	0	0	0	0	0	0.00348413	0.00319548	0.00686456
25_vRhyme_unbinned_2	0	0	0	0.00384669	0	0	0	0	0	0	0	0.00281154	0	0	0	0.156258	0.00170164	0	0	0	0	0	0	0	0	0	0	0	0	0	0	0	0	0	0	0	0	0	0	0	0.00356765	0	0	0	0
25_vRhyme_unbinned_20	0	0	0	0	0	0	0	0	0	0	0	0	0.00243397	0	0.00855331	0.341985	0	0	0	0	0	0	0	0	0	0	0	0	0	0	0	0	0	0	0	0	0	0	0.000152209	0	0	0	0	0.000615506	0
25_vRhyme_unbinned_21	0	0	0	0	0	0	0	0	0	0.000642581	0.0012017	0	0	0	0	0.0212219	0	0	0	0	0.00169369	0	0	0	0	0	0	0.000464365	0.000394664	0	0	0	0.00505699	0	0	0	0	0	0.0043906	0	0	0	0.000619137	0	0
25_vRhyme_unbinned_22	0	0.000213011	0	0	0.00203494	0	0	0	0	0	0	0	0	0.00494305	0	0.0198353	0	0	0	0.000934618	0	0	0	0.0023804	0	0	0	0	0	0	0	0	0	0	0	0	0	0.000424296	0	0	0	0	0	0	0
25_vRhyme_unbinned_23	0.00835704	0.0035345	0.010904	0.00469199	0.00297796	0.00168109	0.0123945	0.00692027	0.0177104	0.00111012	0.0146844	0.0039073	0	0.00233401	0.000274411	0.0922126	0.00500501	0.00378533	0.00376948	0.00103386	0.0138898	0.00331973	0.0119788	0.0137361	0	0.00600571	0.00250719	0.00267827	0.00160319	0	0.00181866	0.00203312	0.00953278	0	0.00909113	0.0030808	0.00169648	0.00262689	0.0054667	0.00427354	0.00516788	0.0191928	0.00667563	0.00369838	0
25_vRhyme_unbinned_3	0.00372361	0.000906202	0.00305404	0.00222233	0.00414126	0.000983257	0.00475241	0.0057545	0.00185473	0.00214961	0.00207375	0.0033972	0.00382472	0.000888722	0.00167658	0.0173561	0.00262714	0.00107599	0	0.00253574	0.0112334	0.00132394	0.00163562	0.00201711	0	0	0	0.000875546	0	0.00673566	0.00128121	0.000946908	0.00865565	0.00207298	0.00385621	0.00102716	0.000585513	0.00220229	0.00172278	0.0031324	0.00470836	0.00570253	0.00433391	0.00688086	0.000751238
25_vRhyme_unbinned_4	0.00337561	0.00452639	0.00521487	0.0175915	0.00588427	0.0026915	0.0176765	0.00853184	0.0143094	0.00885701	0.00396698	0.00383982	0.0103797	0.00763953	0.00479571	0.0390808	0.0030169	0.00606436	0.0163732	0.0131322	0.0189974	0.00278509	0.0093749	0.00825727	0.00318783	0.00355901	0.0030453	0.00292393	0.00192103	0.00760725	0.00395656	0.00119264	0.0204199	0.01184	0.00531645	0	0.00625929	0.00882058	0.00897356	0.00476096	0.00627885	0.00569148	0.0061887	0.0205439	0.0117928
25_vRhyme_unbinned_5	0.00319125	0	0	0	0	0	0	0.000412315	0	0	0	0	0	0	0	0.024721	0	0	0	0	0.000973634	0	0	0	0	0	0	0	0	0	0	0.000973648	0	0.00237731	0	0	0	0	0	0	0	0.000843435	0	0	0
25_vRhyme_unbinned_6	0	0	0	0	0	0	0	0	0	0	0.0017114	0	0	0	0	0.018626	0	0	0	0	0	0	0	0	0	0	0	0.000181187	0	0	0	0	0	0	0	0	0	0	0.00598455	0	0	0	0	0	0
25_vRhyme_unbinned_7	0	0	0	0.000306906	0	0	0	0	0	0	0	0	0.00232689	0	0	0.0197473	0	0	0	0.00244228	0	0.00253756	0	0.00477527	0	0	0	0	0	0	0	0	0.00147158	0	0	0	0	0	0	0	0	0	0.00115499	0	0
25_vRhyme_unbinned_9	0	0	0.00044225	0	0	0	0	0	0	0.00165525	0.000374481	0	0.00363025	0	0.000194391	0.0219358	0	0	0	0	0.00242677	0	0	0	0	0	0	0	0.00246995	0	0	0	0	0	0	0.00096403	0	0	0	0.000566511	0	0	0	0	0
26_vRhyme_bin_1	0.00221253	0	0	0.00122363	0.00145494	0	0.0112799	0.00107498	0	0	0	0	0.0126631	0.000645783	0.00467747	0.00526394	0.0447507	0	0.00065608	0	0	0	0	0	0.00249825	0	0	0	0	0	0.000995232	0	0	0	0	0	0.000986162	0.00923427	0.000375694	0.000630897	0.00644135	0	0.00110949	0	0.00122541
26_vRhyme_bin_10	0	0	0	0	0	0	0	0.000389658	0	0	0	0.00149105	0	0	0	0	0.0233349	0	0	0.000699553	0	0.00023581	0	0	0	0	0	0	0	0	0	0	0	0	0	0	0	0.000488273	0	0	0	0	0.000619998	0	0
26_vRhyme_bin_11	0	0	0.0020689	0	0	0	0	0	0	0	0	0	0	0	0	0	0.126318	0.0027486	0.00805202	0	0	0	0	0	0	0	0.00141144	0	0	0	0	0	0	0	0	0	0	0	0	0	0	0	0.0898661	0	0
26_vRhyme_bin_12	0	0.00116948	0	0	0.000587951	0	0.00179005	0.00277808	0.000696653	0.000616079	0.010371	0.00105472	0.00917586	0.000430355	0.00116835	0	0.0268851	0.0563985	0.0312187	0.00100498	0.000538466	0.00164999	0	0.00451417	0	0	0	0.000120813	0	0.00186345	0	0	0.00282904	0.000447098	0.0134008	0	0.00141461	0.00257782	0.00990162	0.0117472	0	0	0.0116606	0.00268099	0.000666395
26_vRhyme_bin_13	0.0028711	0	0	0	0.000820858	0	0	0.00170393	0	0	0.00171322	0.000567461	0	0	0	0	0.0252647	0.000625149	0.000466011	0	0	0	0	0	0	0	0	0	0	0	0	0	0	0	0	0	0	0	0	0	0	0	0	0	0
26_vRhyme_bin_14	0	0	0	0	0	0	0	0	0	0	0	0	0	0	0	0	0.191239	0	0.00222505	0	0	0	0	0	0	0	0	0	0	0	0	0	0	0	0	0	0	0	0	0	0	0	0	0.00246015	0
26_vRhyme_bin_15	0	0	0	0	0	0	0	0	0	0	0	0	0	0	0	0	0.0275755	0	0	0	0	0	0	0	0	0	0	0	0	0	0	0	0.0168818	0	0	0	0	0	0	0	0	0	0	0	0
26_vRhyme_bin_16	0	0	0	0	0	0.00546398	0	0	0	0	0.000846175	0.00533821	0	0	0.00081963	0	0.0610683	0.00106453	0.00167031	0	0	0	0.000298448	0.000504607	0	0	0	0	0	0	0	0.000730338	0	0.000468511	0	0	0	0	0	0	0	0	0	0	0
26_vRhyme_bin_17	0	0	0	0	0	0	0	0	0	0	0.0024079	0	0.00237053	0	0	0	0.607248	0.00205653	0	0	0	0	0	0.0309945	0	0	0	0	0	0	0	0.000380877	0	0	0	0	0	0.00311428	0	0	0	0.00202435	0	0	0
26_vRhyme_bin_19	0	0	0	0	0	0	0	0	0	0	0	0	0	0	0	0	0.0619137	0	0	0	0	0	0	0	0	0	0	0	0	0	0	0	0	0	0	0	0	0	0	0	0	0	0	0	0
26_vRhyme_bin_2	0	0	0	0	0	0	0.00476799	0	0	0.000837407	0	0	0.00293441	0	0.00129631	0	0.0408824	0	0	0	0	0	0	0	0	0	0	0	0	0	0	0	0	0	0	0	0	0	0	0	0	0	0.00168849	0	0
26_vRhyme_bin_20	0	0	0	0	0.00283628	0	0	0	0.00079362	0	0	0	0	0	0	0	0.0592188	0.0242942	0	0	0	0	0	0	0	0	0	0.00216761	0	0	0	0	0	0	0	0.00225184	0	0	0	0	0	0	0	0	0
26_vRhyme_bin_21	0	0	0	0	0	0	0	0	0	0	0	0	0	0	0	0	0.0257514	0	0	0	0	0	0	0	0.00202413	0.00430658	0	0	0	0	0	0	0	0	0	0	0	0	0	0	0	0	0	0.00105054	0
26_vRhyme_bin_22	0	0	0	0	0	0	0	0	0	0	0	0	0	0	0	0	0.0321662	0	0	0	0	0	0	0	0	0	0	0	0	0	0	0	0	0	0	0	0	0	0	0	0	0	0	0	0
26_vRhyme_bin_23	0	0	0	0	0	0	0	0	0	0	0	0	0	0	0	0	0.176835	0	0	0	0	0	0	0	0	0	0	0	0	0	0	0	0	0	0	0	0	0	0	0	0.0322891	0	0	0	0
26_vRhyme_bin_24	0	0	0	0	0	0	0.00225511	0	0	0	0	0	0.00481528	0	0	0	0.0454709	0	0.00185109	0	0	0	0	0	0	0	0	0	0	0.00474888	0	0	0	0	0	0	0	0	0	0	0.00222372	0	0	0	0
26_vRhyme_bin_25	0	0	0	0	0.00445328	0	0	0	0	0	0	0	0	0	0	0	0.0302548	0	0	0	0	0	0	0	0	0	0	0	0	0	0	0	0	0	0	0	0	0	0	0	0	0.00135501	0	0	0
26_vRhyme_bin_26	0	0.0024768	0.00240845	0	0.000681168	0.0020528	0.000811115	0.00231093	0.00107087	0.000780677	0.00216214	0.00471564	0	0.00483501	0.00208356	0.00173664	0.0301022	0.00315158	0.007371	0.003765	0.000596522	0.00513357	0.00121402	0.000916683	0.00389546	0.0096414	0.00212361	0.000402869	0.0229669	0.00157939	0.00241388	0.00711505	0.0027202	0.00485047	0.00952523	0.00191547	0.00294603	0.0102247	0.0016302	0.00301334	0.00478886	0.000743615	0.00528746	0	0.000662491
26_vRhyme_bin_6	0	0	0	0	0	0	0	0	0	0.000471121	0	0	0	0	0.000662479	0	0.0310354	0	0	0	0	0	0	0.000966599	0	0	0	0	0	0	0	0	0	0	0	0	0	0	0	0	0	0	0.00119385	0	0
26_vRhyme_bin_8	0	0	0	0	0	0	0	0	0	0	0	0	0	0	0	0	0.0224499	0	0.00760206	0	0	0	0	0.000842177	0	0	0	0	0	0	0	0	0	0	0	0	0.000680697	0	0	0	0	0.00147362	0.00166298	0.000751487	0
26_vRhyme_bin_9	0	0	0	0.00324634	0.0145264	0	0.00895263	0.00456035	0	0	0	0.00233719	0.00465136	0	0.00327541	0	0.05128	0	0	0	0	0	0	0	0	0	0	0.00137215	0	0	0.00690061	0.000505587	0	0.00139068	0	0.00289442	0.00306977	0.00271657	0	0	0.00220534	0.00177083	0.0133161	0	0
26_vRhyme_unbinned_1	0	0	0	0	0.00158323	0	0.0108704	0	0	0.000689653	0	0	0	0	0	0	0.0322375	0.00531924	0	0	0	0.000611813	0	0.00223984	0	0	0	0	0	0.0262676	0	0	0	0	0	0	0	0.0225059	0	0.00125941	0	0	0.000656734	0.00751197	0
26_vRhyme_unbinned_10	0	0	0	0	0	0	0	0	0	0	0	0	0	0	0	0	0.402925	0	0	0	0	0	0	0.00258936	0	0	0	0	0	0	0	0	0	0	0	0	0	0	0	0	0	0	0	0	0
26_vRhyme_unbinned_11	0	0	0	0	0	0	0	0	0	0	0	0	0	0	0	0	0.10777	0	0	0	0	0	0	0	0	0	0	0	0	0	0	0	0	0	0	0	0	0	0	0	0	0	0	0	0
26_vRhyme_unbinned_12	0.00149231	0.00750627	0.00537022	0	0	0.000900881	0.00339692	0.000357296	0.00046417	0.00108852	0.00241393	0.00178523	0.000979012	0.00190396	0.000220906	0.000847114	0.086433	0.000503871	0.000693775	0.000704145	0.00104273	0.00140786	0.000701411	0.00229584	0.00124013	0.000797654	0	0.00408847	0	0	0.000435155	0.000490237	0.00630433	0	0.00311376	0.00298018	0.00204547	0.00266069	0.00360871	0.00153899	0.00158041	0.00141911	0.00199689	0.000453981	0
26_vRhyme_unbinned_13	0	0	0	0	0	0	0	0	0	0	0	0	0	0	0	0	0.0810956	0	0	0.000911991	0	0	0	0	0	0	0	0	0	0.00866386	0	0	0	0	0	0	0	0	0	0	0	0	0	0	0
26_vRhyme_unbinned_14	0	0	0	0	0	0	0	0	0	0	0	0	0	0	0.403261	0	0.031052	0	0	0	0	0	0	0	0	0	0	0	0	0	0	0	0	0	0	0	0	0	0	0	0	0	0.00574586	0	0
26_vRhyme_unbinned_15	0	0	0	0	0.000455094	0	0.00433616	0	0	0	0	0.00406632	0.00467636	0	0	0	0.0770422	0	0	0	0	0	0	0	0.000897668	0	0	0	0	0.00460792	0	0	0	0	0	0	0	0	0	0	0	0	0	0	0
26_vRhyme_unbinned_16	0.00265968	0	0	0	0	0	0	0	0	0	0	0.00308461	0	0	0	0	0.106587	0	0	0	0	0	0.00039246	0	0	0	0	0	0	0	0	0	0	0	0	0	0	0	0.000949732	0	0.00216028	0	0	0	0
26_vRhyme_unbinned_17	0.000789029	0	0.000857541	0	0.00115372	0	0	0	0	0.0019687	0	0	0	0.000673443	0.00243829	0.00165513	0.0829869	0	0	0.000910837	0.00454971	0	0.000493494	0	0	0	0.00058678	0	0	0	0	0	0	0	0	0.000929656	0	0	0	0	0	0.00340258	0.00203548	0	0.0279002
26_vRhyme_unbinned_2	0	0.00789709	0	0	0	0	0	0.00136745	0	0	0.0158607	0	0	0	0	0	0.0233255	0	0	0	0	0	0.00838193	0	0	0	0	0	0	0	0.000965514	0.00285694	0	0	0	0	0	0	0	0	0	0	0	0	0
26_vRhyme_unbinned_20	0.0125648	0	0	0	0	0	0.0908844	0	0.000622143	0	0	0	0.0328753	0.00569066	0.00198988	0	0.0478693	0.00170143	0	0	0.000884906	0.0014803	0	0.000599205	0	0	0	0	0	0.0066175	0.00659564	0	0	0	0	0	0.00884914	0.110042	0.00061503	0	0.0255919	0.000838578	0.00167207	0	0
26_vRhyme_unbinned_21	0.00287227	0	0	0	0	0	0	0	0	0	0	0.00141142	0	0	0	0	0.0920372	0	0	0	0	0	0	0	0.016408	0	0.00283973	0	0	0	0	0	0	0	0	0	0	0	0.000456702	0	0	0	0	0	0
26_vRhyme_unbinned_22	0	0	0	0	0	0	0	0	0	0	0	0	0	0	0	0	0.11259	0	0	0	0	0	0	0	0	0	0	0	0	0	0	0	0	0	0	0	0	0	0	0	0	0	0	0	0
26_vRhyme_unbinned_26	0	0	0	0	0	0	0	0	0	0	0	0	0	0	0	0	0.163432	0	0	0	0	0	0	0	0	0	0	0	0	0	0	0.00047304	0	0	0	0	0	0	0.00528842	0	0	0	0.00650873	0	0
26_vRhyme_unbinned_27	0	0	0	0.00189358	0.00169056	0	0	0.00102614	0	0	0	0	0.0135742	0	0.00507386	0.00477255	0.0437258	0	0.000923143	0	0	0	0.000331292	0	0.00680501	0	0	0	0	0	0	0	0	0	0	0	0	0	0.000302447	0.000441491	0.00343832	0	0	0	0.00211733
26_vRhyme_unbinned_28	0	0	0	0	0	0	0	0	0	0	0	0	0	0	0	0	0.0501567	0	0	0	0	0	0.000424055	0	0.000752753	0	0	0	0	0	0	0.00015428	0	0	0	0	0	0	0	0	0	0	0	0	0
26_vRhyme_unbinned_29	0	0	0	0	0	0	0	0	0	0	0	0	0	0	0	0.00359282	0.0230204	0	0	0	0	0	0	0	0	0	0	0	0	0	0	0	0	0	0	0	0	0	0	0	0	0	0	0	0
26_vRhyme_unbinned_30	0.000889369	0.000932434	0.0016226	0.000891721	0.000694228	0.00175184	0.0075186	0.00171552	0.000647491	0.000576455	0.00180802	0.00198919	0	0.000970841	0.00426372	0.0119742	0.0699911	0.0151801	0.00114187	0.0027358	0.00713478	0.00162431	0	0.000329056	0.00956194	0.00126207	0.00029089	0	0.000957581	0	0.000845706	0.00187853	0.014045	0.00112635	0.0111811	0	0	0.00574299	0.00105656	0.0232358	0.00270875	0.000538188	0.00578024	0.00581598	0
26_vRhyme_unbinned_31	0	0	0	0	0.00280559	0	0.00176031	0	0.00061084	0	0.000633393	0	0	0	0	0	0.0943126	0	0	0	0	0	0	0	0	0	0	0	0	0	0	0	0	0	0	0	0.000439575	0	0	0	0.00304883	0	0	0	0
26_vRhyme_unbinned_32	0	0	0	0	0	0	0.00298826	0	0	0.000249535	0	0	0	0.000577497	0	0	0.0377964	0	0	0	0	0	0	0.00795719	0	0	0	0	0	0	0	0	0	0	0.00874325	0	0	0	0	0	0	0	0	0	0
26_vRhyme_unbinned_33	0	0	0	0.00297091	0.00364696	0	0	0.00116786	0	0	0	0	0.0173416	0	0.0107351	0.0165097	0.0496427	0	0.00118348	0	0	0	0.000707371	0	0	0	0	0	0	0	0	0	0	0	0	0	0	0	0.00055629	0.000796279	0.00818633	0	0.00115758	0.000647059	0.00293763
26_vRhyme_unbinned_34	0	0	0	0	0	0	0	0	0	0	0	0	0	0	0.166196	0	0.0292037	0	0	0	0	0	0	0	0	0	0	0	0	0	0	0	0	0	0	0	0	0	0	0	0	0	0.00237572	0	0
26_vRhyme_unbinned_35	0	0	0	0	0	0	0	0	0	0	0	0	0	0	0	0	0.0337234	0	0	0	0	0	0	0	0	0	0	0	0	0	0	0	0	0	0	0	0	0	0	0	0	0	0	0.00103038	0
26_vRhyme_unbinned_36	0.0065482	0	0	0	0	0	0	0	0	0	0	0.00470573	0	0	0	0	0.107445	0	0	0	0	0	0.000440177	0	0	0	0.00172847	0	0	0	0	0	0	0	0	0	0	0	0.00108763	0	0.00151449	0	0	0	0
26_vRhyme_unbinned_37	0	0	0	0	0	0	0	0	0	0	0	0	0	0	0	0	0.185042	0.0146376	0.000967828	0	0	0	0	0	0	0	0	0	0	0	0	0	0	0	0	0.000965341	0	0	0	0	0	0.00284129	0	0	0
26_vRhyme_unbinned_38	0	0	0	0.0013306	0.00111947	0	0	0.00071052	0	0	0	0	0.00963359	0	0.00346143	0.000433571	0.0422787	0	0.000399678	0	0	0	0.00036381	0	0	0	0	0	0	0	0	0	0	0	0	0	0	0	0.000335578	0.000416482	0.00207606	0	0.000909884	0	0.00150878
26_vRhyme_unbinned_39	0	0	0	0	0	0	0	0	0	0	0	0	0.00402718	0	0.175669	0	0.299776	0	0	0	0	0	0	0	0	0	0	0	0.000674708	0.00219292	0	0	0	0	0	0	0	0	0	0	0	0	0	0	0
26_vRhyme_unbinned_4	0	0	0	0	0	0	0	0	0	0	0	0	0	0	0	0	1.31158	0	0	0	0	0	0	0	0	0	0	0	0	0	0	0	0	0	0	0	0	0	0	0	0	0	0	0	0
26_vRhyme_unbinned_40	0	0	0	0	0	0	0	0	0	0	0.000647092	0	0	0	0	0	0.0221151	0	0	0	0	0	0	0	0	0	0	0	0	0	0	0.000814397	0	0.00499626	0	0	0.000726921	0	0	0	0.00469971	0	0	0	0
26_vRhyme_unbinned_41	0	0	0	0	0	0	0	0	0	0	0	0	0	0	0	0	0.167958	0	0	0	0	0	0	0	0.00432428	0.0040583	0	0	0	0	0	0	0	0	0	0	0	0	0.00238163	0	0	0	0.00343294	0	0
26_vRhyme_unbinned_42	0	0	0.0115634	0	0	0	0	0	0	0	0	0	0	0	0	0	0.0521748	0	0	0	0	0	0	0	0	0	0	0	0	0	0	0	0	0.000462	0	0	0	0	0	0	0	0	0	0	0
26_vRhyme_unbinned_43	0	0	0	0	0	0	0	0	0	0	0	0	0	0	0.484649	0	0.0303946	0	0	0	0	0	0	0	0	0	0	0	0	0	0	0	0	0	0	0	0	0	0	0	0	0	0.00565987	0	0
26_vRhyme_unbinned_5	0	0	0	0	0	0	0.0038288	0	0	0	0	0.00631897	0.00512655	0	0	0	0.0838781	0	0	0	0	0	0	0	0	0	0	0	0	0.00249965	0	0	0	0	0	0	0	0	0	0	0	0	0	0	0
26_vRhyme_unbinned_50	0.0119312	0	0	0	0	0	0.0825335	0.000561395	0.000407336	0	0	0	0.00358734	0.00167834	0.001527	0	0.0638453	0.00399001	0	0.000341343	0.00152785	0.00239225	0	0.00167268	0	0.000716283	0	0	0	0.00326743	0.00359304	0	0	0	0	0	0.010627	0.0846355	0.000889271	0	0.018121	0.00129671	0.000831942	0	0
26_vRhyme_unbinned_51	0	0	0	0.00169896	0.00143048	0	0	0.000996441	0	0	0	0	0.0119533	0	0.0052225	0.00446959	0.0454109	0	0.000892284	0	0	0	0	0	0.0027851	0	0	0	0	0	0	0	0	0	0	0	0	0	0.000506934	0.000727769	0.00324183	0	0.000984612	0	0.00175486
26_vRhyme_unbinned_52	0	0	0	0	0	0.00135606	0	0	0	0	0	0	0	0	0	0.00933791	0.0236404	0	0	0	0	0	0	0	0	0	0	0	0	0	0	0	0.00431698	0	0	0	0.00444304	0	0	0	0.0155638	0	0	0	0
26_vRhyme_unbinned_53	0	0	0	0	0	0	0	0	0	0	0	0	0	0	0.501074	0	0.0352343	0	0	0	0	0	0	0	0	0	0	0	0	0	0	0	0	0	0	0	0	0	0	0	0	0	0.00537933	0	0
26_vRhyme_unbinned_54	0.00172264	0	0	0	0	0	0	0	0.00108459	0.000381479	0.00191529	0.00107841	0	0	0.00056267	0.00303712	0.0579907	0	0	0	0	0	0	0.000812623	0	0	0	0	0	0	0	0	0.000823046	0.000535393	0	0	0	0	0.000241956	0	0	0	0.00321553	0.00427528	0
26_vRhyme_unbinned_55	0	0	0	0	0	0	0	0	0	0	0	0	0	0	0	0	0.17618	0	0	0	0	0	0	0	0	0	0	0	0	0	0	0	0	0	0	0	0	0	0	0	0	0	0	0	0
26_vRhyme_unbinned_56	0.00139967	0	0	0	0	0	0	0	0	0	0.00262562	0.00102582	0	0	0.000794225	0.00661335	0.0559724	0	0	0	0	0	0	0.00103629	0	0	0	0	0	0	0	0	0.00257185	0.00141645	0	0	0	0	0.000494539	0	0	0	0.0039773	0.00371222	0
26_vRhyme_unbinned_57	0.000804825	0.00128256	0.00139938	0	0.00133314	0	0.00107876	0	0	0.000691018	0.000935694	0.00123168	0	0.000792072	0	0.000428713	0.0798555	0.000591578	0.000747293	0.00028673	0.000455499	0.000342516	0.00263088	0.00187341	0.000747989	0	0	0.00259247	0	0	0	0.000256342	0.00442847	0	0.00160248	0.00129201	0	0	0.00073148	0.00126278	0.000907178	0.00171159	0.00121893	0	0
26_vRhyme_unbinned_58	0	0	0	0	0	0	0	0	0	0	0	0	0	0	0.439406	0	0.0323795	0	0	0	0	0	0	0	0	0	0	0	0	0	0	0	0	0	0	0	0	0	0	0	0	0	0.00527678	0	0
26_vRhyme_unbinned_59	0.00114185	0	0	0	0	0	0	0	0	0	0.00303803	0.00108841	0	0	0.000778513	0.00601566	0.0491186	0	0	0	0	0	0	0.000995589	0	0	0	0	0	0	0	0	0.00121321	0.00140075	0	0	0	0	0.000522419	0	0	0	0.00459726	0.00406767	0
26_vRhyme_unbinned_62	0	0	0	0	0	0	0	0	0	0	0	0.00106826	0	0	0	0	0.0750447	0	0	0	0	0	0	0	0	0	0	0	0	0	0.000675157	0	0	0	0	0	0	0	0	0	0	0	0	0	0
26_vRhyme_unbinned_63	0	0	0	0	0	0	0.0016807	0	0	0	0	0	0	0.000348117	0	0	0.0333676	0	0	0	0	0	0	0	0	0	0	0	0.00114702	0.00191473	0	0	0	0	0.000563248	0	0.000185828	0.000429237	0	0.000515532	0	0	0	0.000611459	0
26_vRhyme_unbinned_67	0	0	0	0	0	0	0	0	0	0	0	0	0	0	0	0	0.0640049	0	0	0	0	0	0	0	0	0	0	0	0	0	0	0	0	0	0	0	0	0	0	0	0	0	0	0	0
26_vRhyme_unbinned_68	0	0	0	0	0	0	0	0	0	0.00170508	0	0	0	0	0.00179494	0	0.053165	0	0	0	0	0	0	0	0	0	0	0	0	0	0	0	0	0	0	0	0	0	0	0.00310989	0	0	0.00358276	0.000970193	0
26_vRhyme_unbinned_7	0.0126634	0	0	0	0	0	0.0772808	0	0	0	0	0	0.0284427	0.00352932	0.00283737	0	0.0440046	0	0	0	0	0	0	0	0	0	0	0	0	0.00499617	0.00295068	0	0	0	0	0	0.00289261	0.0410683	0	0	0.0230192	0.000634573	0.00150327	0	0
26_vRhyme_unbinned_70	0	0	0	0	0	0	0	0	0	0	0	0	0	0	0	0	0.0495941	0	0	0	0.0014268	0	0	0	0	0	0	0	0	0	0	0	0	0	0	0	0	0	0	0	0	0	0	0.00277517	0
26_vRhyme_unbinned_71	0.0108349	0	0	0	0	0	0.0850047	0	0	0	0	0	0.0235091	0.00244341	0.00170847	0	0.0546991	0.00139303	0	0	0	0	0	0	0.00294491	0	0	0	0	0.00283858	0.00168543	0	0	0	0	0	0.00513113	0.018422	0	0	0.0163611	0.000628562	0.00074894	0	0
26_vRhyme_unbinned_72	0	0	0	0	0	0	0	0	0	0	0	0	0	0	0	0	0.148454	0	0	0	0	0	0	0	0	0	0	0	0	0	0	0	0	0	0	0	0	0	0	0	0	0	0	0	0
26_vRhyme_unbinned_73	0	0	0	0	0	0	0	0	0	0	0	0	0	0	0.512352	0	0.0511848	0	0	0	0	0	0	0	0	0	0	0	0	0	0	0	0	0	0	0	0	0	0	0	0	0	0.0086515	0	0
26_vRhyme_unbinned_74	0	0.0019027	0.0015925	0	0	0.000694159	0	0.0013241	0.00253859	0	0	0	0.00158619	0	0	0.00340657	0.0377704	0	0	0	0.00185004	0	0	0	0.00127353	0	0.00149934	0	0	0	0	0	0.00276584	0	0	0	0.000171425	0.00098682	0	0	0	0.0019876	0	0.00445307	0
26_vRhyme_unbinned_75	0.00753897	0	0	0	0	0	0.0578188	0	0	0	0	0	0.0079409	0.00121502	0.0033031	0	0.0533515	0	0	0	0	0	0	0	0	0	0	0	0	0.00491747	0.00200395	0	0	0	0	0	0	0.00666448	0	0	0.00853225	0.000652405	0.00157164	0	0
26_vRhyme_unbinned_8	0	0.000470976	0.0011875	0.00243312	0.00319119	0	0.00749499	0.00171702	0.000733814	0	0.0146477	0.00225934	0.00264816	0.000287199	0.00124258	0.00369688	0.0629227	0.00967469	0.0014591	0.000490655	0.00509959	0.00129791	0	0.00107979	0.00919875	0	0	0	0.00049167	0	0.000408812	0.000661373	0.00440901	0.00172522	0.00994978	0.000939317	0.000347866	0.00110355	0.00093353	0.00342553	0.00458801	0.00640727	0.00610942	0.00530995	0.00136522
27_vRhyme_bin_1	0	0	0	0	0	0	0	0	0	0	0	0	0	0	0	0	0.00141498	0.014031	0.0101634	0	0	0.0220389	0	0	0	0	0	0	0	0	0	0	0.00194323	0	0.000573465	0	0.000222317	0	0	0	0	0	0	0	0
27_vRhyme_bin_12	0	0	0	0	0	0	0	0	0	0	0.000677484	0.000623503	0.00222465	0	0	0	0.0015624	0.062974	0.04191	0	0	0	0	0	0	0	0	0	0	0	0	0	0.000938136	0	0	0	0	0	0.000897216	0.000402094	0	0	0	0	0
27_vRhyme_bin_14	0.00069815	0	0.00271623	0.000595811	0	0.00207322	0.000648299	0	0.00196695	0.00101413	0	0.0025653	0.00488037	0.00179079	0.0089863	0.00500531	0.00177272	0.0255737	0.0114996	0	0.000766128	0	0	0.00241246	0	0	0.00374403	0	0.00102188	0.00282137	0	0.000868476	0	0.00498695	0	0	0.00588125	0.00959197	0.000294181	0.00132915	0.00242984	0	0.00427406	0.00442224	0
27_vRhyme_bin_17	0	0	0	0	0	0	0.00185366	0	0	0	0.00152016	0	0	0	0.000399915	0.000816585	0	0.017291	0.000976602	0	0	0	0	0	0	0	0	0	0	0	0	0.00059742	0	0	0	0	0	0	0	0	0	0.00545236	0	0	0.000774075
27_vRhyme_bin_3	0	0	0	0	0.00253411	0	0	0	0	0	0	0	0	0	0	0	0.00150975	0.0416828	0.00610424	0	0	0	0.00403478	0	0	0.00270101	0	0	0	0	0	0.000676666	0	0.000612467	0	0	0	0	0	0	0	0	0	0	0
27_vRhyme_bin_6	0	0	0	0.00128349	0.00313314	0	0	0	0	0	0.0015571	0	0.00181372	0	0.000682441	0.000608547	0.00169482	0.0166639	0.00914215	0	0.00117437	0	0	0	0	0	0	0.00137025	0	0	0	0	0.00168304	0	0	0	0	0	0	0.000726819	0.0036437	0	0.00234537	0.00529259	0.000512369
27_vRhyme_bin_8	0	0	0	0.000908752	0	0	0	0	0	0	0	0	0	0	0.0013204	0	0.00290872	0.0135459	0.00369554	0.000566385	0	0	0	0	0	0	0	0	0	0	0	0.000399527	0	0	0	0	0	0	0.000272041	0	0.00232087	0	0.0015489	0.000940461	0
27_vRhyme_unbinned_10	0	0	0.00382808	0	0	0	0.00409095	0	0	0	0	0.00265694	0.0074674	0	0	0	0.0188479	0.123058	0.142822	0	0	0	0	0	0.000850239	0.000815023	0	0	0	0.00689776	0	0	0	0	0	0	0	0	0.00315134	0	0	0	0.00305864	0	0
27_vRhyme_unbinned_11	0.000298311	0	0	0.000582249	0	0	0.000849568	0	0	0	0.00282462	0	0	0.00127789	0.000733769	0.00059873	0.00133547	0.0253812	0.000299021	0	0.000899039	0	0	0	0	0	0	0.000478766	0.00144007	0	0	0	0.00096142	0	0	0	0.000865235	0.0102835	0.00101884	0.00301977	0.00384459	0.00196217	0.00149427	0	0
27_vRhyme_unbinned_12	0	0	0.00049509	0	0	0	0.0225998	0	0.00043307	0	0	0	0	0	0	0	0	0.0333163	0.0070692	0.00217846	0	0.00110842	0	0.000779687	0	0	0	0	0	0	0	0	0	0	0	0	0	0	0	0	0	0	0	0	0
27_vRhyme_unbinned_14	0	0	0	0	0	0	0	0	0	0	0	0	0	0	0.00091829	0	0	0.0258674	0	0	0	0	0	0.000397036	0.00214252	0	0	0	0	0	0	0	0	0	0.000716732	0	0	0	0	0	0	0.000452326	0	0	0
27_vRhyme_unbinned_15	0	0.000371629	0	0.000350043	0	0	0	0	0	0.000357621	0.000728647	0.000429698	0	0	0	0	0	0.0921554	0.00744021	0	0	0	0	0.000678531	0.00594479	0	0	0.00143721	0	0	0	0	0	0	0	0	0	0.00102129	0.000231238	0.00103859	0	0	0	0	0
27_vRhyme_unbinned_16	0	0	0	0	0.00152424	0	0.00371076	0	0	0.000428632	0.00976929	0	0	0.00448178	0	0	0	0.0280842	0.0101121	0	0	0	0	0.00293392	0	0	0	0	0	0	0	0	0	0	0	0	0	0	0	0	0	0.00151801	0	0	0
27_vRhyme_unbinned_17	0.00134856	0	0	0	0.00371497	0	0	0	0.00116014	0	0	0	0	0	0	0	0.00202311	1.60301	0	0	0	0	0	0	0	0	0	0	0	0	0	0	0	0	0	0.00369544	0.00191825	0	0	0	0	0	0	0	0
27_vRhyme_unbinned_18	0	0	0	0	0	0.00154338	0.000803549	0	0.000556882	0	0	0	0	0	0	0.000594521	0	0.0171031	0.00192312	0.000433998	0	0.00183987	0	0	0	0	0.000914043	0	0.00130143	0.00213541	0	0	0.00201182	0.00082723	0.000484665	0	0.00292058	0	0.00143716	0	0	0	0.00089866	0	0
27_vRhyme_unbinned_19	0.000528436	0.00264599	0.000786843	0.00135396	0.00135282	0.00174987	0.000858501	0.00142438	0.000433839	0.00101249	0.0100969	0	0.00070139	0.00543189	0.00323983	0.0010915	0.00454842	0.034125	0.00260377	0.00117225	0.00155086	0.00380376	0.000804369	0.000298171	0.0191744	0	0.000697889	0.00136937	0.00645002	0	0	0.00101314	0.00303888	0	0	0	0.00272522	0.0117684	0.00166992	0.0149482	0.00348637	0.00584917	0.000766021	0	0
27_vRhyme_unbinned_20	0.000316491	0.00137592	0.00296856	0.00160819	0.000580743	0.000935819	0.00439331	0.00196353	0	0	0.00461238	0.00130541	0.00191278	0.000655113	0.00148511	0.0015338	0.00301559	0.0245727	0.00120817	0.00118648	0.00222561	0.00122989	0.000513254	0.000679985	0.00358183	0	0.00142369	0.000752151	0.00125203	0	0.000707198	0.000556652	0.000911163	0.000878231	0.00349846	0.00256851	0.000920098	0.00494733	0.00114588	0.00242609	0.00611883	0.00108242	0.00196664	0.00146086	0.00037105
27_vRhyme_unbinned_21	0	0	0.00673944	0.00198543	0	0.00136551	0.00171216	0	0	0.000712626	0.00286837	0	0	0.00458632	0	0	0.00503064	0.0180309	0.00683541	0	0.000476206	0.00289106	0	0	0	0	0	0	0	0.0246406	0	0	0	0	0.000651291	0.000911577	0.00981292	0.000536775	0.00905111	0.00526724	0	0	0	0	0.00633012
27_vRhyme_unbinned_22	0	0	0	0	0	0	0	0	0	0	0	0	0	0	0	0	0	0.0199808	0.00178159	0	0	0	0	0	0	0	0	0	0	0	0	0	0	0	0	0.00100113	0	0	0	0	0	0.00218557	0	0	0
27_vRhyme_unbinned_24	0	0.0769514	0.00696311	0.0180036	0.00107209	0	0.00214554	0.00102952	0.00230422	0.00204488	0.00136301	0.00379353	0.00151081	0.0037817	0.000189436	0.00262768	0.00278372	0.0192063	0.00200844	0.00237751	0.00740791	0.0107377	0.00358392	0.00262901	0	0	0.00757513	0	0	0	0	0	0	0.00216545	0	0	0.00260529	0.00412523	0.000447196	0.00388672	0.0014503	0.000779707	0.00166285	0.00652185	0.0157328
27_vRhyme_unbinned_28	0	0	0	0	0	0.000679506	0	0	0	0	0.00255966	0.000500171	0	0	0	0	0.00921205	0.200036	0.0694026	0	0	0	0	0.00082849	0	0	0	0	0	0	0	0	0.00253799	0	0.00860367	0	0.000546245	0.000623986	0.00327243	0.0043052	0	0	0.0040535	0.00129263	0
27_vRhyme_unbinned_29	0.000870955	0	0	0.000464088	0	0	0	0.00070755	0	0.00359441	0.000618816	0.00215062	0	0	0.00396614	0.00391818	0	0.0258231	0.00411495	0	0	0	0	0	0	0	0	0	0	0.00367339	0	0	0	0	0.00114131	0	0.000246504	0.0012301	0	0.000766848	0	0	0	0	0.000779338
27_vRhyme_unbinned_3	0	0	0.00063963	0	0	0	0.0494436	0	0	0	0	0	0	0	0	0	0	0.0352228	0.00502306	0.00318787	0	0.00552077	0	0.00065694	0	0	0	0	0	0	0	0	0	0	0	0	0	0	0	0	0	0	0	0	0
27_vRhyme_unbinned_30	0	0	0.00151916	0	0	0	0.0546899	0	0.000763003	0	0	0	0	0	0	0	0	0.039495	0.00528572	0.00397428	0.000351964	0.0073933	0	0.00133903	0	0	0	0	0	0	0	0	0	0	0	0	0	0	0	0	0	0	0	0	0
27_vRhyme_unbinned_31	0	0	0.00094378	0.00548846	0	0.00316968	0.00668057	0.00183327	0.00191244	0	0.00730527	0.00392229	0.00496987	0.00156636	0.00061485	0.00547414	0.01566	0.117775	0.0305455	0.000310726	0.00183625	0.00527059	0	0.003914	0.00406814	0	0	0	0.00303186	0	0	0.00138102	0.00302902	0.00615907	0.0025765	0	0	0.00452957	0.000441443	0.0296596	0.0288804	0.0224737	0.00923557	0.00922121	0.0184628
27_vRhyme_unbinned_32	0	0	0	0	0	0	0	0	0	0.00107847	0	0	0	0	0.00134304	0	0	0.0554297	0	0	0.00121756	0	0	0	0	0	0	0	0	0	0	0	0	0	0.000896231	0	0	0	0	0	0	0	0	0	0
27_vRhyme_unbinned_33	0	0	0.00154241	0	0	0	0.0204228	0	0.000622921	0	0	0	0	0	0	0	0	0.0309673	0.00516632	0.00136488	0	0.0061643	0	0.000476852	0	0	0	0	0	0	0	0	0	0	0	0	0	0	0	0	0	0	0	0	0
27_vRhyme_unbinned_36	0	0	0	0	0	0	0	0	0.000734433	0	0	0	0	0	0	0.000734453	0	0.0209136	0.00166971	0.000269506	0	0.000738454	0	0	0	0	0	0	0	0.00277522	0	0	0	0	0	0	0.00204871	0	0	0	0	0	0.000954255	0.000510588	0
27_vRhyme_unbinned_37	0.00119663	0.009778	0.00602901	0.00175653	0.00125832	0.00344512	0.0103795	0.00149399	0.00277992	0.000912086	0.00328859	0.00563554	0	0.00960816	0.00151693	0.00350337	0.00572748	0.0368999	0.00726465	0.00762868	0.00297401	0.0107068	0.00161655	0.00168891	0.0202659	0.00707229	0.00850289	0.00479529	0.0219083	0.0063004	0.00217392	0.0133057	0.012669	0.00224532	0.0249205	0.0217502	0.00372345	0.0137055	0.0141903	0.0103913	0.00632972	0.00226027	0.00401455	0.00280156	0.00255133
27_vRhyme_unbinned_39	0	0	0.00111545	0	0	0	0.0629651	0	0.000741645	0	0	0	0	0	0	0	0	0.0363283	0.00588261	0.00499433	0.000357253	0.00720562	0	0.00153698	0	0	0	0	0	0	0	0	0	0	0	0	0	0	0	0	0	0	0	0	0
27_vRhyme_unbinned_4	0	0	0	0	0	0	0	0	0	0	0	0	0	0	0	0	0	0.0340655	0	0	0	0	0	0	0	0	0	0	0	0	0	0	0	0	0	0	0	0	0	0	0	0	0	0	0
27_vRhyme_unbinned_41	0	0	0	0	0	0	0	0	0	0	0	0	0	0	0	0	0	0.0375924	0	0	0	0	0	0	0	0	0	0	0	0	0	0	0	0	0	0	0	0	0	0	0	0	0	0	0
27_vRhyme_unbinned_42	0.000748682	0	0	0.00136491	0.00186072	0	0	0	0	0	0	0.00270255	0.0102411	0.0021319	0	0.00149775	0	0.0377623	0	0.025206	0	0.00249573	0	0	0	0	0	0.000885174	0.00269582	0.0059138	0	0	0	0.00597965	0.0325118	0	0	0	0	0.000568452	0.0049797	0.000515033	0.000688806	0.00474968	0.00752841
27_vRhyme_unbinned_44	0	0	0	0	0	0	0	0	0	0	0	0	0	0	0	0	0	0.0342661	0	0	0	0	0	0	0	0	0	0	0	0	0	0	0	0	0	0	0	0	0	0	0	0	0	0	0
27_vRhyme_unbinned_47	0	0	0	0	0	0	0.00912383	0	0	0	0	0	0	0.00047773	0	0	0.00175102	0.0228727	0.00573664	0	0	0	0	0	0	0	0	0	0	0	0	0	0	0	0	0	0.000220638	0.00177756	0.000667919	0.00501633	0	0	0	0	0
27_vRhyme_unbinned_48	0	0	0	0	0	0	0	0	0	0	0	0	0	0	0	0	0.000616731	0.0307004	0.00759566	0	0	0	0	0	0	0	0	0	0	0	0	0.000804471	0	0.00194232	0	0	0	0	0	0	0	0	0	0	0
27_vRhyme_unbinned_50	0	0	0.00416853	0.00362366	0	0	0	0	0	0	0.00247994	0.00055439	0.00275559	0.00137645	0	0	0	0.0160813	0.00595022	0.000254556	0.000396942	0.00243782	0	0	0	0	0	0.00033616	0	0.00660666	0	0	0	0.00153445	0.000285047	0	0	0	0	0.00218221	0.00263643	0	0	0	0.00123977
27_vRhyme_unbinned_52	0	0	0	0	0	0	0	0	0	0	0	0	0	0	0	0	0	0.0218035	0.00881949	0	0	0	0	0	0.00261956	0	0	0	0	0	0	0	0	0	0	0.00527625	0	0	0	0	0	0	0	0	0.00616024
27_vRhyme_unbinned_54	0	0	0	0	0	0	0	0	0	0	0	0.015018	0	0	1.55175	0	0	0.0306551	0.0133359	0	0	0	0	0	0	0	0	0.0463657	0	0	0	0.000139182	0	0	0	0	0	0	0	0	0	0	0	0	0
27_vRhyme_unbinned_56	0	0	0	0	0	0	0	0	0	0	0	0	0	0	0	0	0.00336951	0.0541001	0.0148113	0	0	0	0	0	0	0	0	0	0	0	0	0.00588293	0	0.00588375	0	0	0	0	0	0	0	0	0.000808075	0	0.000574412
27_vRhyme_unbinned_57	0	0	0.000890273	0.000617265	0	0	0	0	0	0	0.000568204	0.000891413	0	0	0.000648017	0	0	0.0226416	0.000729684	0.000392346	0.000384311	0	0	0	0.00597464	0	0.002594	0.000199996	0.000851303	0	0.000377802	0.00056624	0	0	0	0	0.000762206	0.00100608	0	0	0	0	0	0	0
27_vRhyme_unbinned_58	0	0	0	0	0	0	0	0	0	0	0	0	0	0	0	0	0.00216129	0.0508878	0.0141159	0	0	0	0	0	0	0	0	0	0	0	0	0.00346571	0	0.0032915	0	0	0	0	0	0	0	0	0	0	0
27_vRhyme_unbinned_6	0	0	0	0	0	0	0	0	0	0	0	0	0	0	0	0	0	0.0139052	0.0077377	0	0	0	0	0	0.00173082	0	0	0	0	0	0	0	0	0	0	0.00254562	0	0	0	0	0	0	0	0	0.00330301
27_vRhyme_unbinned_7	0	0.000570516	0.00124954	0	0.000810797	0.000675758	0.00207319	0	0	0.000419921	0.000638996	0.00158313	0	0.000302596	0.00342792	0.000834489	0.00291851	0.018055	0.0031408	0.000564312	0.000405827	0.00229164	0	0.000437214	0	0	0	0.000316254	0.00124544	0	0	0.000432656	0.0013544	0	0.0025707	0	0.00034138	0.00564331	0.000976012	0.00156664	0.00184271	0.000618999	0	0.00139265	0
28_vRhyme_bin_10	0	0	0	0	0	0	0	0	0.00462858	0.00272296	0	0	0	0	0	0	0	0.00806588	0.0179781	0	0	0	0	0	0	0	0	0	0	0	0	0.000110199	0	0	0	0	0	0	0	0	0	0.00238759	0	0.00121926	0
28_vRhyme_bin_11	0	0	0.00602342	0	0	0	0.00287816	0	0	0	0.000577278	0	0	0.00031302	0.00061321	0.0516715	0	0.0115979	0.0126718	0	0	0.00165561	0.000395686	0	0	0.00421506	0	0.00141135	0	0	0.00169369	0.01702	0.00433942	0.00048346	0.00120124	0	0	0	0	0.00371284	0	0	0.00140969	0.000627199	0
28_vRhyme_bin_12	0	0	0	0	0	0	0	0	0	0	0.000850823	0	0	0.000565749	0	0.00320706	0	0.0131297	0.0161915	0	0.000402505	0.00146668	0.000526918	0	0	0.00181369	0	0	0	0	0.000723714	0.00531612	0.00481927	0	0	0	0	0	0	0	0	0	0	0.000525838	0
28_vRhyme_bin_13	0	0	0.00726058	0	0	0	0	0	0	0	0.00159552	0	0	0.000622183	0	0.000639148	0	0.00781043	0.0139779	0	0.000300237	0	0	0	0	0	0.000328336	0	0	0	0	0	0	0	0	0	0.00113553	0.000519469	0	0	0	0	0	0	0
28_vRhyme_bin_14	0	0	0	0	0	0	0	0	0.00118554	0	0.00151504	0.000633981	0	0	0.000452748	0	0.00061941	0.0273017	0.00888132	0	0.0004242	0	0	0.000591717	0	0	0	0	0.000592953	0	0	0	0	0	0	0.00153213	0.000850073	0.000383014	0	0	0	0.000510897	0	0	0
28_vRhyme_bin_17	0.0023674	0	0.00699276	0	0	0.00106447	0	0	0	0.00230192	0	0	0	0.000357098	0.0217682	0	0.00167338	0.0537359	0.0344622	0	0.00243058	0.00569209	0	0	0	0	0	0.00504495	0	0.00199048	0	0	0	0	0	0	0	0	0	0	0	0.00621085	0.000596553	0	0
28_vRhyme_bin_8	0	0	0	0	0	0	0	0.000493042	0.000448808	0	0	0.000989533	0	0	0	0.00150818	0.00226503	0.0186882	0.0157473	0.000399566	0	0.185478	0	0	0	0	0	0	0	0	0	0	0.0313646	0	0.00189883	0	0.00253818	0	0	0	0	0	0	0	0.000861518
28_vRhyme_bin_9	0	0	0	0	0	0	0	0	0	0	0	0	0	0	0	0	0.000685154	0.0210904	0.00664837	0	0	0	0	0	0	0	0	0	0	0	0	0.000385274	0	0.00100084	0	0	0	0	0	0	0	0	0	0	0.000818022
28_vRhyme_unbinned_1	0	0	0	0	0	0	0	0	0	0	0	0	0	0	0	0	0	0	0.0174672	0	0	0	0	0	0	0	0	0	0	0	0	0	0	0	0	0	0	0	0	0	0	0.00252669	0	0	0
28_vRhyme_unbinned_11	0.00331064	0	0	0	0	0	0	0	0	0	0	0.0139692	0	0	0	0	0.00282833	0	0.0300422	0	0	0	0	0	0	0	0	0	0	0	0	0	0.00419589	0	0	0	0	0	0	0	0	0	0	0	0
28_vRhyme_unbinned_12	0	0	0	0.0185332	0	0.00320609	0	0	0.0143911	0	0.0115682	0	0	0.00866405	0	0.0263601	0	0.0221799	0.0676644	0	0	0.00811237	0	0	0	0	0	0	0	0	0	0	0	0	0	0	0	0	0	0	0	0	0.0125765	0.0138504	0.00608972
28_vRhyme_unbinned_13	0	0.000652883	0.000563338	0	0	0.00140879	0.000633952	0.000282218	0.000705543	0.000644738	0	0	0	0.00040157	0.00268004	0.00114803	0.00190723	0.00178992	0.0176296	0.000283779	0	0.000631558	0.0017584	0	0.00111481	0	0	0	0.0104341	0	0.00203862	0.000237222	0	0.00152368	0.0182931	0	0.000449466	0.00313306	0.000776677	0.001204	0	0	0.000681207	0	0
28_vRhyme_unbinned_14	0	0	0	0	0	0.00100588	0.00451535	0	0	0	0	0	0	0.00109731	0.00659038	0	0.00137343	0	0.0677904	0	0.000395635	0.00127496	0.000785679	0	0	0	0	0.000170984	0	0	0.00278129	0.00161576	0	0.00313813	0	0.00241402	0.00255284	0	0	0.000577915	0	0	0	0	0
28_vRhyme_unbinned_15	0.00400545	0	0	0	0.000455566	0	0.00209797	0	0	0	0	0	0	0.000656387	0.000113071	0.0143508	0	0.0127782	0.0204456	0	0.00314781	0	0	0.00164827	0.00128583	0	0	0.000279627	0	0	0	0.000202787	0	0.000763103	0	0	0	0.00203792	0.000686809	0	0	0.00234014	0	0.000932653	0
28_vRhyme_unbinned_16	0	0	0	0	0.000394197	0	0.00420098	0	0	0	0	0.00213196	0.0024126	0.00154443	0.0124741	0	0.00113144	0	0.0563186	0	0	0.00178267	0.00112591	0	0	0	0	0.000286636	0	0	0.00468946	0.00153661	0	0.00292504	0	0.00302327	0.00255668	0	0	0	0	0	0	0	0
28_vRhyme_unbinned_17	0	0	0	0	0	0.00192607	0.0034983	0	0	0	0	0	0	0	0	0	0.00499489	0	0.0170656	0	0	0	0	0	0.00572038	0	0	0.0001285	0	0.00114731	0	0	0	0.000805154	0	0.00169425	0	0	0	0	0.00132926	0	0.00169861	0	0
28_vRhyme_unbinned_18	0.00563272	0.0192119	0.0658211	0.0253033	0.0189645	0.015778	0.0137148	0.0196386	0.0068509	0.00686016	0.00696161	0.00917902	0.00821734	0.0177075	0.00871266	0.0100708	0.0172062	0.0173394	0.0341312	0.0165033	0.0048747	0.0294471	0.0160338	0.00633611	0.0281338	0.0121957	0.0215131	0.0180014	0.0190482	0.0689144	0.0129188	0.0161296	0.0120519	0.0145422	0.037844	0.00830492	0.0250787	0.0324721	0.0396669	0.0120913	0.0205173	0.0188792	0.0128463	0.029458	0.0191473
28_vRhyme_unbinned_20	0.00502766	0	0	0	0	0	0	0	0	0	0	0.014717	0	0	0	0	0.00408047	0	0.028897	0	0	0	0	0	0	0	0	0	0	0	0	0	0.00356949	0	0	0	0	0	0.000145224	0	0	0	0	0	0
28_vRhyme_unbinned_21	0.0104005	0	0	0.00379062	0.00331463	0	0	0	0	0	0.000829652	0.00160518	0	0	0	0	0	0.0098381	0.0183174	0	0.0043357	0	0.00103603	0	0	0	0	0	0	0.00720254	0	0	0	0	0.000462031	0	0	0	0	0	0	0	0.00155009	0.00384945	0
28_vRhyme_unbinned_23	0.00359976	0	0	0	0	0	0	0	0	0	0	0.0132389	0	0	0	0	0.00337322	0	0.0261977	0	0	0	0	0	0	0	0	0	0	0	0	0	0.00652683	0	0	0	0	0	0.000475266	0	0	0	0	0	0
28_vRhyme_unbinned_24	0	0	0	0	0	0	0	0	0	0.000866504	0	0.00219333	0	0	0	0.00128574	0.00171669	0.000595528	0.0234771	0	0	0	0	0	0	0	0	0	0	0	0	0	0.000896532	0	0	0	0.000649257	0.00364345	0	0	0	0.000783702	0.00202006	0	0
28_vRhyme_unbinned_25	0	0	0.0057499	0	0.00215584	0	0	0	0	0.00395025	0	0.00124766	0	0.00341145	0.00652088	0	0	0.0117312	0.0721981	0.00366078	0.00972337	0	0	0	0	0	0	0	0	0	0	0.00032318	0.00611731	0	0	0	0.00171856	0.00559828	0	0.00166653	0.00324998	0.00413422	0.00657375	0.00546311	0
28_vRhyme_unbinned_27	0	0	0.00552409	0	0.000519594	0	0	0	0	0.0287378	0	0.00110897	0	0.00243594	0.00523664	0	0.000518469	0.00885851	0.0664743	0	0.00276568	0	0	0	0	0	0	0	0	0	0	0.000764983	0	0	0	0.000956553	0.000146832	0.00269283	0	0.00154473	0.00273953	0.00356549	0.00773618	0.00135768	0
28_vRhyme_unbinned_28	0	0	0	0	0	0	0	0.0117809	0	0	0	0.00410203	0	0.00311335	0	0	0	0.00947011	0.0404917	0.00139901	0.0050457	0.00235	0	0.0163485	0	0	0	0	0.00512533	0	0	0	0	0	0	0	0.00164517	0	0	0.00410003	0	0	0.0159243	0	0
28_vRhyme_unbinned_3	0.00259367	0	0	0	0	0	0.00213084	0	0	0	0.00171427	0	0	0	0	0.0032148	0	0.0126949	0.0186461	0	0.00129048	0	0.000864591	0	0	0	0	0	0	0.00672417	0	0	0	0	0.00137565	0	0.000258064	0	0.00129881	0	0	0.00146771	0	0	0
28_vRhyme_unbinned_30	0	0	0	0.0011625	0.00206712	0	0	0	0	0	0	0	0	0.00140505	0.000751751	0	0	0.00111646	0.0766968	0	0	0.000602244	0	0	0	0	0	0	0	0	0	0	0	0.00111218	0	0	0.000180544	0.0031463	0	0.000573225	0.00165175	0.000788537	0.000799779	0.00132061	0
28_vRhyme_unbinned_32	0	0	0	0.00379359	0	0	0	0.00702278	0	0	0.00627674	0	0	0	0	0.00949594	0	0.0134342	0.0589161	0	0	0.00320618	0	0	0	0	0	0	0	0	0	0	0	0	0	0	0	0.00293717	0	0	0	0	0.00771222	0	0.000694091
28_vRhyme_unbinned_33	0.000349541	0	0.0124707	0	0	0	0	0	0	0.000991141	0	0	0	0.00145719	0.00188259	0	0.000959181	0.00837005	0.0231794	0.000546947	0.0021088	0	0.00117649	0	0	0	0	0	0	0	0	0	0	0	0	0.00168884	0	0	0	0	0	0.00187875	0	0	0.00894281
28_vRhyme_unbinned_34	0.00368171	0	0	0	0	0	0	0	0	0	0	0.00956883	0	0	0	0	0.00293319	0	0.0274281	0	0	0	0	0	0	0	0	0	0	0	0	0	0.00336827	0	0	0	0	0	0.000206972	0	0	0	0	0	0
28_vRhyme_unbinned_35	0	0	0.00100226	0.00327787	0	0	0	0.00660848	0.0111614	0.00412089	0	0	0	0	0.00412148	0	0.00677619	0.00449898	0.00997138	0	0	0.000703972	0	0.00461241	0.00151097	0.00731583	0	0	0	0	0	0	0.0127107	0	0	0	0.00588517	0.0137257	0	0	0.00678427	0	0	0.0140695	0
28_vRhyme_unbinned_36	0.00484534	0	0	0	0	0	0	0	0	0	0	0.0118924	0	0	0	0	0.00282276	0	0.0269167	0	0	0	0	0	0	0	0	0	0	0	0	0	0.00577708	0	0	0	0	0	0.000244352	0	0	0	0	0	0
28_vRhyme_unbinned_39	0	0	0.00459504	0	0	0.00297873	0.00212146	0	0.000988105	0.000718491	0	0	0	0.000263552	0	0	0.00402652	0	0.018266	0	0	0	0	0	0	0.00111062	0.00346054	0	0.00445095	0.00438611	0	0.000212692	0	0	0.00196679	0	0.00367954	0.00156403	0.0015663	0.00224951	0.00476512	0	0.0087139	0.0057428	0.0111207
28_vRhyme_unbinned_40	0.0367605	0.00139508	0.0220891	0.0117803	0.0605844	0.0271818	0.00955837	0.0118675	0.00691313	0.00406043	0.00451488	0.0101722	0.012376	0.0209877	0.0278516	0.00689283	0.0122271	0.0164793	0.0241892	0.00937088	0.0210964	0.0213357	0.0256344	0.00540513	0.00169287	0	0.00608364	0.0178395	0.00231068	0.15986	0.0225286	0.00331128	0.00987401	0.0472141	0.0017853	0.00152147	0.0251923	0.0315382	0.0071836	0.00721012	0.0557633	0.00511946	0.0203389	0.0572465	0.018299
28_vRhyme_unbinned_41	0	0.000278589	0.0014393	0	0.000607468	0	0.00413789	0.00536903	0.00120971	0.00208042	0.0226783	0.00211762	0.0184182	0.00148702	0.00267797	0	0.0307097	0.109543	0.0582819	0.00153854	0.00157461	0.00430527	0	0.00833857	0.00404906	0.00133246	0	0.000218123	0	0.00834612	0.000447279	0.000923293	0.00863774	0.00172391	0.0238595	0.00164696	0.00111207	0.000721206	0.0255663	0.026488	0.00155139	0.00102979	0.0308813	0.00364507	0.000716264
28_vRhyme_unbinned_42	0	0.000774639	0.00115693	0	0.000486026	0.000962642	0.00425226	0.00743994	0.000943156	0.00222014	0.0300032	0.00266566	0.0238904	0.00133645	0.00309711	0	0.0329284	0.177923	0.094636	0.00206807	0.00156795	0.00479541	0	0.0154305	0.00388158	0.0037296	0	0.00046348	0	0.00698751	0.00100412	0.000628407	0.00750701	0.00169603	0.0315862	0.00214346	0.00104094	0.00243029	0.0245982	0.0311488	0.0026209	0.00282922	0.0308299	0.00564245	0.00146123
28_vRhyme_unbinned_43	0	0	0	0	0	0	0.00320235	0	0	0	0	0.000869192	0.00168989	0.000911161	0.00690392	0	0	0	0.058952	0	0.000415005	0.00142546	0.000645611	0	0	0	0	0	0	0.00154332	0.00387914	0.00166863	0	0.0045269	0	0.00314258	0.00195684	0	0	0.00174094	0	0	0	0	0
28_vRhyme_unbinned_44	0.0042833	0	0	0	0	0	0	0	0	0	0	0.0112728	0	0	0	0	0.00326863	0	0.0259621	0	0	0	0	0	0	0	0	0	0	0	0	0	0.00340268	0	0	0	0	0	0	0	0	0	0	0	0
28_vRhyme_unbinned_46	0.00438918	0.0368855	0.011095	0.0228913	0.00648363	0	0.0567175	0.0190318	0.0271165	0.00766191	0.0512403	0.010255	0.0239432	0.00435888	0.00829715	0.00688728	0.0281053	0.0805317	0.224565	0.0021136	0.012331	0.00483378	0.000333481	0.0480741	0	0.00897207	0	0.00104974	0.00333547	0.01136	0.013035	0.0020796	0.0263781	0	0.026674	0.0109183	0.00986556	0.0137169	0.00286173	0.00637697	0.0698869	0.100589	0.0075771	0.00270889	0.00513465
28_vRhyme_unbinned_47	0.0115633	0.00342787	0.00522236	0.0104541	0.0464767	0.00791026	0.0114307	0.03335	0.0100196	0.0182638	0.00318351	0.00740249	0.0204468	0.0215878	0.0156971	0.0192018	0.0148593	0.00718729	0.0178026	0.0143439	0.0247172	0.0127831	0.0273414	0.0239368	0.00370947	0.00215689	0.00500562	0.00603576	0.00170181	0.0102868	0.0149098	0.00475099	0.0659146	0.111543	0.0799123	0.00523184	0.0467704	0.0235012	0.00594363	0.00895622	0.00743972	0.00569049	0.0404316	0.0141793	0.0110146
28_vRhyme_unbinned_48	0	0.00208796	0.0241276	0	0.00700762	0	0.0122418	0	0	0	0.00239389	0.002911	0	0	0.000568088	0	0.00218907	0.109936	0.339034	0.00324386	0.00253636	0.0038394	0	0	0	0	0	0.00061544	0	0	0.0201775	0	0.00851439	0.000636295	0.110337	0.00483233	0	0	0	0.0310881	0	0.0205296	0.000989085	0	0
[truncated: 1,240 more rows]

## Sheet: otu_table_filtered
Supplemental Table S6: OTU Tables (Filtered OTU table)
[truncated: 477 more rows]
