# Supplementary material for: The salivary virome during childhood dental caries
Source: mSphere. 2025 Jul 28;10(8):e00198-25. doi: 10.1128/msphere.00198-25 (PMC12379589; doi:10.1128/msphere.00198-25)
Supplement: Table S7 — Differential abundance analysis. [file msphere.00198-25-s0008.xlsx]

## Sheet: songbird_differentials
Supplemental Table S7: Differential Abundance Analysis (Songbird differentials)
featureid	Intercept	Status[T.H]
3_vRhyme_bin_13_Caudoviricetes	1.79879	-10.6304
5_vRhyme_unbinned_26_Whiteheadvirus	0.729008	-9.6429
9_vRhyme_unbinned_28_Caudoviricetes	2.47559	-4.70289
5_vRhyme_bin_11_Caudoviricetes	0.48289	-3.79358
12_vRhyme_unbinned_5_Caudoviricetes	1.83924	-3.67518
13_vRhyme_unbinned_28_Caudoviricetes	2.19535	-3.63958
5_vRhyme_unbinned_25_Caudoviricetes	0.147451	-3.59369
3_vRhyme_bin_4_Caudoviricetes	2.08347	-3.5536
3_vRhyme_unbinned_10_Caudoviricetes	1.14154	-3.42404
3_vRhyme_unbinned_13_Caudoviricetes	0.750081	-3.41641
3_vRhyme_unbinned_5_unknown-taxonomy	1.47555	-3.33818
5_vRhyme_bin_12_Caudoviricetes	1.00463	-3.33687
18_vRhyme_unbinned_25_Caudoviricetes	0.83031	-3.3129
3_vRhyme_unbinned_14_unknown-taxonomy	1.4093	-3.22249
18_vRhyme_unbinned_16_Caudoviricetes	1.23553	-3.14754
3_vRhyme_unbinned_12_unknown-taxonomy	1.2498	-3.14426
4_vRhyme_unbinned_15_Caudoviricetes	0.60592	-3.08041
14_vRhyme_unbinned_8_Jarrellvirus	0.392111	-3.00964
3_vRhyme_unbinned_8_Caudoviricetes	0.656165	-2.95273
1_vRhyme_unbinned_14_Caudoviricetes	0.593268	-2.80273
3_vRhyme_bin_5_Caudoviricetes	1.39139	-2.79458
14_vRhyme_unbinned_3_Caudoviricetes	0.669112	-2.77436
4_vRhyme_unbinned_6_Caudoviricetes	0.902348	-2.71788
26_vRhyme_unbinned_33_unknown-taxonomy	-0.757852	-2.69178
5_vRhyme_unbinned_16_unknown-taxonomy	0.115429	-2.67881
7_vRhyme_bin_15_Caudoviricetes	0.124932	-2.66685
12_vRhyme_unbinned_33_Caudoviricetes	1.3103	-2.66534
19_vRhyme_unbinned_30_unknown-taxonomy	-0.0241456	-2.57404
3_vRhyme_bin_14_Caudoviricetes	0.271589	-2.55206
19_vRhyme_unbinned_27_unknown-taxonomy	2.52594	-2.48613
16_vRhyme_unbinned_38_Caudoviricetes	3.39047	-2.38314
19_vRhyme_unbinned_14_Enterococcus-phage-BC611	0.197754	-2.38064
19_vRhyme_bin_5_Caudoviricetes	0.160158	-2.35592
21_vRhyme_unbinned_22_unknown-taxonomy	1.38818	-2.33716
18_vRhyme_bin_3_unknown-taxonomy	0.277946	-2.3237
26_vRhyme_unbinned_75_unknown-taxonomy	0.145824	-2.30066
14_vRhyme_unbinned_63_Jarrellvirus	-0.216897	-2.27231
3_vRhyme_unbinned_17_unknown-taxonomy	0.66011	-2.21608
12_vRhyme_unbinned_43_Caudoviricetes	0.370886	-2.18765
8_vRhyme_bin_11_Decurrovirus	-1.5696	-2.16805
5_vRhyme_bin_15_Whiteheadvirus	2.06605	-2.1553
5_vRhyme_unbinned_28_Whiteheadvirus	0.0496902	-2.0591
15_vRhyme_bin_7_unknown-taxonomy	0.400039	-2.02583
21_vRhyme_bin_10_unknown-taxonomy	0.352554	-1.97916
3_vRhyme_unbinned_4_Caudoviricetes	1.30317	-1.97714
14_vRhyme_unbinned_29_unknown-taxonomy	0.128058	-1.92709
9_vRhyme_unbinned_6_unknown-taxonomy	1.0399	-1.91333
18_vRhyme_bin_9_Jarrellvirus	0.368804	-1.91301
8_vRhyme_bin_10_unknown-taxonomy	-0.164138	-1.79288
22A_vRhyme_bin_4_Peternellavirus-peternella	0.194039	-1.7914
1_vRhyme_unbinned_9_unknown-taxonomy	0.898724	-1.74648
5_vRhyme_unbinned_34_unknown-taxonomy	-0.235978	-1.73212
3_vRhyme_bin_15_Caudoviricetes	0.65149	-1.69087
7_vRhyme_unbinned_9_Enterococcus-phage-EfV12-phi1	0.105746	-1.66497
5_vRhyme_unbinned_7_Autographiviridae	1.08733	-1.64338
21_vRhyme_unbinned_23_unknown-taxonomy	0.8795	-1.63082
7_vRhyme_bin_10_Cepunavirus	0.19435	-1.62112
10_vRhyme_bin_6_Caudoviricetes	0.450648	-1.60075
8_vRhyme_unbinned_35_Caudoviricetes	-0.515517	-1.60006
26_vRhyme_unbinned_17_Caudoviricetes	-0.794359	-1.59687
47_vRhyme_unbinned_123_Caudoviricetes	0.497417	-1.58742
17_vRhyme_unbinned_21_Caudoviricetes	0.0670144	-1.58226
8_vRhyme_unbinned_11_unknown-taxonomy	0.854651	-1.57839
21_vRhyme_bin_20_unknown-taxonomy	0.91188	-1.56555
21_vRhyme_unbinned_27_unknown-taxonomy	1.23828	-1.55701
26_vRhyme_unbinned_71_unknown-taxonomy	0.602044	-1.55005
48_vRhyme_unbinned_20_Caudoviricetes	0.929717	-1.51386
13_vRhyme_unbinned_5_unknown-taxonomy	1.54649	-1.42879
4_vRhyme_unbinned_8_unknown-taxonomy	0.00276063	-1.4257
14_vRhyme_unbinned_20_unknown-taxonomy	0.249347	-1.36043
17_vRhyme_unbinned_10_Caudoviricetes	0.262045	-1.33011
4_vRhyme_unbinned_32_unknown-taxonomy	0.212446	-1.32379
5_vRhyme_unbinned_1_unknown-taxonomy	0.911359	-1.31703
17_vRhyme_unbinned_27_unknown-taxonomy	0.598548	-1.28444
4_vRhyme_bin_9_Corynebacterium-phage-Poushou	-0.0206655	-1.24206
21_vRhyme_unbinned_5_Caudoviricetes	1.28486	-1.23957
21_vRhyme_unbinned_28_Caudoviricetes	1.95065	-1.2318
17_vRhyme_unbinned_17_unknown-taxonomy	0.601365	-1.23064
5_vRhyme_unbinned_22_unknown-taxonomy	-0.0287382	-1.22
11_vRhyme_unbinned_1_unknown-taxonomy	0.585228	-1.19229
19_vRhyme_unbinned_15_Caudoviricetes	0.245534	-1.191
17_vRhyme_unbinned_19_Decurrovirus	0.5983	-1.18995
13_vRhyme_unbinned_3_Microviridae	-0.00925388	-1.17945
11_vRhyme_unbinned_14_Caudoviricetes	0.397989	-1.16686
8_vRhyme_unbinned_25_Caudoviricetes	-1.01845	-1.16564
5_vRhyme_unbinned_20_Human-betaherpesvirus-7	0.270005	-1.14901
26_vRhyme_unbinned_7_unknown-taxonomy	0.675625	-1.14869
25_vRhyme_bin_7_Caudoviricetes	-1.80553	-1.14699
21_vRhyme_unbinned_20_unknown-taxonomy	0.197192	-1.1423
14_vRhyme_unbinned_72_unknown-taxonomy	0.0972217	-1.13721
3_vRhyme_bin_6_Caudoviricetes	0.781322	-1.1064
12_vRhyme_bin_17_unknown-taxonomy	0.693635	-1.09321
26_vRhyme_bin_9_unknown-taxonomy	-0.358315	-1.08443
5_vRhyme_bin_5_Caudoviricetes	-0.0438795	-1.0718
7_vRhyme_bin_7_unknown-taxonomy	0.890696	-1.04136
16_vRhyme_bin_1_unknown-taxonomy	-0.155412	-1.02937
AF037218.1	0.446563	-1.0063
13_vRhyme_unbinned_8_unknown-taxonomy	0.6945	-0.974794
26_vRhyme_bin_1_unknown-taxonomy	-0.677899	-0.973974
21_vRhyme_bin_3_unknown-taxonomy	0.456148	-0.955332
12_vRhyme_unbinned_8_uncultured-phage-cr61-1	1.8229	-0.952372
10_vRhyme_unbinned_17_Caudoviricetes	2.23182	-0.939672
21_vRhyme_bin_19_Caudoviricetes	-0.0371096	-0.937011
22A_vRhyme_unbinned_7_unknown-taxonomy	0.910026	-0.926298
14_vRhyme_unbinned_51_unknown-taxonomy	0.476111	-0.898702
10_vRhyme_unbinned_14_unknown-taxonomy	0.324601	-0.872166
41_vRhyme_unbinned_42_unknown-taxonomy	0.490418	-0.871709
8_vRhyme_unbinned_28_unknown-taxonomy	2.76538	-0.858016
14_vRhyme_unbinned_27_unknown-taxonomy	-0.231763	-0.846935
29_vRhyme_unbinned_23_unknown-taxonomy	2.47861	-0.836617
48_vRhyme_unbinned_13_unknown-taxonomy	0.70426	-0.828249
19_vRhyme_unbinned_12_unknown-taxonomy	-0.052779	-0.824621
38_vRhyme_unbinned_8_unknown-taxonomy	0.377779	-0.823517
44_vRhyme_unbinned_107_unknown-taxonomy	0.260081	-0.822892
44_vRhyme_unbinned_52_Cellulophaga-phage-Ingeline-1	1.11377	-0.8013
1_vRhyme_bin_8_Caudoviricetes	-0.147782	-0.799706
44_vRhyme_unbinned_81_unknown-taxonomy	0.349354	-0.796175
14_vRhyme_unbinned_53_unknown-taxonomy	-0.150393	-0.790207
20_vRhyme_bin_6_unknown-taxonomy	0.507573	-0.784133
27_vRhyme_unbinned_24_unknown-taxonomy	0.581413	-0.780615
6_vRhyme_bin_22_Caudoviricetes	0.459333	-0.779143
8_vRhyme_unbinned_27_unknown-taxonomy	1.41195	-0.760019
17_vRhyme_unbinned_20_unknown-taxonomy	0.0374814	-0.732403
7_vRhyme_unbinned_14_Caudoviricetes	-0.128858	-0.730561
3_vRhyme_bin_10_unknown-taxonomy	-0.205658	-0.727839
7_vRhyme_bin_2_unknown-taxonomy	0.0223239	-0.720776
17_vRhyme_unbinned_24_unknown-taxonomy	-0.142809	-0.717172
6_vRhyme_bin_11_Caudoviricetes	0.00925718	-0.715489
19_vRhyme_unbinned_13_unknown-taxonomy	0.295253	-0.710827
14_vRhyme_unbinned_47_Streptococcus-phage-PH10	0.55786	-0.694784
3_vRhyme_bin_9_Caudoviricetes	0.165497	-0.689889
30_vRhyme_unbinned_34_unknown-taxonomy	2.92873	-0.678582
34_vRhyme_unbinned_22_unknown-taxonomy	0.121667	-0.674935
44_vRhyme_unbinned_26_unknown-taxonomy	-1.31365	-0.671172
18_vRhyme_unbinned_11_unknown-taxonomy	0.576068	-0.665416
13_vRhyme_unbinned_24_unknown-taxonomy	0.250405	-0.658114
25_vRhyme_unbinned_11_unknown-taxonomy	1.16589	-0.651245
12_vRhyme_unbinned_11_unknown-taxonomy	0.954063	-0.649448
34_vRhyme_unbinned_24_unknown-taxonomy	0.869662	-0.647729
41_vRhyme_unbinned_25_unknown-taxonomy	1.52335	-0.64664
22A_vRhyme_unbinned_17_Caudoviricetes	0.933575	-0.640149
13_vRhyme_unbinned_25_Caudoviricetes	-0.00103166	-0.615564
12_vRhyme_unbinned_26_unknown-taxonomy	0.416665	-0.609619
14_vRhyme_unbinned_40_unknown-taxonomy	0.731067	-0.606369
22A_vRhyme_bin_9_unknown-taxonomy	1.25577	-0.60342
33_vRhyme_bin_11_Caudoviricetes	0.428442	-0.595227
19_vRhyme_unbinned_2_unknown-taxonomy	3.72959	-0.587009
7_vRhyme_bin_8_Caudoviricetes	2.53209	-0.554699
11_vRhyme_bin_16_Caudoviricetes	0.330703	-0.539195
14_vRhyme_unbinned_7_unknown-taxonomy	0.71841	-0.522442
25_vRhyme_bin_19_unknown-taxonomy	-1.48326	-0.520603
38_vRhyme_unbinned_85_unknown-taxonomy	-0.0784317	-0.510948
38_vRhyme_unbinned_15_unknown-taxonomy	2.41413	-0.505305
44_vRhyme_bin_29_Muvirus	0.175263	-0.501887
41_vRhyme_bin_19_unknown-taxonomy	1.64999	-0.500166
10_vRhyme_unbinned_3_unknown-taxonomy	1.31129	-0.499627
28_vRhyme_unbinned_40_Mimiviridae	1.84182	-0.486145
16_vRhyme_unbinned_4_unknown-taxonomy	2.12357	-0.480789
25_vRhyme_unbinned_3_unknown-taxonomy	-0.190523	-0.47842
44_vRhyme_unbinned_1_Caudoviricetes	-0.324368	-0.476277
14_vRhyme_unbinned_28_unknown-taxonomy	-0.196867	-0.473441
34_vRhyme_unbinned_25_unknown-taxonomy	0.284418	-0.462979
47_vRhyme_unbinned_28_unknown-taxonomy	0.0241115	-0.459461
30_vRhyme_bin_8_Autographiviridae	0.219266	-0.44626
12_vRhyme_bin_19_Caudoviricetes	0.687885	-0.443338
47_vRhyme_unbinned_15_unknown-taxonomy	-0.111962	-0.438047
17_vRhyme_unbinned_34_unknown-taxonomy	3.43082	-0.425828
22A_vRhyme_bin_7_Caudoviricetes	1.20735	-0.424929
33_vRhyme_unbinned_42_unknown-taxonomy	2.72603	-0.414279
49_vRhyme_bin_31_unknown-taxonomy	0.286576	-0.413522
17_vRhyme_unbinned_25_unknown-taxonomy	1.61243	-0.412443
22A_vRhyme_unbinned_15_unknown-taxonomy	-0.224164	-0.411247
26_vRhyme_unbinned_8_unknown-taxonomy	-0.29121	-0.410147
3_vRhyme_bin_8_Streptococcus-phage-PH15	-0.376251	-0.396969
12_vRhyme_unbinned_3_unknown-taxonomy	0.370293	-0.396914
14_vRhyme_unbinned_22_unknown-taxonomy	0.393864	-0.393126
19_vRhyme_unbinned_3_Caudoviricetes	1.75043	-0.378168
1_vRhyme_unbinned_31_Caudoviricetes	-0.124353	-0.369697
22A_vRhyme_unbinned_6_unknown-taxonomy	0.181849	-0.367947
42_vRhyme_bin_18_Jarrellvirus	0.099352	-0.365046
34_vRhyme_unbinned_13_unknown-taxonomy	0.436062	-0.348608
13_vRhyme_unbinned_29_unknown-taxonomy	1.16132	-0.347036
18_vRhyme_unbinned_19_unknown-taxonomy	0.235798	-0.330875
44_vRhyme_unbinned_49_unknown-taxonomy	0.69561	-0.327604
9_vRhyme_unbinned_19_unknown-taxonomy	-0.3617	-0.325583
25_vRhyme_unbinned_23_Caudoviricetes	0.477911	-0.324478
49_vRhyme_unbinned_19_unknown-taxonomy	1.62384	-0.323463
44_vRhyme_unbinned_63_unknown-taxonomy	-1.43133	-0.315164
38_vRhyme_unbinned_7_Caudoviricetes	0.430148	-0.30416
10_vRhyme_unbinned_16_unknown-taxonomy	0.0155759	-0.29124
38_vRhyme_unbinned_9_unknown-taxonomy	2.56872	-0.28662
26_vRhyme_unbinned_20_unknown-taxonomy	0.830988	-0.281901
16_vRhyme_unbinned_7_Streptococcus-phage-SM1	-0.447594	-0.278416
44_vRhyme_unbinned_24_unknown-taxonomy	0.194958	-0.275485
26_vRhyme_unbinned_1_Caudoviricetes	-0.629471	-0.273629
47_vRhyme_bin_22_unknown-taxonomy	0.55554	-0.263626
49_vRhyme_unbinned_4_unknown-taxonomy	1.7019	-0.26261
19_vRhyme_unbinned_6_unknown-taxonomy	0.930638	-0.249709
36_vRhyme_unbinned_2_unknown-taxonomy	0.790115	-0.241685
14_vRhyme_unbinned_9_unknown-taxonomy	0.115436	-0.240075
22A_vRhyme_unbinned_8_Bacillus-phage-G	0.853294	-0.23574
3_vRhyme_unbinned_11_unknown-taxonomy	0.949586	-0.225874
44_vRhyme_unbinned_28_unknown-taxonomy	0.639415	-0.221749
48_vRhyme_unbinned_10_unknown-taxonomy	0.145631	-0.217706
20_vRhyme_bin_8_unknown-taxonomy	0.203948	-0.214277
6_vRhyme_bin_4_unknown-taxonomy	0.188817	-0.209332
29_vRhyme_unbinned_32_Caudoviricetes	-1.19176	-0.190082
30_vRhyme_unbinned_7_unknown-taxonomy	1.53453	-0.18352
11_vRhyme_unbinned_10_unknown-taxonomy	2.59688	-0.17874
17_vRhyme_bin_3_Caudoviricetes	-0.290727	-0.163271
21_vRhyme_unbinned_17_unknown-taxonomy	1.97048	-0.155258
18_vRhyme_unbinned_24_unknown-taxonomy	0.315677	-0.146984
40_vRhyme_unbinned_11_unknown-taxonomy	1.60592	-0.125783
34_vRhyme_unbinned_19_unknown-taxonomy	0.108822	-0.125503
11_vRhyme_bin_2_Caudoviricetes	1.69319	-0.125169
27_vRhyme_unbinned_21_unknown-taxonomy	-0.344184	-0.119238
39_vRhyme_unbinned_10_unknown-taxonomy	1.02587	-0.111528
30_vRhyme_unbinned_36_unknown-taxonomy	2.25857	-0.11049
13_vRhyme_unbinned_15_Caudoviricetes	3.59959	-0.108099
28_vRhyme_unbinned_76_unknown-taxonomy	0.794554	-0.102118
26_vRhyme_unbinned_50_unknown-taxonomy	0.479748	-0.100048
25_vRhyme_unbinned_13_unknown-taxonomy	2.77252	-0.0971017
28_vRhyme_unbinned_79_unknown-taxonomy	0.184281	-0.0915325
25_vRhyme_unbinned_12_unknown-taxonomy	0.854496	-0.0847681
17_vRhyme_bin_5_unknown-taxonomy	-0.373406	-0.0689228
49_vRhyme_unbinned_57_unknown-taxonomy	0.935933	-0.0684429
43_vRhyme_bin_8_unknown-taxonomy	2.2659	-0.0663121
42_vRhyme_bin_8_unknown-taxonomy	0.785998	-0.0601723
26_vRhyme_unbinned_12_unknown-taxonomy	-0.831546	-0.0569439
31A_vRhyme_bin_4_Caudoviricetes	-0.194544	-0.0565907
37_vRhyme_bin_13_unknown-taxonomy	-0.509529	-0.047157
41_vRhyme_unbinned_35_unknown-taxonomy	2.41963	-0.04496
22A_vRhyme_unbinned_12_unknown-taxonomy	2.07159	-0.0449266
42_vRhyme_bin_14_Caudoviricetes	0.674901	-0.0303229
28_vRhyme_unbinned_46_Caudoviricetes	1.80618	-0.0280871
30_vRhyme_bin_9_unknown-taxonomy	0.424879	-0.0269352
33_vRhyme_unbinned_35_unknown-taxonomy	0.530588	-0.0258593
33_vRhyme_unbinned_39_unknown-taxonomy	1.06405	-0.00940899
44_vRhyme_unbinned_48_unknown-taxonomy	-0.629963	-0.0068448
25_vRhyme_bin_13_Caudoviricetes	-2.15245	-0.0062537
25_vRhyme_unbinned_4_unknown-taxonomy	0.664114	-0.00552068
29_vRhyme_unbinned_33_Caudoviricetes	0.366914	-0.00426988
28_vRhyme_unbinned_18_unknown-taxonomy	1.57405	-0.00335918
47_vRhyme_unbinned_121_unknown-taxonomy	2.09928	0.00219919
28_vRhyme_unbinned_60_unknown-taxonomy	1.48499	0.00331899
30_vRhyme_unbinned_44_unknown-taxonomy	1.44784	0.0124338
16_vRhyme_unbinned_20_unknown-taxonomy	0.0965369	0.0179478
49_vRhyme_unbinned_69_Caudoviricetes	0.206359	0.0193206
35_vRhyme_bin_12_Caudoviricetes	0.691833	0.0271227
38_vRhyme_unbinned_69_unknown-taxonomy	0.983661	0.0387473
33_vRhyme_unbinned_2_unknown-taxonomy	1.62122	0.0401134
47_vRhyme_bin_7_Caudoviricetes	-0.185536	0.0531748
44_vRhyme_unbinned_69_unknown-taxonomy	0.494792	0.0583274
48_vRhyme_unbinned_9_Caudoviricetes	-0.198443	0.0684123
37_vRhyme_bin_12_unknown-taxonomy	1.02008	0.0691529
35_vRhyme_unbinned_6_unknown-taxonomy	1.80491	0.0705415
47_vRhyme_unbinned_112_unknown-taxonomy	1.73799	0.0941347
43_vRhyme_unbinned_14_unknown-taxonomy	-0.653601	0.0979503
14_vRhyme_unbinned_18_unknown-taxonomy	1.78284	0.110167
12_vRhyme_unbinned_20_unknown-taxonomy	1.72707	0.121532
40_vRhyme_unbinned_18_Jarrellvirus	-0.54248	0.122917
48_vRhyme_bin_19_unknown-taxonomy	0.448456	0.124289
11_vRhyme_bin_17_Caudoviricetes	0.850992	0.129213
17_vRhyme_unbinned_15_unknown-taxonomy	2.94991	0.129768
14_vRhyme_bin_4_Mollyvirus-molly	-0.470718	0.131777
30_vRhyme_unbinned_28_Jarrellvirus	0.64205	0.137415
25_vRhyme_bin_8_Caudoviricetes	-0.45978	0.146293
26_vRhyme_unbinned_57_Caudoviricetes	-1.683	0.163856
36_vRhyme_unbinned_6_unknown-taxonomy	0.902924	0.172597
43_vRhyme_unbinned_9_Caudoviricetes	1.36399	0.173091
42_vRhyme_unbinned_9_unknown-taxonomy	-0.354148	0.188553
26_vRhyme_unbinned_30_unknown-taxonomy	-0.36188	0.191095
12_vRhyme_unbinned_42_Caudoviricetes	0.763793	0.217221
9_vRhyme_unbinned_21_unknown-taxonomy	3.77537	0.224189
35_vRhyme_unbinned_31_Streptococcus-phage-PH10	-0.882455	0.226525
44_vRhyme_unbinned_55_unknown-taxonomy	-0.760847	0.226691
33_vRhyme_unbinned_24_unknown-taxonomy	-0.607326	0.233988
27_vRhyme_unbinned_31_unknown-taxonomy	0.617254	0.236143
31A_vRhyme_unbinned_16_Caudoviricetes	-0.6476	0.237279
39_vRhyme_unbinned_20_unknown-taxonomy	0.722777	0.270912
48_vRhyme_unbinned_11_unknown-taxonomy	-0.603342	0.273333
28_vRhyme_unbinned_12_Caudoviricetes	-0.0719612	0.278367
18_vRhyme_unbinned_7_unknown-taxonomy	0.464138	0.288522
47_vRhyme_unbinned_129_unknown-taxonomy	-0.570043	0.32486
31A_vRhyme_unbinned_28_unknown-taxonomy	-0.295956	0.338533
49_vRhyme_unbinned_50_unknown-taxonomy	0.894668	0.34191
19_vRhyme_unbinned_24_unknown-taxonomy	0.506463	0.343627
7_vRhyme_unbinned_24_unknown-taxonomy	0.254134	0.345918
40_vRhyme_unbinned_8_unknown-taxonomy	0.0163703	0.362904
43_vRhyme_unbinned_6_unknown-taxonomy	-1.08237	0.363897
28_vRhyme_unbinned_47_unknown-taxonomy	1.29572	0.378411
44_vRhyme_unbinned_71_unknown-taxonomy	-1.60041	0.380848
38_vRhyme_unbinned_68_unknown-taxonomy	-0.536576	0.383549
47_vRhyme_unbinned_49_unknown-taxonomy	-0.820066	0.388604
6_vRhyme_bin_12_unknown-taxonomy	-0.0791128	0.389085
29_vRhyme_unbinned_13_unknown-taxonomy	-0.471331	0.399365
38_vRhyme_unbinned_76_unknown-taxonomy	-0.673072	0.403213
30_vRhyme_unbinned_21_unknown-taxonomy	-0.712403	0.41015
40_vRhyme_unbinned_24_unknown-taxonomy	0.386573	0.422904
31A_vRhyme_unbinned_1_Caudoviricetes	-0.508006	0.434671
28_vRhyme_unbinned_27_Enterococcus-phage-SANTOR1	-0.397144	0.438106
28_vRhyme_unbinned_56_unknown-taxonomy	2.099	0.442929
11_vRhyme_bin_6_Caudoviricetes	-0.273096	0.44567
40_vRhyme_unbinned_7_Paenibacillus-phage-Wanderer	-0.418622	0.450429
11_vRhyme_bin_7_Caudoviricetes	-0.298735	0.455194
41_vRhyme_bin_8_unknown-taxonomy	-0.315915	0.47595
43_vRhyme_bin_6_Caudoviricetes	-0.411959	0.476255
1_vRhyme_unbinned_13_unknown-taxonomy	0.227051	0.477288
44_vRhyme_unbinned_67_unknown-taxonomy	-1.53293	0.490814
38_vRhyme_unbinned_25_unknown-taxonomy	-0.999871	0.492469
29_vRhyme_unbinned_34_unknown-taxonomy	-0.680636	0.520201
44_vRhyme_unbinned_31_unknown-taxonomy	-0.690109	0.539654
29_vRhyme_unbinned_4_unknown-taxonomy	-0.318629	0.542276
31A_vRhyme_bin_10_unknown-taxonomy	0.27078	0.551538
47_vRhyme_unbinned_113_unknown-taxonomy	-0.748193	0.552351
27_vRhyme_unbinned_19_Streptococcus-phage-PH10	-0.390523	0.552393
41_vRhyme_unbinned_26_unknown-taxonomy	-0.100125	0.562161
49_vRhyme_unbinned_70_unknown-taxonomy	-0.932314	0.56468
40_vRhyme_unbinned_34_unknown-taxonomy	-0.380285	0.565258
49_vRhyme_unbinned_15_Caudoviricetes	-0.867245	0.591591
28_vRhyme_unbinned_41_unknown-taxonomy	0.505937	0.593118
10_vRhyme_bin_12_unknown-taxonomy	1.67251	0.5941
49_vRhyme_bin_8_Caudoviricetes	-0.43558	0.595623
37_vRhyme_unbinned_2_Caudoviricetes	0.295141	0.600024
48_vRhyme_unbinned_14_unknown-taxonomy	0.513914	0.611905
35_vRhyme_unbinned_3_unknown-taxonomy	-0.70889	0.612804
41_vRhyme_unbinned_45_unknown-taxonomy	-0.330289	0.615298
28_vRhyme_unbinned_35_unknown-taxonomy	-0.889177	0.63343
49_vRhyme_unbinned_22_unknown-taxonomy	-0.660133	0.641745
30_vRhyme_unbinned_6_unknown-taxonomy	-0.477954	0.645571
16_vRhyme_unbinned_42_unknown-taxonomy	0.414983	0.646143
41_vRhyme_unbinned_22_unknown-taxonomy	-0.577191	0.648394
41_vRhyme_unbinned_24_unknown-taxonomy	-0.837505	0.654042
47_vRhyme_unbinned_143_unknown-taxonomy	1.23771	0.65721
14_vRhyme_bin_6_Caudoviricetes	-0.0651094	0.671044
37_vRhyme_unbinned_9_unknown-taxonomy	-0.00294365	0.67232
27_vRhyme_unbinned_42_unknown-taxonomy	-0.719336	0.676379
39_vRhyme_unbinned_30_unknown-taxonomy	0.82828	0.684912
33_vRhyme_unbinned_12_unknown-taxonomy	0.444073	0.687876
12_vRhyme_unbinned_27_unknown-taxonomy	0.670505	0.691311
41_vRhyme_unbinned_38_unknown-taxonomy	0.766961	0.696749
44_vRhyme_bin_11_Caudoviricetes	-1.01275	0.699226
29_vRhyme_bin_2_Caudoviricetes	-0.608523	0.71947
28_vRhyme_unbinned_28_unknown-taxonomy	-0.710607	0.730069
26_vRhyme_bin_12_Caudoviricetes	-0.352247	0.739266
44_vRhyme_unbinned_77_Caudoviricetes	-1.98808	0.741162
47_vRhyme_unbinned_145_Caudoviricetes	-0.883318	0.743045
41_vRhyme_unbinned_43_unknown-taxonomy	-0.440712	0.759949
30_vRhyme_unbinned_19_unknown-taxonomy	-0.49639	0.780675
29_vRhyme_unbinned_8_Caudoviricetes	-0.971937	0.804694
27_vRhyme_bin_14_Caudoviricetes	-0.981356	0.82599
28_vRhyme_unbinned_42_unknown-taxonomy	0.66799	0.834451
35_vRhyme_unbinned_28_unknown-taxonomy	-0.627387	0.840303
26_vRhyme_bin_26_unknown-taxonomy	-0.695459	0.845993
47_vRhyme_unbinned_111_unknown-taxonomy	-0.825012	0.866719
27_vRhyme_unbinned_37_unknown-taxonomy	0.114076	0.875174
42_vRhyme_unbinned_22_Caudoviricetes	0.265801	0.876376
30_vRhyme_unbinned_12_unknown-taxonomy	-0.763485	0.877259
28_vRhyme_unbinned_54_Caudoviricetes	-0.690498	0.903312
1_vRhyme_unbinned_44_unknown-taxonomy	-0.235326	0.903403
30_vRhyme_unbinned_4_Caudoviricetes	-0.45719	0.90494
33_vRhyme_unbinned_31_unknown-taxonomy	0.481637	0.929285
40_vRhyme_unbinned_36_unknown-taxonomy	-0.898378	0.934546
29_vRhyme_unbinned_11_unknown-taxonomy	-0.436924	0.938792
47_vRhyme_unbinned_40_unknown-taxonomy	-0.900275	0.95516
47_vRhyme_bin_1_unknown-taxonomy	-0.741986	0.95592
31A_vRhyme_bin_15_Caudoviricetes	0.275131	0.956878
30_vRhyme_unbinned_49_unknown-taxonomy	-0.792682	0.965208
40_vRhyme_unbinned_13_unknown-taxonomy	-1.13304	0.987048
38_vRhyme_unbinned_80_unknown-taxonomy	-0.776169	1.00826
41_vRhyme_unbinned_18_unknown-taxonomy	-0.562574	1.00959
30_vRhyme_unbinned_27_Lentavirus	-1.12178	1.02046
18_vRhyme_unbinned_2_unknown-taxonomy	-0.774363	1.02813
41_vRhyme_unbinned_11_unknown-taxonomy	-0.947458	1.02992
39_vRhyme_unbinned_17_unknown-taxonomy	-0.402605	1.05189
44_vRhyme_unbinned_97_unknown-taxonomy	0.168786	1.05298
48_vRhyme_unbinned_31_unknown-taxonomy	-0.365739	1.05495
47_vRhyme_unbinned_5_Escherichia-phage-TL-2011b	0.0987329	1.0742
30_vRhyme_unbinned_2_unknown-taxonomy	-0.934491	1.07622
29_vRhyme_unbinned_5_unknown-taxonomy	-0.45437	1.0869
33_vRhyme_unbinned_28_unknown-taxonomy	-1.07321	1.09189
48_vRhyme_bin_1_Caudoviricetes	-0.141957	1.09231
47_vRhyme_unbinned_42_unknown-taxonomy	-0.920658	1.09879
44_vRhyme_unbinned_57_Caudoviricetes	-2.20722	1.10909
28_vRhyme_unbinned_32_unknown-taxonomy	-1.13217	1.1232
40_vRhyme_bin_1_unknown-taxonomy	-1.10685	1.14332
41_vRhyme_unbinned_54_unknown-taxonomy	-1.2424	1.15602
33_vRhyme_unbinned_8_unknown-taxonomy	0.146963	1.20185
30_vRhyme_unbinned_15_unknown-taxonomy	-1.19328	1.22391
35_vRhyme_unbinned_15_Caudoviricetes	-0.986538	1.23582
4_vRhyme_unbinned_30_unknown-taxonomy	-0.682587	1.23984
36_vRhyme_bin_8_Caudoviricetes	-0.182828	1.24385
28_vRhyme_unbinned_25_Caudoviricetes	-0.902235	1.24463
46_vRhyme_unbinned_4_Streptococcus-phage-phiARI0462	-0.482709	1.25297
38_vRhyme_unbinned_26_unknown-taxonomy	-1.35563	1.26637
28_vRhyme_bin_11_unknown-taxonomy	-1.65121	1.2848
39_vRhyme_unbinned_6_Caudoviricetes	-0.470565	1.28938
29_vRhyme_unbinned_22_unknown-taxonomy	-1.3702	1.29609
31A_vRhyme_bin_5_unknown-taxonomy	-1.75286	1.32115
35_vRhyme_unbinned_23_unknown-taxonomy	-1.28974	1.32933
41_vRhyme_unbinned_20_Caudoviricetes	-1.32918	1.33923
41_vRhyme_bin_7_Caudoviricetes	-1.49767	1.36124
40_vRhyme_unbinned_23_Caudoviricetes	-1.32739	1.3689
30_vRhyme_bin_2_Caudoviricetes	-1.04933	1.37023
39_vRhyme_unbinned_11_unknown-taxonomy	-0.436819	1.37706
35_vRhyme_unbinned_18_Streptococcus-phage-SM1	-1.08405	1.40099
37_vRhyme_unbinned_8_Caudoviricetes	-0.887101	1.42546
42_vRhyme_unbinned_19_unknown-taxonomy	-1.39182	1.42967
7_vRhyme_unbinned_6_unknown-taxonomy	0.297599	1.46521
48_vRhyme_unbinned_26_unknown-taxonomy	-1.4488	1.49721
47_vRhyme_unbinned_106_Caudoviricetes	-0.780315	1.49952
35_vRhyme_unbinned_17_unknown-taxonomy	-0.699003	1.51262
42_vRhyme_unbinned_10_unknown-taxonomy	-1.06978	1.52947
41_vRhyme_bin_13_Muvirus	-1.57575	1.52993
35_vRhyme_unbinned_30_unknown-taxonomy	-1.27006	1.53529
28_vRhyme_bin_17_Caudoviricetes	-1.2663	1.53895
48_vRhyme_unbinned_24_unknown-taxonomy	-1.54563	1.54891
48_vRhyme_bin_8_unknown-taxonomy	-1.1921	1.54893
28_vRhyme_unbinned_48_unknown-taxonomy	0.281729	1.55517
38_vRhyme_unbinned_84_Muvirus	-1.24045	1.57035
43_vRhyme_unbinned_8_unknown-taxonomy	-2.22728	1.58059
44_vRhyme_unbinned_101_Caudoviricetes	-1.05921	1.62277
49_vRhyme_unbinned_68_unknown-taxonomy	0.271435	1.63714
49_vRhyme_unbinned_49_unknown-taxonomy	-1.13325	1.64715
48_vRhyme_unbinned_52_unknown-taxonomy	-1.29658	1.64962
42_vRhyme_unbinned_34_Caudoviricetes	-1.38361	1.67309
35_vRhyme_unbinned_21_unknown-taxonomy	-1.3495	1.67887
30_vRhyme_unbinned_9_unknown-taxonomy	-1.44218	1.69698
39_vRhyme_unbinned_14_Muvirus	-0.829505	1.74361
35_vRhyme_unbinned_13_unknown-taxonomy	-1.26831	1.75188
41_vRhyme_unbinned_28_unknown-taxonomy	-1.34921	1.76917
36_vRhyme_bin_4_unknown-taxonomy	-2.46516	1.84321
41_vRhyme_unbinned_57_unknown-taxonomy	-1.3461	1.86421
48_vRhyme_unbinned_30_Caudoviricetes	-1.48886	1.90941
29_vRhyme_unbinned_1_unknown-taxonomy	-1.81503	1.94516
35_vRhyme_bin_10_Caudoviricetes	-0.610421	1.98846
35_vRhyme_unbinned_11_unknown-taxonomy	-0.516117	2.00795
42_vRhyme_unbinned_36_unknown-taxonomy	-1.61262	2.03891
42_vRhyme_unbinned_35_unknown-taxonomy	-1.73255	2.03986
29_vRhyme_bin_7_Caudoviricetes	-1.94635	2.12915
36_vRhyme_unbinned_3_Caudoviricetes	-1.28743	2.16668
29_vRhyme_bin_6_Decurrovirus	-1.46721	2.18897
48_vRhyme_unbinned_38_Caudoviricetes	-2.02385	2.20449
27_vRhyme_unbinned_10_Caudoviricetes	-1.0187	2.26693
40_vRhyme_unbinned_4_Streptococcus-phage-SpSL1	-1.52295	2.30522
39_vRhyme_bin_14_unknown-taxonomy	-1.7519	2.30774
49_vRhyme_unbinned_66_Caudoviricetes	-1.70805	2.35674
42_vRhyme_unbinned_11_unknown-taxonomy	-0.389624	2.37203
39_vRhyme_unbinned_29_unknown-taxonomy	-2.20289	2.41358
42_vRhyme_unbinned_14_unknown-taxonomy	-1.32095	2.52987
46_vRhyme_bin_1_unknown-taxonomy	-2.33374	2.62379
37_vRhyme_unbinned_11_unknown-taxonomy	-2.11973	2.63474
37_vRhyme_unbinned_10_Caudoviricetes	-2.2501	2.86529
35_vRhyme_bin_6_Caudoviricetes	-1.45584	2.91703
48_vRhyme_unbinned_6_unknown-taxonomy	-2.10795	2.96225
27_vRhyme_unbinned_28_unknown-taxonomy	-1.82317	3.09827
35_vRhyme_unbinned_24_Caudoviricetes	-2.19949	3.11404
39_vRhyme_unbinned_28_Caudoviricetes	-2.55955	3.24918
47_vRhyme_unbinned_105_unknown-taxonomy	-3.00825	3.2732
49_vRhyme_unbinned_12_Caudoviricetes	-2.67534	3.31313
47_vRhyme_unbinned_122_unknown-taxonomy	-2.93728	3.37257
39_vRhyme_bin_19_Caudoviricetes	-2.27551	3.40689
36_vRhyme_bin_7_Caudoviricetes	-1.79616	3.42126
27_vRhyme_unbinned_15_unknown-taxonomy	-3.09203	3.423
39_vRhyme_unbinned_3_unknown-taxonomy	-2.93783	3.48783
42_vRhyme_unbinned_1_unknown-taxonomy	-1.64398	3.75023
47_vRhyme_unbinned_32_unknown-taxonomy	-3.09068	3.90801
39_vRhyme_unbinned_9_Caudoviricetes	-3.13596	3.93659
28_vRhyme_unbinned_75_Caudoviricetes	-2.24843	3.94015
47_vRhyme_unbinned_41_unknown-taxonomy	-3.08297	3.98121
49_vRhyme_bin_16_Caudoviricetes	-2.80015	4.00866
47_vRhyme_unbinned_36_unknown-taxonomy	-2.96778	4.18641
28_vRhyme_bin_8_unknown-taxonomy	-3.09107	4.25112
48_vRhyme_bin_17_Caudoviricetes	-2.57065	4.55099
31A_vRhyme_bin_9_unknown-taxonomy	-2.71721	4.61523
42_vRhyme_bin_12_Caudoviricetes	-3.12936	4.75641

## Sheet: deseq2_analysis
Supplemental Table S7: Differential Abundance Analysis (DESeq2 analysis)
vOTU	baseMean	log2FoldChange	lfcSE	stat	pvalue	padj	X1_sample_counts	X3_sample_counts	X4_sample_counts	X5_sample_counts	X6_sample_counts	X7_sample_counts	X8_sample_counts	X9_sample_counts	X10_sample_counts	X11_sample_counts	X12_sample_counts	X13_sample_counts	X14_sample_counts	X15_sample_counts	X16_sample_counts	X17_sample_counts	X18_sample_counts	X19_sample_counts	X20_sample_counts	X21_sample_counts	X22A_sample_counts	X23_sample_counts	X25_sample_counts	X26_sample_counts	X27_sample_counts	X28_sample_counts	X29_sample_counts	X30_sample_counts	X31A_sample_counts	X33_sample_counts	X34_sample_counts	X35_sample_counts	X36_sample_counts	X37_sample_counts	X38_sample_counts	X39_sample_counts	X40_sample_counts	X41_sample_counts	X42_sample_counts	X43_sample_counts	X44_sample_counts	X46_sample_counts	X47_sample_counts
49_vRhyme_unbinned_68_unknown-taxonomy	26904.8	-3.22298	0.521882	-6.17569	6.58732e-10	3.13557e-07	8570.26	2638.35	9256.96	3184.65	5914.28	1940.26	741.297	1842.34	882.385	10394.9	1672.23	2196.31	1096.84	5618.39	5811.84	1680.23	2605.66	794.893	25449.1	1936.46	15971.2	2304.69	3710.44	15244.5	12866.4	11327.3	6216.34	2821.93	11491.2	221.33	5040.95	48382.8	189092	27790.1	13531.4	141585	9073.01	138230	3830.17	2745.42	21153.5	320671	7896.75
17_vRhyme_unbinned_10_Caudoviricetes	2434.29	11.3184	2.38781	4.74008	2.1363e-06	0.000508439	28228.7	0	0	0	611.538	0	0	0	0	28124.9	0	0	0	0	0	42641.2	24944.3	2549.62	0	2298.55	0	22718.8	0	16810.3	0	0	0	0	0	13736.3	0	0	0	0	0	0	0	0	0	0	0	0	0
39_vRhyme_unbinned_6_Caudoviricetes	8457.74	-2.54388	0.565295	-4.5001	6.79219e-06	0.000994949	3809.53	673.259	1263.45	0	2170.88	1614.86	343.887	3682.2	0	2700.13	5589.09	1484.92	1102.02	5850.93	2018.36	1126.01	2168.09	1066.24	2877.91	1701.65	8482.35	3904.49	934.184	6762.65	2365.16	2569	4207.02	817.256	2558.92	2181.19	852.037	3966.96	21407.1	51345	13131	112823	2831.67	39050	1106.02	2373.96	8424.26	23367.3	7757.69
41_vRhyme_unbinned_38_unknown-taxonomy	19158.3	-1.86324	0.418168	-4.45573	8.36092e-06	0.000994949	8904.29	12046.5	20975.8	9616.67	3177.19	6067.04	3930.61	5022.42	3387.03	17562	10881.3	2378.97	1836.48	13762.4	12370.6	3575.98	4324.89	4399.05	13602.3	2431.78	11497	7720.45	6644.46	11774.3	13807	4638.13	13088.9	3676.2	11309.6	1685.67	1600.77	78358.1	38376.8	43548.5	14487.3	96172.4	8289.26	141459	7164.04	3265.03	27465.8	105620	5313.98
3_vRhyme_bin_13_Caudoviricetes	350.172	9.82464	2.28285	4.30368	1.67986e-05	0.00135986	0	257177	0	0	1324.45	503.332	2298.82	3385.89	0	0	1441.68	0	0	0	0	0	0	1617.45	3717.05	0	0	1432.47	0	1153.93	0	0	0	0	0	0	0	0	0	0	0	0	0	0	0	0	0	0	0
47_vRhyme_unbinned_5_Escherichia-phage-TL-2011b	12614.1	-2.31404	0.542577	-4.26491	1.99979e-05	0.00135986	4798.9	1204.75	6744.88	0	3255.49	2978.05	562.663	6357.68	0	5460.64	11512.2	3422.4	1160.9	4755.47	5775.28	1371.23	3212.61	2407.03	7460.63	1724.74	11969.6	5435.19	3094.23	7724.96	7632.64	5035.93	6467.5	2066.37	6579.81	1766.19	1585.56	7787.41	62888	41602.5	30118.5	78140.9	6168.62	81209.2	1535.23	1616.14	20209.4	53589.8	14933.4
5_vRhyme_unbinned_26_Whiteheadvirus	750.559	9.4334	2.1951	4.29748	1.72752e-05	0.00135986	0	15289.6	0	144062	1704.39	719.818	1864.62	7255.3	0	0	664.785	0	0	0	0	0	0	2077.15	3058.76	0	0	1039.54	0	1847.34	0	0	0	0	0	0	0	0	0	0	0	0	0	0	0	0	0	0	0
16_vRhyme_unbinned_42_unknown-taxonomy	12188.7	-1.80671	0.436385	-4.14017	3.47054e-05	0.00206497	6158.88	647.242	3872.46	3275.38	5061.26	5765.99	620.87	6518.86	1283.56	6202.29	15925.6	3539.99	1828.71	5213.82	16220.8	2547.83	5551.5	2270.82	2105.09	1528.85	16974.9	4648.25	1737.73	9737.45	6842.21	7466.61	6909.07	1170	4377.63	2314.58	2046.01	12171.7	43508.4	48966.6	27319.8	45128.6	5782.96	71774.5	2919.39	2578.67	14404.5	74715	10578
27_vRhyme_unbinned_37_unknown-taxonomy	10116	-1.87331	0.478682	-3.91348	9.09739e-05	0.00481151	5231.55	3345.06	11848.9	7090.68	1862.63	2716.23	1874.65	3162.72	1168.38	12835.1	4760.08	1299.3	814.055	4630.47	7744.4	1642.84	3924.02	970.472	6795.11	0	8887.5	1637.57	2878.14	6062.88	37683.2	6930.49	7726.37	2158.54	9869.72	798.863	1352.53	44988.5	17789.8	15449.5	6881.97	37715.6	2080.45	43184.8	6909.35	1671.22	15072.2	65108.8	2908.55
39_vRhyme_unbinned_14_Muvirus	9792	-3.35481	0.902747	-3.71622	0.000202227	0.00962599	5226.78	0	3305.73	1140.33	2374.45	729.966	0	0	0	5013.02	703.472	1646.87	885.884	2396.55	1593.8	791.729	0	0	4916.69	0	6490.8	459.859	1655.57	6326.48	3684.58	4184.05	820.338	712.74	1665.69	0	1990.76	13616.9	50728	22566.4	5551.5	116034	3585.76	37768	1003.49	0	4104.17	98330.8	2702.3
31A_vRhyme_bin_9_unknown-taxonomy	362.227	-8.13983	2.25321	-3.61255	0.000303197	0.0131202	0	0	0	0	0	0	0	0	0	0	0	0	0	0	0	501.428	0	0	1073.04	0	0	0	1010.59	2295.15	4741.55	3301.64	267.369	0	491443	0	0	0	0	0	0	0	0	0	2766.69	0	551.578	0	1282.79
39_vRhyme_unbinned_28_Caudoviricetes	3897.84	-4.71328	1.34715	-3.49869	0.000467542	0.0174036	1046.63	0	1274.86	0	0	674.492	0	0	0	0	941.121	0	400.557	0	661.098	0	783.392	0	0	0	0	388.613	817.514	2447.59	1883.14	1186.72	605.632	2935.15	1018.59	0	1078.66	6162.45	40771.6	23142.4	0	114614	0	0	872.054	0	2568.59	48542.7	0
46_vRhyme_unbinned_4_Streptococcus-phage-phiARI0462	5485.18	-1.87581	0.53682	-3.4943	0.000475308	0.0174036	5855.07	6483.57	1580.46	3149.92	1531.32	2449.68	2418.58	2540.35	496.83	5895.13	1810.39	1072.27	644.514	3344.15	1475.16	1475.7	461.566	544.826	3058.76	612.068	2355.08	1774.67	2264.39	1293.67	2013.86	529.445	2910.68	578.466	6636.97	1507.81	668.657	71778.3	0	22295.7	20879.8	29956.6	557.912	12887.9	2454.19	335.733	1618.45	194602	1185.14
39_vRhyme_unbinned_11_unknown-taxonomy	11337.5	-2.855	0.831719	-3.43265	0.000597708	0.0189673	2856.75	1090.06	1142.58	0	711.263	1687.24	0	0	1135.19	0	566.883	1693.45	1287.09	15642.8	2748.85	641.081	650.709	1061.99	23866.1	524.347	811.234	1456.22	465.038	7013.54	8303.58	5690.35	0	977.659	2684.28	150.188	1118.7	80924.3	125122	3250.51	806.604	57077.8	14522.9	93405.8	2358.2	0	9860.06	16200.9	1650.75
41_vRhyme_unbinned_26_unknown-taxonomy	7170.74	-1.65589	0.479807	-3.45115	0.0005582	0.0189673	5713.51	2501.89	3207.67	5127.02	6805.21	4573.28	1279.21	1593.14	1233.78	3335.45	5180.11	0	2148.38	8158.77	4169.54	1300.85	2218.9	1426.98	8831.47	1247.88	2435.55	2649.05	1943.96	8340.03	5179.66	1873.57	2901.57	2690.56	9897.38	416.97	541.332	38302.2	14693.2	5436.29	4789.39	17050.2	12598.5	74516.9	656.086	1755.34	13095.1	12348.2	1949.97
44_vRhyme_unbinned_97_unknown-taxonomy	10769.3	-1.86767	0.567423	-3.29149	0.00099659	0.0296486	25095.2	4596	8532.87	3126.4	2001.92	17211.4	1738.84	865.379	0	817.783	461.876	475.498	458.796	5774.31	5199.99	1045.74	3247.9	2038.84	7719.85	1516.32	2959.11	5757.96	1317.06	10781.3	101668	39599.7	5679.58	1799.27	4194.19	833.94	1423	97757.8	37692.6	3355.89	427.701	7962.14	7228.94	11171	5780.43	1041.44	16429.4	8145.34	3481.19
35_vRhyme_unbinned_11_unknown-taxonomy	5036.66	-1.67118	0.511089	-3.26984	0.00107609	0.0301305	2241.18	1452.71	4601.11	2710.81	1015.38	4042.21	1946.24	2102.7	869.696	3675.43	3841.07	851.164	671.045	6185.61	2220.57	2486.25	1966.24	0	5937.88	0	2007.27	1524.23	4273.26	12089.8	9236.98	4124.9	14491.6	765.724	3219.85	1238.07	371.565	645252	44517.2	2018.62	934.34	19697.9	7367.7	20797.2	1349.26	2615.89	4583.78	7453.84	2623.4
47_vRhyme_unbinned_41_unknown-taxonomy	692.185	-6.35744	1.99681	-3.1838	0.00145356	0.0345947	0	0	0	0	0	0	0	0	947.783	0	0	0	0	0	0	1155.7	0	0	1181.55	0	0	0	1593.12	1127.46	3494.63	3818.68	401.054	437.66	146858	0	0	0	0	0	0	0	0	0	11412.5	0	1117.07	0	6923.33
48_vRhyme_unbinned_14_unknown-taxonomy	12098.2	-1.41795	0.443652	-3.1961	0.00139301	0.0345947	5575.12	7105.33	14682.5	19946.9	2575.55	13051.4	3208.72	2567.62	629.578	4600.85	3136.81	321.682	532.566	15676.4	5787.22	7957.98	3952.25	11229.6	3603.72	865.997	8587.8	7914.76	4813.88	17124.7	23005.1	10731	17126.8	3316.93	2774.62	3400.97	876.861	68737	57469.6	5943.22	2325.09	44844.5	12468.3	57779.8	4427.35	3047.66	9342.95	8393.8	7199.88
48_vRhyme_unbinned_31_unknown-taxonomy	6158.55	-1.87307	0.587873	-3.18618	0.00144165	0.0345947	2090.07	5328.2	5408.45	4983.64	1295.6	3017.96	650.977	963.323	788.68	1677.57	1389.57	0	400.557	3612.98	5716.33	2340	1480.68	2892.26	6440.64	0	1299.64	5604.67	2556.07	6838.87	6677.79	4784.09	7176.44	1047.34	3364.57	1071.08	1145.12	27420.2	21512.7	3401.32	731.971	32280.7	5279.59	24263.4	2548.54	1378.67	10409.2	0	3721.03
26_vRhyme_bin_26_unknown-taxonomy	5100.52	-1.99821	0.63975	-3.12343	0.00178757	0.0386765	3438.92	838.388	3435.73	5364.5	613.186	3576.77	0	820.746	0	3251.44	1901.19	0	440.677	2759.46	605.136	2541.23	1511.73	831.073	5685.9	0	4472.43	2249.64	1427.16	31867.4	3218.9	7031.61	3813.05	433.305	4732.53	599.765	734.321	8646.52	24252.1	3859.18	578.401	39538.7	2310.12	23091.8	1483.42	3610.44	5760.72	5732.57	2301.53
42_vRhyme_bin_12_Caudoviricetes	563.636	-7.38391	2.36206	-3.12605	0.00177171	0.0386765	0	0	0	0	0	0	0	0	0	0	0	0	0	0	0	654.276	674.705	0	1203.25	0	0	0	0	3226.76	7554	5587.32	0	0	170042	0	5316.42	0	0	0	0	0	0	0	105429	0	1017.88	0	2418.71
47_vRhyme_unbinned_32_unknown-taxonomy	632.327	-6.89989	2.22707	-3.09819	0.00194708	0.0398416	0	0	0	0	0	0	0	990.599	0	0	0	0	0	0	0	1005.06	0	0	1570.98	0	0	0	1321.17	2622.27	6547.08	5159.95	0	0	142146	0	0	0	0	0	0	0	0	0	4305.73	0	737.856	0	7137.39
47_vRhyme_unbinned_36_unknown-taxonomy	570.186	-6.45477	2.0979	-3.07678	0.00209252	0.0398416	0	0	0	0	0	0	0	1627.85	0	0	0	0	0	0	0	766.438	0	0	1018.78	0	0	0	3436.84	1613.38	4529.13	3194.8	453.718	0	231822	0	0	0	0	0	0	0	0	0	3791.99	0	854.583	0	6981.14
49_vRhyme_unbinned_12_Caudoviricetes	3345.05	-4.72087	1.53238	-3.08075	0.00206479	0.0398416	1673.33	0	745.757	0	0	0	0	0	0	0	764.266	0	372.731	0	573.051	373.872	0	0	0	0	765.909	0	677.016	0	1192.79	0	528.662	2787.09	1286.83	0	0	4255.55	70162.9	2974.33	0	14388.7	0	11190.5	920.593	0	1344.47	29423.2	0
41_vRhyme_unbinned_18_unknown-taxonomy	6442.39	-2.2805	0.7535	-3.02654	0.00247368	0.0452874	3120.8	0	5944.39	0	1765.38	1689.27	1190.22	0	0	7849.67	3300.24	1509.32	348.141	1029.59	6249.09	2083.79	5332.71	1865.39	3127.49	0	986.061	295.778	12578.2	4427.27	3487.48	4707.77	877.053	1393.55	1819.63	604.705	2753.91	0	44165	8174.42	2122.72	17649.3	1808.67	61729.6	7464	566.504	21806.7	10872.4	232.028
17_vRhyme_unbinned_34_unknown-taxonomy	89204.5	0.641707	0.219565	2.92263	0.0034709	0.0611908	103125	179540	49406.9	41810.4	50360.4	86845.7	62370.7	110610	285890	50568.7	60966.8	77929.2	243025	62469	75716.6	110310	97317	155694	93175.9	116462	94814.5	195184	85943.3	51009.9	73464.9	76340.3	58522.5	121765	126484	85811.3	46956.5	19961.4	36432.3	84636.8	46603.6	83551.7	92021.1	36268.6	125238	78152.2	31608.7	73622.4	69397.3
41_vRhyme_unbinned_45_unknown-taxonomy	6118.64	-1.61455	0.558376	-2.89151	0.00383396	0.0651774	1840.35	843.698	7679.92	7368.48	853.021	3869.7	415.474	1066.23	566.132	3113.61	1897.24	0	693.047	4864.35	2939.12	2318.01	1801.1	897.048	9457.21	0	8179.87	4870.62	3307.85	14541.6	4563.86	4670.57	5165.09	807.821	4894.76	417.958	1547.92	17075.5	22986.8	5438.11	1001.8	41141.5	3684.33	51921.7	2859.95	855.339	5787.33	5786.45	2665.58
36_vRhyme_bin_8_Caudoviricetes	9293.62	-2.72493	0.960971	-2.8356	0.00457394	0.0735212	11427	0	5848.6	0	22997.8	0	0	0	0	1997.86	1094.29	645.583	629.631	6997.45	2600.37	1000.66	1781.33	0	11499.6	0	2881.41	1241.4	1462.49	7502.64	5870	7137.5	2891.44	1172.9	2798.59	0	1311.69	130743	172537	4507.83	2122.72	43222.8	3266.13	32117.6	1031.85	0	7702.74	86335.8	2592.15
41_vRhyme_bin_13_Muvirus	4067.56	-3.17701	1.12204	-2.83145	0.00463369	0.0735212	1620.84	0	2192.8	0	2768.4	1017.49	0	0	0	0	0	0	0	2645.22	1925.09	453.045	0	0	2621.11	0	1654.84	604.51	1143.7	4193.31	2276.31	2577.59	787.93	0	1578.12	0	598.188	14913.3	19050	2113.1	1287.41	14299.1	3674.76	44109.7	0	1054.84	2754.26	35565.9	785.144
35_vRhyme_unbinned_17_unknown-taxonomy	4727.84	-1.86665	0.682355	-2.7356	0.00622666	0.0956093	1830.8	3004.18	3650.1	4832.42	2152.74	1003.96	1483.93	1467.92	251.831	1442.61	1833.29	0	0	7471.93	1104.32	945.676	2025.53	0	8527.64	0	1020.29	157.604	1278.44	3166.42	9241.07	3615.49	8510.25	0	8541.41	563.206	1061.84	214722	24918.7	7451.28	2457.13	16163.6	1834.51	41523.1	816.971	1516.38	7991.83	8073.49	3302.29
33_vRhyme_unbinned_28_unknown-taxonomy	3662.01	-2.07604	0.764099	-2.71697	0.00658822	0.0979997	2424.1	0	2327.35	1846.04	2680.22	795.589	387.375	2364.29	0	3997.03	2187.79	0	0	0	647.667	947.876	923.132	367.119	6100.65	0	2067.4	406.965	1645.71	5804.57	2171.13	1736.2	840.593	1771.69	1453.68	11052.7	498.089	3070.12	13827.8	13774.2	5224.27	6593.52	1307.22	7205.03	1506.87	0	4520.88	43241.2	749.207
8_vRhyme_unbinned_28_unknown-taxonomy	42002.5	1.36218	0.508215	2.68032	0.00735522	0.106093	7170.52	128492	7651.42	8835.91	28743.9	53914	83647.5	102195	257114	3664.93	10133.6	6268.74	141928	54261.9	8848.71	17308.1	18910.1	119186	10375.9	51920.9	21846	201255	29271.1	11895	8729.43	14662.3	10615.8	43342.2	35863.6	12700.3	4142.47	0	10555.1	63146	60357.5	14147.7	15416.8	2687.28	26002.9	107019	2432.51	23463.1	22848.1
43_vRhyme_unbinned_9_Caudoviricetes	9981.67	1.44364	0.565977	2.5507	0.0107508	0.14801	1557.22	30214.9	1437.92	4954.52	5112.36	19177.3	8422.55	37854.8	34500.9	2370.65	2711.25	1633.55	35194.6	18019.2	2759.3	6442.7	6509.91	25264.2	6891.56	17831.8	4904.41	50702.2	3961.86	3410.96	2739.95	3124.2	8377.58	13843.3	11618.4	8586.42	0	0	2767.07	11370.4	11492	3856.26	7221.28	1687.67	2070.24	194227	0	2867.78	7293.63
7_vRhyme_unbinned_6_unknown-taxonomy	10549	-1.79627	0.705407	-2.54643	0.0108831	0.14801	2914.02	0	7503.18	2461.02	1773.62	29476	8678.8	9221.62	1571.5	2987.6	1811.97	216.673	6828.87	2301.12	2639.91	5293.59	875.14	2052.68	7035.04	2371.1	4046.92	443.667	1432.09	1465.17	70208.2	2527.98	2114.65	4081.93	10314	4530.35	15383.1	0	22179.3	18571	3540.73	0	5843.25	3021.57	94115.3	99630.9	7888.41	0	984.359
10_vRhyme_bin_6_Caudoviricetes	1065.21	6.25553	2.48505	2.51726	0.0118271	0.152154	16825.6	0	0	0	5443.67	0	0	0	85468.4	11526.4	0	0	692.4	0	1771.38	0	11007	0	0	0	0	0	0	0	0	0	0	0	0	380.411	0	0	0	5152.85	0	0	20076.2	0	0	0	0	0	0
49_vRhyme_unbinned_50_unknown-taxonomy	13199.8	-0.867353	0.344107	-2.52059	0.0117158	0.152154	5495.59	8228.31	5033.29	5379.06	10898.1	4895.31	11555	19869	5077.62	22106.4	30948.8	1857.62	4426.18	9012.28	5877.5	6846.26	5081.46	3050.81	9428.27	1850.05	22350.1	5044.42	8419.16	9049.33	10423.6	6977.23	15283.6	6975.71	19224.2	9551.78	990.573	49253	23276.1	28367.9	17502.7	29421.2	5868.13	31439.3	2712.69	2599.51	20334.6	13919.8	11703.7
14_vRhyme_unbinned_63_Jarrellvirus	1296.41	5.05138	2.01736	2.50395	0.0122815	0.153842	0	0	956.712	21300	349.45	0	0	2003.51	0	1547.62	0	0	20773.9	0	0	0	3490.68	0	0	2339.45	3686.17	38634.7	0	0	0	0	0	295.403	0	0	0	10333.6	0	0	330.105	0	0	0	623.909	0	0	0	0
41_vRhyme_unbinned_22_unknown-taxonomy	4894.55	-1.74242	0.700174	-2.48855	0.0128264	0.156548	1639.93	1605.63	4496.21	2704.09	0	2248.76	990.849	1771.67	886.289	4259.56	2978.9	0	225.839	4971.88	3666.63	1246.97	680.351	0	12028.9	0	1844.47	718.935	1286.66	10122.8	3539.57	3717.56	9234.37	561.773	3216.16	566.664	0	22563.1	9470.93	2131.27	1461.07	34136.5	2678.55	46047.3	1260.36	1269.98	4308.6	6343.25	3239.79
47_vRhyme_unbinned_122_unknown-taxonomy	965.927	-4.92251	2.01145	-2.44724	0.0143956	0.171307	0	0	0	0	0	0	265.609	1665.05	0	0	0	0	0	0	0	1265.67	659.178	0	1170.7	0	0	0	1389.36	3415.2	0	396.846	265.344	0	90431.4	0	0	0	0	7451.28	0	20100.8	0	0	1398.89	0	893.29	0	6692.08
44_vRhyme_unbinned_31_unknown-taxonomy	4401.54	-1.9109	0.797874	-2.39499	0.0166209	0.18837	4280.36	1423.51	1302.22	1596.24	1551.92	5583.33	454.948	777.353	0	640.575	4632.18	0	0	7606.34	3553.96	830.216	883.609	1729.18	1393.74	0	528.181	1396.85	751.784	3233.11	2047.56	1280.21	1111	1246.21	3076.05	111.159	3892.62	21657.4	45644.1	0	2267.68	12145.5	2926.41	13767.5	0	1094.3	31877.8	0	1027.33
5_vRhyme_bin_12_Caudoviricetes	527.554	5.56805	2.3209	2.39909	0.0164358	0.18837	2001	8829.89	0	218785	0	0	0	0	0	0	7762.67	0	0	3555.18	0	0	736.812	0	0	0	293.228	0	0	0	0	0	0	1164.92	0	1433.21	0	0	0	0	315.752	1141.38	0	0	0	1673.46	0	0	0
28_vRhyme_bin_8_unknown-taxonomy	1330.1	-5.35026	2.24765	-2.38038	0.0172947	0.190496	0	0	0	0	0	0	0	1068.71	0	0	0	0	0	0	0	542.115	633.771	0	1193.6	0	0	0	1239.01	2397.84	19084.7	15021.9	405.105	0	170974	0	0	0	0	0	0	0	0	0	17105.7	0	1148.52	0	1982.78
7_vRhyme_bin_8_Caudoviricetes	35845.1	0.738179	0.310977	2.37374	0.0176089	0.190496	21196.6	68394.2	9174.86	13144.1	29782.4	117587	21845.5	94829.7	87447.9	13925.9	7212.37	9538.07	121066	26461.6	13708.5	23470.4	21367.5	87893.7	23979.4	34362.2	22135.5	123045	22018.6	12748.2	13380.1	23142	25652.3	31058.6	41299.4	20080.3	14200.3	10224.9	14542.2	61863.2	34860.5	18678.8	21308.8	28829.9	27909.6	75968.8	20831.1	26974.5	27833.1
37_vRhyme_unbinned_2_Caudoviricetes	10785.4	-1.59448	0.68338	-2.33322	0.0196365	0.20771	23752.7	0	13278.8	1415.9	5568.12	3639.01	1631.12	1831.18	0	12634.3	6173.34	2310.94	1500.63	1514.82	10357.4	7219.03	6859.97	3407.29	7919.99	0	4841.51	893.811	33434.3	16977.5	5372.67	4526.52	1396.6	2302.25	2482.41	854.196	3899.83	0	46474.2	50647.3	4150.71	58081.5	670.835	26551.5	13795.3	830.028	34869.2	15099.3	314.057
47_vRhyme_unbinned_113_unknown-taxonomy	3373.63	-1.48405	0.64044	-2.31723	0.0204912	0.212039	860.525	997.146	2904.35	2051.03	0	2348.88	469.667	3254.47	0	2509.79	2764.94	361.615	610.218	2543.06	5271.62	1226.08	1163.09	0	7817.51	0	1182.16	346.514	364.8	5111.15	3066.74	1426.16	6091.77	394.838	1584.58	501.945	322.717	24083.7	15384.9	1653.42	1462.51	18518.7	2561.8	7760.02	919.502	439.952	2693.18	6609.67	7016.29
39_vRhyme_unbinned_3_unknown-taxonomy	1181.92	-6.04029	2.69332	-2.24269	0.0249167	0.252348	0	0	0	0	0	0	856.372	0	0	0	0	0	0	0	729.745	0	0	3118.92	0	0	0	0	12901.9	0	22560.9	0	0	442.741	0	0	0	4999.22	0	9751.53	0	191584	0	0	1752.83	0	0	0	0
14_vRhyme_unbinned_29_unknown-taxonomy	1898.89	2.79965	1.26354	2.21572	0.0267107	0.252642	0	766.178	1111.79	1542.48	19610.4	2206.81	747.319	991.838	0	1131.51	510.827	1175.07	20299.6	2694.95	3962.86	1223.88	0	0	3527.77	2820.26	9314.86	657.404	0	1844.17	0	0	0	2006.85	660.931	0	778.365	0	0	0	0	0	0	0	1667.76	573.948	0	0	1007.02
41_vRhyme_bin_7_Caudoviricetes	2939.38	-2.58606	1.16435	-2.22104	0.0263482	0.252642	0	889.361	735.494	1613.05	0	0	1977.02	1741.92	1429.97	681.267	0	6307.93	0	0	0	1091.93	0	0	0	1237.33	0	469.575	715.633	10146.1	0	0	4714.41	755.563	4168.38	1190.14	1221.2	20181.1	0	12055.4	340.151	1728.43	18833.1	23530	731.893	870.227	0	4469.31	6680.36
41_vRhyme_unbinned_43_unknown-taxonomy	5783.01	-2.00191	0.903001	-2.21695	0.0266262	0.252642	3510.5	3214.44	1765.19	0	0	0	0	3850.81	2028.31	2550.49	3042.06	1950.06	2591	3727.23	3155.51	3492.41	0	3534.99	3989.53	4981.63	0	2781.82	2437.75	4615.71	1996.5	3930.3	2743.58	2236.93	1791.98	1426.79	0	0	0	8232.56	5405.11	15034.2	4466.17	72530.7	2681.06	3218.13	0	56733	6775.67
5_vRhyme_bin_15_Whiteheadvirus	5375.92	2.86109	1.29431	2.21052	0.0270688	0.252642	4689.15	97972.5	0	387810	979.944	1037.78	6481.67	0	1979.51	3936.65	0	37541.4	6349.37	5008.17	0	26604.3	4130.1	900.24	0	6741.32	1632.64	3682.11	1316.24	0	2375.37	14999	0	498.628	1961.59	754.4	1426.2	0	0	0	7031.23	0	0	0	0	0	0	0	11427.9
33_vRhyme_unbinned_42_unknown-taxonomy	43619.7	0.849201	0.386616	2.1965	0.0280565	0.256825	11422.2	111225	7830.44	11359.7	34853.5	47122.4	28277	154520	88946.2	8337.97	16299.1	9705.93	156342	75408.8	14974.7	17165.1	25191.3	111139	45560.7	75915.6	18490	171995	28123.3	16995.5	12211.8	9527.15	20756.6	62992.6	53075.4	85950.2	10532.7	5969.32	10877.1	42954.3	43156.2	17833.5	49006.3	12537.4	22382.7	123225	5380.91	20801.9	26693.3
19_vRhyme_unbinned_24_unknown-taxonomy	9990.76	-1.13132	0.521376	-2.16988	0.0300158	0.266479	9907.97	0	6860.05	2379.24	5376.92	3603.83	1146.07	2072.94	9662.31	15948.7	6233.35	2611.91	7467.57	5406.02	3746.47	4945.01	6298.19	31841.5	2335.37	2921.83	3859.14	2018.63	8828.33	9047.21	7335.46	3547.76	2539	5429.75	2122.91	1364.05	13395.6	7636.46	29107.1	19108.8	50285	33072.6	3576.19	34243.4	5795.7	0	16098	36868.1	3959.31
46_vRhyme_bin_1_unknown-taxonomy	2042.54	-5.00813	2.31103	-2.16705	0.0302309	0.266479	0	0	0	0	0	0	0	0	0	1245.71	0	0	0	3021.57	0	0	0	0	0	2227.32	1092.44	0	600.606	0	0	0	0	0	1793.82	0	2937.29	2324.24	27529.9	0	1320.42	0	0	0	0	1670.48	50929	291188	0
3_vRhyme_bin_5_Caudoviricetes	298.227	5.57672	2.60709	2.13906	0.0324309	0.275662	0	151051	0	0	0	6364.71	0	35122.2	0	0	0	2390.8	0	0	1948.97	0	0	0	0	0	2284.78	0	0	0	0	0	0	4476.04	2710.09	0	0	0	0	0	0	0	0	0	3615.29	0	0	0	0
8_vRhyme_bin_11_Decurrovirus	743.291	5.04209	2.35177	2.14396	0.0320361	0.275662	0	1087.41	0	1701.54	0	1007.34	56818.3	0	0	0	6753.65	0	0	0	0	0	0	1550.41	1997.78	0	0	18259.4	0	0	0	0	789.955	0	0	0	452.444	0	0	0	828.132	0	0	0	0	0	452.391	0	0
39_vRhyme_unbinned_9_Caudoviricetes	431.072	-5.24602	2.50797	-2.09174	0.0364622	0.304491	1880.11	0	442.437	0	0	0	0	0	0	1563.37	0	0	0	0	0	0	0	0	0	0	0	0	0	1261.91	0	0	0	0	0	0	0	0	0	9953.21	790.816	305321	286.133	0	0	0	285.466	0	189.841
35_vRhyme_unbinned_6_unknown-taxonomy	30012.4	-0.694648	0.334592	-2.0761	0.0378845	0.310914	13159.2	38779.8	15339.3	38089.2	17281.3	19224.7	27969.3	41668.4	15250.4	13223.7	67623.3	9930.74	16295.3	40230.7	9967.21	18191.1	13368.5	8083.01	27696.5	10646.6	19580.6	20077.3	11647.3	32435.9	19742.3	12393.8	25699.9	7476.52	26206.8	7840.91	7710.77	253832	50084	88659.5	47693	34721.8	20084.8	49886.8	6250	19186.7	21210.3	17203.7	29641.7
30_vRhyme_unbinned_12_unknown-taxonomy	1809.53	-4.06203	1.96607	-2.06607	0.038822	0.313208	0	0	0	0	0	2117.51	0	0	0	0	24462.8	0	0	0	0	0	0	0	0	0	1482.79	517.072	0	6175.1	0	0	3455.55	34797.3	2035.34	0	253.049	1642.73	0	7186	0	5374.66	1406.74	0	11330.7	0	0	0	581.241
30_vRhyme_unbinned_4_Caudoviricetes	2647.98	-3.99462	1.98883	-2.00853	0.0445866	0.350249	0	0	0	0	0	3076.14	0	0	0	0	32720.5	0	0	0	0	0	0	0	0	0	2355.08	823.645	0	10055	0	0	4331.59	45443.4	3045.63	0	340.334	4377.65	0	9733.36	0	9936.75	2975.21	0	14610	0	0	0	638.271
38_vRhyme_unbinned_9_unknown-taxonomy	38448.3	0.560267	0.280228	1.99933	0.045573	0.350249	104647	65130.9	26660.2	21604.7	32760.1	53426.9	30368.4	71830.2	66139.8	8079.38	18066	76201.7	42004.1	24703.5	60789.7	28842	72173.7	38761.4	18654	78699.6	20077.4	52775.9	35218	30177.8	20899.4	20765.7	25392	70518.5	16434.8	49632.3	81292.7	8659.84	14034.1	7985.46	39840.8	15084.2	18939.4	8798.58	87887.1	50013.9	23792.8	35383.3	23543.4
41_vRhyme_bin_19_unknown-taxonomy	14644.9	0.610384	0.305362	1.99889	0.0456207	0.350249	6564.49	71012.9	15941.4	48004.9	3546.42	10483.4	27456.8	18101.1	22989.8	12520.1	16404.9	7014.15	30351.1	23504.5	6357.28	8038.25	7303.19	3778.67	9253.45	7356.69	16100.7	19071.2	4070.31	12914.5	12158.7	10930.4	6003.66	11242	18624.1	8755.88	7553.82	8679.82	4487.69	7305.92	19493.4	8256.53	18222.6	25561.6	4576.79	27382	1841.01	7187.41	15423.2
38_vRhyme_unbinned_15_unknown-taxonomy	30532.5	0.723633	0.363419	1.99118	0.0464609	0.351038	11622.7	176517	18035	89368.3	6464	21558	73344.9	49303	57566.8	20799	29376.1	10736.8	67893.4	46560.1	10897.7	18272.4	15317.8	5434.43	18369.5	13573.7	32024.8	48289.5	7108.67	32218.9	27217.7	24251.5	12094.4	24162.8	27615.3	17214.3	15084.4	5028.08	5695.14	24857.6	56714.9	8606	38122.7	20427.2	11092.4	69840	1469.06	7546.64	40283.7
48_vRhyme_unbinned_11_unknown-taxonomy	1347.03	-3.83636	1.9454	-1.97201	0.0486084	0.361525	0	0	0	0	0	1238.03	0	0	0	0	30602.2	0	0	0	0	0	0	0	0	0	1607.67	675.756	0	7801.18	0	0	2331.38	1204.11	1142.11	0	217.013	2219.9	0	5463.54	0	7311.4	1551.25	0	11525.4	0	0	0	2117.15
30_vRhyme_unbinned_34_unknown-taxonomy	50345.7	1.24526	0.637922	1.95205	0.0509319	0.371736	5968.01	135267	3133.55	18124.4	25483.5	85844.4	36745.7	188532	167727	4725.55	9001.44	6802.66	196169	84571.6	10547	28139.4	26041.1	126560	26927.2	88552	18244.9	279095	18337.8	13339	11070.1	2714.96	36663	69148.2	54897.8	38558.4	0	0	17009.9	50142.1	55070.1	17752.6	36916	6452.08	10018	163702	0	8962.57	32423.7
47_vRhyme_unbinned_111_unknown-taxonomy	3580.48	-1.9564	1.00486	-1.94693	0.0515432	0.371736	0	1297.14	2028.59	1063.04	783.79	10289.9	780.771	510.797	0	0	559.777	0	0	0	1020	2083.79	1482.09	2229.32	4452.51	899.635	1000.86	1376.34	0	9757.56	1913.78	970.173	0	2115	0	789.476	1289.27	0	0	3145.13	440.618	41064	14085.6	22971.7	0	541.938	3097.18	7950.76	5859.28
49_vRhyme_bin_8_Caudoviricetes	4882.37	-1.50686	0.777375	-1.93839	0.0525757	0.373523	8668.88	0	5163.28	2107.04	2787.36	1533.67	765.383	0	580.773	6505.51	2465.71	1404.31	2006.02	0	2595.89	1945.23	1689.59	1590.85	9741.75	0	3774.97	0	2702.31	8023.5	2380.48	2158.8	1442.17	1711.45	1480.41	759.34	1294.87	0	10313.6	21236.4	16050.3	7147.85	2565.63	3180.6	2434.55	0	5930.67	50362.8	1053.11
22A_vRhyme_unbinned_15_unknown-taxonomy	1415.51	4.75221	2.53546	1.8743	0.0608888	0.426222	0	8319.64	0	0	0	1307.72	0	0	0	0	0	5343.62	2170.38	5631.83	0	0	3939.54	0	0	0	28766.9	5840	0	0	0	0	0	28597.4	0	0	0	0	0	0	0	0	0	0	1290.9	0	0	0	0
13_vRhyme_unbinned_29_unknown-taxonomy	10117.1	0.497788	0.266599	1.86718	0.0618764	0.426811	20122.9	4776.53	16267.5	16476.6	14166.7	10049.7	17235.8	2855.25	8602.28	7727.59	8282.97	21653.3	13789.1	4395.25	14889.6	34666.7	14836.5	5135.41	7531.77	9687.56	1933.27	6512.51	13851.7	9203.89	6161.05	1507.25	11633.6	12510	10844.1	6726.85	11446.4	6837.3	6391.94	4635.02	4078.95	8258.25	4514.98	8107.29	25093.8	5518.39	9945.94	7756.18	2685.89
19_vRhyme_unbinned_14_Enterococcus-phage-BC611	823.172	4.44291	2.40379	1.8483	0.0645596	0.426811	0	0	0	0	7357.41	3869.7	354.592	0	0	0	9851.77	0	0	0	0	0	0	74980.6	753.538	0	1023.06	12084.8	0	0	0	0	198.502	4535.55	0	0	0	0	0	0	0	0	0	1405.31	0	0	0	0	0
39_vRhyme_bin_14_unknown-taxonomy	1280.93	-3.5264	1.90318	-1.8529	0.0638965	0.426811	0	0	0	0	0	0	246.876	4545.1	385.555	0	0	0	0	2939.58	0	4213.76	0	0	4503.15	0	0	0	6425.08	0	2199.72	2372.49	970.227	384.677	34883.7	0	0	0	0	45727	0	112105	0	0	4351.55	0	263.693	0	0
44_vRhyme_bin_11_Caudoviricetes	3456.88	-1.72927	0.934251	-1.85097	0.0641743	0.426811	1296.36	3075.33	2931.71	4683.43	0	1556.68	1213.64	0	0	1233.89	587.411	440.742	0	3282.32	1363.23	1238.18	0	1196.06	3742.37	0	1819.5	5168.56	2282.47	4567.01	4569.98	2207.45	3810.01	1483.55	1991.09	0	475.667	21863.8	0	0	0	16058.6	2111.07	11232.7	0	5047.91	27784.5	6403.12	1747.63
12_vRhyme_unbinned_20_unknown-taxonomy	26881.8	-0.648313	0.362491	-1.7885	0.0736961	0.429481	6453.15	9101.21	34636.6	16536	18787.1	7752.26	24281.5	39016.4	6293.83	19612.4	116791	9066.27	10975.5	31735.9	13254.8	13916.8	8028.71	5233.31	26388.3	6881.15	23075.3	10637.2	5545.95	19108.6	16708.3	20100.8	34109.9	3385.88	47573.2	4150.93	4317.04	61160.5	36429.8	60718.6	43885.3	111947	21289.7	77207.5	10328.3	7787.38	36532.4	32874.7	26049.6
13_vRhyme_unbinned_3_Microviridae	2255.4	1.6658	0.919763	1.81111	0.0701231	0.429481	3356.21	3507	1340.99	20884.5	425.274	1419.34	1881.34	0	824.796	378.044	9643.33	14989.7	2998.03	0	702.137	1310.75	798.918	1077.95	962.118	4092.55	587.382	5158.84	649.903	1434.47	535.122	1160.96	419.284	1272.34	0	2421.79	0	0	0	1248.24	1095.09	0	6468.15	0	856.784	0	0	4556.12	436.712
19_vRhyme_unbinned_13_unknown-taxonomy	3419.73	0.935311	0.521187	1.79458	0.0727208	0.429481	962.325	5428.02	909.96	5361.14	5718.95	10978.6	2386.47	975.721	4231.35	1471.48	8654.05	5850.18	1664.35	1500.03	938.669	516.823	5691.24	24283.1	1108	4584.57	2995.18	3285.94	3886.27	3944.52	1744.25	722.144	1524.21	3440.31	1300.66	3482	1564.74	0	3355.7	0	1175.46	2270.72	2624.96	2927.45	9460.62	583.625	4172.52	0	1774.97
28_vRhyme_unbinned_40_Mimiviridae	17367.2	0.777738	0.426804	1.82224	0.0684193	0.429481	7181.65	84879.5	8221.57	62464.1	4218.95	13759.8	38299.9	22687.1	35881.1	1831.15	17439.9	8711.31	39204.1	36535.7	7131.8	13050.3	9757.81	4320.3	12264	8162.67	19414.1	30065.7	5663.44	12944.1	16828.8	23075.2	9490.6	15311.6	19667.5	12664.2	4328.25	3758.29	0	11054.3	25603.2	3978.49	21559.5	10745.9	5385.03	35147	1079.57	4553.13	19680.9
28_vRhyme_unbinned_47_unknown-taxonomy	16279.9	-0.539986	0.302827	-1.78315	0.0745621	0.429481	5064.53	5462	10212.5	8334.07	4689.55	27353.1	9486.33	13656.4	11286.5	4499.78	4122.93	7730.73	30075.4	10631.9	8529.36	36672.5	14143.4	19435	8924.31	13485.9	19969.1	16944.6	15776.8	15730.5	7339.55	16983.3	14527.1	17939.7	11783.4	13507.6	19168.4	8233.61	5425.98	9095.61	8663.1	2930.07	14268.4	15419.4	35948.4	83034.8	48330.8	15662	36538.5
29_vRhyme_unbinned_22_unknown-taxonomy	2804.62	-1.97255	1.12068	-1.76013	0.078385	0.429481	2026.45	0	0	2275.07	617.307	0	0	0	1421.19	0	1559.32	0	0	6051.2	1981.8	0	2161.03	696.995	1904.95	0	1753.82	2283.1	1036.89	2706.96	2870.66	1914.59	16992.1	0	1187.28	0	673.462	0	0	6339.31	1158.24	35023.1	11779.3	9691.1	1397.25	667	1593.65	0	660.927
31A_vRhyme_bin_5_unknown-taxonomy	2690.11	-3.00226	1.69311	-1.77322	0.0761919	0.429481	0	0	0	0	0	0	0	0	0	1295.59	0	0	1190.02	4151.97	0	0	0	0	0	3924.36	1705.72	642.292	608.822	4237.77	1669.7	0	1986.03	0	16187.7	0	1073.85	0	7297.52	0	1198.42	0	0	0	0	1551.37	46080.9	10824.5	2416.37
37_vRhyme_unbinned_10_Caudoviricetes	745.626	-3.64788	2.04427	-1.78444	0.074352	0.429481	0	0	0	0	2171.7	0	0	4414.92	0	849.287	0	1104.81	0	0	0	0	0	0	0	0	0	0	0	0	0	0	526.637	0	0	1249.43	0	1620.53	0	175102	2856.12	59474.2	0	2440.62	3605.47	0	0	12384.1	391.4
38_vRhyme_unbinned_76_unknown-taxonomy	3010.28	-1.04498	0.593626	-1.76034	0.0783504	0.429481	3136.7	2790.73	614.622	1477.51	931.317	913.98	1972.33	2632.09	0	3189.75	3634.21	3922.31	1895.36	0	822.268	0	1891.43	1600.43	4128.19	930.634	3179.26	3241.68	417.384	7642.38	999.78	935.83	1670.05	4396.2	2882.47	429.321	1032.21	0	5856.13	2658.19	12719.1	2911.13	2527.35	2969.64	5412.84	725.81	1802.3	28770.6	2503.87
3_vRhyme_bin_10_unknown-taxonomy	1587.82	-2.73206	1.55278	-1.75947	0.0784976	0.429481	0	32791.1	0	0	0	0	2381.79	0	797.465	2396.9	0	732.105	0	0	0	0	527.907	0	1268.36	0	0	614.225	0	600.254	0	0	0	460.886	0	331.501	185.783	20249.9	4515.36	0	4709.02	18752.8	0	7613.97	487.02	377.421	0	2957.59	178.903
41_vRhyme_unbinned_11_unknown-taxonomy	4652.2	-2.12855	1.16623	-1.82516	0.0679775	0.429481	4986.59	0	2317.09	6603.41	532.417	1427.46	0	0	0	0	0	0	0	7325.42	601.405	504.727	0	0	3881.02	4853.67	462.505	4077.2	1520.82	2248.57	1100.88	5551.07	969.214	563.95	3589.49	0	1018.6	31706.9	5081.35	0	0	7833.03	7288.27	71034.5	1149.1	0	3974.75	10791.6	0
48_vRhyme_unbinned_6_unknown-taxonomy	1690.26	-4.55518	2.57791	-1.76701	0.0772272	0.429481	0	3204.88	0	0	0	0	0	0	0	0	0	0	1054.13	0	0	0	0	0	1816.93	0	0	0	0	8634.34	6649.2	7144.17	0	0	0	0	2104.47	0	0	0	0	0	0	0	1719.57	0	0	23017.1	23716.8
4_vRhyme_unbinned_32_unknown-taxonomy	507.877	4.41564	2.40503	1.836	0.0663572	0.429481	0	0	31689	0	0	23862.3	8396.46	0	339.679	0	0	0	1285.15	0	0	25792.8	11208.9	0	0	0	0	454.462	0	0	844.553	0	0	0	0	155.129	18993.1	0	0	0	0	0	0	0	0	0	0	8794.93	0
8_vRhyme_unbinned_27_unknown-taxonomy	12717.5	1.20141	0.664341	1.80842	0.0705414	0.429481	16074.8	0	6570.41	10186.8	12884.3	7089.26	26063.8	15636.3	25434	5765.17	7279.48	9668.22	0	68943.6	7901.84	12181.6	17967.2	115212	2384.8	5402.42	13001.9	7783.06	28069.9	4511.96	13315.8	9326.82	0	8751.03	4114.92	8108.68	11264.7	0	0	15569.4	4235.39	3735.75	8110.3	4576.17	14276.3	4335.5	7941.63	10195.9	5840.53
9_vRhyme_unbinned_21_unknown-taxonomy	254627	-1.00627	0.55481	-1.81372	0.0697214	0.429481	33504.8	172140	22834.5	575477	32109.8	31478.5	34558.6	128944	51930.9	77324.5	50417.1	11349.8	56944.4	886389	82111.2	16178.8	213231	13917.5	195025	358362	531672	120276	8970.47	41831.4	53368.2	20625.5	82176.6	35004.8	534950	2978.57	26506.8	506242	718251	473782	401716	1.77432e+06	106711	427817	7426.37	10184.4	166735	1.76677e+06	96973.4
10_vRhyme_unbinned_14_unknown-taxonomy	3535.62	1.56087	0.906175	1.72249	0.0849817	0.439927	0	10722.8	4934.08	11180.4	0	2198.02	13477.2	14360.6	30053.8	0	2152.26	1224.61	6544.8	3333.4	1406.51	2541.23	2104.57	0	2020.69	2205.56	3071.04	3944.43	0	1546.69	2546.94	2320.97	4658.71	2112.82	2404.06	1866.98	751.939	0	0	1813.31	3358.46	0	2555.1	1778.54	1283.27	5419.38	0	0	3546.04
10_vRhyme_unbinned_17_Caudoviricetes	24907.4	1.15675	0.671657	1.72223	0.0850279	0.439927	107744	9042.28	9120.12	185386	54693.9	6825.42	2752.43	7004.86	38366.2	24403.5	13122.8	21165.2	8521.05	0	45511.3	32805.1	73540	8482.05	13734.9	74879.4	5758.19	20177.7	16579.5	31994.5	27813.1	47959.2	2526.84	10620.7	4986.02	0	52678.9	0	29753.6	0	1568.72	6333.56	15507.7	2521.76	23505.1	777.919	19769.1	38565.4	10866.2
29_vRhyme_bin_2_Caudoviricetes	3843.99	-1.3101	0.752522	-1.74095	0.0816932	0.439927	2253.91	1482.44	7783.69	5774.48	0	1227.89	1264.49	0	0	1891.53	1091.13	7577.65	0	2342.79	2317.57	1045.74	0	0	2636.78	2377.04	1252.46	5832.44	1588.19	2720.73	2901.3	1035.04	16629.6	1138.79	13397.5	6110.78	791.978	19193.3	7118.92	3993.64	1577.33	9318.72	1088.07	10190.9	0	741.442	2832.88	14168.3	1526.54
48_vRhyme_unbinned_26_unknown-taxonomy	2214.46	-1.87338	1.08348	-1.72903	0.0838028	0.439927	1471.32	1883.32	3555.46	1467.42	0	0	0	0	0	378.044	960.859	0	0	3551.15	1365.47	0	0	573.557	2325.72	0	875.06	2222.65	812.584	3751.85	1941.35	1969.92	513.471	0	1436.17	617.55	393.987	8193.66	0	663.184	256.908	4909.84	1820.15	6033.41	0	518.116	41990.1	0	1500.76
5_vRhyme_bin_11_Caudoviricetes	229.483	4.02508	2.31926	1.7355	0.0826514	0.439927	0	0	1501.78	139744	0	1518.11	0	0	0	0	428.715	475.498	0	0	0	831.316	0	0	2851.39	1720.78	0	331.401	0	0	0	1073.2	0	0	0	0	0	2850.35	0	0	0	0	0	0	0	0	0	0	0
12_vRhyme_unbinned_11_unknown-taxonomy	6507.12	0.922131	0.538025	1.71392	0.0865437	0.442955	2478.19	27681.1	6206.66	17705.4	1754.67	5137.5	9982.09	14299.8	8881.44	5805.87	31664.1	3158.4	9678.07	15173.7	2799.59	2569.82	1952.13	1176.91	2575.29	2700.22	12587.5	2739.72	1639.14	2567.22	6474.57	4901.42	3509.22	4870.15	4991.55	3592.17	3127.87	1684.91	0	5748.8	9021.91	1783.52	12325.7	6049.63	1539.05	15912	0	0	4613.99
28_vRhyme_bin_11_unknown-taxonomy	1115.08	-2.7873	1.65146	-1.68778	0.0914544	0.46311	917.788	0	4233.94	0	0	953.895	419.489	0	0	0	4755.34	0	0	0	2147.45	0	0	0	0	0	289.528	661.722	42454	0	11844.2	12088.5	0	0	1526.5	195.64	0	0	10602.9	0	2025.12	0	1621.1	55238.6	2366.38	359.555	726.365	0	0
48_vRhyme_bin_19_unknown-taxonomy	7242.15	-0.524187	0.314979	-1.6642	0.0960733	0.481378	6179.56	7760	7524.84	21372.9	3350.27	5431.79	3902.52	3295.38	1570.53	6341.43	5330.12	2489.9	1445.63	12152.1	5401.45	3594.67	5568.43	2847.57	8665.09	1495.21	11527.5	2929.71	2479.65	19683.4	1960.75	2298.08	2663.57	4670.55	3573.82	1596.24	10766.6	4683.99	13261.8	7062.45	15319.7	12362.4	6681.55	9090.68	7183.68	2022.59	18046.6	12782.3	12584.2
28_vRhyme_unbinned_18_unknown-taxonomy	20503.6	-0.462287	0.27994	-1.65138	0.0986608	0.489193	11073.9	36590.7	13787.4	22982.5	15559.6	8690.59	19708.6	23738.4	5498.31	25218.7	51967.7	18711.6	12271.7	21207.4	10233.6	21595.5	9670.3	7299.82	11066.8	5419.57	16380.1	9405.52	8274.55	18215.1	17707	32559.5	16713.6	3538.3	27144.3	7921.44	5073.78	62454.7	30679.3	39087.9	25835.7	32792	12363.1	52350.1	6572.86	10825.4	22888.1	24861.1	19592.7
27_vRhyme_unbinned_15_unknown-taxonomy	572.902	-3.71888	2.2945	-1.62078	0.105065	0.500724	1159.56	0	1184.77	0	0	0	0	0	0	488.307	0	258.825	0	0	0	0	0	380.953	518.434	0	0	0	0	0	94111	7097.43	0	0	0	0	543.734	13197.3	0	0	2062.44	0	0	0	0	0	0	0	0
40_vRhyme_unbinned_36_unknown-taxonomy	2819.48	-1.13467	0.69694	-1.62808	0.103508	0.500724	1503.14	0	5604.58	14568.9	2232.69	481.007	3857.69	0	470.475	1375.66	0	428.17	1411.33	895.179	585.736	557.509	0	599.096	733.042	1285.47	860.26	1050.34	548.022	1027.95	7517.24	8261.26	4322.47	3095.56	2299.89	890.261	735.923	2916.95	2656.39	2678.17	480.805	3973.32	32399.1	3839.44	0	706.455	389.491	2870.77	2167.93
41_vRhyme_bin_8_unknown-taxonomy	4445.76	-1.23196	0.762685	-1.6153	0.106246	0.500724	3074.67	5450.85	2019.47	5601.97	1674.72	7390.99	0	908.772	4635.45	2642.37	1125.87	664.81	0	3646.58	2225.05	1133.71	0	1070.5	4262.01	896.996	4082.07	5385.53	1513.43	5567.43	16199.7	6338.08	2465.07	1561.21	1265.63	765.763	510.101	16893.5	16277.9	0	0	11224.5	4238.41	32513.5	1341.08	0	2431.3	0	6920.98
4_vRhyme_unbinned_15_Caudoviricetes	641.99	3.11198	1.92378	1.61763	0.105742	0.500724	0	5548.55	128392	0	0	2141.19	0	566.588	0	0	821.902	820.105	0	0	608.121	2430.17	1057.23	434.158	5599.09	4825.31	0	738.366	0	0	0	1968.96	0	0	0	0	0	8402.33	0	0	0	0	0	0	0	0	0	0	0
8_vRhyme_bin_10_unknown-taxonomy	1973.95	2.70349	1.67128	1.61762	0.105744	0.500724	0	26186.5	1507.48	2782.5	2315.93	755.674	18168.5	0	0	0	0	1280.07	0	0	0	0	1315.53	809.791	0	3376.27	3345.76	14698.2	0	1557.27	0	1287.84	389.914	0	0	336.441	1318.9	0	0	2601.86	0	0	0	0	0	0	0	0	0
36_vRhyme_bin_4_unknown-taxonomy	746.252	-3.28707	2.05469	-1.59979	0.109646	0.511683	4719.37	0	0	0	0	0	0	0	0	0	0	675.163	0	0	937.177	0	0	0	0	1183.9	0	0	0	1887.57	0	988.298	0	1103.95	897.834	0	1649.62	10260.4	75777.5	0	914.247	0	0	0	0	0	58900.9	11477.1	0
14_vRhyme_unbinned_47_Streptococcus-phage-PH10	4028.48	1.76588	1.12318	1.57222	0.1159	0.525415	2756.54	0	1393.45	63682.8	7092.02	680.58	0	5481.15	979.994	4056.1	0	888.879	25277.8	0	0	2617.1	8028.71	0	1206.87	5436.72	7309.43	75922.1	0	2803.3	0	0	260.28	915.24	1222.31	0	0	109050	6832.15	2449.24	2801.58	11802.9	0	1103.47	2203.86	0	0	5463.15	559.366
26_vRhyme_unbinned_7_unknown-taxonomy	1627.22	3.66894	2.32004	1.58141	0.113784	0.525415	0	2652.68	0	25785.2	523.351	1016.81	0	0	12360.2	0	0	0	0	0	57664	0	0	0	0	18759.8	3264.36	3062.49	0	46585.8	0	0	0	0	0	0	0	0	0	0	0	0	2824.01	0	0	0	0	0	2260.12
44_vRhyme_unbinned_101_Caudoviricetes	2345.3	-2.59097	1.64453	-1.57551	0.115138	0.525415	0	0	11615.1	1676.9	1757.96	0	0	0	0	0	0	455.532	0	1064.54	6883.33	483.834	0	0	0	910.187	789.034	0	597.319	9987.29	33862.8	88871.5	0	0	0	0	0	7374.51	0	0	0	0	444.033	4589.15	1042.21	278.413	25934.4	4205.88	0
26_vRhyme_unbinned_30_unknown-taxonomy	5094.3	-1.29152	0.834608	-1.54746	0.121752	0.546735	2875.84	0	26496	3034.54	443.406	3910.29	3891.14	0	867.744	1223.39	1281.41	659.634	449.089	2354.89	5610.38	1886.95	913.251	612.93	2398.06	0	898.185	4602.91	9838.1	74095.8	15502.2	1089.42	2770.92	5178.62	1497	0	263.459	21226.7	3174.59	528.73	0	1649.24	809.595	6098.32	7659.79	838.217	6762.27	0	0
12_vRhyme_unbinned_42_Caudoviricetes	11020	-1.234	0.801837	-1.53897	0.123812	0.550792	1444.28	4831.75	2339.9	0	2581.31	1982.21	0	4396.32	6998.56	0	50242.6	38040.6	4615.78	8191.03	1238.63	1790.19	1353.64	1623.84	1228.57	7044.06	1701.09	1714.22	1534.79	13304	3509.95	0	3364.4	0	22317.7	6121.65	1857.02	129602	17918.1	69674.3	4022.97	8213.49	9747.68	7850.89	1534.14	3199.52	2531.09	10055.2	14514.6
49_vRhyme_unbinned_70_unknown-taxonomy	2464.66	-1.2244	0.804436	-1.52205	0.127996	0.564128	0	0	1132.32	2599.92	413.736	2665.49	0	0	0	3595.36	984.545	0	672.987	2307.84	3893.46	1249.17	0	605.481	1639.7	0	7938.44	2516.27	414.919	4977.76	3088.19	697.342	1082.64	920.321	1102.47	674.859	417.21	5447.64	3961.94	739.495	376.032	6047.79	539.73	3015.08	1391.25	620.102	6528.21	9549.29	1504.66
11_vRhyme_unbinned_1_unknown-taxonomy	4467.44	1.83822	1.21695	1.51052	0.130911	0.566489	11753.1	0	606.64	63531.6	17841.7	748.909	4255.1	0	693.024	16612.9	0	306.153	3709.84	0	20035.9	346.381	4594.49	0	0	1786.74	1814.87	6917.32	0	7829.76	4953.96	3177.63	1985.02	1621.45	858.197	0	0	2481.85	0	0	0	0	10720.9	0	2231.13	646.901	0	0	485.93
29_vRhyme_bin_6_Decurrovirus	1688.92	-4.24537	2.80945	-1.5111	0.130763	0.566489	8552.76	0	0	0	0	0	0	0	0	0	10429.7	0	0	0	0	0	0	0	0	0	0	3604.39	11343.3	0	0	0	29914	0	12861.9	0	3553.89	280192	0	0	0	0	0	0	0	0	0	14045.5	611.709
39_vRhyme_unbinned_17_unknown-taxonomy	6901.36	-2.06912	1.37659	-1.50308	0.132819	0.569564	13949.7	0	8357.26	1365.49	4499.99	1481.58	0	0	0	0	6538.9	0	2346.39	1340.08	0	4190.67	3798.39	0	7337.66	0	2443.88	0	18152.9	0	4792.61	4722.08	3259.07	0	2816.1	639.782	0	0	26536.2	18154.9	0	78674.6	0	16324.9	27683.2	6199.53	23449.9	21505.4	0
43_vRhyme_unbinned_6_unknown-taxonomy	1153.15	-3.12692	2.09072	-1.49562	0.134753	0.572701	0	0	0	0	657.691	0	0	0	0	1648.69	0	0	5633.03	6270.29	0	0	0	0	0	6524.99	1946.22	0	1487.14	0	0	0	385.863	0	3188.51	0	1704.07	0	9443.26	0	3477.58	0	0	0	0	18766.1	158476	8028.59	0
13_vRhyme_unbinned_8_unknown-taxonomy	4325.77	1.69999	1.14128	1.48955	0.136344	0.574332	14439.6	2870.38	2428.84	3278.74	0	5290.4	0	5694.39	5558.83	472.555	1091.13	59622.2	0	2090.1	1998.22	3645.25	1628.89	9463.16	0	18932.6	1040.64	7725.85	0	0	0	0	0	8417.16	2340.45	1659.98	9643.87	0	0	0	5432.38	1845.5	0	0	9724.03	1468.74	0	3346.74	1014.83
49_vRhyme_unbinned_4_unknown-taxonomy	16577.6	0.718047	0.492812	1.45704	0.145105	0.605878	9152.43	10699.9	29970.5	10794	3496.97	48528.9	6921.9	12579	6319.2	127858	8785.11	20726	6938.24	0	9197.92	20533.3	10817.9	23248.8	61260.9	7660.08	18697.2	1925.8	15387.3	10662.7	14205.2	11911.1	9086.51	21491.8	12852.7	8504.41	18856.9	19142.2	20149.3	176083	2131.33	0	8708.41	2966.4	7833.76	6467.52	10335.4	13330.1	19845
14_vRhyme_unbinned_40_unknown-taxonomy	6341.37	0.477116	0.329877	1.44635	0.14808	0.612924	9133.34	2878.87	6580.67	21807.5	5461.81	5575.21	7091.83	2648.21	8928.29	3747.63	5368.81	6103.09	23217.4	1951.65	5700.66	14654.7	10944.9	1610	7444.96	6195.21	1710.34	4199.18	5647.83	1181.45	2575.53	1977.55	4231.32	6539.5	3213.4	3547.21	8260.92	6158.01	4359.4	2670.9	3524.94	6571.13	2775.21	5273.96	7240.94	1631.77	4620.07	33718.9	1626.54
14_vRhyme_unbinned_27_unknown-taxonomy	1808.27	1.4901	1.03981	1.43305	0.151844	0.623084	0	918.563	518.837	1153.78	2594.5	1253.59	2245.3	0	2645.2	486.994	407.398	0	17253.7	1236.58	3724.09	1731.91	494.031	0	1326.23	8282.05	2905.46	10124.5	280.173	1664.2	0	2444.03	0	4126.2	2165.31	3918.73	1724.89	0	0	0	0	0	924.431	1346.89	920.593	0	335.059	0	1808.56
13_vRhyme_unbinned_15_Caudoviricetes	22872.1	3.33028	2.40026	1.38747	0.165299	0.624009	0	0	1.4257e+06	59281.7	0	295513	419911	0	0	0	0	822441	28920.3	60717.6	0	0	0	0	0	3212.7	0	52666.8	0	979466	0	0	0	0	0	0	0	0	0	1.98241e+06	0	24402.9	0	0	0	1.17014e+06	0	54338.2	0
14_vRhyme_bin_6_Caudoviricetes	3290.7	-1.71224	1.24129	-1.3794	0.16777	0.624009	0	0	598.658	3609.19	571.977	2624.9	0	0	2267.46	0	0	0	23709.2	3876.42	8709.18	2080.49	996.531	582.07	0	4393.96	1410.64	355.15	3174.75	32979	10879.1	0	626.9	3226.93	6515.29	0	2870.02	0	0	0	927.164	0	1083.29	0	0	0	30629.5	4415.43	13814.6
14_vRhyme_unbinned_20_unknown-taxonomy	1298.34	1.94271	1.4234	1.36484	0.172304	0.624009	885.975	0	935.046	52140.6	1053.3	0	0	3239.59	0	1506.93	0	244.774	22924.9	0	1132.67	0	3740.52	0	0	4251.5	5036.68	61710.7	0	1514.93	0	0	405.105	391.209	546.628	0	0	45907.6	4507.81	0	734.842	2663.23	0	0	687.718	206.949	0	0	0
17_vRhyme_unbinned_25_unknown-taxonomy	15279.6	0.645213	0.466746	1.38236	0.166861	0.624009	51443.8	6041.28	22457.1	15618.5	16594.8	30318.3	10356.8	0	13519.8	18368	14823.4	19650	21718.1	5772.97	14831.4	54195	42229.8	14104.8	10185.4	9044.49	9247.33	11587.2	28065	23163.2	6573.63	7972.21	6076.58	13020.9	9863.27	11033.4	17823.1	0	9936.31	3848.28	12354.5	10813	20098.2	5715.35	49516.8	3613.41	1198.71	16087.1	7551.44
19_vRhyme_unbinned_12_unknown-taxonomy	2218.45	1.43656	1.03109	1.39323	0.163549	0.624009	3994.05	0	615.762	1557.04	1525.55	4177.52	1415.02	1424.53	8799.45	0	0	5180.2	4309.7	1823.96	1394.57	2692.98	2166.68	16483.1	823.467	10748.1	0	2884.38	0	1294.73	912.976	1813.47	1275.07	4773.62	1481.33	0	2782.73	0	0	0	3092.94	0	2096.72	0	3202.99	1886.36	0	0	2169.5
22A_vRhyme_bin_4_Peternellavirus-peternella	2952.63	2.02328	1.45566	1.38994	0.164548	0.624009	0	0	10311.7	1555.92	17222.8	0	1430.41	4695.12	0	552.627	1721.97	0	2578.06	41279.1	1794.52	0	0	377.76	999.493	5052.86	15552.2	563.49	0	10914.7	3659.05	2089.16	0	1401.53	3232.76	0	1618.39	0	0	0	0	3079.84	0	0	0	0	350.179	0	0
25_vRhyme_bin_8_Caudoviricetes	3820.67	-1.12015	0.814634	-1.37504	0.169119	0.624009	0	2663.83	5059.51	1730.66	3721.15	1863.82	1269.84	1125.74	0	926.733	2260.43	1276.38	0	8748.83	3282.36	3364.85	0	7742.49	0	1449.7	2761.16	3290.26	23415.4	1543.51	885.402	622.933	0	5945.07	1170.69	805.286	5458.16	0	0	31071.5	2372.45	4675.71	2255.57	889.27	879.144	5908.46	20577.7	7965.73	624.99
27_vRhyme_unbinned_28_unknown-taxonomy	541.633	-2.86837	2.05328	-1.39697	0.162423	0.624009	4071.99	0	4908.99	0	0	2742.62	865.07	0	0	0	0	0	0	913.997	0	0	0	0	602.831	0	0	0	0	9752.27	204282	66207.4	0	0	0	0	663.051	0	0	0	0	0	0	0	1384.16	0	5203.7	0	426.556
29_vRhyme_unbinned_1_unknown-taxonomy	1482.19	-1.53582	1.12695	-1.36281	0.172941	0.624009	0	0	2683.13	2533.83	337.912	0	275.645	802.149	0	2108.12	0	413.38	0	3985.3	0	351.88	1336.71	0	438.861	0	746.484	532.185	491.33	1219.56	462.615	5618.8	16942.5	0	9247.51	216.884	0	115208	6012.09	0	942.951	0	1666.08	665.33	494.655	0	277.603	0	96.8734
36_vRhyme_unbinned_6_unknown-taxonomy	12477.9	-0.570144	0.402265	-1.41733	0.156385	0.624009	11487.5	3419.39	7903.42	7346.08	8488.17	5437.88	14442.6	1776.63	4919.49	4573.28	8037.43	12199.5	2684.18	15090.4	13319.7	12543.4	38638.9	11272.2	19284.6	8844.65	5133.81	3166.12	26834.2	3688.33	13664	18548.7	14641.5	10749.2	2882.47	10838.3	12877.5	37276.6	121693	2492.84	2896.31	2232.84	7281.57	2093.35	4081.58	11781.9	1639.61	6229.49	2696.05
39_vRhyme_unbinned_30_unknown-taxonomy	14454.8	-1.61455	1.14008	-1.41618	0.156724	0.624009	2549.76	3995.49	29741.3	6398.42	5184.88	69525.4	4859.24	0	522.208	0	0	7582.09	683.988	0	8010.78	0	1079.81	2351.69	7589.64	0	0	4747.56	48704.9	31843.1	103137	46260.2	60887.3	1539.43	0	0	2861.21	6970.49	0	28923.9	4051.68	118132	4046.06	1888.89	0	28059.4	278.208	0	5138.98
3_vRhyme_unbinned_13_Caudoviricetes	522.155	2.79218	2.02821	1.37667	0.168613	0.624009	0	81009.3	2713.92	0	0	2369.85	0	588.904	0	0	0	572.373	0	0	696.167	2066.19	815.857	0	3843.65	4612.94	0	1991.64	0	0	0	1699.95	0	0	0	0	0	5722.91	0	0	0	0	919.646	0	0	0	0	0	317.182
47_vRhyme_unbinned_143_unknown-taxonomy	25082.1	-1.96618	1.3815	-1.42321	0.154674	0.624009	0	90251.8	7669.66	0	5702.46	0	0	1988.64	0	38018.4	0	266.22	0	36154	0	0	845.498	0	28794.8	984.058	7886.64	3404.69	1450.16	5831.03	0	0	7987.66	2029.35	26546.9	0	1343.72	0	0	0	39500.6	312522	23532.8	286325	0	2301.75	6494.95	53173.7	33535.4
4_vRhyme_unbinned_6_Caudoviricetes	284.112	3.79149	2.74542	1.38102	0.167271	0.624009	0	0	209038	0	0	1214.36	824.927	0	0	0	0	0	285.372	0	0	0	6367.35	0	0	3185.66	0	0	0	0	0	0	0	0	0	866.547	0	0	0	0	0	0	0	0	0	2185.62	0	0	4742.89
5_vRhyme_unbinned_16_unknown-taxonomy	271.116	2.09171	1.53531	1.36241	0.17307	0.624009	1099.12	0	1067.32	93023.5	0	535.805	658.336	0	0	0	936.384	559.062	2347.04	0	0	370.573	0	0	542.548	589.643	523.556	372.421	612.93	0	0	1344.12	0	1426.21	671.071	0	0	0	0	0	0	0	365.562	0	0	0	0	0	165.622
5_vRhyme_unbinned_34_unknown-taxonomy	299.929	2.33839	1.7215	1.35834	0.174355	0.624009	634.657	0	396.825	61567.9	622.252	0	0	446.327	0	2269.58	0	347.565	0	0	0	0	2146.92	0	728.22	1848.74	1416.19	40905.9	0	0	0	0	0	240.241	0	0	0	0	0	0	584.142	13006.3	0	0	722.622	0	0	4355.56	0
7_vRhyme_unbinned_9_Enterococcus-phage-EfV12-phi1	2521.06	1.70013	1.21046	1.40453	0.16016	0.624009	5832.8	1268.47	670.497	5931.3	14137.9	22047.1	2233.26	5504.7	2743.79	2537.36	755.581	2828.59	670.398	2631.77	0	1770.39	2492.74	1227.99	5396.54	1460.92	0	3691.83	0	13637.5	3040.19	0	0	6443.7	0	347.31	361.956	0	0	0	0	0	0	1350.13	0	1928.05	0	0	504.679
15_vRhyme_bin_7_unknown-taxonomy	3428.15	2.44477	1.81243	1.34889	0.177372	0.6254	1482.46	11213.9	2427.7	11683.4	1163.73	4716.71	0	5086.89	0	0	0	1023.47	0	64876.3	0	2553.33	0	0	0	4300.31	18676.9	210.499	0	6388.94	2063.9	0	0	0	0	0	0	0	0	3746.53	229.638	0	10750.6	1671.44	0	0	0	0	0
29_vRhyme_unbinned_23_unknown-taxonomy	32838.1	1.04052	0.770823	1.34988	0.177053	0.6254	156568	51374.2	5978.6	162241	48764.8	12716.6	0	11111.1	0	13188.2	29446.3	15020.7	7339.44	0	67776	255967	79721	17186.5	17272.3	13629.1	6056.97	8396.21	15131	69312.9	45354.7	111466	21482.7	23755.6	4756.49	511.332	42848.5	0	17155.8	0	2722.65	4634.4	8155.28	1330.66	36760.4	443.674	11366	61058.6	11650.6
44_vRhyme_unbinned_77_Caudoviricetes	1635.57	-3.19092	2.37572	-1.34314	0.179227	0.627293	0	0	0	9662.59	0	0	1972.33	0	0	1059.31	886.643	0	0	0	0	0	1016.29	0	0	0	0	1933.35	455.178	2272.92	0	0	0	0	0	0	1497.47	0	22161.7	0	0	0	0	0	0	0	482315	39505.3	620.303
47_vRhyme_bin_22_unknown-taxonomy	5395.48	0.535674	0.403505	1.32755	0.184326	0.640431	10681	5559.17	6379.98	10543	6591.75	7060.85	8223.18	1910.53	5831.16	1785.21	4450.59	6881.78	7040.48	5387.21	6770.66	18784.9	8222.08	3644.59	4743.07	5464.42	1364.39	3745.8	5080.09	4248.36	2460.13	2641.5	5677.55	10662.8	3274.24	3737.91	6248.54	0	0	5249.14	2761.4	3388	1938.82	2544.48	13908.1	3409.44	3097.79	6486.93	5369.45
3_vRhyme_bin_14_Caudoviricetes	316.352	3.38394	2.5766	1.31333	0.189071	0.652158	2040.77	27356.7	0	47495.2	0	0	0	0	0	0	5968.06	0	0	3891.21	0	0	954.185	0	0	0	0	0	0	0	0	0	0	1444.35	0	1243.01	0	0	0	0	320.058	847	0	0	0	2116.39	0	0	0
30_vRhyme_unbinned_15_unknown-taxonomy	660.643	2.65817	2.04712	1.29849	0.194119	0.662337	636.248	5445.01	1304.5	0	0	551.365	605.482	0	0	0	0	0	0	0	1296.08	5395.85	2631.07	0	0	1813.78	0	5824.88	0	935.845	0	0	0	58195	0	533.07	0	0	0	0	0	0	0	0	0	0	0	1984.7	627.334
44_vRhyme_unbinned_57_Caudoviricetes	1166.33	-1.59483	1.23011	-1.2965	0.194805	0.662337	0	0	1627.21	1537.99	0	1031.69	0	0	0	381.982	0	0	0	2608.92	0	0	0	556.532	865.665	0	979.586	3033.34	1721.3	1963.79	2066.96	1175.27	350.416	333.87	406.514	409.065	0	4004.7	2907.94	0	0	14376.6	1349.32	1327.41	0	1405.46	79439.9	0	937.485
35_vRhyme_bin_6_Caudoviricetes	2380.51	-3.72134	2.88038	-1.29196	0.196369	0.662921	0	0	0	18579.2	0	0	6024.04	0	0	0	0	0	1183.55	0	0	0	0	0	0	0	0	18625.4	0	0	486.103	0	957.061	0	2731.3	0	0	762394	65167.1	0	0	0	0	30520.8	0	0	0	0	0
9_vRhyme_unbinned_28_Caudoviricetes	590.383	2.64496	2.06513	1.28077	0.200273	0.671338	0	0	0	0	2445.33	1954.47	0	1.27992e+06	0	0	793.479	0	0	0	0	0	7815.57	1336.53	0	0	947.211	7303.77	515.979	4393.39	0	0	647.156	3586.2	0	274.192	0	0	0	1869.63	0	0	0	0	0	0	0	5277.56	0
28_vRhyme_unbinned_75_Caudoviricetes	342.79	-2.88034	2.26286	-1.27288	0.203062	0.671898	0	0	0	0	0	4105.13	509.14	0	0	462.054	0	0	0	0	0	0	0	0	725.808	0	0	0	0	5826.8	325348	91705.7	574.237	0	0	0	0	0	0	0	0	0	0	0	2138.41	0	781.402	2942.62	707.801
38_vRhyme_unbinned_80_unknown-taxonomy	2227.35	-1.69817	1.33889	-1.26834	0.204675	0.671898	1993.05	0	1106.09	0	4804.94	0	0	0	0	0	811.638	476.238	0	1294.38	0	0	0	0	10449.5	0	17046.1	1047.1	0	1688.54	2265.08	1015.96	526.637	616.208	974.343	0	6093.99	20549.6	0	0	23994.3	0	998.118	5170.1	617.364	893.304	0	143760	4849.14
5_vRhyme_unbinned_25_Caudoviricetes	172.69	3.21714	2.53301	1.27009	0.204054	0.671898	0	856.441	1065.04	102728	0	0	2229.24	0	0	0	0	0	0	0	0	0	0	0	0	0	2468.85	351.911	0	1743.59	0	1373.7	0	0	0	177.36	220.216	0	0	0	0	0	0	0	0	0	0	0	359.369
18_vRhyme_unbinned_2_unknown-taxonomy	2533.85	-3.12101	2.50929	-1.24378	0.213579	0.681804	0	0	0	0	1431.59	2189.9	0	0	0	1140.7	0	0	1400.98	0	0	0	34246.2	0	4984.2	0	0	0	0	6725.59	11706.3	19739.2	0	0	0	0	0	0	0	0	0	0	0	0	0	0	0	11554.9	30837
19_vRhyme_unbinned_27_unknown-taxonomy	2021.7	3.10147	2.50052	1.24033	0.214854	0.681804	0	398480	0	0	0	5578.59	0	0	0	0	0	0	20605	0	2307.87	0	0	43944.7	0	112829	7850.56	0	0	0	0	0	0	3709.59	0	0	0	0	0	0	0	12431.3	0	0	4952	0	0	0	16953.6
19_vRhyme_unbinned_30_unknown-taxonomy	656.279	2.7663	2.21197	1.2506	0.211079	0.681804	0	0	0	0	5697.52	0	652.984	54371.3	0	0	0	0	0	0	0	0	12857.5	23923.4	0	0	0	6250.2	564.454	9363.74	0	0	390.927	1884.19	283.915	254.925	0	0	0	0	0	0	0	0	0	0	0	5184.76	0
38_vRhyme_unbinned_69_unknown-taxonomy	11432.5	-0.449239	0.361602	-1.24236	0.214104	0.681804	5863.03	18872	5205.47	20921.4	32126.3	5639.48	16949.5	11158.2	2148.37	7509.69	11250.8	8739.41	4383.47	17859.2	3210.73	7798.53	3648.77	4235.17	6193.48	8029.44	6627.7	3567.69	1731.16	11269.3	15993.4	6341.9	24986.9	2767.49	7092.34	2050.27	1530.3	24012.7	7911.31	26736.3	67094.5	26071.1	2443.14	21141.3	5449.93	7517.15	5806.08	7405.94	11816.2
3_vRhyme_unbinned_5_unknown-taxonomy	1165.09	2.17	1.73386	1.25154	0.210737	0.681804	0	180171	1299.94	1478.63	3136.81	752.968	4212.95	0	0	0	0	269.917	0	0	0	0	1765.81	560.788	604.036	3588.64	3468.79	20991.6	0	1700.19	0	516.09	0	0	0	0	2248.61	0	0	6050.42	0	0	0	0	0	0	0	0	0
10_vRhyme_unbinned_3_unknown-taxonomy	11655.6	0.403342	0.326722	1.23451	0.217012	0.681887	24284	10145.6	9528.35	8728.37	5006.86	10355.5	4623.07	3209.84	49648.8	9850.15	6444.94	19429.6	15933	7996.13	11969.2	5730.14	10765.6	8369.25	30505.6	16198.7	12040.9	12179.8	59525.7	7778.95	7734.76	6628.08	2771.93	20119.3	6872.03	8198.11	4396.32	3234.4	3146.92	7151.48	3900.98	14593.5	8569.65	3089.73	21702.1	2988.85	3829.6	14407.8	7230.35
40_vRhyme_unbinned_13_unknown-taxonomy	2482.4	-1.07064	0.868643	-1.23255	0.217745	0.681887	0	0	7796.24	7506.26	461.538	440.415	6792.1	0	909.715	1967.67	0	0	460.737	1110.24	0	1077.63	1483.5	0	1467.29	1255.14	1597.49	628.258	692.627	1055.47	9963.08	5346.92	1608.27	824.514	1855.59	830.482	396.389	3598.46	3461.36	3059.73	462.147	4801.39	30063.2	3190.34	0	352.855	912.039	0	2110.9
18_vRhyme_bin_3_unknown-taxonomy	3325.39	2.90336	2.37109	1.22448	0.22077	0.686841	5820.08	0	6670.76	0	0	16974.6	6206.69	0	0	0	0	0	11593.5	7088.85	4534.42	9354.5	44904.6	0	0	0	0	18147.2	0	6437.64	0	0	0	0	0	0	7288.76	0	4621.01	0	0	0	0	0	0	0	0	0	0
17_vRhyme_unbinned_20_unknown-taxonomy	1352.12	1.48506	1.22177	1.2155	0.224174	0.690457	0	1978.89	513.135	1185.14	1826.37	3509.12	2239.28	0	0	0	0	2313.16	4652.67	11227.4	1686.32	43817.8	5246.61	355.414	952.473	2319.66	1493.89	1912.84	0	2286.68	0	0	0	19990.1	565.064	0	325.92	0	0	0	0	0	0	1252.77	3207.89	0	0	4927.32	607.022
48_vRhyme_unbinned_13_unknown-taxonomy	5205.09	1.22339	1.00792	1.21378	0.224834	0.690457	22542.3	0	5125.65	20282.9	28956.6	5470.35	4534.76	1357.58	636.41	17281.1	0	0	1848.77	0	35612	932.481	9148.04	300.08	0	1321.75	1050.81	5387.69	0	5279.48	4346.34	3557.3	993.521	572.66	1388.23	387.822	1272.45	2526.25	11551.3	0	0	0	5066.19	772.432	711.169	335.733	0	0	618.74
14_vRhyme_bin_4_Mollyvirus-molly	2313.96	-1.72792	1.43831	-1.20136	0.229613	0.694852	0	0	0	1033.92	591.757	0	884.472	0	0	993.679	0	0	18246.4	8024.36	1433.37	0	0	3953.18	0	4172.35	1267.26	0	7477.58	0	22079.9	0	0	776.611	3888.16	1095.78	1343.72	8262.47	4789.55	4707.7	2866.17	20393.4	0	0	1323.08	812.162	77386	0	0
47_vRhyme_bin_1_unknown-taxonomy	1269.43	1.33262	1.10518	1.2058	0.227896	0.694852	0	0	871.19	1912.13	1950	4097.01	2087.41	1588.18	607.128	0	0	2158.6	1830.01	8658.78	1293.1	1763.8	1563.96	518.223	5330.23	1567.76	1936.05	634.735	1495.35	668.007	0	0	0	4364.99	1326.47	0	1687.26	0	0	0	1307.5	0	0	2060.9	1759.92	0	0	0	69386.4
48_vRhyme_unbinned_38_Caudoviricetes	1045.83	-1.61379	1.34628	-1.1987	0.230644	0.694852	0	0	1922.55	0	0	654.196	0	0	0	1329.72	731.106	0	0	4028.31	0	639.981	1105.22	977.921	0	0	316.354	3043.06	1289.12	2121.53	664.818	787.967	585.377	0	270.088	997.467	0	0	0	1213.72	0	33482.3	2406.77	0	0	1412.91	21536.9	0	348.432
11_vRhyme_unbinned_10_unknown-taxonomy	47981.5	0.289539	0.243395	1.18959	0.234209	0.701155	53818.6	16783.2	36861.4	33809	53779.9	28239.3	37485.7	31804.5	40346.7	194140	39166.3	66336.8	29551.2	37295.1	53974.2	73638.5	142109	62186.8	27210.6	39430.2	30496.7	35291.5	80196.9	24748	73434.3	55396.2	79005.6	48739.2	24841.6	59472.1	60718	72026.9	61129.7	25433.6	35537.9	19131.5	43349.7	13621.4	45155.4	32256.5	29520.3	24528.8	17388.8
29_vRhyme_unbinned_5_unknown-taxonomy	4432.46	-1.55337	1.31527	-1.18103	0.237591	0.705374	0	0	665.936	1087.69	5531.04	1997.09	1446.47	0	0	1886.28	431.084	2123.1	3900.09	13488.2	1467.7	2451.06	0	0	617.299	4684.17	6448.25	800.976	7798.01	3077.49	0	0	73710.9	6771.76	27002.3	0	0	0	0	0	0	1924.69	0	0	9898.01	0	0	5732.57	4318.68
8_vRhyme_unbinned_25_Caudoviricetes	1739.79	1.84063	1.56179	1.17854	0.238582	0.705374	15465.6	0	0	0	976.647	3616.01	27975.9	0	1074.67	0	1720.39	501.381	0	2537.69	1160.28	0	0	1760.04	0	0	3323.56	53814.3	4274.08	578.022	0	820.402	979.342	0	0	0	533.324	0	0	0	909.941	0	0	1681.17	459.751	2120.85	0	5334.43	0
19_vRhyme_unbinned_15_Caudoviricetes	767.546	3.25988	2.80512	1.16212	0.245187	0.714203	0	0	0	0	0	0	0	0	0	0	0	0	1351.15	0	0	0	13456	84041.6	3724.29	7473.43	0	5113.51	0	0	0	0	0	0	0	0	10257.3	0	0	0	0	2747.58	0	0	8515.48	0	0	0	0
36_vRhyme_unbinned_3_Caudoviricetes	1516.48	-1.32989	1.1425	-1.16402	0.244415	0.714203	0	0	1815.36	2152.97	1980.49	962.013	1462.52	0	0	0	5632.51	406.725	0	0	837.192	1132.61	1806.74	559.724	0	1090.25	1459.67	2175.16	1809.21	5325	1620.68	0	0	551.612	0	0	0	19930.3	454713	5559.84	1963.41	2327.53	1384.73	1927.83	0	2708.2	419.127	0	0
5_vRhyme_unbinned_7_Autographiviridae	1556.23	2.90774	2.50679	1.15995	0.24607	0.714203	3879.52	31282.1	0	177118	1549.45	549.335	0	20579.4	0	0	0	0	0	0	0	0	0	0	0	2316.36	1197.89	0	0	0	0	0	0	18379.6	0	0	0	0	0	0	0	0	4530.29	0	0	0	0	0	0
19_vRhyme_unbinned_2_unknown-taxonomy	129005	0.655585	0.571317	1.1475	0.251176	0.715927	705707	52733	67025.7	630395	258791	41817.1	11073.3	25630.3	31735.6	151107	87026.8	126281	38868.9	1525.57	310011	201594	309471	76690.7	94734.9	152038	35837.7	79294.4	47799.5	232101	151041	324409	19048	68250.3	27148	401.655	349574	3249.94	216601	0	10896.3	41031.3	113774	18243	117861	1229.78	151929	246743	69042.6
3_vRhyme_unbinned_8_Caudoviricetes	863.602	2.06925	1.80015	1.14949	0.250354	0.715927	617.161	67655.1	1180.21	8549.14	1238.73	2486.22	477.026	0	0	0	0	1423.54	0	6242.06	0	1221.68	0	0	0	2415.95	4598.23	351.911	0	4157.31	974.249	0	0	0	0	0	0	0	0	979.332	0	0	5809.75	1330.66	0	0	0	0	0
47_vRhyme_unbinned_105_unknown-taxonomy	918.526	-3.01025	2.62176	-1.14818	0.250895	0.715927	0	0	0	0	0	0	0	2070.46	0	0	0	0	346.2	0	0	0	856.791	0	1112.83	0	0	0	0	4328.81	0	0	0	0	0	4822.33	0	0	0	0	0	0	64683.4	0	301.592	0	0	9375.67	6935.05
39_vRhyme_unbinned_20_unknown-taxonomy	9988.3	-1.16661	1.03994	-1.12181	0.261945	0.717454	2148.93	8309.02	20542.5	2569.67	3769.77	69514.6	7266.45	0	1688.63	0	0	3335.88	0	0	5208.2	0	1196.97	2025.01	4058.26	0	0	2662	33665.1	16522.3	51064.3	22761.4	28782.7	931.933	0	0	2861.21	6055.89	0	19261.4	4802.31	99503.5	1670.87	1126.19	1122.93	16579.7	493.517	3451.52	2896.83
3_vRhyme_unbinned_14_unknown-taxonomy	867.727	1.71807	1.50624	1.14063	0.254023	0.717454	0	170926	2005.79	1343.08	1559.34	1109.49	2493.52	0	0	0	0	249.211	0	0	0	0	2186.44	544.826	0	2103.32	1405.09	14166	0	935.845	0	495.103	302.816	0	0	244.55	1382.16	0	0	4342.49	0	0	3263.26	1976.52	0	0	0	0	0
42_vRhyme_unbinned_10_unknown-taxonomy	393.588	-2.58264	2.28961	-1.12798	0.259328	0.717454	9119.02	0	0	0	0	0	0	0	0	0	0	0	5452.49	0	0	0	0	0	4874.49	4737.59	1453.19	559.172	4196.02	1912.98	845.575	0	0	6728.21	1112.61	370.53	0	0	0	0	0	0	0	0	61141.4	0	0	0	0
43_vRhyme_bin_6_Caudoviricetes	4210.19	-1.25097	1.11941	-1.11752	0.26377	0.717454	0	1172.89	835.84	0	0	0	0	1024.07	2039.05	1677.57	919.804	19005.9	2239.62	3205.71	0	0	752.338	700.187	16269.2	0	1894.42	2576.72	1341.71	1472.58	0	0	2602.8	854.272	8083.27	1266.72	1089.07	50092.1	29564.9	5405.4	7526.39	2911.13	3045.07	0	2234.95	8205	0	0	6906.14
43_vRhyme_unbinned_8_unknown-taxonomy	305.596	-2.74149	2.42134	-1.13222	0.257543	0.717454	0	0	0	0	0	0	0	0	0	662.89	0	0	0	3018.88	0	0	0	0	0	3217.31	928.711	0	874.206	0	0	0	215.719	0	2929.48	0	1021	0	4693.96	0	2167.21	0	0	0	0	26045.8	71043.5	0	0
48_vRhyme_bin_8_unknown-taxonomy	3814.74	-2.23113	1.98494	-1.12403	0.261001	0.717454	0	0	0	2215.7	0	0	1615.73	0	0	0	0	0	3186.33	9047.23	2877.19	0	0	6258.05	0	0	609.582	3243.84	13203.5	0	42097	0	0	1265.8	0	1094.79	0	4739.49	0	4831.25	0	51653.2	0	0	2965.75	0	0	0	0
48_vRhyme_unbinned_24_unknown-taxonomy	1482.74	-0.996432	0.884767	-1.12621	0.260078	0.717454	1468.14	2208.8	4052.63	2123.84	0	0	244.2	0	0	613.009	0	0	0	3418.08	470.827	335.385	0	1097.1	687.227	0	521.706	4381.62	1130.55	2626.51	1545.11	1407.08	429.412	365.806	1380.86	398.197	0	4695.09	5139.21	803.088	500.898	11465.5	464.13	1804.5	435.754	317.123	3884.63	4463.32	551.554
49_vRhyme_bin_16_Caudoviricetes	113.647	-3.0625	2.73879	-1.1182	0.263483	0.717454	0	0	0	0	0	0	0	0	1211.33	0	0	0	642.573	0	496.197	0	0	613.994	0	0	0	0	0	0	0	0	0	0	0	0	872.057	0	0	0	0	0	0	1502.67	0	1077.92	850.349	0	275.777
40_vRhyme_unbinned_34_unknown-taxonomy	3766.54	-0.684536	0.615075	-1.11293	0.265738	0.718702	3084.21	774.142	8538.57	23961.6	2287.91	2171.63	6788.09	2663.09	424.599	1547.62	0	2016.62	1785.36	0	1519.93	493.731	515.204	0	1156.23	1850.05	686.358	973.693	1655.57	1290.49	5007.07	6824.6	3950.79	2955.48	2596.71	1209.41	625.414	5523.12	5592	1780.6	1402.23	3417.27	44024.4	3472.7	495.746	514.394	526.781	5217.69	3646.04
35_vRhyme_bin_10_Caudoviricetes	1531.78	-2.3418	2.11992	-1.10466	0.269306	0.722992	0	0	0	5363.38	0	22467.3	0	0	0	0	0	0	0	0	0	0	1710.76	0	0	3299.76	0	0	0	0	0	5997.52	873.002	0	5779.69	0	0	666110	2555.77	4800.36	0	5577.8	2090.98	10577.1	0	12816.7	0	0	6353.8
44_vRhyme_unbinned_49_unknown-taxonomy	7327.4	0.399832	0.362748	1.10223	0.270363	0.722992	8705.46	2008.1	11169.2	7409.93	2146.97	5630.69	3848.32	4180.6	2210.84	5047.15	5777.79	14244.2	12010.2	2289.03	6059.57	15901.7	13635.3	7600.96	2650.04	12853.4	6899.65	31681.7	8859.55	7023.07	2815.52	1570.21	5635.01	6495.95	6618.53	3230.04	9349.99	9971.8	0	3679.31	9567.3	9933.31	7357.17	8175.44	9454.07	8119.39	8698.24	10950.3	2678.86
9_vRhyme_unbinned_6_unknown-taxonomy	1370.89	2.92041	2.65995	1.09792	0.27224	0.723947	1816.49	39526.4	0	0	0	1446.4	0	185228	0	0	0	8093.08	0	0	0	0	0	3225.33	0	0	0	0	0	0	0	0	0	0	0	8681.77	0	0	0	0	0	0	0	3686.9	5419.39	0	0	0	2424.18
39_vRhyme_unbinned_29_unknown-taxonomy	300.315	-2.33527	2.14694	-1.08772	0.276718	0.731766	0	0	0	4442.6	798.625	0	3283.65	0	0	0	0	0	0	0	0	2964.59	0	0	0	0	1041.56	0	0	0	0	0	0	0	0	0	468.46	3507.44	0	2171.25	376.032	165273	2714.92	0	828.424	623.08	0	0	0
19_vRhyme_unbinned_3_Caudoviricetes	20097.5	0.442869	0.409097	1.08255	0.279007	0.733743	7385.25	0	16517.3	9879.91	17745.3	11950.1	12266.9	34203.5	8825.8	32846.5	15591.7	29893.5	5328.89	12695.2	14114.4	31951.8	51307.2	154069	16008.8	3270.08	13552.3	11805.2	27489.8	10978.2	21121	12952.8	23566	7452.56	10387.8	20955.7	21121.5	20680.6	34321.8	32790.3	14978.1	15922.6	11512.3	19989.1	17346.2	3940.22	9624.19	15464.5	9899.06
13_vRhyme_unbinned_28_Caudoviricetes	799.721	1.92203	1.79524	1.07063	0.284337	0.743651	4930.92	0	2018.33	0	344.505	1892.23	0	0	0	0	0	571492	2675.12	0	0	1674.73	0	839.586	1263.53	2336.81	1107.24	8738.41	0	0	0	0	0	1058.95	0	187.735	0	0	0	0	0	3186.58	0	3560.33	0	2580.9	0	0	8959.23
22A_vRhyme_bin_9_unknown-taxonomy	10721.9	0.776576	0.738859	1.05105	0.293237	0.752864	67733.4	6633.83	5066.36	49051.2	17517	2947.6	0	6587.05	3184.98	14566.5	5731.21	10362.6	4008.8	0	22033.4	15158.3	23738.9	3752.07	9988.91	11042.9	12991.8	7530.47	2660.41	20585.4	11435.7	24387.9	1803.73	5972.65	1982.79	0	28643.3	0	12776.3	0	737.712	3229.62	10646.3	1204.08	11777.9	0	12238.7	16200.9	6860.83
35_vRhyme_unbinned_21_unknown-taxonomy	1129.37	-1.05545	1.00073	-1.05468	0.291574	0.752864	0	0	2026.31	1926.69	819.23	851.74	417.481	0	619.817	1396.66	301.601	252.909	0	9392.66	1460.98	385.968	849.733	247.939	946.444	0	1880.55	922.957	379.589	828.922	7778.67	0	1849.31	0	2041.79	1008.83	409.202	89997	0	0	919.988	3369.06	0	0	2478.18	0	0	125257	163.279
3_vRhyme_unbinned_12_unknown-taxonomy	1266.71	1.92834	1.82764	1.0551	0.291379	0.752864	0	141266	3479.06	0	3494.5	505.361	8708.24	0	0	0	0	472.54	0	0	0	0	1482.09	359.67	0	4038.46	3292.11	18567.1	0	1474.7	0	621.979	0	0	0	331.995	2975.72	0	0	0	0	1397.89	0	0	0	0	0	0	0
8_vRhyme_unbinned_11_unknown-taxonomy	6464.99	2.1161	2.01729	1.04898	0.294186	0.752864	32081.2	0	0	7336	41251.6	5397.96	16776.9	2302.3	0	0	0	0	0	2647.9	10703.7	10976.4	102792	0	2131.61	0	0	0	0	17600	0	0	0	0	0	0	0	3722.77	0	0	0	0	0	0	10836.1	3078.92	0	15425.6	0
33_vRhyme_unbinned_35_unknown-taxonomy	5745.08	0.275126	0.267012	1.03039	0.302827	0.770834	6082.53	9823.85	9524.93	1755.31	3014.01	7966.04	4671.24	11554.9	4690.11	7260.29	2443.6	4541.27	4009.45	5610.33	8771.11	9820.74	9506.56	3259.38	9833.38	4588.53	3282.86	6696.03	4521.38	4222.95	3607.99	3355.06	9944.32	4071.77	4251.35	20702.3	7234.31	4129.02	3785.86	3481.26	4691.79	2899.08	6216.46	2563.95	3217.17	11248.2	338.083	4340.59	4504.62
38_vRhyme_unbinned_26_unknown-taxonomy	2177.59	-2.09753	2.04348	-1.02645	0.30468	0.771425	0	0	5405.02	0	1987.08	0	0	0	0	0	4269.78	0	0	0	3915.1	0	0	2322.96	0	0	0	0	8127.48	0	3781.6	2626.24	0	2368.3	0	0	0	0	0	0	19767.5	0	3997.26	95768.5	0	1086.85	24483.5	0	217.184
16_vRhyme_unbinned_4_unknown-taxonomy	26771.2	0.592939	0.585332	1.013	0.311062	0.775211	158784	0	33316.2	11690.1	52818.1	12598.2	13888.6	0	59479	24414	30112.7	15077.7	14047.3	7285.09	63164	36521.8	117650	10242.1	27455.3	15024.7	6325.22	1634.34	58106.7	21995.5	14222.6	14024.1	6752.09	51678	14618.8	31634.4	24796.4	1456.26	23985.5	28978.4	17901.7	22047.8	11371.7	18340.4	26974.8	0	35148.6	19478.8	8480.33
44_vRhyme_unbinned_71_unknown-taxonomy	1181.01	-0.954949	0.941594	-1.01418	0.310495	0.775211	1032.31	489.016	2094.73	3336.99	1492.58	1162.94	0	0	0	280.908	744.528	0	0	2184.18	882.707	0	0	0	1528.78	0	912.06	1417.36	924.325	1872.75	1304.1	908.166	1935.39	436.935	666.462	134.873	403.596	3036.83	1866.52	2234.84	398.996	11753	0	1518.9	0	643.923	59385.3	0	988.265
47_vRhyme_unbinned_145_Caudoviricetes	635.306	2.11043	2.07877	1.01523	0.309997	0.775211	1037.08	5137.58	898.557	0	0	0	780.102	0	0	0	0	0	0	0	640.952	15945.6	7047.7	0	0	828.402	0	6489.84	512.692	1634.55	0	0	0	36300.4	0	570.123	0	0	0	0	0	2542.72	0	0	0	0	0	0	13479.5
12_vRhyme_unbinned_27_unknown-taxonomy	10068.9	-0.808249	0.802444	-1.00723	0.313822	0.778018	0	0	25134.5	1949.1	0	675.845	25901.9	6489.1	4003.92	11068.3	11793.2	6172.6	0	1588.74	33974.2	0	0	7292.37	2947.84	19753	456.955	865.744	2316.15	5495.44	12887.9	3928.39	24607.1	23311.4	4982.33	13000.2	39958.5	9925.18	18974.6	0	9382.15	9170.67	275.607	6046.39	41034	3521.11	25147	5361.37	3979.62
42_vRhyme_unbinned_11_unknown-taxonomy	555.916	-2.07721	2.08788	-0.994893	0.319788	0.788701	2751.77	0	0	0	15253.8	0	0	0	0	0	23277.7	0	0	0	0	0	0	387.337	0	583.048	709.483	0	7995.2	7447.59	0	0	0	293.951	0	0	806.392	0	0	0	0	0	0	1408.55	307654	312.656	309.658	0	0
37_vRhyme_unbinned_11_unknown-taxonomy	1174.95	-1.99597	2.02434	-0.985984	0.324141	0.795315	3607.53	0	1854.13	1292.68	0	0	410.791	0	1448.52	0	0	0	0	2051.12	0	0	1891.43	0	0	0	0	959.659	0	0	16709.3	9755.15	0	2697.82	0	0	0	0	7546.56	183498	0	0	0	765.941	0	0	2002.49	0	0
11_vRhyme_bin_17_Caudoviricetes	4310.02	2.03315	2.08996	0.972818	0.330644	0.797616	0	39659.1	5627.38	0	0	4066.57	23580.3	0	0	25057.2	0	0	10865.5	0	39610.7	0	0	6023.95	0	0	0	0	0	0	24666.7	564.742	0	1387.74	3676.14	0	2782.73	0	0	2994.32	0	2714.88	0	0	0	0	0	0	0
21_vRhyme_unbinned_5_Caudoviricetes	1873.93	2.61769	2.68579	0.974644	0.329737	0.797616	0	0	0	0	0	7415.35	0	5770.02	0	0	0	0	3363.64	35179.5	0	0	20188.9	0	0	154989	0	0	0	0	0	0	0	3895.39	0	0	0	0	0	0	48291.5	60582.9	0	0	333.224	0	0	0	0
28_vRhyme_unbinned_32_unknown-taxonomy	682.534	-2.7773	2.83472	-0.979742	0.327214	0.797616	9984.32	0	0	0	0	5217.33	0	860.42	0	0	0	2805.66	0	0	0	7722.66	0	0	0	0	0	0	7802.12	0	13719.1	56203.2	0	0	2955.29	0	0	0	0	0	0	0	0	0	0	0	0	0	0
30_vRhyme_unbinned_7_unknown-taxonomy	14622.9	0.332174	0.34226	0.970532	0.331781	0.797616	8525.72	3458.68	13552.5	43440.2	13737.3	17024	5579.13	1739.44	45617.5	23688.1	17438.4	14213.2	18124.1	3818.63	9513.54	24665.7	8649.77	5341.85	12085.6	37974.6	8425	22879.6	8025.6	10210.7	6365.3	2387.75	6420.92	62036.7	22622.8	11292.8	15744.3	4914.86	10001.7	2527.37	16736.3	5376.38	6430.83	8646.04	30098.7	3458.58	14032.6	25190.4	5115.54
33_vRhyme_bin_11_Caudoviricetes	3724.55	1.1151	1.15913	0.962016	0.336041	0.799418	3642.52	26178.5	4116.49	14508.5	3753.29	1662.89	6991.48	0	3381.17	6072.33	0	8077.56	3606.3	6147.97	0	6696.71	2817.39	2320.83	2964.72	2392.21	2591.88	5122.14	1726.23	0	2991.17	5433.73	0	0	0	14062.9	1137.92	6784.02	0	0	5521.36	0	0	0	0	2691.82	0	0	6228.03
35_vRhyme_unbinned_24_Caudoviricetes	624.697	-2.12589	2.21682	-0.958979	0.33757	0.799418	0	0	0	0	0	0	0	0	0	0	1549.85	0	905.297	0	0	4685.5	1339.53	0	0	0	0	1163.68	0	0	3212.78	0	517.522	0	0	0	0	462184	0	0	0	0	0	1152.16	0	0	386.467	13991.7	539.835
37_vRhyme_bin_12_unknown-taxonomy	12675	-0.929626	0.9681	-0.960259	0.336925	0.799418	4604.85	7930.44	35485	4927.63	3937.08	92382.3	12964	0	1161.55	0	0	5663.09	348.141	0	6120.01	0	1047.35	2403.83	5298.88	0	1563.27	4836.08	48191.4	51879.1	47361.4	21341.9	37788.2	3504.91	0	122.522	4393.92	4846.05	0	25731.5	7256.56	92972	1985.71	1729.86	2279.12	23802.1	278.208	0	2317.15
35_vRhyme_unbinned_18_Streptococcus-phage-SM1	1135.25	-0.943502	0.988665	-0.954319	0.339922	0.801005	0	3922.74	1352.4	9365.75	409.615	684.639	0	0	389.46	317.662	0	0	0	1674.77	3189.09	0	0	341.581	2870.68	0	317.279	722.173	779.719	1909.8	1973.01	1763.86	308.893	0	1046.24	227.259	241.037	212342	0	0	480.805	7192.61	2380.94	3544.1	436.845	1462.79	2968.36	0	1260.14
18_vRhyme_unbinned_7_unknown-taxonomy	781.841	2.64315	2.84343	0.929563	0.352597	0.82678	0	0	985.22	18291.3	0	824.679	0	0	0	0	0	0	0	0	0	0	137850	0	0	0	7622.09	2385.65	0	0	0	0	0	43419.1	0	0	0	0	0	0	144871	0	2763.72	2219.93	0	0	0	0	0
30_vRhyme_unbinned_2_unknown-taxonomy	821.1	1.82334	1.97214	0.924551	0.355199	0.828798	0	6579.14	0	1203.06	0	1173.76	0	0	0	761.339	0	2649.63	828.291	3676.15	0	2226.74	2810.33	0	0	0	3502.09	3113.23	0	0	0	0	3142.6	58906.3	0	0	0	0	0	0	0	0	0	0	3231.89	0	0	0	0
26_vRhyme_unbinned_71_unknown-taxonomy	1454.4	1.9249	2.14225	0.898542	0.368897	0.838354	0	1507.4	0	18327.1	518.406	506.714	0	0	10575.9	0	0	0	0	0	63427.3	0	0	0	0	15505.5	2259.8	1843.75	0	57907	1422.57	0	0	0	0	0	0	6537.61	0	0	0	0	1612.49	0	0	0	0	0	4008.53
33_vRhyme_unbinned_39_unknown-taxonomy	10355.4	0.422128	0.470741	0.896731	0.369862	0.838354	7253.23	7081.97	7996.93	42876.8	3865.38	7907.86	4566.87	6358.92	11110.8	7189.4	4389	12495.3	7503.16	26605.4	20249.3	9467.76	2674.82	7254.06	8644.59	8817.61	10017.9	37432.1	12865.8	6881.21	22615	11134.6	1566.74	6980.79	5198.96	47615.6	8587.64	3014.63	6477.46	0	8815.23	0	9179.24	5296.67	6870.63	5437.99	5000.49	10665.9	3604.63
38_vRhyme_unbinned_25_unknown-taxonomy	2883.87	-1.39002	1.53711	-0.90431	0.365831	0.838354	16353.2	0	4628.48	1421.5	0	1445.73	0	0	0	1895.47	0	4842.24	0	0	0	0	0	880.022	3232.38	0	0	0	801.903	5359.94	0	0	639.053	2571.53	1093.26	0	0	14163	15784.9	0	27252.3	4178.19	0	0	1896.81	498.017	11194.2	8280.05	263.277
44_vRhyme_unbinned_63_unknown-taxonomy	585.857	-2.12036	2.32265	-0.912904	0.361293	0.838354	0	0	0	0	965.933	0	0	0	0	1963.73	0	0	2969.55	3798.46	0	0	0	0	0	5116.18	1295.94	0	2650.55	0	0	0	0	0	1678.6	0	825.611	0	6651.04	0	7085.77	0	0	0	0	2542.19	549355	0	0
4_vRhyme_bin_9_Corynebacterium-phage-Poushou	986.357	2.25844	2.50678	0.90093	0.367625	0.838354	18470.3	0	61343.6	2305.31	1976.37	0	0	0	0	0	0	0	0	0	3853.92	0	0	1020.49	0	0	0	8684.43	0	9221.88	12183.2	0	0	0	0	0	2643.4	0	0	0	0	0	0	0	0	0	0	0	0
6_vRhyme_bin_11_Caudoviricetes	1448.67	-2.02255	2.23468	-0.905073	0.365427	0.838354	0	0	0	0	58374.6	2348.88	0	0	0	3470.66	0	0	1375.09	0	0	0	1826.5	0	1703.6	1391	0	0	0	9993.64	5999.7	11437	0	0	0	0	1981.95	0	0	0	0	0	0	0	0	0	0	11902.2	4161.65
44_vRhyme_unbinned_28_unknown-taxonomy	3115.74	-1.5469	1.7359	-0.89112	0.372865	0.841155	66029.8	6338.62	2395.77	70645.8	12525	1897.64	0	0	0	0	0	0	4117.51	0	3308.47	0	0	0	0	1895.56	0	0	0	0	2178.27	4752.61	3463.65	0	3294.52	0	29003.7	0	0	0	731.971	0	0	0	0	0	41324.2	8633.28	20142.6
41_vRhyme_unbinned_24_unknown-taxonomy	3047.99	-1.53956	1.74366	-0.882948	0.377264	0.847065	7495	0	10376.7	0	1289.01	0	0	0	0	0	9164.09	0	0	0	4768.71	0	0	0	0	0	0	863.585	49662.1	5952.78	9625.05	8907.08	454.731	0	908.896	0	0	0	4834.83	0	4749.2	0	2507.26	107206	2358.2	0	10948.1	0	234.371
14_vRhyme_unbinned_51_unknown-taxonomy	3486.61	1.27772	1.47475	0.866394	0.386274	0.856757	0	23221.6	0	31283	0	2483.51	11540.3	1311.71	5649.61	0	0	0	18610.7	0	4747.82	1930.94	870.906	0	3407.2	2628.99	1942.52	0	2606.18	0	6902.46	0	0	5918.21	0	0	3177.52	0	0	4918.46	665.95	0	1004.82	827.605	499.018	20130.6	0	0	0
22A_vRhyme_unbinned_17_Caudoviricetes	6931.33	1.1869	1.38726	0.85557	0.392236	0.856757	0	0	20688.5	3627.11	4795.87	3666.07	0	0	3180.1	9230.58	4595.86	0	0	2301.12	17537.7	5556.4	39612.8	4245.81	12954.8	3826.09	74844.5	3088.4	0	5534.61	0	0	0	15064.1	3242.9	0	0	0	0	0	0	0	38584	8973.84	13644.7	578.414	1219.88	0	2003.87
26_vRhyme_bin_12_Caudoviricetes	2932.71	-0.995101	1.1637	-0.85512	0.392485	0.856757	16496.3	989.181	13395.1	0	0	7888.91	1793.7	825.705	0	1534.49	0	0	380.496	0	1335.63	3054.75	983.827	655.494	1271.97	6052.09	397.755	1260.83	0	28461.8	57596.1	29781.5	1017.83	390.483	1520.97	0	3614.75	0	0	0	173.664	0	0	0	1542.87	332.756	8104.93	0	1105.45
26_vRhyme_unbinned_75_unknown-taxonomy	860.499	2.10575	2.4802	0.849027	0.395866	0.856757	0	2610.74	0	9557.3	537.362	1063.49	0	0	7358.74	0	0	0	0	0	43142.2	0	0	0	0	5237.54	1123.89	3565.53	0	56481	0	0	0	0	0	0	0	0	0	0	0	0	1917.76	0	0	0	0	0	0
28_vRhyme_unbinned_48_unknown-taxonomy	3650.76	-1.37034	1.61998	-0.845898	0.39761	0.856757	3807.94	0	35449.7	0	16920.3	669.079	0	0	0	2740.82	19049.8	0	4534.9	0	9134.49	0	0	0	3509.68	0	0	613.146	0	2317.38	112269	323423	3285.4	1840.64	3538.79	0	0	0	0	0	882.671	0	19309.7	0	4643.32	473.451	66731.8	14464.6	0
28_vRhyme_unbinned_60_unknown-taxonomy	17121.7	-0.262891	0.308425	-0.852367	0.39401	0.856757	5856.66	32517.1	10283.2	47935.5	15988.2	10210.7	17261.9	25934.1	19096.2	18190.7	30436.4	4854.82	21542.7	9661.49	3365.18	9684.39	9187.56	4989.63	9959.97	10757.4	14673.4	9372.06	3702.23	20050.8	18945.8	34486.4	67769	7615.14	16320.5	6017.41	5313.22	32548.2	10889.7	30924.3	39767.6	19840.8	8418.45	18421.5	5866.05	28796.4	10346.9	7444.86	14069.3
30_vRhyme_bin_2_Caudoviricetes	1937.09	-1.16861	1.38161	-0.845833	0.397646	0.856757	0	1830.76	499.452	2463.26	0	2383.38	1320.02	0	1237.68	0	0	0	1487.69	1037.66	5455.18	1601.05	732.577	344.773	877.722	1671.32	449.555	2627.46	0	22915.5	7951.26	0	410.169	12109.3	4056.85	0	1773.74	0	0	0	0	0	0	0	0	0	0	0	9674.06
35_vRhyme_unbinned_15_Caudoviricetes	2458.54	-0.523105	0.613448	-0.852729	0.393809	0.856757	3270.31	0	3363.89	2738.82	914.834	679.227	440.898	0	283.066	6152.41	517.143	406.725	254.958	1881.76	2813.77	1033.65	937.247	1250.33	1748.21	0	4546.43	10978.3	3040	4690.87	5670.86	2137.81	3078.8	1524.19	2942.39	478.231	1036.22	136098	0	901.203	614.282	10911.1	1087.12	5397.28	1315.99	526.305	1470.87	4451.35	2394.49
49_vRhyme_unbinned_69_Caudoviricetes	5677.99	-0.459173	0.543019	-0.845593	0.39778	0.856757	8597.3	4414.95	10967.4	7204.94	3946.97	3833.85	6513.11	8791.41	0	2423.16	16967.8	1676.45	0	5959.8	2238.48	2691.88	2566.14	2600.69	1550.48	2019.56	5217.98	4653.65	6341.28	8668.21	4651.68	2342.91	5980.37	1591.69	7692.43	1100.23	1045.83	0	5124.11	10002.3	13027.7	5653.55	1919.68	6497.51	1800.83	4646.67	24241	4469.31	2058.56
13_vRhyme_unbinned_5_unknown-taxonomy	10619.5	1.40999	1.68009	0.839232	0.401339	0.860529	90779.9	0	13893.4	0	40256.8	1206.24	0	0	0	4799.06	108849	32403.4	14627.1	0	30509.7	0	0	0	1693.95	0	0	3933.63	0	23406.7	26361.9	8844.12	1227.47	0	1013.06	0	0	0	0	0	0	0	17170.9	0	12465.6	342.433	19050.6	24885	0
16_vRhyme_unbinned_20_unknown-taxonomy	5378.66	-1.04609	1.26474	-0.827118	0.40817	0.865358	3917.7	2325.08	0	0	0	5975.71	0	0	0	3780.44	6148.08	453.313	0	0	33713.8	2260.83	3483.62	2965.69	8735.02	0	0	2863.87	0	9167.89	7110.79	0	5780.85	1356.53	6215.7	0	0	39936	19963.2	6831.7	3626.85	0	5286.29	29079.8	0	1290.82	11438.6	0	1892.16
27_vRhyme_unbinned_31_unknown-taxonomy	5643.63	0.844284	1.02664	0.822375	0.410863	0.865358	11619.5	0	33821.3	32350.5	18522.5	6248.35	6169.23	22890.4	0	0	745.317	4058.37	0	4260.84	4985.1	2015.61	2698.82	0	4728.6	3277.99	1448.57	663.881	4497.56	16578.4	120275	29139.5	314.969	1332.58	4858.81	0	3134.28	9030.56	0	0	0	5219.72	0	4482.05	1651.94	4584.88	1557.97	0	0
35_vRhyme_unbinned_23_unknown-taxonomy	1679.74	-0.91428	1.09935	-0.831653	0.405605	0.865358	1471.32	1287.58	2445.94	0	974.999	370.734	428.186	0	0	0	1346.15	0	0	4302.51	2959.27	1374.53	1164.5	394.786	4708.11	0	0	2219.41	0	1087.23	8099.34	1934.62	4304.24	0	1065.6	0	0	116598	6437.22	0	396.126	5099.21	1886.18	4693.01	489.747	624.568	3838.67	0	4545.24
47_vRhyme_unbinned_112_unknown-taxonomy	21659.9	-0.179773	0.218352	-0.82332	0.410326	0.865358	34506.9	16653.6	16984.8	25685.5	21857.1	18630	14264.6	15874.4	43841.1	15698	20677.8	18300.4	39336.1	13196.5	17189.3	18356	12362.1	19568	10172.2	19267.6	11331.4	22499.6	9218.6	34764.9	19412.5	18307.4	8400.87	17185.6	17110.5	19649	24674.6	12162.8	22096.3	10362	17331.9	23056.6	18775.7	14595.1	56156.7	64527.8	35456.4	34236.8	29755.8
31A_vRhyme_bin_4_Caudoviricetes	922.128	-1.92845	2.36362	-0.81589	0.414563	0.869304	0	21933.5	0	0	0	11994.7	0	2225.44	0	0	0	0	0	0	0	0	0	0	2732.03	1513.02	0	1384.98	0	0	0	0	0	0	19810.4	0	0	0	0	0	17432.4	0	0	1879.15	3919.61	0	0	22642.9	1674.19
29_vRhyme_unbinned_11_unknown-taxonomy	4707.24	-1.5451	1.91225	-0.808003	0.419089	0.869507	3319.62	0	8230.69	0	0	9701.31	0	0	3088.35	0	0	9402.74	0	3876.42	0	0	13103.1	0	0	0	0	1565.25	0	2491	17398.6	12647.5	52392.3	7762.48	10139.8	0	0	0	32535.7	16675.9	0	0	0	0	0	0	2773.01	0	0
39_vRhyme_unbinned_10_unknown-taxonomy	11843.8	-0.845512	1.04879	-0.806179	0.42014	0.869507	7391.61	9109.71	27288.5	5983.95	3371.7	95813	8373.71	0	1383.12	0	0	5784.37	0	0	5989.43	0	1020.53	2152.7	6649.22	0	878.76	3959.54	44497.4	55131.2	37151.2	17026.2	31316.7	2657.9	0	0	4114.44	6140.25	0	23445.8	5059.21	91906.4	1801.97	1489.69	0	17683	384.048	3547.31	2651.52
42_vRhyme_unbinned_14_unknown-taxonomy	317.644	2.11077	2.60782	0.809401	0.418284	0.869507	3337.12	0	0	2967.33	0	1356.42	0	2872.61	0	5950.26	0	0	3845.08	0	0	885.197	0	0	0	0	0	0	0	1080.88	0	0	0	341.128	0	0	1318.09	0	0	0	0	0	0	0	141927	0	0	0	0
14_vRhyme_unbinned_28_unknown-taxonomy	374.697	2.09585	2.61216	0.802343	0.422354	0.870187	2659.52	0	0	0	0	0	0	0	0	0	0	0	34304.9	0	0	0	0	0	5320.58	2326.91	2673.28	514.913	5181.97	933.728	0	0	0	0	1031.5	1241.03	0	0	0	0	0	0	0	0	19697.3	0	0	0	0
40_vRhyme_unbinned_8_unknown-taxonomy	4833.3	-0.396123	0.495596	-0.799285	0.424125	0.870187	3962.23	3122.05	10092.8	30874.1	2234.34	1544.5	10489.9	3110.65	1005.37	1732.7	1279.04	4103.48	3853.5	1219.11	1455.76	1270.07	1383.29	409.684	1973.67	3710	1060.99	1661.32	4443.33	2237.98	6412.27	14737.7	4782.27	4881.76	1225.07	2085.84	1117.9	2865.89	4958.09	3226.89	2762.83	4558.65	42829.1	3433.75	0	884.371	776.564	4400.46	5281.95
26_vRhyme_unbinned_20_unknown-taxonomy	1502.2	1.41406	1.77748	0.795539	0.4263	0.870896	0	3513.37	0	28667.4	691.482	1131.14	0	0	12264.6	0	0	0	0	0	67814	0	877.963	0	0	21682.9	5264.24	2148.17	0	50676.4	1737.1	0	0	642.337	1364.27	0	479.671	0	0	0	0	0	6312.16	0	0	0	0	0	6913.17
33_vRhyme_unbinned_31_unknown-taxonomy	10111.4	-0.582082	0.735419	-0.791497	0.428654	0.871963	2664.29	1235.02	776.545	3017.74	4956.59	5561.68	51092	1252.2	447.049	12235.2	1008.23	2546.84	0	1057.82	26316.3	7175.05	1916.84	8330.95	5355.55	18516.4	5405.76	16520.4	7663.27	720.939	25258	34218.4	6407.75	55899.3	529.114	33630.3	15644.2	0	0	27292.3	10761.4	3704.76	10278.8	8246.84	1897.36	552.36	0	0	5838.97
13_vRhyme_unbinned_25_Caudoviricetes	2828.82	1.16051	1.51173	0.767672	0.442682	0.882225	0	0	0	2541.67	0	4014.48	6541.88	0	1412.4	0	0	26525.9	4503.19	0	693.929	0	8257.37	19732.9	0	2491.14	893.56	9124.86	6138.34	4388.1	0	0	0	4805.55	3972.96	8472.79	4383.51	0	0	0	0	0	2379.02	759.45	0	0	0	0	703.895
1_vRhyme_unbinned_9_unknown-taxonomy	1068.45	1.92157	2.50467	0.767195	0.442966	0.882225	245894	0	4418.66	0	0	11941.3	0	0	0	0	0	0	0	0	0	12577.5	0	0	5615.97	0	2905.46	0	0	0	0	0	1561.68	3918.62	2553.39	0	13640.6	0	0	0	0	9742.22	0	0	0	0	0	0	1919.5
35_vRhyme_bin_12_Caudoviricetes	9054.38	-0.870309	1.12835	-0.771309	0.440524	0.882225	3877.93	7497.71	35605.9	1637.69	2459.34	55509.9	8066.63	0	778.919	0	0	7468.95	0	0	5543.22	0	930.189	1843.05	5148.17	0	0	3592.52	34255.1	35634.1	51790.4	24006.3	26213.3	2304.43	0	0	3028.58	60596.7	0	1522.6	4762.12	7567.91	1095.73	895.761	0	9373.74	598.147	0	2212.46
35_vRhyme_unbinned_13_unknown-taxonomy	1239.06	-0.686293	0.892156	-0.769253	0.441743	0.882225	1005.27	3347.71	1303.36	6060.12	667.581	957.954	0	0	382.627	777.091	849.535	0	0	1889.82	784.214	0	0	472.467	1932.68	0	574.432	4910.56	939.114	3549.65	4142.09	2716.87	1143.41	565.402	578.891	0	323.518	261020	0	0	304.27	4906.4	2060.35	4482.05	371.4	900.748	1421.89	0	1814.81
7_vRhyme_unbinned_24_unknown-taxonomy	6374.51	-0.742411	0.96178	-0.771914	0.440166	0.882225	25144.5	1692.71	15270.9	0	0	20108.9	2773.84	1433.21	0	2138.31	1556.96	0	0	979.859	5717.83	6696.71	6209.26	2215.48	2089.41	6273.04	1048.04	2998.8	0	27637.1	61959.8	32611	1350.01	1225.88	1626.98	0	7790.05	5802.82	4988.28	0	381.773	0	0	1194.35	4014.5	1091.32	9544.96	6926.98	1162.48
18_vRhyme_bin_9_Jarrellvirus	811.487	1.24631	1.63951	0.760173	0.447151	0.88685	1100.71	4424.5	661.374	0	0	0	3278.3	0	1655.45	1762.89	0	0	3575.89	0	2324.29	0	122229	1184.36	0	4920.29	0	0	0	0	0	0	1702.45	760.643	0	0	532.523	0	0	2414.72	492.287	1964.28	0	0	3838.89	2236.98	0	0	0
3_vRhyme_bin_8_Streptococcus-phage-PH15	1308.6	-0.91717	1.23125	-0.744909	0.456327	0.895989	1824.44	20960.2	0	1572.72	937.087	771.234	517.838	0	0	917.545	809.269	2787.91	0	3750.08	970.754	0	0	1002.4	0	0	610.507	2601.55	533.233	1344.48	0	0	0	0	0	9021.18	1383.76	0	1924.37	7625.7	602.8	0	1355.07	0	2261.12	2076.93	8430.31	0	0
49_vRhyme_unbinned_22_unknown-taxonomy	2812.92	-1.23335	1.65968	-0.743125	0.457406	0.895989	4461.69	3829.29	0	6553	4324.44	626.459	0	0	0	712.771	8856.17	0	0	2630.43	0	0	0	0	0	0	4611.18	0	5626.47	2143.76	5085.7	2598.58	669.436	450.725	0	966.837	0	0	0	0	0	36157.6	0	0	9750.76	1695.04	627.178	0	0
49_vRhyme_unbinned_57_unknown-taxonomy	8992.73	0.387692	0.519767	0.745897	0.45573	0.895989	15677.2	3522.4	16242.4	6995.47	5724.72	8701.41	6183.28	0	9098.13	6110.4	8401.4	5875.33	18592.6	1977.19	11361	7821.62	14722.1	19354.1	11990.3	8076.92	8808.88	29696.5	15421.8	8820.66	3847.98	3866.38	4593.89	8166.03	6088.49	8553.81	5758.46	0	6364.27	2529.18	4288.49	3947.5	21922.2	4972.12	28120.1	15227.1	0	5669.71	2935.89
10_vRhyme_unbinned_16_unknown-taxonomy	2776.78	0.772955	1.12517	0.68697	0.492102	0.896824	2796.31	0	0	8434.89	3689.01	4675.44	2079.38	0	16766.3	400.359	13623.4	6370.79	1847.48	0	0	0	2679.06	5165.21	623.327	1964.16	3367.04	3043.06	3955.29	2162.82	10019.2	0	474.986	4183.54	945.768	3221.64	1941.91	0	0	0	0	0	2437.4	408.934	13346.4	0	0	0	496.867
12_vRhyme_unbinned_26_unknown-taxonomy	4652.25	0.605562	0.90642	0.66808	0.504082	0.896824	4671.65	5587.31	2126.66	5515.72	1082.14	2170.28	5124.85	4977.79	10005.9	1541.05	45139.9	2890.7	3317.05	5934.26	651.398	3695.84	0	0	1689.13	1660.76	1362.54	14944.3	0	8648.1	8346.48	4649.58	0	1666.45	2282.38	1119.5	0	5480.94	0	3395.86	17310.4	0	0	6838.29	1458.33	2373.21	0	7456.83	9923.28
12_vRhyme_unbinned_33_Caudoviricetes	778.385	1.05255	1.5693	0.670717	0.502401	0.896824	0	3422.58	736.634	0	1204.12	708.318	0	10116.8	748.661	0	213642	1555.91	0	0	0	0	0	1230.12	0	0	879.685	2232.37	809.297	0	0	1312.64	2465.07	1215	5978.8	1365.03	0	0	0	1602.54	0	0	0	0	0	891.071	0	7633.45	1171.08
13_vRhyme_unbinned_24_unknown-taxonomy	3501.24	0.859477	1.25111	0.686971	0.492101	0.896824	0	983.872	1659.14	5972.75	7472.79	2143.9	3642.26	0	0	2935.09	0	25628.1	1196.49	26665.9	2413.08	757.641	0	0	0	12826.4	3518.74	2143.85	8056.82	1427.06	0	0	0	7910.55	0	289.014	216.212	0	2346.98	0	0	1101.79	0	0	11373.2	669.978	0	13746.2	1632.01
14_vRhyme_unbinned_53_unknown-taxonomy	1815.09	1.06798	1.63523	0.653108	0.513687	0.896824	543.992	6504.81	0	0	0	0	5776.5	0	1866.28	828.284	0	0	22716.5	0	1830.33	0	5695.47	2214.42	0	6524.33	0	0	0	593.902	0	0	2874.22	1344.19	259.948	0	1242.02	0	0	5906.88	526.732	2430.82	0	0	6748.47	4532.03	0	0	0
1_vRhyme_bin_8_Caudoviricetes	2614.47	0.906462	1.35645	0.66826	0.503967	0.896824	25729.9	0	3318.27	23018.4	1157.97	1215.03	0	0	0	1408.48	370.29	0	482.739	0	11284.9	0	1381.87	542.698	948.856	0	4667.6	0	684.411	3559.18	9247.2	2609.07	0	667.74	644.339	0	2130.09	0	0	0	0	2079.63	0	0	3134.81	0	4106.59	10100.1	746.082
21_vRhyme_bin_10_unknown-taxonomy	1313.27	0.802757	1.23109	0.652072	0.514355	0.896824	2163.24	0	0	5441.79	3552.19	7233.36	719.888	3921.48	866.767	0	0	3273.77	622.513	0	5884.22	0	709.993	0	0	49933.7	1236.74	637.974	1326.92	7198.81	0	0	409.156	1003.79	1796.59	600.753	3293.64	0	0	0	1827.06	0	0	0	1888.09	0	1506.56	0	446.868
21_vRhyme_bin_20_unknown-taxonomy	1918.92	0.841938	1.19554	0.704231	0.481289	0.896824	0	20657.1	0	1849.4	1492.58	1855.02	1201.6	948.445	0	0	1034.29	3386.91	2818.13	6789.12	1124.46	3352.75	1328.24	0	0	87513.9	3831.39	1756.32	3671.83	1115.82	0	0	2105.53	12304.6	1591.03	1539.92	0	0	0	0	1393.62	0	0	0	2736.69	0	0	18218.5	1881.22
21_vRhyme_bin_3_unknown-taxonomy	780.067	1.69116	2.3569	0.717535	0.473044	0.896824	0	973.253	0	13111.6	0	506.714	0	0	8597.4	0	0	0	0	0	35324.7	0	0	0	0	33452.7	1624.32	1374.18	0	17336.4	0	0	0	4016.6	0	0	0	0	0	0	0	0	2307.25	0	0	0	0	0	1929.66
21_vRhyme_unbinned_20_unknown-taxonomy	1150.56	-1.46243	2.12546	-0.688053	0.491419	0.896824	0	0	0	0	1067.31	0	0	0	0	0	0	0	0	0	0	9438.07	0	801.278	1807.29	58421.5	0	0	4131.11	1325.43	3410.89	8846.03	0	937.74	0	0	781.568	0	0	0	1224.26	9420.29	4706.37	0	0	0	0	0	3650.72
22A_vRhyme_unbinned_8_Bacillus-phage-G	7056.89	0.638329	0.882138	0.723615	0.469302	0.896824	1666.97	0	868.909	11190.5	15239	12037.3	12252.8	0	16861.9	909.669	13295.7	30873.4	6146.83	0	2995.83	0	7925.67	23838.3	1737.36	7606	10011.4	14510.4	16522.8	5512.38	7211.89	310.99	3100.07	14409.4	5941.01	12403.9	5748.05	0	3504.12	688.621	0	581.882	12309.5	1544.86	20670.8	0	0	0	1294.51
26_vRhyme_unbinned_33_unknown-taxonomy	1323.6	1.53906	2.14209	0.718487	0.472457	0.896824	0	0	907.679	9169.72	0	783.411	432.869	3642.53	0	0	0	2197.05	2359.98	0	0	1284.36	0	0	0	11438	0	11588.2	13565	52554.5	0	1128.53	0	0	0	349.287	0	0	0	0	0	0	0	0	0	0	0	0	0
27_vRhyme_bin_14_Caudoviricetes	2515.09	-0.827139	1.17543	-0.703689	0.481626	0.896824	0	1497.84	1515.46	2722.02	0	2891.45	2958.5	0	681.31	0	2144.37	440.742	0	2786.35	483.512	0	2776.45	1079.01	3092.52	3218.63	1656.69	9700.22	4112.22	1876.98	26116.8	10970.5	0	555.967	0	0	1931.5	0	0	6802.63	0	1759.42	0	2817.1	0	3712.42	0	0	4594.46
28_vRhyme_unbinned_28_unknown-taxonomy	1188.34	-1.56365	2.37473	-0.658453	0.510247	0.896824	0	0	4675.23	0	0	10772.9	0	0	0	0	0	0	0	0	0	12954.7	0	0	4945.62	0	2879.56	0	0	0	9671	38627.6	1416.86	3662.41	2166.23	0	13091.3	0	0	0	0	8822.92	0	0	0	0	0	0	1285.14
28_vRhyme_unbinned_54_Caudoviricetes	3078.95	-1.25463	1.88651	-0.665051	0.506018	0.896824	0	0	0	4086.38	10580.8	767.851	0	0	0	0	0	0	1521.34	4910.05	3198.79	0	10575.1	0	0	0	4008.07	0	5442.42	1646.2	22350.5	19858.5	3962.94	0	10850.5	0	12648.4	0	3720.45	0	0	0	0	0	1695.57	0	0	0	0
29_vRhyme_unbinned_4_unknown-taxonomy	3683.78	-0.799949	1.0952	-0.730412	0.465138	0.896824	0	2119.6	478.926	3575.59	6171.42	2792	2743.07	0	530.993	2928.53	0	4443.65	4022.39	12301.3	1898.23	7945.88	882.198	0	0	2006.37	1656.69	2283.1	8124.2	2014.61	0	0	44085.6	10334.7	10446.8	0	0	0	2165.86	3366.79	0	0	0	0	9801.48	510.672	1499.9	9600.18	1078.89
29_vRhyme_unbinned_8_Caudoviricetes	560.297	-1.5373	2.34835	-0.654631	0.512705	0.896824	0	0	0	0	1732.42	0	0	33210.5	0	0	1179.56	0	0	0	0	0	0	479.915	0	0	0	2764.55	534.054	10771.7	0	0	40994.6	4220.56	17699.5	326.067	0	0	0	1586.19	0	0	0	0	0	0	0	0	1339.04
30_vRhyme_unbinned_36_unknown-taxonomy	34312	0.181417	0.261454	0.693876	0.48776	0.896824	76149.3	30985.3	32148.5	35116.2	15928	30892	36510.2	24580.2	59817.7	13576.8	18965.3	33525.2	36748.3	19868.7	34956.9	22865.6	52890.9	54491.1	20010.4	63738.2	25595	64031.6	45615.6	36482.1	16729.7	37649.8	24303.3	76417.8	15801.5	25423.3	53388.4	17170.9	14869.2	9531.68	20350.2	5734.46	21483	10216.9	65885.6	59945.9	87625.9	35386.3	15877.9
30_vRhyme_unbinned_9_unknown-taxonomy	2281.23	-1.91988	2.85729	-0.671924	0.501632	0.896824	0	0	0	0	0	0	0	0	11374.4	0	0	0	0	0	0	0	0	690.61	0	0	5893.24	2754.84	6536	0	0	0	9622.26	12941.8	10665.2	13761	0	0	0	0	0	0	0	0	0	0	0	0	28416
31A_vRhyme_bin_10_unknown-taxonomy	6745.32	-0.693183	0.970955	-0.713919	0.475277	0.896824	0	3106.13	636.288	5533.64	11865.6	3213.48	3751.31	890.175	1572.48	4825.31	0	5876.8	5997.99	45189.1	2166.1	7531.32	914.663	0	910.274	1062.54	5236.48	2546.5	13525.5	3988.99	0	0	81905.2	13063	34891.1	180.325	1115.5	0	5124.11	0	456.406	0	0	0	11925.2	451.119	548.554	10779.6	2853.08
36_vRhyme_bin_7_Caudoviricetes	477.828	-1.48163	2.22081	-0.667156	0.504672	0.896824	0	0	0	4686.79	0	0	0	0	0	1506.93	1917.77	360.136	0	4311.92	0	0	0	539.506	0	0	912.06	0	1080.43	2010.37	0	0	0	0	0	495.028	0	476224	546285	0	0	0	0	1843.45	0	0	0	0	10339.7
40_vRhyme_unbinned_23_Caudoviricetes	998.354	-1.85133	2.67311	-0.692576	0.488576	0.896824	0	0	0	0	0	0	0	0	0	0	0	0	0	0	0	18481.4	0	0	2903.23	0	1530.89	4905.17	0	0	0	0	0	0	0	0	0	0	0	0	0	4307.3	44599.5	0	15055.1	0	3871.93	9749.86	1992.16
40_vRhyme_unbinned_4_Streptococcus-phage-SpSL1	1016.87	-0.774813	1.11803	-0.693019	0.488298	0.896824	1611.3	0	814.175	6604.53	0	517.539	272.3	0	0	2135.69	2067.78	0	0	0	836.446	0	870.906	0	1574.59	476.2	480.08	3988.69	2517.45	0	5351.22	749.809	1759.17	297.58	1307.11	739.084	0	2570.65	0	0	589.883	2947.28	146347	4112.06	0	0	540.691	0	1014.83
42_vRhyme_unbinned_34_Caudoviricetes	869.296	-1.61907	2.37275	-0.682358	0.495013	0.896824	0	0	0	2501.34	1944.23	7483.68	1438.44	0	0	0	0	0	1023.72	0	0	391.466	0	0	0	0	1869.45	0	53509.8	22383	0	0	0	0	0	0	0	0	0	0	0	0	4920.73	0	52808.6	0	0	0	376.556
44_vRhyme_unbinned_107_unknown-taxonomy	3729.14	0.581685	0.802857	0.724518	0.468748	0.896824	6935.1	16085.5	9932.02	6454.42	4360.71	585.867	3791.45	1729.52	0	10198	7888.99	4764.6	871	1889.82	1853.46	2899.71	1102.39	1164.14	2343.81	1331.64	8628.5	3985.45	956.368	3636.46	2215.04	2992.56	0	282.338	0	0	1117.1	0	0	15553	2966.64	9389.3	0	577.701	0	1619.11	7564.84	4663.89	3941.34
44_vRhyme_unbinned_24_unknown-taxonomy	6204.46	-0.62183	0.864267	-0.719489	0.47184	0.896824	33347.3	0	3247.58	7635.08	9671.69	5750.43	5102.77	1926.65	465.595	4732.12	2648.88	3179.85	4435.89	0	8930.04	981.964	5609.37	0	7007.31	1340.22	0	1011.47	5200.04	68539	18487.2	11839.5	411.182	5914.58	711.63	0	2486.44	13061.9	4366.94	0	0	1280.83	0	7269.94	5835.51	537.471	17017.3	4205.88	582.803
44_vRhyme_unbinned_81_unknown-taxonomy	4564.03	0.322723	0.488363	0.660826	0.508724	0.896824	10752.6	11315.3	12854.6	1778.83	3337.08	4934.55	1962.97	1175.33	5068.83	7982.24	5125.63	690.693	1356.97	1063.19	1473.67	21822	3566.9	3832.94	9834.58	703.087	555.931	683.312	8419.98	1475.76	689.327	1860.21	707.921	7700.79	3499.16	1640.21	976.159	2757.12	0	3272.31	1466.81	2291.38	427.765	2836.58	3004.47	3005.22	31131.5	8839.83	1142.17
5_vRhyme_bin_5_Caudoviricetes	384.923	1.52759	2.31177	0.660787	0.508749	0.896824	0	829.362	0	40320.5	0	737.408	0	0	3603.72	0	0	0	0	0	17401.9	0	0	0	0	5790.9	800.134	722.173	0	7289.85	0	0	0	0	0	1492	0	0	0	0	0	0	1863.22	0	0	0	0	0	1025.76
7_vRhyme_bin_10_Cepunavirus	543.598	1.77253	2.65257	0.668232	0.503986	0.896824	0	0	3512.13	0	0	54964.6	0	0	0	0	0	0	0	0	0	9749.26	0	0	3807.48	0	1604.89	0	0	0	0	0	955.036	2606.37	1475.8	0	7980.64	0	0	0	0	5255.88	0	0	0	0	0	0	580.459
8_vRhyme_unbinned_35_Caudoviricetes	567.624	1.42961	1.98944	0.718599	0.472388	0.896824	0	0	0	0	3643.68	1364.54	21423.4	48921.2	935.094	0	0	0	0	0	0	0	5249.43	942.805	0	0	0	5859.43	363.157	5842.68	0	0	0	2662.25	0	206.015	0	0	0	844.878	0	0	0	0	0	0	0	5900.21	1790.6
12_vRhyme_unbinned_5_Caudoviricetes	307.733	-1.58734	2.45145	-0.647508	0.517304	0.898673	0	0	0	0	0	0	0	1523.71	0	0	390197	0	0	0	0	0	0	474.595	0	0	0	1287.82	570.206	3463.9	0	0	1197.09	1213.55	0	2814.05	0	0	0	0	0	0	0	512.791	0	0	0	10432.4	675.77
44_vRhyme_unbinned_48_unknown-taxonomy	3266.55	-1.0285	1.5979	-0.643659	0.519796	0.89972	20336.1	2942.59	3404.94	0	0	1997.77	0	0	0	3638.67	0	7413.48	0	0	0	0	0	2036.71	5153	0	0	0	522.551	9960.82	0	0	0	3671.12	4235.67	745.013	0	18704.9	20197.1	0	2920.71	6512.6	0	0	2470.55	657.323	19608.8	7696.31	0
47_vRhyme_unbinned_123_Caudoviricetes	252.793	1.6813	2.63603	0.637814	0.523595	0.903011	0	48135.4	1464.15	0	0	495.89	0	3804.94	0	1331.03	0	0	1144.08	0	0	0	0	0	0	22854.3	0	281.745	0	0	0	0	0	0	0	0	0	0	0	2741.77	0	0	0	0	0	0	0	17287.5	16347.4
47_vRhyme_unbinned_40_unknown-taxonomy	1044.23	0.838129	1.33451	0.62804	0.529977	0.908787	0	0	744.616	2303.07	404.67	5326.25	996.871	0	962.424	0	0	1044.17	2541.17	0	749.891	0	2345.94	1361	5959.59	3462.67	1447.64	0	0	977.132	0	0	0	3170.32	936.55	0	774.361	0	0	0	1100.83	0	0	0	1742.47	0	188.698	7034.75	58828.7
47_vRhyme_unbinned_49_unknown-taxonomy	2792	-0.686241	1.09581	-0.626239	0.531158	0.908787	0	785.823	532.52	6504.83	5801.36	1348.98	0	4798.02	0	0	1935.93	0	0	0	615.582	1250.27	3350.94	3821.23	1718.07	1613.93	850.085	11914.2	316.324	25215.9	658.69	0	2083.25	927.579	486.711	0	2204.57	1638.29	9048.33	5310.92	0	3047.13	1412.48	0	3093.37	1898.27	0	0	19563.7
6_vRhyme_bin_22_Caudoviricetes	4424	0.899991	1.44245	0.623933	0.532672	0.908787	11312.5	0	2637.52	0	28064	2717.59	4458.49	0	0	0	11006.1	2821.19	1887.6	0	0	3595.77	29012.3	0	6377.95	19082.9	0	4619.1	1660.5	4295.99	0	0	0	2985.24	0	0	33048.5	0	20307.8	0	274.13	4760.07	0	704.276	943.498	492.806	702.173	0	0
44_vRhyme_unbinned_55_unknown-taxonomy	2700.59	-0.840936	1.36177	-0.617531	0.536885	0.912704	12225.5	0	0	0	1850.27	794.236	0	3647.49	1056.13	0	4717.45	381.582	0	7475.96	0	3130.63	0	337.324	630.561	0	6057.89	0	0	3091.25	0	0	0	1113.38	6972.5	271.722	5223.53	2297.6	13209	1037.47	0	11258.9	0	1444.25	0	635.735	16893.9	0	678.895
31A_vRhyme_unbinned_28_unknown-taxonomy	3719.14	-0.570867	0.953734	-0.59856	0.549466	0.92419	7041.67	0	4765.32	7826.63	0	8373.3	5131.54	3514.83	737.924	2160.63	638.731	0	0	2473.17	5314.15	0	1294.36	5027.94	3278.19	1478.72	5053.33	1445.43	1966.96	1079.82	12718.3	2626.24	0	2235.48	19090.5	2059.16	4980.89	18243.2	0	1931.41	1560.1	0	0	0	0	2781.15	195.35	20337.9	3471.82
38_vRhyme_unbinned_7_Caudoviricetes	4576.17	0.414068	0.690469	0.599692	0.548712	0.92419	2015.32	20973.5	2880.4	17199.1	1508.24	3094.41	8193.74	5531.98	8205.98	0	4540.59	1744.48	8088.14	6586.16	1113.27	2387.28	4238.78	1127.96	3140.75	2370.44	4572.33	5877.78	854.487	3003.39	6185.56	4245.1	1617.38	2951.12	5309.57	2824.43	2182.94	0	0	0	28763.6	2590.92	5706.4	2654.83	1164.92	8109.71	0	0	4342.9
42_vRhyme_unbinned_35_unknown-taxonomy	157.952	-1.69213	2.81636	-0.600819	0.54796	0.92419	0	0	0	0	0	0	0	0	0	0	0	0	1282.56	0	0	0	0	0	4389.81	3609.75	2431.85	307.652	2545.38	802.455	0	0	0	0	1746.81	378.929	0	0	0	0	0	0	0	0	56827	0	0	0	0
30_vRhyme_unbinned_27_Lentavirus	1112.29	-1.08911	1.8308	-0.594884	0.551921	0.925051	0	0	2068.51	0	0	0	1672.6	0	9006.38	0	0	0	515.741	0	3353.99	2374.09	0	0	1193.6	3946.78	0	0	0	0	0	0	816.287	29466.2	0	4817.39	0	0	0	0	0	0	2016.33	0	5814.79	0	7189.87	10962.2	1006.23
25_vRhyme_unbinned_3_unknown-taxonomy	2656.97	0.355462	0.60168	0.590782	0.554666	0.92639	3298.95	3576.56	3571.42	5273.76	4700.27	2932.04	4603.67	931.088	3634.96	1189.26	2411.23	1643.17	2679.65	1321.26	3545.75	6328.33	2618.36	2287.84	4095.63	2522.8	822.334	1810.29	14260.1	2781.07	1098.84	0	2568.37	8152.97	1220.46	808.25	1615.19	0	0	0	1257.27	0	1225.88	3073.5	4720.76	1543.18	2332.11	3074.33	457.805
28_vRhyme_unbinned_56_unknown-taxonomy	35323.4	-0.336602	0.577817	-0.582542	0.560202	0.932364	46412.7	45387.1	17817.2	36095.3	16508.2	12036.7	82758.3	473.603	2542.71	4825.31	17845.8	23113.8	11038.9	14992.2	83976.6	26356.9	66561.5	13029	25275.5	47404.3	64992.2	25657.1	34877.8	4242	29003.8	184901	120617	129095	989.092	11994.3	22326.7	16638.2	30596.3	0	14607.9	0	10595.6	2125.81	44793.3	65532.8	5692.38	2664.22	22417.6
11_vRhyme_bin_2_Caudoviricetes	21078.5	0.105747	0.292555	0.36146	0.717756	0.936466	14573.3	2934.62	22113.8	15949	13461.2	9524.06	20865.4	13356.3	11482.7	94281.3	22859.3	28681.5	6383.67	16227.5	25641.8	31641.7	45820.7	27403.1	20392.6	13339.5	16416.2	7756.08	31380.2	8864.06	27740.6	21928.6	38183.2	10349.3	7249.96	21379.1	31985.8	56858.3	51291.5	16790.4	17297.5	12217.8	18069.5	6977.85	14831.5	14019.7	4553.54	14401.8	10314.7
11_vRhyme_bin_6_Caudoviricetes	2673.08	0.700195	1.52203	0.46004	0.645487	0.936466	2088.48	0	3082.23	0	0	2283.26	14963.8	0	0	20094.1	0	0	5561.2	0	14986.6	0	0	4295.83	0	1418.71	825.109	3592.52	0	1415.41	14317.6	0	0	1304.27	1901.68	0	2729.88	0	0	8065.4	2352.36	0	0	4647.57	0	0	4499.11	3966.4	713.27
11_vRhyme_unbinned_14_Caudoviricetes	2371.3	0.528966	1.32492	0.399245	0.689712	0.936466	3572.53	3398.15	0	3604.71	0	0	5353	0	498.782	73835.4	14088.4	1669.05	3592.71	3036.35	3183.87	3865.18	0	4778.94	3041.88	1086.29	5674.94	0	0	0	1712.6	12889.8	0	1400.08	0	191.194	1000.98	5021.42	0	10563.7	8274.15	0	0	0	0	0	0	0	1135.14
12_vRhyme_bin_19_Caudoviricetes	6393.46	0.457729	0.875995	0.522525	0.601305	0.936466	2230.05	3067.9	933.906	3170.08	9707.13	5054.29	9539.85	574.026	1202.54	7671.15	18227.1	12324.5	4882.39	45698.5	7677.99	5583.89	1212.49	0	0	5786.29	16397.7	2413.72	30643.2	4893.07	0	0	7257.46	16713.1	2832.69	1255.36	0	0	5732.87	1920.51	0	3684.11	0	0	18824.2	538.216	3245.96	9791.77	2293.71
12_vRhyme_unbinned_3_unknown-taxonomy	4620.52	0.448309	1.06566	0.420689	0.673982	0.936466	0	3567	572.431	1856.12	5316.75	2451.04	11324.2	962.083	2016.6	3384.02	13539.7	13595.7	2702.95	13485.5	6293.11	10808.2	2402.4	0	0	631.195	20681.4	2130.9	24914	1783.82	0	0	5270.42	32240.3	1339.38	587.414	0	0	0	0	335.846	0	0	0	6815.55	387.843	0	8965.56	1891.38
12_vRhyme_unbinned_8_uncultured-phage-cr61-1	2265.9	1.10126	2.60701	0.422424	0.672716	0.936466	0	0	0	92447.7	0	5828.91	0	0	0	0	271820	0	527.389	1309.17	0	0	30579.1	0	0	0	28839.1	1246.8	0	0	0	0	0	9427.48	0	0	0	0	0	0	23753.2	0	137385	61220.1	0	0	0	0	0
14_vRhyme_unbinned_22_unknown-taxonomy	3780.69	0.46798	0.817703	0.572311	0.567111	0.936466	1437.92	17224.9	3785.8	5589.65	2310.16	2298.14	0	3842.13	4716.46	0	6984.98	1687.54	20757.1	4833.43	1506.5	2424.67	4461.8	1108.81	2172.6	1646.91	2505.85	5599.27	0	3392.97	3067.76	4844.19	2808.39	3372.09	0	3051.69	1676.05	0	0	5292.75	6706.87	0	2236.43	4903.97	4072.31	7466.53	0	0	6668.64
14_vRhyme_unbinned_7_unknown-taxonomy	5930.53	0.337016	0.862935	0.390546	0.696133	0.936466	2603.85	4976.17	710.407	1893.09	1520.6	2834.62	0	25286.9	3259.16	0	6798.65	53083.5	18601	10597	1034.18	1031.45	1055.81	1104.55	6363.48	0	1730.69	1532.86	306.465	4905.78	2036.32	0	3368.45	0	33035.5	5309.95	1527.1	9543.36	0	11214.2	1914.61	5252.43	6803.09	5160.36	0	3349.89	861.236	17287.5	4551.49
14_vRhyme_unbinned_72_unknown-taxonomy	596.418	1.08152	2.49917	0.432752	0.665195	0.936466	15925.3	0	0	0	0	0	0	0	0	0	0	0	39020.3	0	0	0	0	0	7607.72	4920.95	4254.12	917.56	3560.09	2390.43	0	0	0	7977.32	1924.72	735.132	0	0	0	0	0	0	0	0	6938.26	0	0	0	0
14_vRhyme_unbinned_8_Jarrellvirus	514.456	0.80098	2.21376	0.361819	0.717488	0.936466	0	0	0	0	0	0	0	1482.8	1315.77	773.153	0	0	68701	5172.15	2383.24	0	0	0	0	0	3201.46	0	0	0	0	0	0	645.241	0	0	0	0	0	1250.06	1794.05	1912.64	0	1973.27	0	0	0	0	182.028
14_vRhyme_unbinned_9_unknown-taxonomy	2857.83	0.546129	1.46278	0.373349	0.708889	0.936466	0	1339.62	855.225	0	5365.38	1491.05	2279.42	1552.23	0	0	0	1740.04	26898.1	13058.1	0	1681.32	0	0	0	9373.61	7277.98	2032.66	0	1184.63	0	0	3536.57	11539.6	2159.78	0	292.287	0	0	0	0	1303.21	0	0	10608.1	0	0	2903.7	7255.35
16_vRhyme_bin_1_unknown-taxonomy	1885.83	1.08518	2.05329	0.52851	0.597146	0.936466	0	0	0	0	0	1145.35	0	0	573.941	0	0	13410.1	0	0	25629.1	0	7311.66	1539.77	2193.1	0	5046.86	0	5423.53	3055.26	1691.15	3860.66	0	0	0	0	0	0	0	0	0	0	0	1307.94	3060.1	0	0	0	4341.34
16_vRhyme_unbinned_38_Caudoviricetes	2612.5	0.861175	2.30321	0.373902	0.708478	0.936466	0	8723.17	5499.67	0	0	3370.43	36092.1	0	0	955.612	0	0	13277.3	0	1.69691e+06	0	0	6237.84	0	0	0	0	0	1902.39	28745.5	0	0	2193.38	4061.45	0	5579.88	0	0	0	0	0	0	0	0	0	0	0	0
16_vRhyme_unbinned_7_Streptococcus-phage-SM1	2918.5	-0.307999	0.841497	-0.366013	0.714355	0.936466	2072.58	0	1843.87	7790.79	522.527	535.128	0	360.781	0	1744.52	1094.29	1163.23	0	1854.88	17781	509.126	0	1665.34	7889.85	0	981.436	9432.51	916.93	5526.14	2058.79	500.827	1547.5	0	1779.08	133.885	654.243	8173.68	9211.84	1595.27	0	2919.74	1382.82	6474.79	744.982	1216.38	2435.53	18930.9	1289.82
17_vRhyme_bin_3_Caudoviricetes	2472.28	0.398677	1.00401	0.397084	0.691305	0.936466	0	0	1906.58	1534.63	3310.71	2258.9	3236.82	4659.16	0	2738.19	11093.7	798.66	440.03	0	1449.04	17064	0	0	6916.88	2700.88	707.633	1231.69	2489.51	0	2821.65	1052.21	6133.29	1215	3690.89	1988.51	654.243	0	0	4971.15	4248.3	1926.41	2198.16	0	2979.38	0	0	0	6230.37
17_vRhyme_unbinned_21_Caudoviricetes	416.171	1.00818	1.86651	0.540143	0.589099	0.936466	0	0	0	22312.7	0	1037.11	0	769.915	3128.37	2031.99	0	483.633	1774.36	0	1726.61	59096	0	0	0	0	304.328	674.676	0	0	0	847.113	0	353.467	0	0	1116.3	0	0	0	3064.23	0	0	0	0	829.284	0	38879.7	0
17_vRhyme_unbinned_24_unknown-taxonomy	2013.77	0.670976	1.37726	0.487182	0.626129	0.936466	0	0	909.96	0	3593.4	1942.97	5976.54	1104.66	0	0	0	1700.85	1529.75	26225	637.221	30956.6	0	981.113	493.116	1090.25	5586.14	2046.7	6901.62	3237.35	0	0	0	7503.37	0	1044.9	735.923	0	0	0	0	4525.94	0	0	4757.85	0	0	0	1299.98
18_vRhyme_unbinned_16_Caudoviricetes	406.703	1.23225	2.18574	0.56377	0.572911	0.936466	0	0	0	1916.61	2861.53	1319.22	0	80241	0	0	1372.2	0	0	0	0	0	292438	1191.81	0	0	0	3640.01	783.827	6413.29	0	0	1802.72	4753.3	0	272.71	0	0	0	0	0	0	0	0	0	0	0	0	2411.68
18_vRhyme_unbinned_19_unknown-taxonomy	543.093	1.44135	2.8713	0.501984	0.615679	0.936466	0	0	648.831	10631.5	0	1118.29	0	0	0	0	0	0	0	0	0	0	118786	0	0	0	4081.15	1142.09	0	0	0	0	0	17272	0	0	0	0	0	0	59649.9	0	4526.46	2219.93	0	0	0	0	0
18_vRhyme_unbinned_25_Caudoviricetes	219.956	1.06891	2.44429	0.437308	0.661888	0.936466	0	0	0	1532.39	0	0	0	0	0	714.083	1281.41	0	0	2197.63	0	0	253476	376.696	0	0	451.405	0	741.103	993.012	0	0	0	0	0	0	0	0	0	0	0	0	0	918.48	0	4345.92	0	0	587.491
20_vRhyme_bin_6_unknown-taxonomy	5239.24	0.438002	1.17566	0.372558	0.709478	0.936466	2411.38	6369.41	13860.4	3316.83	2059.61	30997.5	6404.73	0	790.633	0	0	3357.33	0	0	4514.27	0	1167.32	1463.16	50483.5	1987.9	573.507	3312.93	21717.9	22693.2	15483.8	6943.84	11980	2263.79	0	0	2113.28	4060.2	0	0	4407.62	0	0	0	1593.04	6699.78	0	0	1239.04
21_vRhyme_bin_19_Caudoviricetes	928.411	-1.23054	2.53346	-0.485716	0.627169	0.936466	1464.96	0	0	0	0	0	0	0	0	0	0	0	0	9842.94	0	0	0	0	0	47308.6	0	711.379	0	0	0	1650.34	0	0	1213.09	0	0	19020.1	0	0	0	0	2790.52	0	0	0	3111.09	10896.4	234.371
21_vRhyme_unbinned_17_unknown-taxonomy	29043.8	-0.205089	0.444187	-0.461717	0.644284	0.936466	36986.7	56798.5	21946.2	47836.9	5269.77	10406.2	81685.2	29274.1	10766.3	49959.6	50652.4	12481.3	21300.7	33844.8	13813.7	3304.37	2145.51	17169.5	9477.71	55650	16579.9	5334.8	11207.7	16988.1	20021.1	12407.1	8531.52	7005.47	23696.7	26721.7	11083.7	45758.8	28095.8	100253	28311.5	40371.9	14960.3	53106.3	8974.14	0	52571.7	74595.2	18830.9
22A_vRhyme_unbinned_6_unknown-taxonomy	3883.92	0.602712	1.11859	0.538814	0.590015	0.936466	0	4080.44	391.123	3132	5768.4	1298.92	2122.87	1663.81	0	1999.17	2676.51	5452.33	2103.08	31429.4	1237.13	6099.61	0	0	707.723	0	28918.6	4432.35	14067.8	1460.93	0	0	2666.61	30539	1461.05	0	0	0	2661.42	2590.96	0	0	0	0	5194.15	465.263	651.975	4098.11	235.934
22A_vRhyme_unbinned_7_unknown-taxonomy	336.157	-1.08367	2.86052	-0.378837	0.704809	0.936466	0	63366.5	0	0	0	1011.4	0	0	0	0	0	0	2638.24	0	949.116	0	0	0	0	33366.3	21833.9	0	0	0	0	0	0	0	0	0	0	0	0	0	0	6932.66	0	0	3421.14	0	0	0	18398.1
25_vRhyme_unbinned_23_Caudoviricetes	7095.29	-0.364661	0.700386	-0.520658	0.602605	0.936466	23356.7	0	4873.64	5789.04	15818.4	4516.45	2474.11	0	8157.18	4640.23	8609.05	3469.73	1927.07	2259.45	9248.66	7609.4	24998	1181.17	4710.52	0	2158.97	295.778	75764.2	5298.53	3865.34	3595.46	1047.2	10081.4	3060.38	5918.11	10999.6	0	15108.2	4555.07	3843.57	2759.64	1740.72	6598.12	5199.06	0	5498.24	9223	1324.98
26_vRhyme_bin_1_unknown-taxonomy	1298.66	0.937891	1.69064	0.554754	0.579063	0.936466	0	0	719.53	7215.02	0	750.262	0	1518.75	2160.09	0	0	905.148	941.534	0	8416.69	1182.1	0	0	0	8351.96	597.557	5048.74	4325.02	47375.6	0	625.795	0	0	0	0	0	5545.31	0	0	0	0	952.183	0	0	0	0	0	770.3
26_vRhyme_bin_9_unknown-taxonomy	1580.25	0.924486	1.85016	0.499679	0.617301	0.936466	0	0	0	2469.98	1459.61	9008.56	0	0	0	0	0	2400.42	9399.81	0	6680.37	5014.28	0	0	2817.63	3067.6	0	3535.3	0	54287.5	0	0	0	0	0	0	0	0	0	0	1969.15	0	6604.04	1642.23	0	1035.49	0	8663.21	2398.4
26_vRhyme_unbinned_57_Caudoviricetes	768.499	-0.426957	1.09983	-0.388203	0.697866	0.936466	1488.82	0	1440.2	1015.99	1410.99	824.679	0	0	785.752	1684.13	1104.55	0	862.588	0	805.107	0	0	735.303	1485.38	0	732.608	0	352.476	84539.4	604.565	712.605	290.663	330.241	316.178	1299.82	1499.87	1660.49	0	0	3720.14	0	0	830.851	2414.92	0	968.89	3867.61	0
27_vRhyme_unbinned_10_Caudoviricetes	873.587	-1.15847	2.52414	-0.458955	0.646266	0.936466	0	3662.57	0	0	0	2069.48	0	0	0	0	3022.32	0	0	0	3052.54	0	0	0	3203.44	4924.91	0	0	0	19953.4	125670	136246	0	0	0	0	0	1886.92	2050.15	0	0	0	0	0	0	0	0	0	0
27_vRhyme_unbinned_19_Streptococcus-phage-PH10	3290.13	-0.326424	0.896024	-0.364303	0.715632	0.936466	16060.5	0	17045.2	3904.92	4820.6	518.215	0	0	515.375	3473.28	621.361	1001.28	875.53	2352.2	640.952	1565.86	612.598	1076.88	0	462.349	5024.66	3497.52	896.389	4814.73	34849.3	2484.1	1186.96	1125.72	3506.53	397.208	238.634	42564.4	0	1268.23	1964.84	11104	0	3287.7	1657.39	0	0	0	2128.87
27_vRhyme_unbinned_42_unknown-taxonomy	2165.21	-0.599971	1.65395	-0.362749	0.716792	0.936466	0	3140.11	647.691	5578.45	424.45	466.123	3177.94	9333.2	731.091	0	0	1009.42	1204.26	0	0	0	0	0	3258.9	6754.51	1972.12	0	1230.79	0	38563.5	0	25527.7	0	2300.81	0	0	0	0	0	1270.19	4641.28	0	0	0	4451.63	19663.3	0	0
28_vRhyme_unbinned_41_unknown-taxonomy	6759.86	-0.333136	0.857861	-0.388334	0.697769	0.936466	36072.1	4431.41	30204.3	1737.38	848.9	20891.6	2438.65	887.695	0	366.23	1136.14	0	392.791	0	3087.61	5903.88	1707.94	2213.36	2553.59	12147.7	1375.49	2890.85	0	32511.1	111868	55598.4	1558.64	1143.14	3968.35	0	6677.76	8988.38	3350.67	0	312.882	0	427.765	2995.61	4710.95	1283.38	14429.9	4930.31	868.736
28_vRhyme_unbinned_42_unknown-taxonomy	8660.49	-0.445456	0.819404	-0.543634	0.586693	0.936466	47723.4	3710.36	35519.2	2935.97	2331.59	20857.1	3774.73	1811.34	0	1017.31	913.487	0	314.492	1294.38	3172.67	8181.2	1331.06	2362.33	3214.29	15756.8	1235.81	3343.16	0	34859.2	181699	90278.5	2094.39	1138.06	4420.04	0	12356.9	8617.66	9382.89	0	664.515	0	960.796	2038.18	4094.13	1262.54	19103.2	6415.09	813.268
29_vRhyme_bin_7_Caudoviricetes	195.387	-0.912505	2.29504	-0.397599	0.690926	0.936466	1118.21	4655.47	0	0	0	0	470.336	0	0	0	0	0	523.506	0	0	0	0	0	477.442	0	318.204	0	0	0	0	0	17566.4	224.274	68705.5	885.814	0	0	0	3215.99	0	0	0	830.851	0	0	0	0	0
29_vRhyme_unbinned_13_unknown-taxonomy	461.983	1.09255	2.35436	0.464054	0.642609	0.936466	839.847	0	12665.3	1310.6	0	0	0	0	0	0	708.999	19189.3	0	0	0	0	0	0	0	7114.63	0	3772.79	0	0	0	0	9616.19	5315.07	19225.1	16798.9	0	0	0	0	0	0	0	0	0	0	0	0	828.893
29_vRhyme_unbinned_34_unknown-taxonomy	123.35	1.36829	2.81264	0.486479	0.626628	0.936466	1224.78	17411.8	0	0	0	0	1137.37	0	0	0	0	0	0	1534.98	0	0	0	0	0	0	5596.31	0	0	0	0	0	30730.3	0	17110.5	0	780.767	0	0	0	0	31254.6	0	0	0	0	0	0	739.051
30_vRhyme_bin_8_Autographiviridae	569.527	0.849191	1.9854	0.427717	0.668857	0.936466	0	0	0	1874.05	3219.23	2018.74	0	112781	517.327	0	638.731	0	0	0	0	0	2162.44	1988.83	0	0	528.181	3035.5	0	3734.91	0	0	2219.98	44137.6	0	312.728	0	0	0	2409.26	0	0	0	0	0	0	0	0	0
30_vRhyme_bin_9_unknown-taxonomy	6607.28	-0.535102	1.13484	-0.471522	0.637268	0.936466	4041.77	4410.17	12553.6	2746.66	1907.96	40105.5	10134.6	0	0	0	0	4579.72	638.69	13793.3	3707.67	0	11112.9	1099.23	5140.94	0	0	2252.88	31995.6	32545	23290.1	11234.7	14339.7	20965.6	0	0	1997.96	2743.8	0	0	18418.4	7097.93	976.107	1113.21	0	7360.08	341.107	0	1315.6
30_vRhyme_unbinned_21_unknown-taxonomy	1585.41	0.763808	1.95569	0.390556	0.696125	0.936466	8813.63	0	1518.88	0	0	1993.03	0	0	0	0	0	8488.72	5953.99	1220.45	0	2556.63	0	1026.87	1520.34	1866.54	971.261	8226.73	0	0	0	0	0	22825.1	0	0	0	0	0	0	0	2516.9	0	4485.3	0	1721.1	0	0	18024.7
30_vRhyme_unbinned_49_unknown-taxonomy	745.031	-1.45119	2.68343	-0.540798	0.588647	0.936466	0	0	0	0	12967.6	0	0	0	0	0	0	0	305.432	0	8542.79	4303.93	0	0	0	0	3944.25	0	0	0	0	0	0	57396.6	0	0	0	0	0	0	1646.22	14392.1	1642.16	0	1522.14	0	0	5567.93	0
30_vRhyme_unbinned_6_unknown-taxonomy	1819.34	0.621824	1.31489	0.472911	0.636277	0.936466	2039.17	0	4587.43	2683.93	4141.48	2213.58	652.315	1011.68	405.077	0	0	0	1918.01	10386	6842.29	765.338	4653.77	0	0	3650.64	2095.15	704.902	0	5440.39	0	0	1573.83	35374.3	2770.93	16067.7	766.353	0	0	0	2958.03	0	0	0	0	0	0	0	530.46
31A_vRhyme_bin_15_Caudoviricetes	4801.13	-0.515132	1.33741	-0.385172	0.70011	0.936466	2611.8	4819.54	13272	1979.34	1458.79	35060.7	5087.39	0	807.226	0	0	12317.1	0	0	2933.16	0	0	854.483	3724.29	0	0	75302.5	18161.1	22173.4	13988.7	6362.88	51787.6	1388.46	170587	0	1300.48	0	0	0	2296.38	1842.05	776.101	0	0	5941.96	0	0	1335.92
31A_vRhyme_unbinned_16_Caudoviricetes	1433.97	1.05927	2.14766	0.493223	0.621855	0.936466	4604.85	0	0	0	3473.9	1157.53	0	12557.9	0	0	11223.2	0	0	0	2344.44	0	0	740.623	4935.98	0	0	1932.27	0	7136.35	0	0	5698.82	0	30403.8	0	0	0	0	3570.29	0	0	0	0	0	0	4174.94	42157.6	0
33_vRhyme_unbinned_12_unknown-taxonomy	8280.61	-0.837847	1.8843	-0.444646	0.656576	0.936466	45452	0	4731.11	8233.26	0	2261.61	0	0	0	379.357	39054.9	0	0	0	0	29137.8	0	0	646.235	0	0	0	10967	0	21205.7	16699	2647.36	54174.1	9878.02	45237.3	0	0	0	0	0	0	8011.74	28193.8	0	0	24487.2	21230	0
33_vRhyme_unbinned_2_unknown-taxonomy	18513.1	0.102963	0.267203	0.385336	0.699988	0.936466	48140.1	11521.3	21803.7	14266.5	11784	21868.5	12907.8	9000.93	28848.3	15988.1	16097	24764.4	16362	20560.9	15364.2	24055.4	39437.8	17176.9	8005.59	12600.8	15605.9	16000.1	23382.5	22288.8	12978.8	23284.1	9966.6	19880.5	17222.9	53537.7	24895.7	3511.88	9292.33	2140.36	13362.1	6003.03	19814	7591.25	38193.1	25979.5	39024.7	14811.9	8949.08
33_vRhyme_unbinned_8_unknown-taxonomy	8343.78	-0.689629	1.66172	-0.41501	0.678135	0.936466	1492	1447.4	0	2010.71	555.494	7679.19	47495.2	5101.77	0	0	0	4235.85	0	0	26047.7	0	0	9309.93	8407.08	8762.86	0	17236.1	0	965.487	44148.6	61205.8	0	61802.3	0	30463	8753.4	0	0	2100.38	7263.74	0	0	0	0	0	0	0	0
34_vRhyme_unbinned_13_unknown-taxonomy	4360.97	0.397276	0.837444	0.474391	0.635221	0.936466	0	4979.89	1253.19	8011.46	9105.48	4960.93	1742.18	4770.74	2167.89	1920.41	367.921	6701.35	4179.64	11547.3	7773.5	5531.11	1438.34	0	1023.61	19947.6	8203.92	3774.95	10172.5	3344.27	0	0	8221.61	7698.61	6872.95	1105.66	15115.6	0	0	0	3247.94	5038.96	0	0	10788.6	334.245	1187.83	4583.06	1557.79
34_vRhyme_unbinned_24_unknown-taxonomy	6873.65	0.885958	1.72801	0.512703	0.608159	0.936466	5816.9	2150.93	3871.32	10406.4	57276	0	0	72843.1	0	0	0	0	15063.3	0	2338.47	0	24369.8	0	1414.24	1450.36	0	551.615	0	0	0	0	11060.4	6052.49	11540.9	0	19567.2	7658.66	0	0	1689.28	0	0	0	0	0	0	30330.2	22817.6
34_vRhyme_unbinned_25_unknown-taxonomy	3682.82	0.27836	0.55859	0.498326	0.618254	0.936466	944.828	26441.9	1769.75	4747.28	5127.19	1802.25	363.289	795.95	6362.15	1437.36	825.06	0	3177.27	4160.03	1834.81	3726.63	1424.22	1961.16	5734.13	4318.77	4247.65	7802.49	3112.3	916.789	1583.92	6091.01	1107.96	1890	2806.88	3455.81	15846.8	0	0	9940.49	1858.63	2966.22	5439.41	2528.25	441.208	1063.03	5509.73	4720.76	2542.93
35_vRhyme_unbinned_28_unknown-taxonomy	2075.73	0.200155	0.554424	0.361014	0.718089	0.936466	8264.86	0	4578.31	9755.57	1659.06	1200.82	869.084	891.415	0	2656.81	3072.85	1331.1	893.649	1271.53	1290.86	2714.97	687.409	396.914	3256.49	619.323	2426.3	1065.45	1432.09	2189.28	7492.73	830.895	893.257	1866.77	1658.32	131.415	521.312	170511	0	1813.31	1181.2	4615.46	391.4	1953.8	654.45	353.6	1378.94	7786.12	706.239
35_vRhyme_unbinned_3_unknown-taxonomy	1344.83	0.33601	0.878334	0.382554	0.702051	0.936466	15274.7	0	8294.55	5191.99	2965.38	547.982	348.57	0	1301.13	2144.88	1119.55	1688.28	397.968	1014.81	649.906	3813.5	643.652	0	550.987	0	795.509	776.147	2233.17	968.663	0	0	302.816	438.386	890.46	188.723	0	135430	0	1017.49	291.353	3233.06	0	408.934	1335.62	0	946.512	7373.01	1032.01
35_vRhyme_unbinned_30_unknown-taxonomy	1634.39	-0.749799	1.43783	-0.521479	0.602033	0.936466	2164.83	1527.05	2671.72	4022.53	959.339	0	0	695.527	0	1707.76	896.907	0	0	6779.71	0	0	0	0	1631.26	0	2094.22	1515.59	0	0	1812.68	0	0	1547.42	0	0	0	190863	5901.41	0	0	4956.33	639.255	10658.3	1911.54	0	0	11752.5	1212.48
37_vRhyme_unbinned_9_unknown-taxonomy	3313.33	0.363106	0.953648	0.380755	0.703385	0.936466	0	2189.69	461.822	3488.21	8517.02	4329.74	3966.07	628.578	724.258	4157.17	0	8190.7	6199.89	22617.4	1649.01	6453.69	1093.93	0	1687.93	0	3940.55	1951.7	11026.2	3205.59	0	0	2305.05	12884.5	1144.88	205.027	1125.11	0	2943.16	180306	266.954	0	0	0	13288.6	538.96	0	6888.06	2060.12
38_vRhyme_unbinned_84_Muvirus	627.916	-0.884047	1.90368	-0.464388	0.64237	0.936466	812.807	0	0	0	1399.45	0	0	0	0	2173.75	643.468	0	0	0	0	0	2220.32	0	637.795	7482	3959.05	1158.28	1047.57	0	0	0	0	0	0	0	1568.74	0	5388.24	0	99568.2	1156.88	0	0	0	1258.07	7590.85	0	0
38_vRhyme_unbinned_85_unknown-taxonomy	1353.68	1.12483	2.14729	0.523839	0.600391	0.936466	0	0	0	2331.08	403.021	13677.9	0	0	522.208	0	0	1569.22	9321.51	0	2261.61	24838.3	0	0	0	4739.57	0	6053.73	0	0	0	0	0	0	0	0	0	0	0	0	39559.5	0	0	0	0	870.227	0	8986.51	5469.44
39_vRhyme_bin_19_Caudoviricetes	481.603	-0.678404	1.80598	-0.375643	0.707182	0.936466	0	0	0	0	0	0	3737.93	675.69	0	456.803	1033.5	0	0	0	0	1922.14	2374.17	0	0	1255.79	0	3466.22	1247.22	2322.67	421.766	263.292	0	0	0	154.635	0	0	0	2447.42	0	448891	0	0	0	0	0	5499.08	727.332
3_vRhyme_bin_4_Caudoviricetes	413.73	1.38318	2.47939	0.557869	0.576934	0.936466	0	341454	0	0	0	7348.37	0	1192.69	0	0	0	0	0	0	0	0	0	1521.68	1397.36	751.234	0	983.408	0	0	0	0	0	0	1491.47	0	0	0	0	0	9664.89	0	0	869.797	2773.78	0	0	13291.2	0
3_vRhyme_bin_6_Caudoviricetes	834.019	0.982497	1.74314	0.563636	0.573002	0.936466	0	80981.2	1432.22	0	0	966.072	7276.49	0	0	0	0	0	3591.42	0	8265.96	0	0	1389.73	0	980.1	392.204	0	0	0	7032.16	0	0	483.386	895.99	0	1283.66	0	0	1273.68	430.571	0	0	0	0	0	673.143	0	395.306
3_vRhyme_bin_9_Caudoviricetes	2504.27	0.82198	1.80355	0.455758	0.648564	0.936466	13917.9	28215.3	2233.85	7674.29	6923.89	0	0	0	0	0	0	0	1839.71	0	3248.04	0	0	0	3571.17	3191.59	0	0	0	0	2788.97	0	1020.87	0	1091.41	0	13066.4	0	0	0	542.52	0	3245.08	0	0	0	2696.8	0	6950.67
3_vRhyme_unbinned_11_unknown-taxonomy	8807.63	-0.531529	0.957596	-0.555066	0.57885	0.936466	1331.35	77548	622.604	2270.59	337.087	0	403.432	2577.54	0	2911.46	1191.4	0	0	13274.5	1011.05	0	849.733	0	35495.9	1121.9	13159.2	3725.29	431.351	1332.84	5449.26	1328.86	9194.88	0	21581.2	362.132	0	21355.5	22370.5	20055.4	9798.37	30194.2	1870.87	41464.6	1061.84	7921.37	4747.68	0	24012.9
3_vRhyme_unbinned_4_Caudoviricetes	1396.11	-0.740908	1.77989	-0.416266	0.677216	0.936466	0	154525	0	0	0	0	0	0	0	0	0	0	425.794	1337.39	2932.41	0	0	0	1979.7	1486.64	1095.21	13138.4	0	2025.19	0	10754.9	0	263.467	2447.38	1008.34	0	0	0	0	713.313	0	6079.62	9116.64	0	3674.46	0	16949.2	3399.95
40_vRhyme_unbinned_7_Paenibacillus-phage-Wanderer	2468.78	0.241392	0.590227	0.408981	0.682553	0.936466	1748.09	1706.51	7425.64	19741.9	1168.68	2082.33	6229.44	2344.46	813.083	2060.87	485.562	1681.62	2006.67	0	911.808	0	681.763	959.831	2413.73	2080.9	1527.19	886.255	1890.55	1408	6402.06	9125.54	2458.99	2933.7	3545.25	1215.83	590.981	0	3634.93	1882.35	1270.19	1656.13	32770.4	2252.38	839.332	279.158	716.084	0	2861.67
41_vRhyme_unbinned_28_unknown-taxonomy	745.733	-1.10999	2.23725	-0.496142	0.619794	0.936466	0	0	0	2499.1	0	0	0	0	4197.18	0	0	0	4411.3	2778.28	1605.74	0	0	2865.66	0	0	0	0	0	0	0	0	0	0	0	0	2821.17	0	0	0	315.752	0	577.052	143565	0	5295.06	11174.3	0	2515.58
41_vRhyme_unbinned_57_unknown-taxonomy	654.244	-1.02764	2.2314	-0.460538	0.64513	0.936466	0	0	0	1136.97	0	0	0	0	5251.36	0	0	285.447	3603.07	2095.47	2975.69	0	0	2438.95	0	0	0	0	0	0	0	0	0	0	0	0	3280.02	0	0	0	462.147	0	0	152111	0	4297.54	9197.2	0	2337.46
42_vRhyme_unbinned_1_unknown-taxonomy	181.98	-1.1412	2.61875	-0.435779	0.662997	0.936466	2578.4	0	0	0	6651.91	0	0	0	0	0	0	0	0	0	0	0	0	0	0	1268.33	1167.36	0	0	1964.85	0	0	0	335.322	0	0	963.346	0	0	0	0	0	0	1239.79	349026	225.559	0	0	0
42_vRhyme_unbinned_22_Caudoviricetes	3914.75	0.861586	1.91714	0.449413	0.653134	0.936466	23940.4	0	12941.3	0	6708.78	1170.38	0	0	0	0	1350.1	0	2499.11	0	27138.6	0	13290.8	0	4743.07	6863.34	0	11178	0	27495.2	0	0	0	0	0	0	22666.3	0	0	0	0	5732.74	5294.9	0	113688	0	1793.23	0	0
43_vRhyme_bin_8_unknown-taxonomy	34822.4	0.126102	0.242127	0.520809	0.6025	0.936466	27054.9	36268.9	19803.6	14533.1	33445.8	29976	20570.3	72121.5	47329.6	15624.5	13975.5	18611.7	102310	24470.9	18116	29410.5	40893	76287.4	28208.9	24169.4	25115.9	82036.3	34412.8	19196.5	21873.6	24330.6	23547.8	24045.2	33499.2	23708	24489.7	24656.4	23590.5	54321.1	25884.5	25125.9	21628.4	28122.4	78581.4	109343	47124.8	28432.3	24457.4
44_vRhyme_unbinned_69_unknown-taxonomy	7282.91	-0.56939	1.07761	-0.528382	0.597234	0.936466	41166.8	0	15583.3	5241.28	5822.79	15237.3	2309.53	1280.71	376.771	2396.9	765.055	9856.05	1115.61	0	24139	597.096	877.963	0	676.376	0	1011.04	0	4167.27	38467	27033.9	37215.7	0	2549.75	437.855	0	7077.35	4244.45	0	0	0	0	0	8058.6	18853.6	521.094	8843.39	37963.7	480.461
47_vRhyme_unbinned_106_Caudoviricetes	702.83	-1.2562	2.50558	-0.501363	0.616116	0.936466	0	0	0	0	1907.14	0	0	38038.2	0	0	2832.05	0	0	0	0	0	0	972.6	0	0	0	3262.19	819.157	4686.64	0	0	763.623	2844.43	0	317.174	0	0	0	0	0	0	0	0	0	0	0	0	118765
47_vRhyme_unbinned_129_unknown-taxonomy	1979.92	-0.547043	1.49505	-0.365903	0.714437	0.936466	1989.87	5364.3	3062.85	0	1387.09	1116.26	1169.48	733.96	748.661	0	1700.65	0	953.829	0	3493.52	1209.59	0	0	0	10711.9	0	1608.43	0	2552.4	0	0	0	22466.6	5805.5	0	2997.34	0	5989.45	0	0	0	0	0	1308.9	0	0	0	4571.8
47_vRhyme_unbinned_42_unknown-taxonomy	1043.18	0.744833	1.91147	0.389666	0.696784	0.936466	3590.03	2211.45	2487	6001.88	1131.59	2534.92	0	0	1591.03	0	641.889	0	1576.99	0	2606.34	0	0	0	4534.49	0	0	0	0	0	0	0	2576.47	0	0	0	1118.7	0	3164.52	0	0	0	0	0	0	5777.44	0	0	4906.17
48_vRhyme_unbinned_30_Caudoviricetes	484.581	0.879868	1.98539	0.443171	0.657642	0.936466	4507.82	0	0	7897.2	0	985.691	1841.87	0	906.787	0	643.468	0	0	0	624.536	0	0	377.76	3292.66	0	425.505	5457.86	681.124	0	0	0	0	0	0	0	0	0	0	0	410.478	0	0	0	0	1835	0	0	4822.58
48_vRhyme_unbinned_52_unknown-taxonomy	1136.35	-1.08804	2.26129	-0.481158	0.630404	0.936466	0	0	0	2742.18	0	0	3400.07	0	0	0	0	0	1518.75	4850.91	3025.68	0	0	9699.4	0	0	0	0	24417.8	0	32048.1	0	0	1338.38	0	994.997	0	2342	0	0	0	37312.8	0	0	5182.15	0	0	0	0
49_vRhyme_unbinned_15_Caudoviricetes	1063.13	-1.08591	2.86591	-0.378904	0.704759	0.936466	0	2886.31	0	0	0	8042.48	0	0	0	0	2849.42	0	0	0	3668.12	0	0	0	2269.06	3103.21	0	0	0	15535.7	8332.18	9029.19	0	0	0	0	0	0	0	0	0	0	0	0	0	0	0	0	0
49_vRhyme_unbinned_19_unknown-taxonomy	17281.1	0.289704	0.54414	0.532407	0.594444	0.936466	5944.15	3552.13	16227.6	9605.46	22970.6	6365.39	17513.5	1310.47	6600.32	10234.8	9310.15	55487.6	4019.15	20546.1	16481.2	49933.9	74940.2	34842.3	9060.55	33009.5	4536.25	6670.12	45042.1	9813.67	10281.7	15878.6	22484.4	6801.52	4289.14	29537.2	13781.5	45869.8	27487.1	0	4630.08	4321.08	4529.33	2710	0	9390.86	1866.41	10746.7	4350.71
5_vRhyme_unbinned_20_Human-betaherpesvirus-7	1798.5	-0.584442	1.07028	-0.546064	0.585022	0.936466	2589.53	786.885	972.676	91072.1	0	0	633.582	2611.01	743.78	2341.77	2618.87	0	0	5540.44	1487.1	0	972.535	0	4397.05	776.298	3170.94	773.988	2033.51	535.676	3156.61	490.333	1666	574.112	7930.25	952.016	0	5818.36	0	0	0	5777.5	0	2327.03	595.004	0	0	14189.2	3206.2
7_vRhyme_unbinned_14_Caudoviricetes	1082.29	-1.08623	2.68195	-0.405015	0.685467	0.936466	0	2344.2	0	0	0	33878.1	0	0	0	0	2689.93	0	0	0	2552.61	0	0	0	3390.32	3999.55	0	0	0	20674.3	10139.7	11601.1	0	0	0	0	0	0	1697.98	0	0	0	0	0	0	0	0	0	0
AF037218.1	2580.06	-0.387906	0.949097	-0.40871	0.682752	0.936466	4631.89	1260.5	1215.56	96095	0	0	781.44	4028.1	626.649	5066.84	4344.79	0	704.695	8817.38	2551.12	461.842	1455.27	688.482	4211.38	1656.15	3834.17	1060.05	1297.34	0	6522.57	489.379	1613.33	506.612	6519.9	1667.39	0	13306.1	0	0	0	11773.6	646.91	4326.27	1592.49	0	0	13722.2	2698.39
30_vRhyme_unbinned_28_Jarrellvirus	8244.4	-0.239027	0.679095	-0.351978	0.724855	0.939379	20080	0	7016.27	6221.43	14841.7	2978.05	11316.2	0	17171.4	6291.55	6567.32	3792.15	2762.48	0	11740.1	19672.3	24924.6	2278.27	5052.93	1885.01	1150.71	338.957	27741.2	4748.04	5517.68	5141.82	5150.91	43865.5	3256.72	8025.19	10174.8	0	10738.8	22739	3867.97	3369.06	2111.07	9558.03	10970.2	0	10298.5	7358.04	1894.5
30_vRhyme_unbinned_44_unknown-taxonomy	14945.6	0.163075	0.465774	0.350116	0.726251	0.939379	47664.5	7413.29	25921.3	12172.9	19114.3	15261	13596.2	0	11807.8	13894.4	16360.7	19643.3	13980.7	4411.38	16273.8	18242.8	38295.9	16960.9	9052.11	10389.3	11892.9	5455.7	25950.1	19898.4	8377.11	14306.5	12202.8	41179.3	9998.77	11872.3	24802	0	10849.4	3250.51	17349.2	9638.93	20245.6	6792.85	50213.7	4296.05	601.171	10513.2	7874.87
34_vRhyme_unbinned_19_unknown-taxonomy	3210.83	0.357674	1.00921	0.354408	0.723033	0.939379	825.532	6268.53	1477.83	832.287	6600.81	3558.5	2460.73	942.247	306.492	2369.34	0	2124.58	5090.76	15111.9	2355.63	2574.22	1168.74	0	1247.86	12983.4	9455.46	1815.69	0	2512.17	581.077	336.746	0	21635.5	390.844	0	21991.2	0	0	0	0	2169.15	0	0	3782.72	0	337.479	2637.28	2545.27
40_vRhyme_unbinned_24_unknown-taxonomy	5985.89	-0.294423	0.847263	-0.347499	0.728216	0.939379	1414.06	0	5996.84	5515.72	1123.35	8955.11	4831.81	0	8012.72	0	0	3505.23	14779.2	0	4089.7	19850.4	3710.88	10778.4	6305.61	3809.6	8770.95	6582.68	5915.68	4302.35	2461.15	6930.49	2479.24	11361	4181.29	7048.97	9952.18	4022.46	0	0	4977.41	0	14740.2	4287.32	19559.3	33043.3	0	3472.47	9921.72
10_vRhyme_bin_12_unknown-taxonomy	3845.63	0.309591	0.907864	0.341011	0.733095	0.93968	0	868.653	777.685	4481.8	8121.42	3777.02	3360.59	772.394	16291.9	3015.16	0	3877.94	3194.75	22031.4	2203.41	6039.13	2535.08	0	565.455	848.189	4267.07	6840.68	10407.5	3726.44	0	0	12837.8	7176.03	3852.21	0	477.269	1773.7	5317.81	5365.43	539.649	0	0	0	9632.41	376.677	0	10028.3	2411.68
21_vRhyme_unbinned_28_Caudoviricetes	10979.5	-0.307365	0.907214	-0.338801	0.73476	0.93968	6461.1	10266.1	34426.8	5222.24	4952.47	93238.8	13750.1	0	1252.32	0	322.918	8816.32	511.858	1104.86	9004.66	0	2019.88	2861.4	11849.2	214571	0	4779.95	64987.8	51422.8	39685.8	18752.9	47455	3441.04	0	0	3836.57	4255.55	0	0	7104.43	5519.27	1731.16	1411.8	1511.78	15967.8	684.029	4852.48	3474.16
34_vRhyme_unbinned_22_unknown-taxonomy	3164.35	0.55762	1.66595	0.334716	0.73784	0.93968	0	0	0	1224.35	0	15548.5	4345.42	0	2099.57	0	0	1166.93	16439	0	3101.04	20415.6	0	0	4188.47	4985.58	2672.36	7068.45	0	10178.9	0	0	0	0	0	0	24628.2	0	0	0	6381.07	0	2733.1	0	0	1883.38	0	10043.2	1114.04
40_vRhyme_bin_1_unknown-taxonomy	1245.95	-0.34726	1.03945	-0.334079	0.73832	0.93968	1488.82	3098.16	1678.52	3740.25	474.725	458.005	946.693	0	0	1089.5	0	947.299	558.45	0	3780.05	601.494	0	2919.93	1256.3	752.554	0	273.109	465.038	2262.33	1201.98	2394.43	13620.7	1221.53	724.535	299.388	0	0	0	0	413.349	0	51045.6	1291.71	0	0	912.644	0	3972.59
6_vRhyme_bin_4_unknown-taxonomy	2329.84	-0.616747	1.80398	-0.341882	0.73244	0.93968	0	0	0	0	16518.9	2033.62	1366.85	0	0	0	4865.09	0	0	0	0	12287.2	0	0	2517.42	36495.9	0	0	1498.64	3102.9	0	24580.6	0	767.176	0	0	1652.82	0	0	0	2237.54	2303.43	4291.04	0	18404.2	3976.69	103574	0	1065.61
28_vRhyme_unbinned_27_Enterococcus-phage-SANTOR1	1071.04	0.581222	1.761	0.330052	0.741361	0.941034	0	0	1761.76	3069.27	2938.18	5233.57	908.557	0	0	0	4361.37	0	336.493	0	0	0	0	30580.5	1337.08	0	2253.33	5653.25	0	548.38	9047.04	63413.2	0	2007.58	0	0	0	0	0	0	0	0	0	2482.82	0	0	0	2864.79	114.842
49_vRhyme_unbinned_66_Caudoviricetes	259.217	-0.927138	2.8515	-0.325141	0.745075	0.943233	0	0	0	0	0	1076.35	6582.69	0	0	0	0	0	2783.19	0	0	0	0	0	0	0	7239.13	0	0	791.869	5045.87	0	0	0	602.858	0	1276.45	0	0	0	0	0	0	0	0	0	0	0	0
12_vRhyme_unbinned_43_Caudoviricetes	532.565	-0.542615	1.98655	-0.273144	0.784743	0.945532	2894.93	1762.26	0	0	0	0	0	0	0	0	83778.7	0	0	3280.98	583.497	0	0	0	0	0	0	732.968	921.038	742.112	1928.07	1693.27	0	0	0	0	0	5642.99	0	2727.23	0	2566.82	0	1210.58	1196.01	0	0	0	1236.7
14_vRhyme_unbinned_18_unknown-taxonomy	22894.5	0.0706233	0.264531	0.266976	0.789488	0.945532	12045.8	5215.64	12986.9	17869	8451.91	14673.7	17693.5	18719.7	16969.3	47799	7185.52	37506.7	20056.9	5337.47	20905.2	68288.8	67813.5	40714.1	17559.3	13374.5	28053.7	17072	29369.7	10962.3	19834.2	24149.4	25748.5	23204	16154.6	31901.2	28438.3	12491.4	18891.6	14201.2	12986	18591	25945.3	19713.2	42427.4	58249.4	7184.42	10351.6	25630.1
14_vRhyme_unbinned_3_Caudoviricetes	591.57	0.595951	1.99221	0.299141	0.764833	0.945532	0	0	0	0	2942.3	2584.99	0	79814.5	0	0	2823.36	0	53664.9	0	0	0	2334.65	993.882	0	0	0	3488.89	614.573	6079.82	0	0	825.402	3371.36	0	303.835	0	0	0	712.241	0	0	0	0	0	0	0	2879.76	1893.72
17_vRhyme_unbinned_17_unknown-taxonomy	2280.04	-0.150803	0.519839	-0.290095	0.771744	0.945532	7113.25	2941	3191.7	3571.1	916.482	7102.12	2433.3	0	1623.24	2364.09	1586.96	502.12	313.845	807.812	1075.22	111618	3199.91	1332.27	1614.38	2401.44	1007.34	511.674	7678.06	844.801	1159.09	562.834	0	3234.19	1176.22	1158.03	1230.81	4055.76	0	3325	1927.52	1733.6	646.91	4267.85	8274.97	955.835	3610.05	4571.09	1006.23
19_vRhyme_bin_5_Caudoviricetes	261.232	0.834969	2.64865	0.315243	0.752577	0.945532	0	0	0	0	3128.57	0	0	84084.3	0	0	896.907	0	0	0	0	0	0	29551.5	0	0	0	3294.58	529.946	5850.09	0	0	727.164	3690.72	0	0	0	0	0	743.129	0	0	0	0	0	0	0	0	2251.53
1_vRhyme_unbinned_13_unknown-taxonomy	5880.54	-0.541981	1.86763	-0.290197	0.771666	0.945532	37665.9	0	4939.78	8727.25	0	1691.98	0	0	0	690.456	32258.7	0	0	0	0	18248.3	0	0	696.872	0	0	0	0	0	10655.5	7181.38	2482.28	49415	5901.37	21105.9	0	0	0	0	0	0	6019.33	25720.7	1040.58	0	17595.5	12587.7	0
1_vRhyme_unbinned_14_Caudoviricetes	589.924	0.453372	1.63441	0.277392	0.781479	0.945532	197557	4706.44	0	0	4106.86	0	0	0	1340.17	614.322	0	0	0	0	1849.73	0	0	739.559	692.05	0	715.958	0	2359.7	579.081	0	0	1832.09	765.724	522.661	674.365	0	0	1999.84	0	0	0	0	0	0	0	9509.88	0	1209.36
25_vRhyme_unbinned_12_unknown-taxonomy	9688.51	-0.104071	0.335126	-0.310544	0.756148	0.945532	19849.3	5243.78	13921.9	7505.14	8828.56	6813.24	13018.9	0	10832.6	6861.24	4010.03	12808.1	5172.29	8031.08	8549.5	24689.9	12164.5	8495.88	9650.12	5282.38	6469.52	7098.67	25433.3	9110.73	6355.09	2424.96	7630.16	11961.3	9298.21	7118.63	12898.3	16194.2	13865.5	8879.39	5492.66	13892.9	3974.29	17097.4	14910	5239.23	10034.2	11668.7	3434.32
30_vRhyme_unbinned_19_unknown-taxonomy	553.626	-0.738508	2.53726	-0.291065	0.771002	0.945532	0	0	5346.87	1469.66	565.384	0	0	0	0	0	0	0	0	0	14892.6	0	15144.2	0	11037.8	770.362	0	700.584	0	0	0	0	0	38212.2	0	0	0	0	0	0	0	0	40259.6	9733.29	0	0	0	0	0
36_vRhyme_unbinned_2_unknown-taxonomy	3871.2	-0.390563	1.4845	-0.263094	0.792478	0.945532	148648	0	12663	0	17039	1696.71	572.03	0	0	6023.77	10860	0	4049.57	0	14257.6	0	0	0	1548.07	0	0	2395.37	0	9609.35	14869	12609.4	1149.49	3326.36	1374.41	0	0	0	174318	0	740.583	0	10951.5	0	10544.8	340.944	22700	10118.1	0
37_vRhyme_bin_13_unknown-taxonomy	1380.19	-0.523408	1.95418	-0.26784	0.788823	0.945532	36876.9	0	0	0	0	0	0	0	5791.14	10721.8	0	0	412.204	0	2829.44	2655.59	0	0	0	2010.33	0	0	0	4684.52	0	0	576.262	0	0	9027.6	0	0	0	32864.8	0	0	1585.7	9791.71	751.526	0	7758.98	0	578.897
37_vRhyme_unbinned_8_Caudoviricetes	1328.3	-0.408334	1.44286	-0.283003	0.777174	0.945532	887.566	846.353	607.78	0	0	0	0	457.485	2506.6	7440.12	0	282.489	0	5341.51	0	613.59	0	13683.4	4773.21	0	0	28939.8	925.968	4228.24	13119.7	1114.22	0	0	0	0	0	0	0	210529	0	719.606	469.871	5007.82	0	787.596	386.467	0	2455.43
3_vRhyme_bin_15_Caudoviricetes	1613.57	0.278372	0.95037	0.292909	0.769592	0.945532	0	65536.1	1541.69	1534.63	1500	2321.82	0	910.012	4206.95	402.985	0	450.355	0	1077.98	2698.86	3447.32	2257.02	1199.26	922.331	3813.55	1875	7583.36	0	1488.46	838.426	3610.72	6364.2	947.175	3398.68	680.294	2825.98	2850.35	5114.05	2047.69	0	0	1527.32	993.126	0	0	0	0	492.18
40_vRhyme_unbinned_18_Jarrellvirus	2069.94	-0.203281	0.764699	-0.265831	0.790369	0.945532	0	7403.73	1447.04	5550.45	698.076	1078.37	1007.58	1627.85	1985.37	0	0	1247.54	3451	1561.86	844.653	719.154	1283.07	1288.64	5114.42	1803.89	1620.62	2536.78	842.162	1292.61	1916.84	1791.53	2452.91	730.885	2037.18	1031.06	572.562	0	0	1955.03	3606.75	0	19887.7	1194.35	1187.28	2788.6	0	0	1717.16
41_vRhyme_unbinned_35_unknown-taxonomy	40938	-0.0572494	0.188317	-0.304005	0.761124	0.945532	41949.4	23872.6	22517.5	20484.6	25291.4	67370.7	34809.5	43774.8	58937.3	40402.2	23819.4	46079.7	44982	40549.2	58694.5	52378.4	28720.1	37590.9	38535.4	49382.3	53116.9	29119	11988.3	29197.5	32758.9	30726	26137.4	41428.2	57120.3	49859	70147.3	29324.9	20976.9	26178.5	29957.7	62953.4	54414.2	50720.8	63065	14161.1	75133.1	77942	37356.4
42_vRhyme_bin_14_Caudoviricetes	7565.32	-0.354218	1.14654	-0.308944	0.757364	0.945532	4025.86	10058	22468.5	4863.78	3600.82	50412.3	14265.3	0	1059.06	0	0	6121.58	434.206	0	6379.67	0	1777.1	2007.98	12274.8	0	0	5961.98	38740.3	34640	29783	13484.2	18874.9	2521.45	0	0	3949.48	0	0	0	7948.35	0	1185.68	1372.85	29187.9	9177.21	517.709	0	2022.62
42_vRhyme_unbinned_19_unknown-taxonomy	508.816	-0.654143	2.51219	-0.260387	0.794565	0.945532	0	0	9213.63	0	0	0	0	0	0	2252.51	0	0	0	0	1046.86	5781.82	0	0	3483.16	0	0	1768.19	0	0	0	0	0	6960.47	0	205.521	0	0	0	0	1999.29	0	4832.69	0	35320.7	0	189.907	0	0
44_vRhyme_unbinned_1_Caudoviricetes	2836.12	-0.473118	1.81086	-0.261267	0.793886	0.945532	11128	5823.06	0	7199.34	2629.12	3751.99	0	0	0	0	0	0	0	0	10195.5	0	0	0	7288.22	0	4048.77	0	0	1986.02	5503.38	1550.18	2936	4162.49	3059.46	0	0	0	30166.1	0	1086.48	4190.24	0	0	839.877	0	20081.2	0	0
47_vRhyme_unbinned_121_unknown-taxonomy	31779.2	0.0575393	0.202721	0.283835	0.776537	0.945532	30555.8	23290.6	27299.9	20148.5	29924.1	22012	41269.8	28264.9	34762.5	27441	33093.2	37431.3	26380.4	30258.7	27926.5	49553.4	90761.9	51563.8	10413.3	17444.6	14982.4	38630.3	65005.1	24587.1	35655.1	50114.1	36591.1	19185.9	15799.7	37858.3	41056.3	32002.1	28007.8	38848	17519.9	13316.1	22690.7	11446.9	37502.7	33834.6	24107.3	15201	49766.4
47_vRhyme_unbinned_15_unknown-taxonomy	2285.3	0.345544	1.2898	0.267904	0.788773	0.945532	4071.99	15666	6286.48	3648.4	0	708.994	0	6202.71	0	0	10432.1	2496.55	0	1016.15	782.722	0	0	916.202	729.425	1334.94	2125.67	0	0	3698.92	6963.74	2379.17	358.518	796.208	3403.29	0	0	0	0	0	965.915	0	0	0	0	836.728	345.946	3011.47	20734.8
49_vRhyme_bin_31_unknown-taxonomy	4676.43	-0.339459	1.1703	-0.290062	0.771768	0.945532	1843.53	5752.97	12290.2	2618.96	1370.6	35440.9	5767.13	0	560.275	0	597.675	3173.93	0	0	4429.95	854.408	1613.36	1365.26	7681.27	3872.91	0	1363.39	30075.5	21761.6	22421	11516.2	10238	1374.67	0	0	1412.59	3802.69	0	0	2214.57	0	1045.97	0	0	6208.46	0	0	962.485
4_vRhyme_unbinned_8_unknown-taxonomy	1669.11	0.331311	1.22772	0.26986	0.787268	0.945532	731.685	1549.88	19876.6	0	940.383	5067.82	0	0	0	0	0	0	0	1607.56	725.268	44686.5	4131.51	2479.39	1570.98	769.702	0	805.293	3941.32	7573.57	2286.52	0	0	574.112	1154.09	292.472	1008.99	2390.83	0	3619.35	0	5467.63	0	723.749	604.821	0	0	0	132.029
5_vRhyme_unbinned_1_unknown-taxonomy	763.25	0.769564	2.88459	0.266784	0.789635	0.945532	0	0	0	209173	0	4821.57	0	0	0	0	0	0	1235.97	0	0	0	6072.34	0	0	0	6417.72	2697.63	0	0	0	0	0	10168.5	0	0	0	0	0	0	2797.28	0	29844	16808.5	0	0	0	0	0
5_vRhyme_unbinned_28_Whiteheadvirus	488.372	0.638137	2.37015	0.269239	0.787746	0.945532	10119.5	0	0	89088.3	0	568.278	1618.41	786.032	0	0	0	0	0	0	0	0	0	0	0	0	0	0	0	0	1577.79	476.978	2467.09	0	0	0	0	0	0	0	0	3035.08	789.499	0	0	0	0	9761.83	207.028
26_vRhyme_unbinned_8_unknown-taxonomy	2838.85	0.206276	0.823327	0.25054	0.80217	0.952202	23299.4	0	3906.67	5139.34	5280.49	4132.87	3552.61	1692.32	0	618.26	937.963	1799.2	2064.9	0	5592.47	1888.05	1036.05	0	2723.59	1746.5	265.478	1341.8	3037.54	66613.3	9880.36	1391.82	497.267	3701.6	1196.5	0	864.85	20420.9	0	0	0	847	391.4	2145.28	2404.56	1284.12	6017.76	2810.9	271.871
18_vRhyme_unbinned_11_unknown-taxonomy	1949.43	0.616743	2.56792	0.240172	0.810197	0.954981	0	0	0	0	42812.6	0	0	0	0	0	0	0	3023.26	0	15996.2	26607.6	47620.3	0	0	0	5501.96	0	0	13304	0	0	0	0	0	0	0	0	0	0	6907.8	5426.31	36531.3	0	8893.97	0	0	29390.3	0
29_vRhyme_unbinned_33_Caudoviricetes	5262.78	0.108275	0.453276	0.238872	0.811205	0.954981	17388.7	2388.8	6886.28	4491.88	6196.97	6216.55	3792.79	0	4829.69	7370.55	4966.15	6162.25	4394.47	2104.88	5170.14	6391.01	14490.6	4968.35	4087.19	3074.19	2957.26	1897.73	10928.4	3273.34	2747.1	3095.59	20347.4	4239.43	4032.88	4137.59	5542.24	0	5514.02	1627.98	4609.98	4649.89	8497.88	2255.63	16885.3	921.592	611.453	5612.83	2602.3
40_vRhyme_unbinned_11_unknown-taxonomy	18591.9	-0.0652361	0.278109	-0.23457	0.814542	0.954981	20614.4	28213.7	19207.2	14713.4	20767.6	17580.1	6812.17	11155.7	25834.2	14210.8	8890.91	9018.2	23761	18973.5	17503.4	25221	14511.8	19635	16309	18015.8	13638.4	34989.2	27769.2	14495	8070.74	13844.8	5287.64	14665.6	3640.19	18858	14206.8	2557.33	4862.5	65115.6	9995	27360.5	46977.6	8542.19	20280.3	34853.7	39527.3	27432.5	6645.99
43_vRhyme_unbinned_14_unknown-taxonomy	2159.18	-0.291734	1.22609	-0.237938	0.811929	0.954981	0	2274.64	3764.13	2993.1	2165.11	1533	6282.96	525.674	0	0	8595.62	2825.63	0	5399.3	780.484	0	0	2470.87	0	2258.32	402.38	348.673	0	8986.87	1206.07	1358.43	0	769.353	0	0	0	0	0	5209.17	2346.61	2000.43	0	1343.64	0	21346.2	616.291	3274.9	0
44_vRhyme_unbinned_26_unknown-taxonomy	692.331	0.387013	1.6414	0.235782	0.813602	0.954981	0	3143.29	1005.75	0	4157.14	0	0	0	2842.37	396.421	0	0	0	0	2002.69	0	0	1292.9	1077.86	0	1394.92	0	3413.84	0	0	0	698.806	1001.61	495.007	1477.18	0	1800.34	1552.08	0	0	0	0	0	0	0	59673.8	0	1434.35
31A_vRhyme_unbinned_1_Caudoviricetes	554.512	0.485728	2.09552	0.231793	0.816699	0.955156	0	0	0	1586.16	2516.21	0	0	47515.3	0	0	2108.84	0	0	0	0	0	2578.84	850.227	0	0	1071.16	3324.8	884.887	3888.42	0	0	46764.3	1954.59	22517.8	422.404	0	0	0	3016.12	0	0	0	0	0	0	0	0	0
17_vRhyme_bin_5_unknown-taxonomy	2781.64	-0.215763	0.990184	-0.217902	0.827505	0.964225	10170.4	1790.4	5044.69	1269.15	2077.74	3286.54	1451.82	690.568	0	0	2125.42	940.644	395.38	0	2538.44	17274	1496.21	712.956	0	3475.86	0	1794.1	0	4957.65	16351.9	8479.71	1028.97	1294.11	2391.15	517.754	1624	0	11687.1	0	851.096	0	0	3699.88	0	0	2898.2	4759.68	1210.14
17_vRhyme_unbinned_27_unknown-taxonomy	2283.84	-0.117811	0.571243	-0.206236	0.836607	0.964225	1880.11	1490.94	2138.06	2392.68	434.34	5395.26	4036.99	1113.34	1979.51	5129.85	2471.23	1164.71	3425.11	1129.06	1854.95	110589	4426.52	1697.26	1006.73	2904.69	0	166.24	7632.87	1409.06	1912.76	620.071	0	2844.43	1408.51	343.852	1683.25	9652.13	0	3917.33	1308.94	1724.99	0	2800.88	6754.47	1699.51	2160.95	2224.18	702.333
25_vRhyme_bin_13_Caudoviricetes	514.488	-0.401821	1.89195	-0.212385	0.831807	0.964225	1735.37	0	0	0	0	0	5625.3	859.18	349.44	0	0	0	0	0	0	440.949	1342.35	2268.69	0	2537.97	0	0	208796	2550.28	933.4	0	876.04	353.467	0	265.3	0	5276.71	0	1033.84	0	0	0	0	1951.35	0	0	0	0
26_vRhyme_unbinned_12_unknown-taxonomy	1753.98	-0.153895	0.741099	-0.207657	0.835496	0.964225	3839.76	0	1754.92	1769.87	1169.5	1351.01	303.745	0	1456.33	9852.78	4239.78	0	0	1211.05	2534.71	392.566	654.944	1158.82	2152.11	645.705	1761.22	238.565	695.914	91502.1	514.698	662.045	712.985	757.014	1297.9	346.322	1838.61	2752.68	2007.39	0	5867.25	0	416.281	1590.3	3438.04	0	1883.35	8920.66	1597.63
38_vRhyme_unbinned_68_unknown-taxonomy	1349.3	-0.469173	2.26487	-0.207152	0.835891	0.964225	0	0	0	0	7203.29	2932.72	0	0	0	0	0	0	0	0	0	13227.4	0	0	1140.56	13652.2	0	0	1450.16	4699.34	0	36530.8	0	2031.53	0	0	2038	0	0	0	13445.3	0	7947.62	0	2357.11	0	0	0	1632.79
44_vRhyme_unbinned_67_unknown-taxonomy	476.448	-0.41479	1.99125	-0.208307	0.834989	0.964225	897.11	0	0	0	1313.73	0	0	0	0	1629	0	0	0	0	0	0	997.942	0	0	6335.04	3079.36	817.168	816.692	0	0	0	0	0	0	0	1361.34	0	5340.45	0	1529.96	1816.23	463.173	710.767	0	0	36598.9	0	0
4_vRhyme_unbinned_30_unknown-taxonomy	856.309	-0.548145	2.69373	-0.203489	0.838753	0.964363	0	0	21498.1	0	0	2677.67	21302.9	0	0	0	0	0	7463.04	0	0	0	0	3686.09	0	0	1213.61	0	0	0	17642.7	0	0	1471.21	1579.04	0	2503.26	0	0	0	0	0	0	0	0	0	0	0	0
22A_vRhyme_bin_7_Caudoviricetes	11897.2	-0.191245	0.988613	-0.193448	0.846608	0.966392	4549.17	11878.1	42236.7	4952.28	4467.03	84080.8	16591.5	0	1424.11	0	0	11647.9	537.742	10935.7	9371.03	0	1542.79	3097.64	17411	0	13768.8	5563.65	60974.2	55722	48226.3	23084.8	47616.1	3073.78	0	0	5074.59	4284.41	0	0	8209.56	4546.6	1783.79	1960.29	0	15901.6	837.648	4157.98	3332.76
28_vRhyme_unbinned_35_unknown-taxonomy	2720.45	-0.369379	1.8885	-0.195594	0.844928	0.966392	0	0	0	7599.24	0	0	9413.4	0	0	0	791.11	2424.08	0	0	0	7266.31	15753.9	4385.21	0	0	0	4448.54	0	7173.4	4594.49	9511.89	0	0	648.948	0	3693.23	3354.27	18403.5	0	0	0	0	0	6932.26	0	0	0	4597.58
41_vRhyme_unbinned_20_Caudoviricetes	456.049	-0.467843	2.37437	-0.197039	0.843797	0.966392	0	0	4772.16	5305.13	0	0	0	0	6096.66	309.786	1930.4	0	0	0	0	0	0	264.964	0	1862.59	0	3808.41	1264.48	0	0	0	925.665	0	0	0	0	0	0	0	0	0	440.205	209975	9429.53	0	0	0	0
1_vRhyme_unbinned_31_Caudoviricetes	489.009	0.362055	1.89876	0.190679	0.848777	0.96655	91556.1	0	1855.27	0	417.857	1628.39	0	0	2316.26	1027.81	1035.86	0	0	0	0	0	1212.49	0	2392.03	0	0	0	0	0	0	0	0	0	884.007	0	1113.89	0	0	15118.8	36132.1	15115.2	427.765	0	0	589.581	0	6112.74	0
20_vRhyme_bin_8_unknown-taxonomy	4141.88	0.351549	1.92895	0.182249	0.855387	0.969439	0	0	0	6027.64	3894.22	15879.3	0	0	0	0	0	570.894	450.383	0	7140.75	0	12830.7	0	30092.1	865.997	18905.4	5781.7	8714.94	1844.17	0	0	0	0	0	0	807.994	0	0	0	0	0	42213.8	10285	12735	0	0	0	0
21_vRhyme_unbinned_27_unknown-taxonomy	1231.46	0.415631	2.26758	0.183292	0.854569	0.969439	0	0	0	0	7766.2	1417.99	0	0	0	0	0	0	0	0	0	20137.4	0	0	1523.96	167434	0	0	908.714	4424.09	0	30810.9	0	2941.69	0	0	1277.25	0	0	0	954.433	0	7427.03	0	4782.94	0	0	0	1412.48
18_vRhyme_unbinned_24_unknown-taxonomy	1335.42	-0.503342	2.8861	-0.174402	0.86155	0.971795	0	0	0	47903	0	5853.94	0	0	0	0	3172.34	0	0	0	0	0	61618.3	0	0	0	10115.9	4836.08	0	0	0	0	0	25404.6	0	0	0	0	0	0	17181.2	0	38125.6	18467	0	0	0	0	0
33_vRhyme_unbinned_24_unknown-taxonomy	1992.43	-0.32942	1.86674	-0.176468	0.859926	0.971795	0	1246.7	708.127	0	0	1519.47	0	0	6218.67	2196.07	364.763	0	2472.58	0	0	0	3003.71	0	0	6277.66	13559.7	1185.27	5543.48	5369.46	0	0	7246.32	7732	12083.9	9062.18	3869.4	0	0	0	0	0	0	0	0	0	0	0	0
26_vRhyme_unbinned_17_Caudoviricetes	483.921	0.336091	1.9803	0.169717	0.865233	0.973642	0	0	0	0	2804.67	1376.72	0	34590.4	770.135	0	677.418	0	746.757	0	0	0	0	2095.24	0	0	622.532	2631.78	1359.78	87854	0	0	922.627	3302.41	0	243.562	0	0	0	1066.54	0	0	0	0	0	0	0	2783.96	0
17_vRhyme_unbinned_19_Decurrovirus	815.562	0.420718	2.69094	0.156346	0.87576	0.983165	0	0	0	1467.42	0	0	0	0	0	0	8709.32	0	0	0	0	145904	0	2216.55	0	0	0	8076.68	0	0	0	0	2537.98	12623.2	5656.17	0	3403.34	27819.8	0	0	4225.34	0	0	0	0	0	0	0	0
17_vRhyme_unbinned_15_unknown-taxonomy	79272	-0.0559495	0.367859	-0.152095	0.879112	0.983731	120494	26290	184659	113431	72688.9	86335.6	270535	46213.5	15407.6	16690.4	55743.3	171295	27550.4	20064.9	103478	37332.2	37201.9	31396.7	66827.4	109622	32614.9	63564.2	275844	57742.9	143444	136235	50870.1	185533	56326.6	71266.3	56501.1	104140	88815.5	4849.42	15433.1	5341.95	13917.2	52434.5	158493	95000.6	30144.5	49928.7	10055.3
28_vRhyme_unbinned_25_Caudoviricetes	1620.53	0.256413	1.76559	0.145228	0.884531	0.983731	0	0	1900.88	3640.56	3407.14	4447.45	3654.97	0	0	0	4539.8	0	1395.15	0	0	0	0	4203.25	1504.67	0	3155.21	7039.3	0	0	11980	68873.7	3707.73	7057	0	0	0	0	0	0	0	0	0	1048.3	3336.06	0	0	0	1342.95
42_vRhyme_unbinned_36_unknown-taxonomy	298.469	-0.395561	2.65568	-0.148949	0.881594	0.983731	7173.7	0	0	0	0	0	0	0	0	0	0	553.146	0	0	0	0	0	0	4634.56	2911.28	1861.12	268.791	1708.97	1121.11	0	0	0	4289.51	626.825	0	0	0	0	0	0	0	0	0	61967.7	0	0	0	0
7_vRhyme_bin_15_Caudoviricetes	287.114	0.417008	2.85695	0.145963	0.883951	0.983731	0	0	0	2006.23	2555.77	58123.3	1529.43	0	0	0	0	0	0	0	0	0	0	0	0	0	1143.31	0	50114	25113.3	0	0	0	0	0	0	0	0	0	0	0	0	3968.55	0	0	0	0	0	324.995
44_vRhyme_bin_29_Muvirus	4408.34	0.269529	1.9166	0.140629	0.888163	0.985468	32100.3	0	0	0	13023.6	0	828.942	0	0	6349.3	6418.1	0	1973.02	0	0	0	16480.9	0	0	18556	2515.1	7994.64	6874.51	11185.7	0	14077.5	0	0	0	0	15553.7	0	0	0	0	0	0	0	9472.07	709.432	30037.4	0	0
27_vRhyme_unbinned_24_unknown-taxonomy	3157.75	0.127396	0.992143	0.128405	0.897829	0.988754	2168.02	0	4432.35	1624.25	642.856	1125.05	4363.48	19505.7	0	101010	5497.5	13314	693.694	0	1601.26	1132.61	3252.13	2176.11	4574.28	996.589	3498.39	204.022	2159.22	2947.28	19613.7	1915.54	2408.35	5376.76	9898.3	1770.64	2105.27	0	0	13763.3	0	0	0	0	0	1611.67	0	0	2035.12
28_vRhyme_bin_17_Caudoviricetes	786.527	0.255806	2.12576	0.120337	0.904217	0.988754	0	1056.61	0	0	5118.95	403.883	0	0	2310.4	0	5521.19	0	0	1430.14	0	0	0	2449.59	0	0	330.229	23498.2	0	1771.12	54876.6	32875.2	0	1764.43	5246.89	0	0	0	0	0	7240.78	0	0	0	0	0	0	0	0
28_vRhyme_unbinned_12_Caudoviricetes	4586.7	-0.30505	2.59423	-0.117588	0.906394	0.988754	18400.3	0	0	0	0	8507.93	9266.22	7550.37	0	0	0	13705.1	0	4309.23	0	0	20313.1	0	0	0	8014.29	0	21658	0	22650.8	64548.5	0	0	7477.65	0	0	0	0	0	0	0	0	0	0	0	0	0	0
29_vRhyme_unbinned_32_Caudoviricetes	1076.42	-0.272848	2.13652	-0.127706	0.898381	0.988754	6313.17	3613.72	0	0	4035.98	0	0	0	3016.12	0	0	0	0	0	2766.02	0	0	1118.38	0	0	540.206	0	3378.51	0	0	0	13027.2	914.514	1685.97	0	0	4364.33	2311.76	0	0	0	0	0	0	0	31855.4	0	0
42_vRhyme_bin_8_unknown-taxonomy	3980.27	-0.262287	2.10925	-0.124351	0.901037	0.988754	4103.8	39458.9	0	0	0	3791.9	0	0	0	0	0	0	10534.8	0	3613.65	0	0	12664	0	32714	9541.48	1623.54	0	3222.53	0	0	0	1477.01	0	0	0	0	0	0	0	37367.8	5879.61	0	26230.9	0	0	0	24591
44_vRhyme_unbinned_52_Cellulophaga-phage-Ingeline-1	5606.91	0.191625	1.42752	0.134236	0.893216	0.988754	165401	0	7750.62	0	3205.22	5822.14	0	0	0	0	18912.4	11546.5	2892.55	0	15858.1	18724.4	44354.1	1258.85	0	0	0	118.743	3120.52	1890.75	0	0	727.164	0	382.547	1586.36	556.547	1385.22	0	0	0	0	0	0	47623.8	300.001	31570	27809.7	466.399
48_vRhyme_unbinned_10_unknown-taxonomy	3815.22	-0.196404	1.6948	-0.115887	0.907742	0.988754	574.214	0	0	1990.54	450.824	19621.8	0	0	0	0	0	817.887	12719.5	0	4895.56	18175.7	0	0	3302.31	7842.78	1695.54	6025.67	0	16385.8	0	0	0	0	0	0	0	0	0	0	8051.69	0	5062.36	632.875	0	1316.88	0	17284.5	24488.7
5_vRhyme_unbinned_22_unknown-taxonomy	1486.89	-0.138585	1.1567	-0.119811	0.904633	0.988754	3518.45	658.923	842.682	59395.9	0	0	915.248	3185.04	0	2463.85	3838.7	0	476.915	5973.24	1275.19	0	749.515	0	1843.46	1118.61	2644.61	711.379	668.8	0	3013.64	0	676.526	366.531	3016.13	790.959	225.822	5862.76	0	0	0	5985.81	0	2336.77	941.862	0	0	10537.2	1379.67
48_vRhyme_bin_1_Caudoviricetes	1224.98	-0.215821	1.95214	-0.110556	0.911968	0.988831	0	1052.37	0	11188.3	0	1219.77	0	0	5355.8	0	0	0	0	0	27093.8	0	0	0	0	6517.73	1887.02	8097.19	0	16624	1530.82	0	0	43292.1	1064.68	0	542.933	0	0	0	0	0	2700.56	0	0	0	0	0	6660.05
9_vRhyme_unbinned_19_unknown-taxonomy	2725.93	0.163659	1.46961	0.111362	0.911329	0.988831	0	3430.01	1823.34	8140.28	0	7661.6	3805.5	21056.7	0	0	3571.84	0	0	6326.74	1831.82	0	1397.4	860.868	0	0	0	3541.78	0	3600.46	0	12148.6	0	0	0	0	0	0	7196.9	9355.43	0	14757.1	527.289	1080.76	0	283.624	1344.47	0	4594.46
42_vRhyme_bin_18_Jarrellvirus	681.796	-0.237329	2.23446	-0.106213	0.915413	0.990311	0	29469.4	1904.3	1059.68	0	777.323	2631.34	0	0	0	0	0	1138.25	0	0	5791.72	0	0	0	14762.2	0	0	0	0	0	0	1075.55	0	0	0	0	0	0	4565.97	0	13906.6	0	0	19090.8	0	0	0	4098.37
48_vRhyme_unbinned_9_Caudoviricetes	2933.58	-0.0975654	0.943999	-0.103353	0.917683	0.990514	3079.44	2839.58	2606.73	5323.05	3898.35	3772.96	3496.41	0	8082.02	0	2497.29	0	4829.97	0	4107.61	5056.07	3156.15	0	3081.67	3582.71	0	2900.57	4145.08	2825.53	1563.5	0	2550.14	3492.57	2220.62	0	6039.53	0	0	0	2155.73	4612.02	1642.16	5290.18	4510.79	2760.31	1914.8	0	1076.55
25_vRhyme_bin_19_unknown-taxonomy	540.806	0.212734	2.21336	0.0961135	0.92343	0.992219	0	0	0	2020.79	1922.8	4919.66	0	0	0	858.475	0	0	0	0	1486.35	0	0	0	2048.42	0	2338.43	1900.97	125633	0	0	0	0	0	1201.11	0	727.915	0	0	0	0	0	6112.15	1619.51	0	0	0	0	0
41_vRhyme_unbinned_54_unknown-taxonomy	418.586	-0.218465	2.24587	-0.0972743	0.922509	0.992219	0	0	6945.57	4741.68	0	0	0	0	8257.72	725.897	1383.26	0	0	0	0	0	0	401.171	446.095	589.643	0	5377.98	0	0	0	0	369.659	0	349.363	0	0	0	0	0	0	0	353.121	186695	9197.2	0	0	0	0
11_vRhyme_bin_16_Caudoviricetes	5498.51	0.0395409	1.14675	0.0344808	0.972494	0.992731	0	0	5337.75	10432.2	5029.11	5639.48	6080.24	0	3550.04	21632.5	19347.5	1875.37	4819.62	4169.44	4907.5	3910.26	6666.59	2363.4	0	1981.97	4739.75	10178.4	6208.17	12940.9	0	0	0	2843.7	0	0	0	29968.7	0	15580.3	5884.48	7767.61	0	17684.8	5064.35	0	0	7384.99	0
12_vRhyme_bin_17_unknown-taxonomy	596.29	0.0980909	2.36645	0.0414506	0.966937	0.992731	3381.66	0	0	0	7215.65	0	0	0	0	0	113051	0	0	0	1033.43	0	0	0	0	0	357.979	1494	6421.8	2554.52	0	0	0	0	0	0	607.797	0	0	0	0	0	0	1619.51	27101.3	0	0	0	0
19_vRhyme_unbinned_6_unknown-taxonomy	10470.9	-0.0877795	1.39032	-0.063136	0.949658	0.992731	14606.7	2163.67	6281.92	9206.68	0	2182.46	2092.76	64989	0	0	4864.3	24326.6	0	0	707.36	9813.04	0	71922.4	0	0	10044.7	0	47926	0	30543.8	10116.7	0	2089.59	0	1005.87	723.911	0	0	0	0	7190.89	6453.79	69768.8	0	684.122	0	10360.5	50077.3
1_vRhyme_unbinned_44_unknown-taxonomy	1752.14	0.0455592	1.41853	0.0321172	0.974379	0.992731	35283.1	0	13928.8	0	1276.65	12506.8	2122.87	556.669	0	291.409	0	284.707	0	0	0	3996.03	0	674.648	0	599.537	771.459	1550.14	0	19605.1	82841.8	53662.9	254.204	229.354	1681.36	0	0	4486.42	3307.91	0	0	0	0	0	458.66	0	2262.56	0	129.685
21_vRhyme_unbinned_22_unknown-taxonomy	459.745	-0.108249	2.35001	-0.0460632	0.96326	0.992731	0	0	0	0	4790.1	0	0	0	0	0	0	0	0	0	0	4168.67	0	0	681.199	213141	0	0	484.757	1604.91	0	7739.44	0	4132.01	0	0	457.249	0	0	0	740.583	0	1556.99	0	6047.66	0	0	0	1810.91
21_vRhyme_unbinned_23_unknown-taxonomy	598.406	-0.102246	2.67548	-0.0382159	0.969516	0.992731	0	0	0	0	6273.62	0	0	0	0	0	0	0	0	0	0	6370.12	0	0	0	122881	0	0	506.119	1252.38	0	18330.3	0	3275.56	0	0	710.298	0	0	0	1087.91	0	2801.05	0	4561.51	0	0	0	0
22A_vRhyme_unbinned_12_unknown-taxonomy	30937.8	0.0175263	0.398817	0.0439457	0.964948	0.992731	30312.4	4886.44	28423.1	29731.6	24109.6	14610.1	48844	2173.37	5136.18	11660.3	8135.33	72482.8	13761.3	13164.2	36306.7	83751.7	123402	53994.2	8291.33	35523.7	30573.4	5585.24	73425.9	17222.1	52762.6	51648.1	67443.9	22459.3	13721	54964.5	61331.4	106884	23545.3	1820.58	19479	16988.2	12630.1	6260.59	9445.35	18863.6	6389.71	18086.8	4445.24
25_vRhyme_bin_7_Caudoviricetes	407.91	0.0702274	2.34037	0.030007	0.976061	0.992731	0	0	446.998	7248.63	0	2103.98	2063.32	0	0	0	0	518.389	0	0	0	0	0	0	0	1693.08	0	2310.09	134378	5340.88	2407.03	644.874	0	0	0	0	0	0	0	0	288.483	0	0	0	415.576	0	0	0	0
25_vRhyme_unbinned_11_unknown-taxonomy	12019.9	0.0781318	1.51166	0.0516862	0.958779	0.992731	12203.2	0	8670.85	7007.79	0	2781.18	1694.01	94521	0	0	3659.48	76766	0	0	2617.53	10804.9	0	44132	0	0	6282.67	617.464	78994	0	32238	12919.4	0	1728.14	0	0	481.273	0	0	0	0	22116.7	6805.96	72121.7	0	847.894	0	8118.4	25295.7
25_vRhyme_unbinned_13_unknown-taxonomy	60468.7	0.0257381	0.385866	0.0667022	0.946819	0.992731	23466.4	15172.8	56755	48867.5	72756.5	21058.1	53376.1	10615.2	33255.4	67021.5	22786.7	129572	17049.9	50620.7	78857.9	141689	283297	51041.3	42096.9	78843.3	31401.3	12843.7	212895	30882.9	49921.6	45032.4	98918.6	26159.5	18042.4	125038	142579	113623	179377	3971.83	24394.7	11367.4	40584.1	12586.1	37138.9	53002	9804.42	13794.1	12934.9
25_vRhyme_unbinned_4_unknown-taxonomy	7754.8	-0.0141198	0.350689	-0.040263	0.967883	0.992731	6309.99	4039.02	5428.97	7033.55	4690.38	4186.99	13744.8	14620.9	3295.28	5941.07	4117.4	13009.3	3807.55	3617.01	13189.1	9381.99	20197.4	9424.86	4629.74	6846.19	7067.08	5177.19	32109.8	3193.94	6192.71	15619.1	13299.6	13788.1	2567.22	4631.63	6612.1	7077.05	8952.74	5532.59	4196.64	3307.09	3786.72	3871.89	11136.6	8813.93	3215.12	0	4889.77
26_vRhyme_unbinned_1_Caudoviricetes	371.342	0.215461	2.49575	0.086331	0.931203	0.992731	0	13947.3	1435.64	0	0	444.474	5025.83	0	0	0	0	0	1024.36	0	8110.76	0	0	734.239	0	0	0	0	0	34127.6	5431.9	0	0	0	564.142	0	1793.76	0	0	0	0	0	0	0	0	0	0	0	0
26_vRhyme_unbinned_50_unknown-taxonomy	1057.16	-0.041649	1.53878	-0.0270663	0.978407	0.992731	0	1734.65	0	20298.6	1068.95	562.866	0	0	11645.7	0	0	0	0	0	61582.8	616.889	574.487	0	0	2365.83	1552.17	1648.37	0	67589.4	4074.69	0	345.352	1109.03	2204.95	0	1339.72	0	1801.11	0	0	0	3438.39	0	0	0	0	0	8302.21
27_vRhyme_unbinned_21_unknown-taxonomy	2223.52	-0.145469	1.72661	-0.0842509	0.932857	0.992731	4561.9	13083.4	6005.96	0	0	0	0	7847.92	0	0	5320.65	1467.91	0	1836.06	1277.43	0	0	758.713	0	0	4242.1	0	0	5326.06	18413.7	6520.29	0	345.483	2664.93	0	0	0	0	0	0	0	0	0	0	0	393.725	2730.08	7666.28
28_vRhyme_unbinned_76_unknown-taxonomy	7253.17	0.0641399	1.22225	0.0524771	0.958149	0.992731	0	0	25408.2	3962.04	0	3831.14	2096.77	0	48467.7	0	0	0	2937.85	0	26884.9	19093.9	9090.17	0	6818.02	13170	838.985	596.953	0	0	23420.8	21683.4	2670.66	2095.4	5261.64	16285.1	2916.47	0	8972.86	9971.38	0	0	6028.9	0	8219.89	0	25747.6	4475.3	5399.13
28_vRhyme_unbinned_79_unknown-taxonomy	4549.28	-0.0460075	1.5122	-0.0304242	0.975729	0.992731	0	0	0	1811.32	0	0	2355.02	0	0	32917.4	30390.6	0	1579.58	2509.46	1264	5548.7	2296.54	2973.13	5939.09	0	8744.12	124.14	1605.45	1866.4	7343.63	20647.4	0	3030.24	0	133.885	4401.92	0	0	24345.2	21337.7	4882.3	0	0	0	0	0	0	0
35_vRhyme_unbinned_31_Streptococcus-phage-PH10	675.511	-0.0969754	1.83972	-0.0527119	0.957961	0.992731	685.557	0	1490.37	23720.7	444.23	0	0	1110.86	0	2516.36	0	342.388	0	0	0	0	2632.48	0	0	1796.63	2856.43	39909.5	0	0	0	0	0	265.645	0	0	0	81725.7	9825.62	0	1067.82	3641.07	0	0	713.896	0	0	0	0
38_vRhyme_unbinned_8_unknown-taxonomy	975.86	-0.162972	2.25356	-0.0723177	0.942349	0.992731	0	0	0	1523.43	5287.9	0	0	0	0	0	0	0	0	0	0	11303	0	0	1856.72	66178.5	0	0	1459.2	8392.96	0	18186.2	0	1514.75	0	0	1514.29	0	0	0	16318.7	0	4024.05	0	5195.79	0	0	0	1057.8
3_vRhyme_unbinned_10_Caudoviricetes	116.809	0.116702	2.42423	0.0481398	0.961605	0.992731	0	135101	0	0	487.911	0	0	0	508.543	905.731	0	0	0	0	0	0	0	720.405	0	0	0	0	0	0	2449.92	0	0	0	0	0	0	4089.06	0	0	0	0	0	0	0	779.408	0	3047.39	528.898
3_vRhyme_unbinned_17_unknown-taxonomy	1084.3	-0.0350937	1.4153	-0.0247959	0.980218	0.992731	0	72952	1507.48	0	0	1367.93	0	468.644	0	0	492.667	862.257	0	0	2087.01	1224.98	1134.86	267.093	5261.51	3715.94	431.055	4232.65	0	875.502	0	5668.4	0	0	0	253.443	0	5234.53	0	0	0	0	2294.81	4134.78	0	1015.39	0	4146.01	711.707
41_vRhyme_unbinned_25_unknown-taxonomy	11160.3	0.115058	1.41495	0.0813161	0.935191	0.992731	16448.6	0	12200.1	10499.4	338.736	3931.26	783.447	133137	0	0	2434.12	116569	0	0	715.568	15890.7	0	59578.7	0	0	12527.4	0	72518	617.192	45506.8	8324.22	0	836.853	0	0	504.496	0	0	0	0	41046.8	11172.6	118705	0	969.979	0	10854.5	45539.9
41_vRhyme_unbinned_42_unknown-taxonomy	1707.15	-0.126965	1.49215	-0.0850885	0.932191	0.992731	8649.79	0	982.939	1376.69	0	2396.24	4111.26	59552.5	0	0	2396.23	47875.9	0	0	0	1141.41	0	8581.01	0	1016.38	2574.3	559.172	3550.23	0	7803.18	8161.09	0	1067.66	0	0	0	0	0	0	0	3293.31	7733.26	55118.5	829.515	0	0	0	4613.21
47_vRhyme_unbinned_28_unknown-taxonomy	1028.52	-0.0787271	2.38645	-0.0329892	0.973683	0.992731	0	0	0	0	5013.45	0	0	0	0	0	0	0	0	0	0	15409	0	0	1364.81	41113.4	0	0	1388.54	3237.35	0	25675.7	0	1193.22	0	0	1712.08	0	0	0	1717.98	0	5625.06	0	3197.53	0	0	0	6006.15
48_vRhyme_bin_17_Caudoviricetes	221.066	-0.23328	2.66177	-0.0876408	0.930162	0.992731	0	0	0	0	0	0	5498.18	1130.7	0	421.362	0	0	0	0	0	0	2069.28	0	0	796.084	0	3348.55	1373.75	0	0	0	0	0	0	195.64	0	0	0	0	0	0	0	0	0	0	0	3870.61	171697
48_vRhyme_unbinned_20_Caudoviricetes	557.663	-0.147371	2.66993	-0.0551965	0.955982	0.992731	0	0	0	5737.51	0	0	0	0	1671.07	0	0	154052	0	0	0	0	0	0	0	3679	0	494.403	0	3973.11	0	0	0	4177.73	0	0	0	0	0	0	0	2318.92	0	0	0	792.063	0	0	2156.22
6_vRhyme_bin_12_unknown-taxonomy	1428.6	0.0842306	1.86854	0.0450784	0.964045	0.992731	13059	5294.75	2643.22	6670.62	33726	0	0	0	0	0	0	0	2541.82	0	0	0	0	0	0	1668.02	0	0	0	0	2586.76	3511.51	1823.99	0	1665.69	420.922	29147.8	0	0	0	388.949	0	0	0	0	0	1739.41	0	18413.8
7_vRhyme_bin_7_unknown-taxonomy	1357.18	0.126438	2.15589	0.0586478	0.953233	0.992731	0	0	0	1030.56	6458.23	61101.4	0	0	0	0	0	0	0	0	0	21402	0	0	1552.89	49995	0	0	1784.56	5525.09	0	40656.6	0	1563.38	0	0	2300.66	0	0	0	4419.1	0	8735.2	0	3243.89	0	0	0	1929.66
11_vRhyme_bin_7_Caudoviricetes	883.772	-0.04431	2.39236	-0.0185215	0.985223	0.99311	0	0	0	0	4979.66	7012.82	0	0	0	28926.9	0	0	3226.45	0	0	0	17011.6	0	3375.85	0	0	0	0	9311.87	28277.7	54599.6	0	0	0	0	0	0	0	0	0	0	0	0	0	0	0	6666.54	2971.05
28_vRhyme_unbinned_46_Caudoviricetes	22734.6	0.0143516	0.716589	0.0200277	0.984021	0.99311	81503.4	6031.72	7271.7	78285.4	82902.9	5126	1812.43	6366.36	4284.06	48417.2	8759.85	16927.9	4195.81	0	42320	20928	38274.7	8153.24	12364.1	15791.8	4032.12	8956.46	5658.51	29753.3	82241.3	214225	2140.98	8949.9	4455.99	164.515	38497	0	22569.2	0	1507	5741.35	12474.1	6750.66	14385.9	0	16132.4	32683.1	7707.69
47_vRhyme_bin_7_Caudoviricetes	813.205	0.0360801	2.24712	0.0160561	0.98719	0.99311	0	0	20364.6	0	0	675.168	0	2022.11	0	0	1076.13	21580.1	1495.45	0	0	0	0	0	0	9079.45	0	3316.17	0	888.206	0	0	5280.55	0	11243.2	18299.3	0	0	0	0	0	0	0	0	0	0	0	0	8632.67
7_vRhyme_bin_2_unknown-taxonomy	1995.05	-0.0258893	1.86713	-0.0138658	0.988937	0.99311	15147.5	0	0	3891.47	0	36436.1	0	0	0	0	0	4525	0	0	2598.88	0	0	0	2265.44	2815.65	0	11325.9	0	8842.89	2762.41	2596.67	2514.69	0	0	0	0	0	4668.81	0	0	0	4426.93	0	0	4648.9	0	0	10459.2
42_vRhyme_unbinned_9_unknown-taxonomy	2468.84	0.0141466	1.6579	0.0085328	0.993192	0.995283	3520.04	10480.1	0	4195.04	4715.1	0	1999.76	0	0	18452	0	2255.47	0	0	0	2978.88	1031.82	2125.04	0	1156.2	376.479	1300.78	5999.48	0	0	2525.12	0	0	0	0	1053.03	8819.67	0	0	0	0	0	0	25003.3	0	0	3241.97	3489.79
49_vRhyme_unbinned_49_unknown-taxonomy	151.845	-0.00478316	2.8489	-0.00167895	0.99866	0.99866	0	0	0	3962.04	7311.25	1133.85	0	0	0	0	6931.29	0	0	0	0	1466.9	0	0	0	0	662.308	0	0	0	0	2615.75	0	833.95	0	0	0	0	0	0	0	64074.2	0	0	0	0	0	0	0
[truncated: 2 more columns]

## Sheet: ancombc_analysis
Supplemental Table S7: Differential Abundance Analysis (ANCOM-BC analysis)
id	lfc_slice_Intercept	lfc_slice_StatusH	p_val_slice_Intercept	p_val_slice_StatusH	q_val_slice_Intercept	q_val_slice_StatusH	se_slice_Intercept	se_slice_StatusH	w_slice_Intercept	w_slice_StatusH
10_vRhyme_bin_12_unknown-taxonomy	4.38329	-1.14956	1.8888e-12	0.243195	7.00746e-10	1	0.62241	0.985026	7.04246	-1.16704
10_vRhyme_bin_6_Caudoviricetes	0.219377	-1.21974	0.81664	0.294917	1	1	0.946123	1.16455	0.231869	-1.0474
10_vRhyme_unbinned_14_unknown-taxonomy	4.29938	-1.18451	2.09774e-09	0.238417	7.48891e-07	1	0.717753	1.00471	5.99005	-1.17895
10_vRhyme_unbinned_16_unknown-taxonomy	3.31644	-0.978323	2.21458e-05	0.351562	0.00686521	1	0.781796	1.05019	4.24208	-0.931563
10_vRhyme_unbinned_17_Caudoviricetes	6.92463	-1.23917	2.86309e-50	0.104611	1.18818e-47	1	0.464447	0.763555	14.9094	-1.6229
10_vRhyme_unbinned_3_unknown-taxonomy	6.7307	-0.253189	5.101e-264	0.33358	2.32096e-261	1	0.193898	0.261849	34.7125	-0.966927
11_vRhyme_bin_16_Caudoviricetes	4.48592	-2.22067	1.83025e-10	0.0551213	6.62552e-08	1	0.703679	1.15786	6.37495	-1.91792
11_vRhyme_bin_17_Caudoviricetes	0.936199	-0.3143	0.349972	0.808769	1	1	1.00166	1.29868	0.934644	-0.242014
11_vRhyme_bin_2_Caudoviricetes	7.19165	0.137947	1.57417e-246	0.655875	7.09952e-244	1	0.214463	0.309564	33.5334	0.445616
11_vRhyme_bin_6_Caudoviricetes	1.6046	0.309684	0.0641653	0.795188	1	1	0.866869	1.19302	1.85103	0.25958
11_vRhyme_bin_7_Caudoviricetes	-0.163843	0.409	0.8475	0.719784	1	1	0.851977	1.14008	-0.192309	0.358748
11_vRhyme_unbinned_1_unknown-taxonomy	3.33933	-1.29937	1.35874e-05	0.218151	0.00429361	1	0.767588	1.05514	4.35043	-1.23146
11_vRhyme_unbinned_10_unknown-taxonomy	8.1464	0.0115118	0	0.967465	0	1	0.19586	0.282235	41.593	0.0407881
11_vRhyme_unbinned_14_Caudoviricetes	3.45764	-2.3691	6.89523e-05	0.0472736	0.0206857	1	0.868781	1.1942	3.97987	-1.98384
12_vRhyme_bin_17_unknown-taxonomy	-0.380317	0.428522	0.621988	0.681738	1	1	0.771381	1.04494	-0.493034	0.410093
12_vRhyme_bin_19_Caudoviricetes	5.14466	-1.54429	5.04481e-19	0.118157	1.95234e-16	1	0.57732	0.988307	8.91128	-1.56256
12_vRhyme_unbinned_11_unknown-taxonomy	6.07391	-1.16867	3.85848e-107	0.0591881	1.636e-104	1	0.276253	0.619394	21.9867	-1.88679
12_vRhyme_unbinned_20_unknown-taxonomy	7.05746	0.563882	1.75682e-226	0.0852469	7.81785e-224	1	0.219663	0.327644	32.1286	1.72102
12_vRhyme_unbinned_26_unknown-taxonomy	4.89256	-1.80507	4.35427e-19	0.0645283	1.69381e-16	1	0.548027	0.976498	8.92758	-1.84851
12_vRhyme_unbinned_27_unknown-taxonomy	3.62401	2.68083	2.97778e-05	0.00552376	0.00914179	1	0.867993	0.966138	4.17516	2.77479
12_vRhyme_unbinned_3_unknown-taxonomy	4.59772	-2.36712	2.57663e-12	0.0199964	9.50776e-10	1	0.656904	1.0175	6.99907	-2.32642
12_vRhyme_unbinned_33_Caudoviricetes	1.33803	-0.376397	0.132714	0.752155	1	1	0.889955	1.19189	1.50348	-0.315799
12_vRhyme_unbinned_42_Caudoviricetes	4.4923	0.904672	2.83223e-11	0.359821	1.03376e-08	1	0.675022	0.98795	6.65504	0.915706
12_vRhyme_unbinned_43_Caudoviricetes	-0.419754	1.25	0.599205	0.253233	1	1	0.798702	1.09406	-0.525545	1.14253
12_vRhyme_unbinned_5_Caudoviricetes	-1.09065	1.30006	0.154071	0.210768	1	1	0.765212	1.03884	-1.4253	1.25146
12_vRhyme_unbinned_8_uncultured-phage-cr61-1	0.758847	-1.28278	0.423382	0.31048	1	1	0.947885	1.2648	0.800568	-1.01421
13_vRhyme_unbinned_15_Caudoviricetes	2.2036	-1.84195	0.0691497	0.263223	1	1	1.21247	1.64635	1.81744	-1.11881
13_vRhyme_unbinned_24_unknown-taxonomy	3.07619	-1.0111	0.000114909	0.363905	0.0336684	1	0.797614	1.11361	3.85674	-0.90795
13_vRhyme_unbinned_25_Caudoviricetes	2.01374	-0.515933	0.0228719	0.659955	1	1	0.884941	1.17264	2.27557	-0.439975
13_vRhyme_unbinned_28_Caudoviricetes	1.78128	-2.1162	0.0375521	0.0581273	1	1	0.856503	1.11688	2.07971	-1.89474
13_vRhyme_unbinned_29_unknown-taxonomy	6.61897	-0.123213	2.88344e-268	0.636758	1.31773e-265	1	0.189152	0.260914	34.9929	-0.472236
13_vRhyme_unbinned_3_Microviridae	4.34092	-2.28229	4.49405e-20	0.00630625	1.75268e-17	1	0.473098	0.83557	9.17552	-2.73142
13_vRhyme_unbinned_5_unknown-taxonomy	2.18437	-0.408825	0.0314065	0.762581	1	1	1.01509	1.35331	2.15188	-0.302093
13_vRhyme_unbinned_8_unknown-taxonomy	4.18514	-2.32608	1.94531e-08	0.0356477	6.73079e-06	1	0.745111	1.10717	5.6168	-2.10092
14_vRhyme_bin_4_Mollyvirus-molly	0.932568	1.83961	0.272366	0.145956	1	1	0.849619	1.26524	1.09763	1.45396
14_vRhyme_bin_6_Caudoviricetes	2.25832	0.666393	0.00347139	0.548573	0.944184	1	0.772712	1.11084	2.92258	0.5999
14_vRhyme_unbinned_18_unknown-taxonomy	7.25944	0.252695	1.13959e-265	0.369841	5.19651e-263	1	0.208474	0.281783	34.8218	0.896772
14_vRhyme_unbinned_20_unknown-taxonomy	2.1937	-1.21108	0.0106416	0.292884	1	1	0.858842	1.15142	2.55425	-1.05182
14_vRhyme_unbinned_22_unknown-taxonomy	4.84027	-1.34023	3.49925e-20	0.145614	1.3717e-17	1	0.525977	0.920992	9.20244	-1.4552
14_vRhyme_unbinned_27_unknown-taxonomy	3.6035	-1.788	3.66849e-09	0.0508624	1.30232e-06	1	0.61092	0.915686	5.89849	-1.95264
14_vRhyme_unbinned_28_unknown-taxonomy	-0.382115	-0.143031	0.616655	0.88886	1	1	0.76332	1.02349	-0.500597	-0.139747
14_vRhyme_unbinned_29_unknown-taxonomy	3.72649	-3.47522	2.73618e-09	9.2208e-05	9.74079e-07	0.0435222	0.626649	0.888751	5.94669	-3.91023
14_vRhyme_unbinned_3_Caudoviricetes	0.542522	-0.345678	0.553485	0.762933	1	1	0.915577	1.14603	0.592546	-0.301631
14_vRhyme_unbinned_40_unknown-taxonomy	6.10046	-0.225538	6.83305e-223	0.43798	3.03387e-220	1	0.191414	0.290788	31.8706	-0.77561
14_vRhyme_unbinned_47_Streptococcus-phage-PH10	3.5262	-0.935074	1.52516e-05	0.413097	0.00480427	1	0.815301	1.14249	4.32502	-0.818456
14_vRhyme_unbinned_51_unknown-taxonomy	2.45089	-1.08557	0.00696451	0.375071	1	1	0.90823	1.22385	2.69854	-0.887014
14_vRhyme_unbinned_53_unknown-taxonomy	1.10581	0.102807	0.236724	0.932554	1	1	0.934583	1.21475	1.18321	0.0846321
14_vRhyme_unbinned_63_Jarrellvirus	1.12878	-1.99728	0.195226	0.0591335	1	1	0.871459	1.05833	1.29527	-1.8872
14_vRhyme_unbinned_7_unknown-taxonomy	4.42718	-0.31494	5.39123e-11	0.75772	1.96241e-08	1	0.674905	1.02095	6.55971	-0.308476
14_vRhyme_unbinned_72_unknown-taxonomy	-0.197314	0.0602352	0.810377	0.955512	1	1	0.822348	1.07975	-0.23994	0.0557861
14_vRhyme_unbinned_8_Jarrellvirus	-0.0311543	-0.264363	0.972083	0.81216	1	1	0.89021	1.11245	-0.0349965	-0.237641
14_vRhyme_unbinned_9_unknown-taxonomy	2.2628	-0.749531	0.0088613	0.513206	1	1	0.864537	1.14633	2.61736	-0.653855
15_vRhyme_bin_7_unknown-taxonomy	2.29413	-2.65729	0.00871479	0.0188204	1	1	0.874606	1.13121	2.62304	-2.34907
16_vRhyme_bin_1_unknown-taxonomy	0.390802	0.110777	0.649978	0.921132	1	1	0.86119	1.11888	0.453793	0.0990073
16_vRhyme_unbinned_20_unknown-taxonomy	1.91289	1.81768	0.030914	0.140814	1	1	0.886346	1.2342	2.15818	1.47277
16_vRhyme_unbinned_38_Caudoviricetes	0.910209	-0.821765	0.370409	0.517863	1	1	1.01619	1.27082	0.895708	-0.646642
16_vRhyme_unbinned_4_unknown-taxonomy	6.49385	0.476607	1.27582e-24	0.535316	5.1033e-22	1	0.633996	0.76883	10.2427	0.619912
16_vRhyme_unbinned_42_unknown-taxonomy	5.66212	1.07731	4.68782e-183	0.00256371	2.04389e-180	1	0.196242	0.357231	28.8527	3.01572
16_vRhyme_unbinned_7_Streptococcus-phage-SM1	2.82871	1.71147	6.84145e-05	0.0514316	0.0205928	1	0.710421	0.878643	3.98173	1.94786
17_vRhyme_bin_3_Caudoviricetes	3.13392	0.0780857	1.33554e-05	0.938714	0.00423366	1	0.719746	1.0156	4.3542	0.0768867
17_vRhyme_bin_5_unknown-taxonomy	3.3617	-0.226914	4.27851e-07	0.818123	0.000142047	1	0.664876	0.986756	5.05613	-0.22996
17_vRhyme_unbinned_10_Caudoviricetes	0.690821	-2.12779	0.471621	0.057971	1	1	0.95968	1.1223	0.719845	-1.89592
17_vRhyme_unbinned_15_unknown-taxonomy	8.39937	0.0758984	0	0.799576	0	1	0.164716	0.298935	50.993	0.253896
17_vRhyme_unbinned_17_unknown-taxonomy	4.72473	-0.162438	1.63204e-33	0.78496	6.57711e-31	1	0.391632	0.595314	12.0642	-0.272861
17_vRhyme_unbinned_19_Decurrovirus	-0.57101	0.533424	0.48312	0.642849	1	1	0.814225	1.15032	-0.701293	0.463719
17_vRhyme_unbinned_20_unknown-taxonomy	3.4675	-2.58064	2.52605e-07	0.0072444	8.46227e-05	1	0.672548	0.960991	5.15576	-2.6854
17_vRhyme_unbinned_21_Caudoviricetes	1.22535	-1.59839	0.149338	0.151212	1	1	0.849832	1.11365	1.44187	-1.43527
17_vRhyme_unbinned_24_unknown-taxonomy	2.74565	-1.52403	0.000470344	0.160262	0.134989	1	0.785123	1.08534	3.4971	-1.40419
17_vRhyme_unbinned_25_unknown-taxonomy	6.70331	-0.315671	2.50615e-59	0.572362	1.05258e-56	1	0.412691	0.559128	16.2429	-0.564576
17_vRhyme_unbinned_27_unknown-taxonomy	4.77755	-0.52646	3.09776e-23	0.459702	1.23291e-20	1	0.481147	0.71207	9.92951	-0.739337
17_vRhyme_unbinned_34_unknown-taxonomy	8.90178	-0.234488	0	0.368151	0	1	0.204188	0.260559	43.596	-0.899942
18_vRhyme_bin_3_unknown-taxonomy	1.58912	-2.78957	0.0956246	0.0136817	1	1	0.953601	1.13144	1.66645	-2.46551
18_vRhyme_bin_9_Jarrellvirus	1.43761	-0.947658	0.121345	0.429943	1	1	0.927999	1.20065	1.54915	-0.789289
18_vRhyme_unbinned_11_unknown-taxonomy	0.0492903	0.0576516	0.957165	0.963323	1	1	0.917682	1.25372	0.0537118	0.0459843
18_vRhyme_unbinned_16_Caudoviricetes	0.531482	-0.825496	0.55932	0.457839	1	1	0.910303	1.11191	0.583851	-0.74241
18_vRhyme_unbinned_19_unknown-taxonomy	-0.354313	-0.395796	0.630664	0.704273	1	1	0.736937	1.04278	-0.480792	-0.379559
18_vRhyme_unbinned_2_unknown-taxonomy	-0.408692	0.587682	0.59577	0.596954	1	1	0.770399	1.11138	-0.530494	0.528786
18_vRhyme_unbinned_24_unknown-taxonomy	-0.0449035	-0.557849	0.957116	0.628605	1	1	0.835063	1.15332	-0.0537726	-0.483691
18_vRhyme_unbinned_25_Caudoviricetes	-0.224063	-0.574208	0.785733	0.5707	1	1	0.824196	1.01268	-0.271856	-0.567021
18_vRhyme_unbinned_7_unknown-taxonomy	-0.255912	-0.436984	0.739374	0.687915	1	1	0.769239	1.08787	-0.332682	-0.401686
19_vRhyme_bin_5_Caudoviricetes	-0.579504	0.198066	0.492393	0.84991	1	1	0.844133	1.04667	-0.686508	0.189234
19_vRhyme_unbinned_12_unknown-taxonomy	3.87859	-1.83924	1.54295e-08	0.060694	5.40034e-06	1	0.685661	0.98055	5.65672	-1.87572
19_vRhyme_unbinned_13_unknown-taxonomy	5.39686	-0.981701	1.10195e-103	0.0733529	4.66123e-101	1	0.249594	0.548244	21.6226	-1.79063
19_vRhyme_unbinned_14_Enterococcus-phage-BC611	0.453765	-1.55365	0.589301	0.119276	1	1	0.840541	0.997326	0.539849	-1.55782
19_vRhyme_unbinned_15_Caudoviricetes	-0.158583	-0.713925	0.854053	0.512281	1	1	0.862101	1.08948	-0.183949	-0.655291
19_vRhyme_unbinned_2_unknown-taxonomy	8.74237	-0.905618	7.4523e-241	0.109888	3.35353e-238	1	0.263787	0.566472	33.1417	-1.5987
19_vRhyme_unbinned_24_unknown-taxonomy	5.49131	0.804012	2.1735e-35	0.193334	8.84614e-33	1	0.442321	0.618101	12.4148	1.30078
19_vRhyme_unbinned_27_unknown-taxonomy	0.694054	-0.950168	0.495795	0.451476	1	1	1.01899	1.26192	0.68112	-0.752957
19_vRhyme_unbinned_3_Caudoviricetes	6.67314	0.571789	7.99957e-42	0.2793	3.27982e-39	1	0.492508	0.528508	13.5493	1.08189
19_vRhyme_unbinned_30_unknown-taxonomy	-0.145061	0.238171	0.871539	0.828903	1	1	0.89708	1.10209	-0.161703	0.216109
19_vRhyme_unbinned_6_unknown-taxonomy	2.73397	0.203654	0.00478682	0.877001	1	1	0.969137	1.31583	2.82104	0.154773
1_vRhyme_bin_8_Caudoviricetes	1.9375	0.128703	0.0134107	0.90394	1	1	0.783567	1.06642	2.47267	0.120686
1_vRhyme_unbinned_13_unknown-taxonomy	0.490361	1.57421	0.57706	0.228357	1	1	0.87928	1.30683	0.557685	1.2046
1_vRhyme_unbinned_14_Caudoviricetes	0.575941	0.553297	0.509175	0.623283	1	1	0.872475	1.12641	0.660123	0.491203
1_vRhyme_unbinned_31_Caudoviricetes	0.496925	-0.0711537	0.549712	0.952972	1	1	0.830713	1.20649	0.598192	-0.0589756
1_vRhyme_unbinned_44_unknown-taxonomy	1.82633	-0.0227962	0.0211649	0.984123	1	1	0.792322	1.14551	2.30503	-0.0199005
1_vRhyme_unbinned_9_unknown-taxonomy	-0.0715383	-0.0546448	0.933448	0.961394	1	1	0.856664	1.12894	-0.083508	-0.0484038
20_vRhyme_bin_6_unknown-taxonomy	3.42362	-0.627871	3.94348e-06	0.561093	0.00125797	1	0.741951	1.08027	4.61434	-0.581219
20_vRhyme_bin_8_unknown-taxonomy	1.68198	-1.31677	0.0447278	0.263948	1	1	0.837971	1.17873	2.00721	-1.11711
21_vRhyme_bin_10_unknown-taxonomy	2.41152	-0.620329	0.00251114	0.550105	0.698096	1	0.797988	1.03803	3.022	-0.597603
21_vRhyme_bin_19_Caudoviricetes	-1.09133	1.54933	0.126384	0.152405	1	1	0.713977	1.08262	-1.52852	1.43109
21_vRhyme_bin_20_unknown-taxonomy	3.28862	-1.48401	2.1597e-05	0.168437	0.00671666	1	0.774212	1.07753	4.24771	-1.37724
21_vRhyme_bin_3_unknown-taxonomy	0.518126	-0.890295	0.539663	0.408922	1	1	0.844784	1.07811	0.613323	-0.825792
21_vRhyme_unbinned_17_unknown-taxonomy	7.25444	-0.00896603	3.06455e-145	0.986773	1.31469e-142	1	0.282686	0.540844	25.6625	-0.0165778
21_vRhyme_unbinned_20_unknown-taxonomy	-0.720571	1.86433	0.347097	0.0844496	1	1	0.766374	1.0805	-0.940234	1.72543
21_vRhyme_unbinned_22_unknown-taxonomy	-0.976114	1.64801	0.197844	0.110886	1	1	0.758018	1.03374	-1.28772	1.59422
21_vRhyme_unbinned_23_unknown-taxonomy	-1.25773	1.66029	0.084623	0.107133	1	1	0.729345	1.03046	-1.72447	1.61121
21_vRhyme_unbinned_27_unknown-taxonomy	-0.509338	1.40042	0.529721	0.208232	1	1	0.81049	1.11282	-0.628433	1.25844
21_vRhyme_unbinned_28_Caudoviricetes	4.58146	0.209694	5.4844e-10	0.83252	1.9689e-07	1	0.7384	0.9916	6.20458	0.211471
21_vRhyme_unbinned_5_Caudoviricetes	0.0456695	-0.398331	0.961955	0.74763	1	1	0.957422	1.23795	0.0477004	-0.321766
22A_vRhyme_bin_4_Peternellavirus-peternella	2.83936	-2.14053	0.000559486	0.0504039	0.160013	1	0.822876	1.09405	3.45053	-1.95652
22A_vRhyme_bin_7_Caudoviricetes	4.30697	0.177206	3.73626e-08	0.869639	1.28154e-05	1	0.782674	1.07975	5.50289	0.164117
22A_vRhyme_bin_9_unknown-taxonomy	5.82454	-1.01176	7.72135e-25	0.232435	3.09626e-22	1	0.565974	0.847295	10.2912	-1.19411
22A_vRhyme_unbinned_12_unknown-taxonomy	7.3318	0.181454	4.33536e-215	0.60666	1.90756e-212	1	0.234225	0.352443	31.3023	0.514848
22A_vRhyme_unbinned_15_unknown-taxonomy	0.54725	-1.74336	0.535668	0.093534	1	1	0.883548	1.03954	0.619378	-1.67704
22A_vRhyme_unbinned_17_Caudoviricetes	3.87032	-2.40882	2.86465e-06	0.0425125	0.000919552	1	0.82694	1.18751	4.68029	-2.02847
22A_vRhyme_unbinned_6_unknown-taxonomy	3.66314	-1.24826	6.60976e-07	0.241992	0.000217461	1	0.736681	1.06687	4.97249	-1.17002
22A_vRhyme_unbinned_7_unknown-taxonomy	-0.0929076	-0.567071	0.912999	0.607669	1	1	0.850362	1.10453	-0.109257	-0.513404
22A_vRhyme_unbinned_8_Bacillus-phage-G	4.68284	-0.544052	8.43321e-11	0.585306	3.06125e-08	1	0.72125	0.997068	6.49266	-0.545652
25_vRhyme_bin_13_Caudoviricetes	-0.00786412	0.687878	0.992275	0.545429	1	1	0.812244	1.1377	-0.00968197	0.604625
25_vRhyme_bin_19_unknown-taxonomy	0.162194	-0.364298	0.816204	0.726074	1	1	0.69782	1.03981	0.23243	-0.350352
25_vRhyme_bin_7_Caudoviricetes	-0.204891	-0.0645053	0.765421	0.947323	1	1	0.686701	0.97634	-0.29837	-0.0660685
25_vRhyme_bin_8_Caudoviricetes	3.51535	1.02035	4.00836e-07	0.255771	0.000133478	1	0.693559	0.897844	5.06856	1.13644
25_vRhyme_unbinned_11_unknown-taxonomy	2.7169	-0.310881	0.00450196	0.81608	1	1	0.956429	1.33661	2.84066	-0.232589
25_vRhyme_unbinned_12_unknown-taxonomy	6.12271	0.554757	2.61936e-56	0.197009	1.09227e-53	1	0.387248	0.430005	15.8108	1.29012
25_vRhyme_unbinned_13_unknown-taxonomy	8.12069	0.00949613	5.73483e-280	0.979046	2.62655e-277	1	0.227127	0.361556	35.754	0.0262646
25_vRhyme_unbinned_23_Caudoviricetes	4.68491	0.712054	5.37123e-13	0.383017	2.01421e-10	1	0.649279	0.816247	7.21556	0.872351
25_vRhyme_unbinned_3_unknown-taxonomy	5.31552	-1.60965	4.66593e-231	0.00933547	2.08101e-228	1	0.163783	0.619212	32.4546	-2.59952
25_vRhyme_unbinned_4_unknown-taxonomy	6.25343	-0.189767	8.234e-250	0.659216	3.73e-247	1	0.185244	0.430314	33.7577	-0.440996
26_vRhyme_bin_1_unknown-taxonomy	1.57789	-1.1651	0.0459491	0.280234	1	1	0.790584	1.079	1.99586	-1.07979
26_vRhyme_bin_12_Caudoviricetes	2.8889	-0.270147	5.02334e-05	0.794786	0.0153212	1	0.712511	1.03862	4.05454	-0.260101
26_vRhyme_bin_26_unknown-taxonomy	3.55592	2.28816	4.68302e-09	0.000592902	1.65779e-06	0.278071	0.607012	0.666162	5.85806	3.43484
26_vRhyme_bin_9_unknown-taxonomy	1.21632	-0.723777	0.139573	0.526956	1	1	0.823292	1.14402	1.47738	-0.632659
26_vRhyme_unbinned_1_Caudoviricetes	-0.0672359	-0.36065	0.932021	0.728381	1	1	0.788209	1.0385	-0.0853021	-0.34728
26_vRhyme_unbinned_12_unknown-taxonomy	3.28041	0.88774	3.29036e-08	0.255867	1.13518e-05	1	0.593714	0.781313	5.52524	1.13622
26_vRhyme_unbinned_17_Caudoviricetes	0.498108	-0.479119	0.543033	0.663529	1	1	0.818943	1.10131	0.608234	-0.435047
26_vRhyme_unbinned_20_unknown-taxonomy	1.34683	-0.405168	0.128349	0.72811	1	1	0.885695	1.16548	1.52065	-0.34764
26_vRhyme_unbinned_30_unknown-taxonomy	3.88821	0.411337	2.87916e-12	0.633269	1.05953e-09	1	0.55677	0.862105	6.9835	0.477131
26_vRhyme_unbinned_33_unknown-taxonomy	1.00472	-1.54689	0.22234	0.147409	1	1	0.823318	1.06775	1.22033	-1.44874
26_vRhyme_unbinned_50_unknown-taxonomy	1.38076	0.225375	0.0930037	0.843179	1	1	0.821996	1.13925	1.67976	0.197828
26_vRhyme_unbinned_57_Caudoviricetes	1.52493	1.08377	0.0329019	0.275064	1	1	0.714828	0.992945	2.13328	1.09147
26_vRhyme_unbinned_7_unknown-taxonomy	1.00007	-1.68183	0.253813	0.126572	1	1	0.876385	1.10085	1.14114	-1.52776
26_vRhyme_unbinned_71_unknown-taxonomy	0.875632	-0.920139	0.303692	0.416171	1	1	0.851329	1.13167	1.02855	-0.813082
26_vRhyme_unbinned_75_unknown-taxonomy	0.821199	-1.937	0.319717	0.0562319	1	1	0.825293	1.01454	0.995039	-1.90923
26_vRhyme_unbinned_8_unknown-taxonomy	3.75019	0.210764	4.8121e-10	0.798432	1.73236e-07	1	0.602429	0.825305	6.22511	0.255378
27_vRhyme_bin_14_Caudoviricetes	2.94039	-0.725165	2.40014e-05	0.490928	0.00741643	1	0.696116	1.05274	4.22399	-0.688833
27_vRhyme_unbinned_10_Caudoviricetes	-0.32597	0.412252	0.666914	0.719896	1	1	0.757387	1.14962	-0.430388	0.358598
27_vRhyme_unbinned_15_unknown-taxonomy	-0.915258	1.01307	0.149344	0.318045	1	1	0.63478	1.01461	-1.44185	0.998483
27_vRhyme_unbinned_19_Streptococcus-phage-PH10	3.53923	0.281075	1.59222e-08	0.754697	5.55683e-06	1	0.626267	0.89958	5.65132	0.312452
27_vRhyme_unbinned_21_unknown-taxonomy	1.09395	0.0461106	0.233964	0.968855	1	1	0.919127	1.181	1.19021	0.0390438
27_vRhyme_unbinned_24_unknown-taxonomy	4.26278	-1.59959	1.3122e-11	0.106789	4.80266e-09	1	0.62991	0.991815	6.76729	-1.6128
27_vRhyme_unbinned_28_unknown-taxonomy	-0.589919	1.6326	0.396277	0.128923	1	1	0.695422	1.07524	-0.84829	1.51836
27_vRhyme_unbinned_31_unknown-taxonomy	4.00587	-0.524029	6.96297e-08	0.624228	2.34652e-05	1	0.74291	1.06974	5.39212	-0.489866
27_vRhyme_unbinned_37_unknown-taxonomy	5.15544	1.46922	3.21347e-34	0.00342275	1.30145e-31	1	0.422671	0.501957	12.1973	2.92698
27_vRhyme_unbinned_42_unknown-taxonomy	1.93098	-1.20813	0.0174323	0.318616	1	1	0.812203	1.21139	2.37746	-0.997305
28_vRhyme_bin_11_unknown-taxonomy	-0.0134261	1.94932	0.98417	0.0872438	1	1	0.676679	1.13988	-0.0198411	1.71012
28_vRhyme_bin_17_Caudoviricetes	0.569127	-0.535381	0.492832	0.637317	1	1	0.829861	1.1356	0.685811	-0.471454
28_vRhyme_bin_8_unknown-taxonomy	-1.42894	2.53573	0.0157739	0.0132734	1	1	0.591911	1.02398	-2.41411	2.47635
28_vRhyme_unbinned_12_Caudoviricetes	0.735492	-1.28532	0.449845	0.301552	1	1	0.973292	1.24412	0.755674	-1.03311
28_vRhyme_unbinned_18_unknown-taxonomy	7.03133	0.413717	4.79942e-247	0.165377	2.16934e-244	1	0.209461	0.298236	33.5687	1.38721
28_vRhyme_unbinned_25_Caudoviricetes	1.47665	-0.799716	0.0643588	0.478375	1	1	0.798323	1.12808	1.84969	-0.708918
28_vRhyme_unbinned_27_Enterococcus-phage-SANTOR1	1.39603	-1.05615	0.0789376	0.324968	1	1	0.794605	1.073	1.75688	-0.984299
28_vRhyme_unbinned_28_unknown-taxonomy	-0.621609	1.31692	0.398674	0.231846	1	1	0.736511	1.10146	-0.843992	1.19562
28_vRhyme_unbinned_32_unknown-taxonomy	-0.730436	0.415248	0.339069	0.698085	1	1	0.764049	1.07048	-0.956006	0.387907
28_vRhyme_unbinned_35_unknown-taxonomy	0.48807	0.918725	0.582941	0.452805	1	1	0.888864	1.22375	0.549094	0.750748
28_vRhyme_unbinned_40_Mimiviridae	7.04186	-0.569033	1.5879e-167	0.208208	6.85975e-165	1	0.255259	0.452149	27.5871	-1.25851
28_vRhyme_unbinned_41_unknown-taxonomy	4.31309	0.192414	1.26837e-14	0.827743	4.81979e-12	1	0.55949	0.884265	7.70897	0.217597
28_vRhyme_unbinned_42_unknown-taxonomy	4.81739	-0.0635685	3.33622e-22	0.941234	1.32448e-19	1	0.497168	0.862311	9.68966	-0.0737188
28_vRhyme_unbinned_46_Caudoviricetes	6.51356	-0.881526	2.43398e-48	0.246971	1.00767e-45	1	0.445836	0.76142	14.6098	-1.15774
28_vRhyme_unbinned_47_unknown-taxonomy	6.74218	0.446365	0	0.106958	0	1	0.177082	0.276898	38.0738	1.61202
28_vRhyme_unbinned_48_unknown-taxonomy	1.26679	1.13279	0.151083	0.382151	1	1	0.88234	1.29619	1.43572	0.87394
28_vRhyme_unbinned_54_Caudoviricetes	0.405289	1.13816	0.619397	0.343949	1	1	0.815955	1.20263	0.496706	0.946391
28_vRhyme_unbinned_56_unknown-taxonomy	7.33667	-0.623272	3.96955e-237	0.340059	1.77836e-234	1	0.223121	0.653291	32.882	-0.954049
28_vRhyme_unbinned_60_unknown-taxonomy	6.8842	0.273578	1.58993e-219	0.370113	7.0434e-217	1	0.217671	0.305244	31.6266	0.896261
28_vRhyme_unbinned_75_Caudoviricetes	-1.35419	2.29937	0.0166361	0.0209869	1	1	0.565507	0.996164	-2.39465	2.30822
28_vRhyme_unbinned_76_unknown-taxonomy	2.60896	1.31821	0.00356863	0.289942	0.956394	1	0.895327	1.24565	2.91397	1.05825
28_vRhyme_unbinned_79_unknown-taxonomy	2.176	-0.424402	0.0156992	0.736745	1	1	0.900725	1.26247	2.41583	-0.336167
29_vRhyme_bin_2_Caudoviricetes	3.091	2.26162	1.02976e-05	0.00683388	0.00327463	1	0.700775	0.836141	4.41083	2.70483
29_vRhyme_bin_6_Decurrovirus	-1.41886	1.92651	0.0261161	0.0863254	1	1	0.637838	1.12326	-2.22448	1.71511
29_vRhyme_bin_7_Caudoviricetes	-0.758657	0.785062	0.252947	0.450129	1	1	0.663613	1.03954	-1.14322	0.7552
29_vRhyme_unbinned_1_unknown-taxonomy	1.35112	1.75461	0.0670777	0.0906579	1	1	0.73785	1.03704	1.83115	1.69194
29_vRhyme_unbinned_11_unknown-taxonomy	0.481167	1.22088	0.588117	0.344287	1	1	0.888471	1.29094	0.541567	0.945728
29_vRhyme_unbinned_13_unknown-taxonomy	-0.0156683	-0.0454042	0.984336	0.967283	1	1	0.79804	1.107	-0.0196335	-0.0410156
29_vRhyme_unbinned_22_unknown-taxonomy	1.43373	2.42581	0.0706436	0.0188961	1	1	0.793097	1.03332	1.80776	2.34757
29_vRhyme_unbinned_23_unknown-taxonomy	6.20927	-0.120149	2.13953e-17	0.894077	8.17299e-15	1	0.731711	0.902378	8.48596	-0.133147
29_vRhyme_unbinned_32_Caudoviricetes	-0.100642	0.618914	0.900685	0.593997	1	1	0.806452	1.16108	-0.124796	0.533052
29_vRhyme_unbinned_33_Caudoviricetes	5.56421	-0.036805	1.73437e-51	0.942877	7.21498e-49	1	0.368601	0.513643	15.0955	-0.0716549
29_vRhyme_unbinned_34_unknown-taxonomy	-0.780611	0.377858	0.301074	0.724842	1	1	0.754847	1.07348	-1.03413	0.351995
29_vRhyme_unbinned_4_unknown-taxonomy	3.52123	-0.8054	5.1348e-07	0.454823	0.000169448	1	0.701273	1.0776	5.02121	-0.747399
29_vRhyme_unbinned_5_unknown-taxonomy	2.98385	-1.04284	1.86142e-05	0.339874	0.00580764	1	0.697015	1.09265	4.2809	-0.954415
29_vRhyme_unbinned_8_Caudoviricetes	-0.831298	1.37929	0.261407	0.200738	1	1	0.7402	1.07803	-1.12307	1.27945
30_vRhyme_bin_2_Caudoviricetes	2.65663	-1.54528	5.2716e-05	0.129846	0.0160257	1	0.657053	1.02018	4.04325	-1.51471
30_vRhyme_bin_8_Autographiviridae	0.901692	-1.17263	0.284826	0.28829	1	1	0.843064	1.10429	1.06954	-1.06188
30_vRhyme_bin_9_unknown-taxonomy	3.19192	0.449757	9.59208e-05	0.697044	0.0282966	1	0.818297	1.15525	3.90069	0.389314
30_vRhyme_unbinned_12_unknown-taxonomy	-1.15741	3.02644	0.061988	0.00280866	1	1	0.620137	1.01289	-1.86638	2.98794
30_vRhyme_unbinned_15_unknown-taxonomy	0.835552	-1.47494	0.273309	0.137863	1	1	0.76273	0.99403	1.09547	-1.4838
30_vRhyme_unbinned_19_unknown-taxonomy	0.300155	-0.94147	0.698957	0.387566	1	1	0.776138	1.08961	0.386729	-0.864039
30_vRhyme_unbinned_2_unknown-taxonomy	1.24967	-1.73658	0.129332	0.103862	1	1	0.823915	1.06774	1.51674	-1.62641
30_vRhyme_unbinned_21_unknown-taxonomy	1.6952	-2.14246	0.0390164	0.0525797	1	1	0.821313	1.1053	2.06401	-1.93836
30_vRhyme_unbinned_27_Lentavirus	0.246247	0.988077	0.765061	0.399163	1	1	0.824004	1.17193	0.298841	0.843116
30_vRhyme_unbinned_28_Jarrellvirus	4.88952	0.797623	2.34834e-14	0.329521	8.9002e-12	1	0.640832	0.818008	7.62996	0.975079
30_vRhyme_unbinned_34_unknown-taxonomy	7.89048	-1.58883	1.05565e-118	0.0449576	4.49707e-116	1	0.340638	0.792416	23.1638	-2.00505
30_vRhyme_unbinned_36_unknown-taxonomy	7.83884	-0.0848623	0	0.744118	0	1	0.162707	0.259991	48.1778	-0.326405
30_vRhyme_unbinned_4_Caudoviricetes	-1.08508	3.19692	0.0946487	0.00276741	1	1	0.649215	1.06833	-1.67137	2.99246
30_vRhyme_unbinned_44_unknown-taxonomy	6.58212	-0.0706817	4.73945e-58	0.900165	1.98109e-55	1	0.409804	0.563414	16.0616	-0.125452
30_vRhyme_unbinned_49_unknown-taxonomy	-0.709466	0.59255	0.333668	0.582577	1	1	0.733866	1.0781	-0.966752	0.549624
30_vRhyme_unbinned_6_unknown-taxonomy	2.98245	-1.79926	2.66368e-05	0.0874737	0.00820413	1	0.710029	1.05289	4.20046	-1.70888
30_vRhyme_unbinned_7_unknown-taxonomy	6.8463	-0.0909767	2.08471e-280	0.734842	9.56884e-278	1	0.191332	0.268613	35.7823	-0.338691
30_vRhyme_unbinned_9_unknown-taxonomy	-1.13466	1.35493	0.100512	0.215568	1	1	0.690863	1.09409	-1.64237	1.2384
31A_vRhyme_bin_10_unknown-taxonomy	4.41749	-0.941737	2.14695e-12	0.347851	7.94373e-10	1	0.628861	1.00316	7.02459	-0.938766
31A_vRhyme_bin_15_Caudoviricetes	2.44621	0.45134	0.00472462	0.707785	1	1	0.865842	1.20411	2.82523	0.374832
31A_vRhyme_bin_4_Caudoviricetes	-0.312719	0.634974	0.688985	0.576135	1	1	0.781342	1.13583	-0.400233	0.559038
31A_vRhyme_bin_5_unknown-taxonomy	-0.561663	3.14559	0.440721	0.00407253	1	1	0.728508	1.09507	-0.770977	2.87249
31A_vRhyme_bin_9_unknown-taxonomy	-2.02229	2.88984	1.95199e-06	0.00119119	0.000634398	0.551522	0.425001	0.891656	-4.75833	3.24098
31A_vRhyme_unbinned_1_Caudoviricetes	0.254608	-0.0308802	0.757769	0.978441	1	1	0.825548	1.14274	0.308411	-0.0270231
31A_vRhyme_unbinned_16_Caudoviricetes	0.706763	-0.66869	0.400034	0.573852	1	1	0.839824	1.18902	0.841561	-0.562388
31A_vRhyme_unbinned_28_unknown-taxonomy	3.56058	0.0724925	7.36191e-07	0.943699	0.000241471	1	0.719083	1.02649	4.95156	0.0706215
33_vRhyme_bin_11_Caudoviricetes	4.71067	-3.34253	1.4104e-13	0.00213174	5.31722e-11	0.974205	0.636977	1.08833	7.39535	-3.07124
33_vRhyme_unbinned_12_unknown-taxonomy	0.506864	1.82472	0.568588	0.178241	1	1	0.889028	1.35547	0.570133	1.34619
33_vRhyme_unbinned_2_unknown-taxonomy	7.20825	-0.0703579	0	0.802887	0	1	0.168596	0.281869	42.7547	-0.249612
33_vRhyme_unbinned_24_unknown-taxonomy	1.29513	-0.84629	0.120453	0.469762	1	1	0.834023	1.17074	1.55287	-0.722867
33_vRhyme_unbinned_28_unknown-taxonomy	2.63687	2.68027	7.47223e-05	0.000689819	0.022342	0.322835	0.665754	0.789803	3.96073	3.39359
33_vRhyme_unbinned_31_unknown-taxonomy	5.34972	-0.263948	7.66108e-34	0.746929	3.09508e-31	1	0.441165	0.81796	12.1263	-0.322691
33_vRhyme_unbinned_35_unknown-taxonomy	6.07386	-0.141619	3.66808e-240	0.626571	1.64697e-237	1	0.183535	0.291062	33.0936	-0.486559
33_vRhyme_unbinned_39_unknown-taxonomy	6.56551	-0.796537	0	0.14312	0	1	0.168637	0.543983	38.9327	-1.46427
33_vRhyme_unbinned_42_unknown-taxonomy	7.90363	-0.291248	3.05725e-167	0.436885	1.31768e-164	1	0.286744	0.374613	27.5634	-0.777465
33_vRhyme_unbinned_8_unknown-taxonomy	2.56363	-1.13307	0.0042163	0.387114	1	1	0.895902	1.31011	2.86151	-0.864863
34_vRhyme_unbinned_13_unknown-taxonomy	4.95676	-1.48723	3.42345e-20	0.103353	1.34542e-17	1	0.538498	0.913075	9.20479	-1.62881
34_vRhyme_unbinned_19_unknown-taxonomy	4.54297	-2.50461	1.37958e-18	0.00441752	5.2838e-16	1	0.516302	0.879828	8.79907	-2.8467
34_vRhyme_unbinned_22_unknown-taxonomy	2.07249	-1.1965	0.0169129	0.314295	1	1	0.86766	1.18907	2.38859	-1.00625
34_vRhyme_unbinned_24_unknown-taxonomy	2.15302	-0.989118	0.0209785	0.443917	1	1	0.932699	1.29196	2.30837	-0.765596
34_vRhyme_unbinned_25_unknown-taxonomy	4.95927	-0.13285	3.37599e-35	0.824512	1.37065e-32	1	0.400605	0.599109	12.3795	-0.221746
35_vRhyme_bin_10_Caudoviricetes	-1.04109	2.83808	0.116371	0.0187362	1	1	0.663033	1.20732	-1.57019	2.35074
35_vRhyme_bin_12_Caudoviricetes	2.79707	1.52501	0.000974338	0.17861	0.274763	1	0.848153	1.1338	3.29783	1.34505
35_vRhyme_bin_6_Caudoviricetes	-0.968985	0.974026	0.173271	0.40535	1	1	0.711564	1.17056	-1.36177	0.832105
35_vRhyme_unbinned_11_unknown-taxonomy	4.415	1.72082	8.48777e-19	0.00492804	3.2593e-16	1	0.498677	0.612022	8.85342	2.8117
35_vRhyme_unbinned_13_unknown-taxonomy	2.23946	1.58881	0.00107971	0.0753807	0.303399	1	0.685082	0.893523	3.26889	1.77814
35_vRhyme_unbinned_15_Caudoviricetes	3.64722	1.50629	1.02958e-11	0.0189545	3.77855e-09	1	0.536175	0.641952	6.80231	2.34642
35_vRhyme_unbinned_17_unknown-taxonomy	3.44551	2.34126	6.80583e-08	0.00421808	2.30037e-05	1	0.638504	0.818229	5.39622	2.86137
35_vRhyme_unbinned_18_Streptococcus-phage-SM1	1.5279	2.23484	0.0336871	0.0182101	1	1	0.719421	0.946438	2.1238	2.36132
35_vRhyme_unbinned_21_unknown-taxonomy	2.65489	0.0597093	1.59669e-05	0.952512	0.00499763	1	0.615283	1.00262	4.31491	0.059553
35_vRhyme_unbinned_23_unknown-taxonomy	2.00919	1.15276	0.00589118	0.285709	1	1	0.729612	1.07978	2.75378	1.06758
35_vRhyme_unbinned_24_Caudoviricetes	-0.92649	1.55575	0.17052	0.147061	1	1	0.676007	1.07294	-1.37053	1.44999
35_vRhyme_unbinned_28_unknown-taxonomy	4.16899	0.551047	1.34733e-20	0.343478	5.30849e-18	1	0.448065	0.581693	9.30441	0.947316
35_vRhyme_unbinned_3_unknown-taxonomy	3.33591	-0.398358	4.36928e-08	0.665245	1.48556e-05	1	0.609271	0.920669	5.47524	-0.432683
35_vRhyme_unbinned_30_unknown-taxonomy	1.45589	0.415791	0.0693255	0.726825	1	1	0.801575	1.19018	1.81629	0.349352
35_vRhyme_unbinned_31_Streptococcus-phage-PH10	1.2083	-1.25763	0.139388	0.271385	1	1	0.817487	1.14343	1.47807	-1.09988
35_vRhyme_unbinned_6_unknown-taxonomy	7.31947	0.373782	0	0.217914	0	1	0.192632	0.303372	37.9971	1.23209
36_vRhyme_bin_4_unknown-taxonomy	-1.2711	2.80019	0.0377552	0.00991614	1	1	0.611841	1.08588	-2.0775	2.57874
36_vRhyme_bin_7_Caudoviricetes	-0.310762	0.705796	0.686253	0.562443	1	1	0.769317	1.21853	-0.403945	0.579217
36_vRhyme_bin_8_Caudoviricetes	2.42706	3.2353	0.00352751	0.00146125	0.952428	0.672176	0.831873	1.01667	2.91759	3.18227
36_vRhyme_unbinned_2_unknown-taxonomy	1.78609	0.796683	0.0506065	0.539373	1	1	0.913692	1.29804	1.9548	0.613761
36_vRhyme_unbinned_3_Caudoviricetes	2.05531	0.723452	0.00248871	0.512092	0.694351	1	0.679505	1.10352	3.02471	0.655583
36_vRhyme_unbinned_6_unknown-taxonomy	6.41115	0.157647	7.10657e-236	0.648411	3.17664e-233	1	0.195496	0.34574	32.7943	0.455971
37_vRhyme_bin_12_unknown-taxonomy	3.58952	1.63043	3.70294e-06	0.108017	0.00118494	1	0.77571	1.01447	4.62739	1.60717
37_vRhyme_bin_13_unknown-taxonomy	0.0387275	1.16925	0.964899	0.344149	1	1	0.880023	1.23599	0.0440074	0.945999
37_vRhyme_unbinned_10_Caudoviricetes	-1.25312	2.81195	0.0664563	0.0166799	1	1	0.682775	1.17474	-1.83533	2.39369
37_vRhyme_unbinned_11_unknown-taxonomy	-0.00844597	0.679843	0.991088	0.563332	1	1	0.756103	1.1764	-0.0111704	0.5779
37_vRhyme_unbinned_2_Caudoviricetes	4.59728	1.46123	1.83077e-13	0.0614264	6.88371e-11	1	0.624579	0.781234	7.36061	1.87041
37_vRhyme_unbinned_8_Caudoviricetes	1.52207	0.229449	0.0941136	0.851895	1	1	0.909196	1.22897	1.67409	0.186701
37_vRhyme_unbinned_9_unknown-taxonomy	3.95053	-0.688303	1.25882e-08	0.511315	4.43106e-06	1	0.694102	1.04798	5.69156	-0.656791
38_vRhyme_unbinned_15_unknown-taxonomy	7.60597	-0.277054	1.09482e-194	0.39316	4.78438e-192	1	0.25553	0.324456	29.7654	-0.853901
38_vRhyme_unbinned_25_unknown-taxonomy	0.25592	2.55016	0.752124	0.0268815	1	1	0.810285	1.15223	0.31584	2.21323
38_vRhyme_unbinned_26_unknown-taxonomy	-0.741134	2.55111	0.309759	0.0289502	1	1	0.729658	1.168	-1.01573	2.18416
38_vRhyme_unbinned_68_unknown-taxonomy	-0.625939	1.645	0.402519	0.132304	1	1	0.747719	1.09297	-0.837132	1.50508
38_vRhyme_unbinned_69_unknown-taxonomy	6.37772	0.255396	3.7851e-198	0.425989	1.66166e-195	1	0.212366	0.320819	30.0317	0.796074
38_vRhyme_unbinned_7_Caudoviricetes	5.36695	-1.26238	3.22385e-40	0.091044	1.31533e-37	1	0.404284	0.747008	13.2752	-1.68992
38_vRhyme_unbinned_76_unknown-taxonomy	3.99863	1.07166	5.83912e-14	0.0909867	2.20719e-11	1	0.532325	0.634035	7.51164	1.69022
38_vRhyme_unbinned_8_unknown-taxonomy	-0.605926	1.58881	0.437445	0.151405	1	1	0.780315	1.10751	-0.776514	1.43459
38_vRhyme_unbinned_80_unknown-taxonomy	0.514543	2.99729	0.519974	0.00512374	1	1	0.799744	1.07079	0.643385	2.79915
38_vRhyme_unbinned_84_Muvirus	0.395349	0.226896	0.604841	0.849094	1	1	0.76403	1.19246	0.517452	0.190275
38_vRhyme_unbinned_85_unknown-taxonomy	1.15531	-1.60308	0.172011	0.156058	1	1	0.845904	1.13016	1.36577	-1.41846
38_vRhyme_unbinned_9_unknown-taxonomy	8.00751	-0.280438	0	0.322636	0	1	0.202431	0.283541	39.5567	-0.989056
39_vRhyme_bin_14_unknown-taxonomy	-0.597161	2.25598	0.451991	0.0578857	1	1	0.793991	1.18951	-0.7521	1.89656
39_vRhyme_bin_19_Caudoviricetes	0.0490168	0.783455	0.950408	0.4832	1	1	0.788124	1.11736	0.0621942	0.701165
39_vRhyme_unbinned_10_unknown-taxonomy	3.27985	1.57523	6.33743e-05	0.151572	0.019139	1	0.819987	1.09849	3.99988	1.434
39_vRhyme_unbinned_11_unknown-taxonomy	3.44196	2.03294	3.3341e-08	0.0197551	1.14693e-05	1	0.623214	0.872142	5.52292	2.33097
39_vRhyme_unbinned_14_Muvirus	2.52155	3.0359	0.000440731	0.000945513	0.127201	0.438718	0.71749	0.918228	3.51441	3.30626
39_vRhyme_unbinned_17_unknown-taxonomy	1.85622	1.37471	0.0282954	0.300255	1	1	0.846368	1.32709	2.19317	1.03589
39_vRhyme_unbinned_20_unknown-taxonomy	2.78224	2.27182	0.000953517	0.031989	0.269845	1	0.842109	1.05934	3.30389	2.14455
39_vRhyme_unbinned_28_Caudoviricetes	-0.203609	4.03259	0.74831	8.1327e-05	1	0.0384677	0.634555	1.02338	-0.320869	3.94046
39_vRhyme_unbinned_29_unknown-taxonomy	-0.855382	1.43172	0.202776	0.18685	1	1	0.671582	1.08467	-1.27368	1.31996
39_vRhyme_unbinned_3_unknown-taxonomy	-1.60828	2.00512	0.00399777	0.0565313	1	1	0.558753	1.0515	-2.87834	1.90692
39_vRhyme_unbinned_30_unknown-taxonomy	3.18821	1.27513	9.54684e-05	0.28441	0.0282586	1	0.817108	1.19119	3.90183	1.07047
39_vRhyme_unbinned_6_Caudoviricetes	4.381	1.82307	7.39227e-19	0.00199639	2.84602e-16	0.914349	0.493978	0.589845	8.86882	3.09077
39_vRhyme_unbinned_9_Caudoviricetes	-1.69476	2.00814	0.00141128	0.0379337	0.39516	1	0.530884	0.967512	-3.19233	2.07557
3_vRhyme_bin_10_unknown-taxonomy	0.0976937	1.89613	0.906761	0.102275	1	1	0.834102	1.16047	0.117124	1.63392
3_vRhyme_bin_13_Caudoviricetes	0.71806	-2.71638	0.41724	0.00337206	1	1	0.885162	0.926581	0.811219	-2.93161
3_vRhyme_bin_14_Caudoviricetes	-0.242075	-0.538959	0.780599	0.620217	1	1	0.869091	1.08761	-0.278538	-0.495543
3_vRhyme_bin_15_Caudoviricetes	3.66476	-1.2129	3.76901e-08	0.223461	1.289e-05	1	0.666157	0.996324	5.50135	-1.21738
3_vRhyme_bin_4_Caudoviricetes	0.0139288	-0.63235	0.98684	0.567334	1	1	0.844471	1.10554	0.0164942	-0.571982
3_vRhyme_bin_5_Caudoviricetes	-0.0766297	-0.765302	0.932114	0.479466	1	1	0.89957	1.08222	-0.0851848	-0.707162
3_vRhyme_bin_6_Caudoviricetes	0.758627	0.0420406	0.374238	0.969947	1	1	0.853769	1.11587	0.888563	0.0376752
3_vRhyme_bin_8_Streptococcus-phage-PH15	2.09796	-0.0769302	0.00565372	0.945902	1	1	0.758148	1.13377	2.76722	-0.0678533
3_vRhyme_bin_9_Caudoviricetes	0.9459	0.160109	0.281356	0.891992	1	1	0.878046	1.17914	1.07728	0.135784
3_vRhyme_unbinned_10_Caudoviricetes	-0.875478	0.68125	0.261892	0.511808	1	1	0.780332	1.03845	-1.12193	0.656024
3_vRhyme_unbinned_11_unknown-taxonomy	3.1123	2.07278	8.87289e-05	0.0493388	0.0263525	1	0.794053	1.0545	3.91951	1.96565
3_vRhyme_unbinned_12_unknown-taxonomy	1.5203	-1.60255	0.0798158	0.144949	1	1	0.867874	1.09944	1.75176	-1.45761
3_vRhyme_unbinned_13_Caudoviricetes	1.29382	-2.36935	0.119134	0.0203119	1	1	0.830215	1.02103	1.55842	-2.32054
3_vRhyme_unbinned_14_unknown-taxonomy	1.69528	-0.97608	0.0365341	0.372965	1	1	0.810775	1.09557	2.09093	-0.890933
3_vRhyme_unbinned_17_unknown-taxonomy	2.14877	-1.30278	0.0054152	0.239118	1	1	0.772595	1.10668	2.78124	-1.17719
3_vRhyme_unbinned_4_Caudoviricetes	0.38429	1.08388	0.650577	0.362069	1	1	0.848397	1.18921	0.45296	0.911429
3_vRhyme_unbinned_5_unknown-taxonomy	2.08142	-2.40364	0.00997237	0.0224267	1	1	0.807759	1.05281	2.57679	-2.28306
3_vRhyme_unbinned_8_Caudoviricetes	1.9918	-2.7221	0.0126075	0.00796371	1	1	0.798422	1.02581	2.49467	-2.6536
40_vRhyme_bin_1_unknown-taxonomy	2.5714	-0.0184787	6.23276e-05	0.984343	0.0188853	1	0.642236	0.941608	4.00382	-0.0196246
40_vRhyme_unbinned_11_unknown-taxonomy	7.17937	-0.0370701	0	0.898562	0	1	0.148841	0.290797	48.235	-0.127478
40_vRhyme_unbinned_13_unknown-taxonomy	2.36517	2.08953	0.000938505	0.016926	0.266535	1	0.714911	0.874901	3.30834	2.38831
40_vRhyme_unbinned_18_Jarrellvirus	3.9103	-0.292759	1.48978e-12	0.719144	5.54198e-10	1	0.552658	0.814118	7.07544	-0.359603
40_vRhyme_unbinned_23_Caudoviricetes	-1.0935	1.38355	0.100103	0.197491	1	1	0.665001	1.07357	-1.64436	1.28873
40_vRhyme_unbinned_24_unknown-taxonomy	4.09848	0.698529	1.61295e-08	0.471628	5.61307e-06	1	0.725511	0.970404	5.64909	0.719833
40_vRhyme_unbinned_34_unknown-taxonomy	3.91278	1.49337	7.10639e-13	0.011902	2.65779e-10	1	0.545156	0.593777	7.17737	2.51504
40_vRhyme_unbinned_36_unknown-taxonomy	3.23536	1.68724	1.71074e-08	0.0178325	5.93627e-06	1	0.573751	0.71219	5.63897	2.36908
40_vRhyme_unbinned_4_Streptococcus-phage-SpSL1	1.56201	1.36597	0.0208236	0.174729	1	1	0.675853	1.00649	2.31117	1.35716
40_vRhyme_unbinned_7_Paenibacillus-phage-Wanderer	4.28912	0.393983	4.22794e-20	0.539207	1.65312e-17	1	0.467118	0.641653	9.18209	0.614012
40_vRhyme_unbinned_8_unknown-taxonomy	5.23038	0.151821	1.42829e-127	0.750132	6.0988e-125	1	0.217681	0.476728	24.0277	0.318465
41_vRhyme_bin_13_Muvirus	0.703982	3.94616	0.326477	4.92838e-05	1	0.0233605	0.717445	0.972201	0.981234	4.059
41_vRhyme_bin_19_unknown-taxonomy	6.93173	-0.149293	6.07563e-196	0.601818	2.66113e-193	1	0.232123	0.286117	29.8623	-0.521788
41_vRhyme_bin_7_Caudoviricetes	1.00514	2.86815	0.221367	0.0092788	1	1	0.821929	1.10245	1.2229	2.60161
41_vRhyme_bin_8_unknown-taxonomy	4.14107	0.40934	9.31834e-13	0.631539	3.47574e-10	1	0.579964	0.85357	7.14022	0.479562
41_vRhyme_unbinned_11_unknown-taxonomy	1.54238	2.49683	0.0359763	0.0150459	1	1	0.735449	1.02697	2.0972	2.43127
41_vRhyme_unbinned_18_unknown-taxonomy	3.27446	2.38101	2.08533e-06	0.00372594	0.000675647	1	0.690091	0.820904	4.74497	2.90048
41_vRhyme_unbinned_20_Caudoviricetes	0.138263	-0.65256	0.86205	0.550838	1	1	0.795687	1.09397	0.173765	-0.596504
41_vRhyme_unbinned_22_unknown-taxonomy	3.56922	1.8682	4.43378e-08	0.0173666	1.50305e-05	1	0.652193	0.785338	5.47264	2.37885
41_vRhyme_unbinned_24_unknown-taxonomy	-0.348615	3.09025	0.646291	0.00638007	1	1	0.75964	1.13296	-0.458921	2.72758
41_vRhyme_unbinned_25_unknown-taxonomy	2.74971	0.226834	0.00531645	0.863684	1	1	0.986548	1.32121	2.78721	0.171686
41_vRhyme_unbinned_26_unknown-taxonomy	5.05224	1.07633	1.52673e-43	0.0197478	6.27485e-41	1	0.365128	0.461726	13.8369	2.33111
41_vRhyme_unbinned_28_unknown-taxonomy	-0.422508	1.09588	0.600737	0.367431	1	1	0.807329	1.2159	-0.523341	0.901295
41_vRhyme_unbinned_35_unknown-taxonomy	7.9872	0.143808	0	0.55719	0	1	0.170769	0.244979	46.7721	0.58702
41_vRhyme_unbinned_38_unknown-taxonomy	6.22395	0.936387	1.51039e-285	0.0055997	6.94777e-283	1	0.172355	0.338004	36.1113	2.77034
41_vRhyme_unbinned_42_unknown-taxonomy	2.24123	-0.886773	0.0110464	0.461782	1	1	0.881949	1.20499	2.54123	-0.735915
41_vRhyme_unbinned_43_unknown-taxonomy	3.24407	1.47701	0.00011817	0.163999	0.0345055	1	0.842638	1.06126	3.84989	1.39175
41_vRhyme_unbinned_45_unknown-taxonomy	4.39989	1.593	4.70738e-19	0.00422761	1.82646e-16	1	0.493319	0.556863	8.91895	2.86066
41_vRhyme_unbinned_54_unknown-taxonomy	0.438605	-1.06934	0.584813	0.320995	1	1	0.802765	1.07751	0.546368	-0.992416
41_vRhyme_unbinned_57_unknown-taxonomy	-0.178568	0.585474	0.827292	0.630996	1	1	0.818459	1.21891	-0.218176	0.480326
42_vRhyme_bin_12_Caudoviricetes	-1.72449	2.64694	0.000675128	0.00850791	0.192412	1	0.50728	1.00597	-3.39949	2.63122
42_vRhyme_bin_14_Caudoviricetes	3.28252	0.387212	8.01024e-05	0.732176	0.0238705	1	0.832263	1.13143	3.94409	0.342233
42_vRhyme_bin_18_Jarrellvirus	0.417029	-0.466174	0.61797	0.684704	1	1	0.836182	1.14806	0.49873	-0.406053
42_vRhyme_bin_8_unknown-taxonomy	1.14698	-0.566512	0.213844	0.648523	1	1	0.922704	1.24286	1.24307	-0.455815
42_vRhyme_unbinned_1_unknown-taxonomy	-1.19621	1.1914	0.0543236	0.211311	1	1	0.621648	0.953147	-1.92425	1.24997
42_vRhyme_unbinned_10_unknown-taxonomy	-0.405342	0.591544	0.587122	0.571645	1	1	0.746471	1.04581	-0.543011	0.56563
42_vRhyme_unbinned_11_unknown-taxonomy	-0.477462	1.21881	0.531448	0.26874	1	1	0.762965	1.10203	-0.625797	1.10597
42_vRhyme_unbinned_14_unknown-taxonomy	-0.123736	-0.745641	0.877057	0.463033	1	1	0.799839	1.01605	-0.154701	-0.733862
42_vRhyme_unbinned_19_unknown-taxonomy	-0.444376	0.220198	0.549965	0.835359	1	1	0.743336	1.05949	-0.597812	0.207833
42_vRhyme_unbinned_22_Caudoviricetes	1.8245	-1.38988	0.0390044	0.260413	1	1	0.883902	1.23499	2.06414	-1.12542
42_vRhyme_unbinned_34_Caudoviricetes	-0.18581	0.274184	0.792452	0.794269	1	1	0.706159	1.05143	-0.263128	0.260772
42_vRhyme_unbinned_35_unknown-taxonomy	-0.885289	0.340074	0.174352	0.718212	1	1	0.651737	0.942428	-1.35835	0.360849
42_vRhyme_unbinned_36_unknown-taxonomy	-0.572652	0.0726218	0.412051	0.939578	1	1	0.698111	0.958072	-0.820289	0.0758
42_vRhyme_unbinned_9_unknown-taxonomy	2.05998	-1.43556	0.0151916	0.224038	1	1	0.848503	1.1807	2.42778	-1.21586
43_vRhyme_bin_6_Caudoviricetes	2.23798	1.54231	0.0108131	0.192748	1	1	0.878092	1.18412	2.54868	1.30249
43_vRhyme_bin_8_unknown-taxonomy	7.77027	0.131957	0	0.640885	0	1	0.20009	0.282891	38.8339	0.466461
43_vRhyme_unbinned_14_unknown-taxonomy	2.64966	-0.640365	0.00044014	0.561868	0.127201	1	0.753865	1.10395	3.51477	-0.580069
43_vRhyme_unbinned_6_unknown-taxonomy	-0.418913	1.41166	0.596781	0.254018	1	1	0.791842	1.2376	-0.529035	1.14064
43_vRhyme_unbinned_8_unknown-taxonomy	-1.27537	1.7791	0.0467264	0.10437	1	1	0.641286	1.09548	-1.98877	1.62403
43_vRhyme_unbinned_9_Caudoviricetes	6.47874	-1.31562	7.22967e-101	0.0624494	3.05092e-98	1	0.303865	0.706146	21.3211	-1.86309
44_vRhyme_bin_11_Caudoviricetes	2.85065	1.25208	3.32381e-05	0.195956	0.0101708	1	0.686893	0.968234	4.15007	1.29316
44_vRhyme_bin_29_Muvirus	1.41978	-0.524565	0.130793	0.684214	1	1	0.939638	1.28975	1.51098	-0.40672
44_vRhyme_unbinned_1_Caudoviricetes	0.582731	1.02045	0.483074	0.389266	1	1	0.830851	1.18527	0.701367	0.860949
44_vRhyme_unbinned_101_Caudoviricetes	0.413592	1.56362	0.585065	0.178403	1	1	0.757492	1.16195	0.546002	1.34569
44_vRhyme_unbinned_107_unknown-taxonomy	5.16067	-2.02349	1.87603e-41	0.0153956	7.67296e-39	1	0.382652	0.83514	13.4866	-2.42294
44_vRhyme_unbinned_24_unknown-taxonomy	4.15057	0.265421	1.41214e-09	0.776592	5.05548e-07	1	0.685582	0.935363	6.05409	0.283763
44_vRhyme_unbinned_26_unknown-taxonomy	0.426986	0.802336	0.594847	0.479164	1	1	0.80287	1.13381	0.531825	0.707647
44_vRhyme_unbinned_28_unknown-taxonomy	1.09111	0.727949	0.222535	0.564177	1	1	0.894487	1.26238	1.21981	0.576649
44_vRhyme_unbinned_31_unknown-taxonomy	3.41937	1.2315	1.46496e-08	0.151909	5.14199e-06	1	0.60353	0.859497	5.66562	1.43282
44_vRhyme_unbinned_48_unknown-taxonomy	0.44184	2.25087	0.614533	0.0714	1	1	0.877338	1.24845	0.503614	1.80292
44_vRhyme_unbinned_49_unknown-taxonomy	6.20557	-0.271642	1.97098e-306	0.485074	9.10593e-304	1	0.165843	0.389081	37.4183	-0.698165
44_vRhyme_unbinned_52_Cellulophaga-phage-Ingeline-1	2.28587	0.108285	0.0182398	0.931367	1	1	0.968296	1.25729	2.36071	0.0861255
44_vRhyme_unbinned_55_unknown-taxonomy	1.52877	0.927725	0.0805619	0.451044	1	1	0.874866	1.23093	1.74744	0.753676
44_vRhyme_unbinned_57_Caudoviricetes	0.245787	3.23711	0.724395	0.000845336	1	0.393081	0.697089	0.969918	0.352591	3.33751
44_vRhyme_unbinned_63_unknown-taxonomy	-0.474919	0.814521	0.536945	0.496577	1	1	0.769175	1.19803	-0.61744	0.679886
44_vRhyme_unbinned_67_unknown-taxonomy	-0.277162	0.951409	0.699689	0.397601	1	1	0.718519	1.12471	-0.385741	0.845913
44_vRhyme_unbinned_69_unknown-taxonomy	3.56568	0.0453089	2.28147e-06	0.966603	0.000736916	1	0.754363	1.08215	4.72675	0.0418694
44_vRhyme_unbinned_71_unknown-taxonomy	1.55805	2.34562	0.021687	0.00817064	1	1	0.678652	0.886836	2.29581	2.64494
44_vRhyme_unbinned_77_Caudoviricetes	-0.571122	0.893231	0.424322	0.432089	1	1	0.714844	1.13697	-0.798946	0.785622
44_vRhyme_unbinned_81_unknown-taxonomy	5.43966	-0.317169	2.07353e-86	0.483708	8.72955e-84	1	0.276097	0.452872	19.702	-0.700351
44_vRhyme_unbinned_97_unknown-taxonomy	4.95032	1.37975	8.56857e-47	0.00290827	3.53025e-44	1	0.344608	0.463428	14.3651	2.97727
46_vRhyme_bin_1_unknown-taxonomy	-1.25604	2.25799	0.0527703	0.0540294	1	1	0.648512	1.17201	-1.9368	1.9266
46_vRhyme_unbinned_4_Streptococcus-phage-phiARI0462	4.9121	0.570024	9.77865e-132	0.260308	4.18526e-129	1	0.201127	0.506389	24.4229	1.12566
47_vRhyme_bin_1_unknown-taxonomy	3.53284	-2.21788	9.16543e-09	0.018193	3.2354e-06	1	0.614889	0.939118	5.74549	-2.36167
47_vRhyme_bin_22_unknown-taxonomy	6.05157	-0.738335	2.82871e-256	0.109008	1.28424e-253	1	0.17697	0.460691	34.1954	-1.60267
47_vRhyme_bin_7_Caudoviricetes	0.431498	-0.438645	0.614212	0.702609	1	1	0.856027	1.14888	0.504071	-0.3818
47_vRhyme_unbinned_105_unknown-taxonomy	-1.3847	1.75988	0.0233569	0.085412	1	1	0.610658	1.02312	-2.26755	1.72011
47_vRhyme_unbinned_106_Caudoviricetes	-0.741392	0.972091	0.336944	0.35945	1	1	0.772106	1.06076	-0.960221	0.916413
47_vRhyme_unbinned_111_unknown-taxonomy	2.71914	0.916693	1.55759e-05	0.348763	0.00489084	1	0.629375	0.978336	4.32038	0.936992
47_vRhyme_unbinned_112_unknown-taxonomy	7.28905	0.200143	0	0.434322	0	1	0.171419	0.255997	42.5217	0.781818
47_vRhyme_unbinned_113_unknown-taxonomy	3.40789	1.96615	4.34477e-08	0.00397352	1.48157e-05	1	0.622306	0.682629	5.47623	2.88026
47_vRhyme_unbinned_121_unknown-taxonomy	7.72963	0.124338	0	0.637533	0	1	0.1921	0.263902	40.2375	0.471151
47_vRhyme_unbinned_122_unknown-taxonomy	-1.0973	2.29489	0.0919894	0.0288514	1	1	0.651217	1.05005	-1.685	2.18551
47_vRhyme_unbinned_123_Caudoviricetes	0.282549	-1.45759	0.738552	0.171891	1	1	0.846532	1.06693	0.333772	-1.36615
47_vRhyme_unbinned_129_unknown-taxonomy	2.25481	-1.25012	0.00352925	0.254572	0.952428	1	0.772876	1.09725	2.91743	-1.13931
47_vRhyme_unbinned_143_unknown-taxonomy	2.13316	2.25329	0.0300045	0.0935538	1	1	0.98301	1.34369	2.17003	1.67694
47_vRhyme_unbinned_145_Caudoviricetes	0.576258	-0.761012	0.47564	0.476335	1	1	0.807839	1.06852	0.713332	-0.712209
47_vRhyme_unbinned_15_unknown-taxonomy	2.39227	-0.466955	0.00360117	0.666992	0.961513	1	0.821764	1.08523	2.91114	-0.430281
47_vRhyme_unbinned_28_unknown-taxonomy	-0.95788	1.87825	0.202051	0.080061	1	1	0.750848	1.07308	-1.27573	1.75033
47_vRhyme_unbinned_32_unknown-taxonomy	-1.66958	2.64859	0.00276861	0.00620573	0.764136	1	0.557954	0.967802	-2.99233	2.73671
47_vRhyme_unbinned_36_unknown-taxonomy	-1.679	2.94126	0.00252128	0.00238683	0.698395	1	0.555816	0.96837	-3.02078	3.03733
47_vRhyme_unbinned_40_unknown-taxonomy	2.15994	-0.950242	0.00338177	0.351068	0.923223	1	0.737001	1.01901	2.93072	-0.932519
47_vRhyme_unbinned_41_unknown-taxonomy	-1.66732	3.1794	0.00294483	0.00077723	0.809827	0.362189	0.560739	0.946029	-2.97344	3.36078
47_vRhyme_unbinned_42_unknown-taxonomy	1.30308	-1.38296	0.103591	0.221145	1	1	0.800571	1.13034	1.62769	-1.22349
47_vRhyme_unbinned_49_unknown-taxonomy	2.64293	0.418828	0.000209153	0.681707	0.0606545	1	0.712823	1.0212	3.7077	0.410135
47_vRhyme_unbinned_5_Escherichia-phage-TL-2011b	4.8693	1.91036	1.29762e-20	0.00152282	5.12561e-18	0.698976	0.523108	0.602581	9.30841	3.1703
48_vRhyme_bin_1_Caudoviricetes	0.533854	0.471239	0.519191	0.677393	1	1	0.828203	1.13272	0.644593	0.416023
48_vRhyme_bin_17_Caudoviricetes	-0.607918	0.289139	0.405835	0.789293	1	1	0.731334	1.08199	-0.831245	0.267229
48_vRhyme_bin_19_unknown-taxonomy	5.89465	0.484824	3.58093e-299	0.0448401	1.65081e-296	1	0.159448	0.241669	36.9692	2.00615
48_vRhyme_bin_8_unknown-taxonomy	0.305788	0.87295	0.707013	0.476954	1	1	0.813546	1.22741	0.37587	0.711211
48_vRhyme_unbinned_10_unknown-taxonomy	1.88125	-0.883033	0.0201066	0.452562	1	1	0.809366	1.17557	2.32435	-0.751151
48_vRhyme_unbinned_11_unknown-taxonomy	-1.1558	2.98564	0.0635829	0.00296823	1	1	0.623044	1.00492	-1.85509	2.97101
48_vRhyme_unbinned_13_unknown-taxonomy	3.84874	-0.643288	2.80922e-07	0.522441	9.38279e-05	1	0.749391	1.00578	5.13582	-0.639588
48_vRhyme_unbinned_14_unknown-taxonomy	5.76711	0.948209	3.15534e-181	0.00477622	1.37257e-178	1	0.200898	0.336036	28.7066	2.82175
48_vRhyme_unbinned_20_Caudoviricetes	-0.655334	0.500147	0.4147	0.635743	1	1	0.803451	1.05592	-0.81565	0.473658
48_vRhyme_unbinned_24_unknown-taxonomy	1.52165	2.99077	0.0386645	0.000387924	1	0.182324	0.735901	0.842906	2.06774	3.54817
48_vRhyme_unbinned_26_unknown-taxonomy	1.33298	2.55677	0.0801594	0.0105963	1	1	0.761808	1.0004	1.74976	2.55574
48_vRhyme_unbinned_30_Caudoviricetes	1.06041	-1.60159	0.155454	0.116464	1	1	0.746493	1.02026	1.42053	-1.56979
48_vRhyme_unbinned_31_unknown-taxonomy	4.39384	1.37944	6.11072e-19	0.0333333	2.35874e-16	1	0.494246	0.648221	8.89	2.12805
48_vRhyme_unbinned_38_Caudoviricetes	0.558952	2.10869	0.455544	0.0498355	1	1	0.74906	1.07511	0.746205	1.96137
48_vRhyme_unbinned_52_unknown-taxonomy	-0.349631	1.19933	0.665177	0.318594	1	1	0.807879	1.20251	-0.432777	0.997352
48_vRhyme_unbinned_6_unknown-taxonomy	-1.54486	2.44389	0.00919467	0.0173955	1	1	0.593099	1.0276	-2.60473	2.37824
48_vRhyme_unbinned_9_Caudoviricetes	3.44093	0.232889	2.76086e-06	0.812501	0.000888996	1	0.734009	0.981822	4.68785	0.237201
49_vRhyme_bin_16_Caudoviricetes	-1.38729	1.08368	0.0214311	0.263837	1	1	0.603091	0.969849	-2.3003	1.11737
49_vRhyme_bin_31_unknown-taxonomy	3.58195	-1.06585	1.9423e-07	0.329137	6.52612e-05	1	0.688205	1.09223	5.20478	-0.975854
49_vRhyme_bin_8_Caudoviricetes	3.45134	1.71361	9.82382e-07	0.0470952	0.000320256	1	0.705056	0.863087	4.89514	1.98544
49_vRhyme_unbinned_12_Caudoviricetes	-0.524189	3.52421	0.415804	0.00131924	1	0.608169	0.644187	1.09728	-0.813722	3.21176
49_vRhyme_unbinned_15_Caudoviricetes	-0.306092	-0.328604	0.687452	0.752355	1	1	0.760824	1.04141	-0.402316	-0.315536
49_vRhyme_unbinned_19_unknown-taxonomy	6.84069	-0.791349	1.98633e-161	0.214189	8.54121e-159	1	0.252665	0.637091	27.0741	-1.24213
49_vRhyme_unbinned_22_unknown-taxonomy	0.691176	1.26207	0.412843	0.28625	1	1	0.844029	1.1835	0.8189	1.06638
49_vRhyme_unbinned_4_unknown-taxonomy	6.51835	0.157619	5.41871e-47	0.803295	2.23793e-44	1	0.452763	0.632794	14.3968	0.249085
49_vRhyme_unbinned_49_unknown-taxonomy	-0.448581	-0.250301	0.528829	0.807713	1	1	0.712265	1.02845	-0.629794	-0.243377
49_vRhyme_unbinned_50_unknown-taxonomy	6.30524	0.686846	3.72664e-173	0.0379583	1.61363e-170	1	0.224766	0.330961	28.0525	2.0753
49_vRhyme_unbinned_57_unknown-taxonomy	6.14977	-0.494622	3.31941e-59	0.438288	1.39083e-56	1	0.379015	0.63815	16.2257	-0.775087
49_vRhyme_unbinned_66_Caudoviricetes	-1.06856	0.979287	0.110167	0.325072	1	1	0.668921	0.995121	-1.59744	0.984089
49_vRhyme_unbinned_68_unknown-taxonomy	5.49178	1.74525	3.13658e-173	8.74871e-06	1.36128e-170	0.00415564	0.195725	0.392545	28.0586	4.44599
49_vRhyme_unbinned_69_Caudoviricetes	5.01157	0.687707	3.00054e-23	0.275636	1.19721e-20	1	0.504554	0.630822	9.93269	1.09018
49_vRhyme_unbinned_70_unknown-taxonomy	2.14345	2.9538	0.00304167	0.00010868	0.833418	0.0511882	0.723285	0.763187	2.96349	3.87035
4_vRhyme_bin_9_Corynebacterium-phage-Poushou	0.121266	-0.670332	0.881416	0.516919	1	1	0.812913	1.0343	0.149175	-0.648103
4_vRhyme_unbinned_15_Caudoviricetes	1.9335	-3.24747	0.018351	0.00124576	1	0.575541	0.819814	1.00597	2.35846	-3.22819
4_vRhyme_unbinned_30_unknown-taxonomy	-0.192143	-0.177372	0.815497	0.871029	1	1	0.823444	1.09252	-0.23334	-0.162351
4_vRhyme_unbinned_32_unknown-taxonomy	0.512305	-1.48729	0.564294	0.178514	1	1	0.888684	1.10551	0.576475	-1.34534
4_vRhyme_unbinned_6_Caudoviricetes	-0.34948	-0.569283	0.655591	0.571318	1	1	0.783573	1.0056	-0.446009	-0.566111
4_vRhyme_unbinned_8_unknown-taxonomy	1.98192	0.364133	0.0133287	0.728439	1	1	0.800821	1.04876	2.47486	0.347203
5_vRhyme_bin_11_Caudoviricetes	0.45405	-1.8671	0.546858	0.0427571	1	1	0.75364	0.921536	0.602475	-2.02607
5_vRhyme_bin_12_Caudoviricetes	0.0330865	-0.81512	0.969781	0.45491	1	1	0.873399	1.09082	0.0378825	-0.747254
5_vRhyme_bin_15_Whiteheadvirus	4.2087	-2.94154	9.34729e-07	0.0119515	0.000305656	1	0.85806	1.17026	4.9049	-2.51357
5_vRhyme_bin_5_Caudoviricetes	0.366172	-0.867334	0.645801	0.403679	1	1	0.796712	1.03864	0.459603	-0.835068
5_vRhyme_unbinned_1_unknown-taxonomy	-0.173039	-0.563162	0.827292	0.603558	1	1	0.793117	1.08448	-0.218176	-0.51929
5_vRhyme_unbinned_16_unknown-taxonomy	1.53152	-1.81258	0.0289095	0.0451146	1	1	0.701016	0.904668	2.18472	-2.00358
5_vRhyme_unbinned_20_Human-betaherpesvirus-7	2.93335	-0.433601	0.00014615	0.681754	0.0425298	1	0.772439	1.05738	3.79752	-0.410071
5_vRhyme_unbinned_22_unknown-taxonomy	2.90682	-1.11117	0.000103804	0.300603	0.0305184	1	0.748885	1.07344	3.88152	-1.03514
5_vRhyme_unbinned_25_Caudoviricetes	-0.45285	-0.444359	0.532812	0.619673	1	1	0.726047	0.89532	-0.62372	-0.496313
5_vRhyme_unbinned_26_Whiteheadvirus	1.13012	-3.10799	0.197811	0.000772559	1	0.360785	0.877552	0.924326	1.28781	-3.36244
5_vRhyme_unbinned_28_Whiteheadvirus	-0.7448	0.817436	0.315258	0.423089	1	1	0.741647	1.02043	-1.00425	0.801074
5_vRhyme_unbinned_34_unknown-taxonomy	1.41045	-1.91734	0.075836	0.0633865	1	1	0.79445	1.03279	1.77537	-1.85647
5_vRhyme_unbinned_7_Autographiviridae	0.574361	-1.30765	0.52255	0.244513	1	1	0.898255	1.12362	0.639419	-1.16378
6_vRhyme_bin_11_Caudoviricetes	-0.0213359	0.370392	0.978861	0.738869	1	1	0.805233	1.11111	-0.0264966	0.333352
6_vRhyme_bin_12_unknown-taxonomy	0.18118	1.3583	0.831244	0.2508	1	1	0.850185	1.18277	0.213106	1.14841
6_vRhyme_bin_22_Caudoviricetes	2.6249	-0.987577	0.00347126	0.416325	0.944184	1	0.898141	1.21501	2.9226	-0.812814
6_vRhyme_bin_4_unknown-taxonomy	0.215586	1.89447	0.802529	0.120612	1	1	0.862087	1.2205	0.250075	1.55221
7_vRhyme_bin_10_Cepunavirus	-0.6119	0.320716	0.411687	0.750897	1	1	0.745375	1.01027	-0.820929	0.317456
7_vRhyme_bin_15_Caudoviricetes	-0.71182	0.272561	0.302108	0.778961	1	1	0.689799	0.971099	-1.03192	0.280673
7_vRhyme_bin_2_unknown-taxonomy	0.583348	0.715589	0.482679	0.540436	1	1	0.83098	1.16897	0.702	0.612154
7_vRhyme_bin_7_unknown-taxonomy	-0.0877506	1.09829	0.916903	0.34187	1	1	0.841038	1.15551	-0.104336	0.950476
7_vRhyme_bin_8_Caudoviricetes	7.76923	-0.0793935	4.23351e-219	0.797915	1.87121e-216	1	0.245896	0.310076	31.5957	-0.256046
7_vRhyme_unbinned_14_Caudoviricetes	-0.239501	-0.141032	0.760301	0.89649	1	1	0.785028	1.08406	-0.305085	-0.130096
7_vRhyme_unbinned_24_unknown-taxonomy	3.74375	0.373572	4.49393e-07	0.716295	0.000148749	1	0.741815	1.02795	5.04675	0.363415
7_vRhyme_unbinned_6_unknown-taxonomy	5.02251	0.308828	7.56329e-32	0.695059	3.04044e-29	1	0.427659	0.787829	11.7442	0.391999
7_vRhyme_unbinned_9_Enterococcus-phage-EfV12-phi1	4.61341	-4.32489	2.2065e-16	1.76132e-06	8.40675e-14	0.000838388	0.561906	0.90497	8.21029	-4.77904
8_vRhyme_bin_10_unknown-taxonomy	1.8527	-1.66222	0.0246202	0.124808	1	1	0.824405	1.08295	2.24731	-1.5349
8_vRhyme_bin_11_Decurrovirus	0.440392	-1.61338	0.599849	0.108534	1	1	0.839451	1.00533	0.524618	-1.60482
8_vRhyme_unbinned_11_unknown-taxonomy	1.99065	-1.99848	0.0441303	0.11645	1	1	0.988971	1.27304	2.01285	-1.56985
8_vRhyme_unbinned_25_Caudoviricetes	1.84545	-1.10953	0.0350131	0.332955	1	1	0.875367	1.146	2.10821	-0.968178
8_vRhyme_unbinned_27_unknown-taxonomy	5.96293	-0.500616	3.34652e-21	0.559652	1.32522e-18	1	0.630911	0.85816	9.4513	-0.583359
8_vRhyme_unbinned_28_unknown-taxonomy	7.75131	-0.856231	1.94319e-118	0.118546	8.25856e-116	1	0.335011	0.548547	23.1375	-1.56091
8_vRhyme_unbinned_35_Caudoviricetes	0.455848	-0.263966	0.612459	0.813998	1	1	0.899879	1.12196	0.506566	-0.235272
9_vRhyme_unbinned_19_unknown-taxonomy	1.89677	-0.174732	0.0304805	0.885922	1	1	0.876596	1.21793	2.16379	-0.143466
9_vRhyme_unbinned_21_unknown-taxonomy	8.72994	0.44392	2.89177e-216	0.34605	1.27527e-213	1	0.278124	0.471114	31.3886	0.942278
9_vRhyme_unbinned_28_Caudoviricetes	0.492109	-0.599955	0.59099	0.6019	1	1	0.915717	1.15006	0.537402	-0.521671
9_vRhyme_unbinned_6_unknown-taxonomy	-0.10219	-0.40405	0.913318	0.731389	1	1	0.93877	1.17703	-0.108855	-0.343278
AF037218.1	4.07941	-1.37162	4.72948e-10	0.175471	1.70734e-07	1	0.655029	1.01239	6.22783	-1.35483
