# Supplementary material for: The salivary virome during childhood dental caries
Source: mSphere. 2025 Jul 28;10(8):e00198-25. doi: 10.1128/msphere.00198-25 (PMC12379589; doi:10.1128/msphere.00198-25)
Supplement: Table S8 — MMvec conditionals. [file msphere.00198-25-s0009.xlsx]

## Sheet: votu_cytokine_conditionals
Supplemental Table S8: MMvec Conditionals (vOTU-human immunological marker conditional probabilities)
featureid	EGF	FGF2	TGFa	G_CSF	Flt_3L	GM_CSF	Fractalkine	IFNa2	IFNg	GRO	IL_10	MCP_3	IL_12p40	MDC	IL_12p70	IL_13	IL_15	IL_1RA	IL_1a	IL_1b	IL_5	IL_6	IL_7	IL_8	IP_10	MCP_1	MIP_1a	MIP_1b	TNFa	TNFb	VEGF
10_vRhyme_bin_12_unknown-taxonomy	-0.12873	0.86984	3.03181	0.665196	1.68854	2.89786	0.256123	1.20556	2.36721	0.0617721	2.07579	1.29567	1.21419	0.869453	1.84186	2.18721	3.11033	-0.19511	-0.108736	1.03486	3.38955	2.20401	1.93866	0.058478	0.0604825	-0.147854	1.97927	2.13517	2.33091	2.8367	-0.0493524
10_vRhyme_bin_6_Caudoviricetes	-0.114838	-0.466731	-0.823118	0.0790003	-0.645769	-0.81296	-0.350893	-0.368492	-0.813071	-0.156784	-0.53768	-0.496959	-0.54534	-0.525581	-0.609864	-0.607873	-1.06747	-0.216087	0.0345215	0.379938	-1.20982	0.36976	-0.683396	0.271985	-0.418124	-0.145345	-0.459965	-0.549045	-0.25097	-0.737545	-0.335261
10_vRhyme_unbinned_14_unknown-taxonomy	-0.135671	-0.160733	-0.438727	-0.132649	-0.150601	-0.412262	-0.178877	-0.0964629	-0.354731	-0.23554	-0.193661	-0.155351	-0.144701	-0.176766	-0.164373	-0.182242	-0.581089	-0.117246	-0.0892209	-0.127153	-0.701502	-0.0779995	-0.188276	-0.155151	-0.253656	-0.208387	-0.175547	-0.146565	-0.121766	-0.29349	-0.206669
10_vRhyme_unbinned_16_unknown-taxonomy	-0.35818	-0.371126	-0.697317	-0.336669	-0.3802	-0.678793	-0.375705	-0.34606	-0.615582	-0.370878	-0.434801	-0.376031	-0.37309	-0.36717	-0.427817	-0.459074	-0.806329	-0.345389	-0.317138	-0.391559	-0.907798	-0.332364	-0.429875	-0.360911	-0.309666	-0.393694	-0.382273	-0.415612	-0.415924	-0.562252	-0.365663
10_vRhyme_unbinned_17_Caudoviricetes	1.77604	1.57303	1.30603	1.85567	1.43885	1.26404	1.68743	1.55684	1.29584	1.87205	1.4314	1.52699	1.51783	1.61028	1.3973	1.35247	1.24879	1.69053	1.92052	1.8022	1.1529	1.6153	1.41112	1.87478	1.97665	1.80823	1.57888	1.43897	1.4928	1.32409	1.73956
10_vRhyme_unbinned_3_unknown-taxonomy	1.05797	0.942894	0.676973	1.06162	0.907548	0.672116	0.976455	1.00389	0.728478	0.964363	0.866106	0.930795	0.949316	0.946284	0.900727	0.871036	0.541727	1.0334	1.17483	1.04231	0.39189	0.930835	0.882099	1.02642	0.983029	0.992906	0.931901	0.939143	0.970776	0.787435	0.947916
11_vRhyme_bin_16_Caudoviricetes	-0.167341	-0.085341	-0.637105	-0.131985	-0.0710716	-0.594683	-0.125329	-0.0870171	-0.485806	-0.107381	-0.181497	-0.0882247	-0.0914519	-0.0677607	-0.188008	-0.243602	-0.767094	-0.114371	-0.164837	-0.288275	-0.883108	-0.0744669	-0.167829	-0.183057	0.0658147	-0.193247	-0.102024	-0.191899	-0.246856	-0.410648	-0.0750803
11_vRhyme_bin_17_Caudoviricetes	0.262725	0.539686	0.330333	0.181446	0.670915	0.376166	0.420352	0.507097	0.453995	0.286244	0.540265	0.565766	0.58696	0.56307	0.57887	0.549119	0.340863	0.377215	0.1544	-0.0442167	0.335542	0.19465	0.618071	0.0561421	0.48919	0.23938	0.518812	0.536482	0.353902	0.47424	0.433567
11_vRhyme_bin_2_Caudoviricetes	1.26104	1.31547	0.684211	1.34117	1.30135	0.732959	1.28791	1.3092	0.842167	1.36179	1.20629	1.30714	1.28805	1.32738	1.17182	1.11434	0.531921	1.3054	1.26323	1.21587	0.415247	1.48204	1.18953	1.32927	1.51798	1.25012	1.30176	1.16872	1.15157	0.924784	1.36224
11_vRhyme_bin_6_Caudoviricetes	-0.412614	-0.301529	-0.387624	-0.484332	-0.236098	-0.379363	-0.348353	-0.306039	-0.332424	-0.442885	-0.317666	-0.29212	-0.265147	-0.279755	-0.271643	-0.293305	-0.385597	-0.366434	-0.426984	-0.628118	-0.419888	-0.612871	-0.251997	-0.582677	-0.317109	-0.442636	-0.315337	-0.281303	-0.391374	-0.319593	-0.363395
11_vRhyme_bin_7_Caudoviricetes	-0.524456	-0.312042	-0.711569	-0.439759	-0.298556	-0.663472	-0.369425	-0.430163	-0.604359	-0.229576	-0.370862	-0.316846	-0.361595	-0.280333	-0.461838	-0.503378	-0.675961	-0.450862	-0.663894	-0.626772	-0.607725	-0.219557	-0.397557	-0.425103	0.00580735	-0.426439	-0.313713	-0.516747	-0.611489	-0.595841	-0.223772
11_vRhyme_unbinned_1_unknown-taxonomy	-0.0536022	-0.164831	-0.466708	0.13636	-0.321215	-0.474818	-0.0717637	-0.263228	-0.477055	0.262835	-0.274649	-0.210562	-0.279984	-0.141296	-0.416834	-0.446805	-0.456349	-0.114783	-0.0476497	0.137715	-0.41104	0.267325	-0.382445	0.277455	0.34989	0.0820043	-0.145966	-0.420217	-0.328298	-0.479699	0.0846744
11_vRhyme_unbinned_10_unknown-taxonomy	2.23085	2.22174	1.73681	2.29838	2.18829	1.76395	2.22346	2.22464	1.84561	2.29753	2.12327	2.20878	2.19574	2.23263	2.09826	2.05209	1.60908	2.245	2.26506	2.21565	1.50164	2.35776	2.1076	2.29446	2.40748	2.21979	2.21219	2.10658	2.11279	1.91143	2.27605
11_vRhyme_unbinned_14_Caudoviricetes	-0.522398	-0.315483	-0.482899	-0.544722	-0.24028	-0.446357	-0.395175	-0.367138	-0.399999	-0.430651	-0.318064	-0.301439	-0.303838	-0.297726	-0.32423	-0.344845	-0.452782	-0.442374	-0.627545	-0.698465	-0.419559	-0.462438	-0.287546	-0.598826	-0.277896	-0.503541	-0.326099	-0.364426	-0.482826	-0.395487	-0.350752
12_vRhyme_bin_17_unknown-taxonomy	-0.151565	0.306515	0.163974	-0.320202	0.561105	0.248013	0.0842671	0.29949	0.3419	-0.233417	0.385088	0.369111	0.41251	0.311653	0.476689	0.461774	0.17707	0.0462847	-0.349861	-0.578217	0.187519	-0.198091	0.509923	-0.51212	-0.0441739	-0.229905	0.271448	0.406905	0.141789	0.36528	0.0476755
12_vRhyme_bin_19_Caudoviricetes	0.326877	0.32357	0.0879188	0.349319	0.327818	0.116114	0.304627	0.360981	0.157338	0.285548	0.302144	0.327985	0.325627	0.307837	0.306342	0.294302	-0.0164612	0.34682	0.339009	0.363628	-0.0892001	0.462855	0.290516	0.353492	0.267552	0.286248	0.313359	0.312396	0.339448	0.201744	0.301209
12_vRhyme_unbinned_11_unknown-taxonomy	0.410957	0.460015	-0.109425	0.496139	0.473998	-0.0306396	0.398962	0.514264	0.0584873	0.397894	0.422042	0.472795	0.448422	0.422849	0.396827	0.3714	-0.323908	0.473589	0.384205	0.524667	-0.443232	0.881026	0.372431	0.533648	0.373929	0.35244	0.442595	0.392912	0.451308	0.153053	0.428706
12_vRhyme_unbinned_20_unknown-taxonomy	1.43418	1.52219	0.867083	1.50812	1.54233	0.941508	1.45778	1.55036	1.05583	1.46852	1.4492	1.52964	1.51091	1.50877	1.42666	1.38099	0.668154	1.5062	1.40926	1.43712	0.53834	1.79431	1.4246	1.50482	1.55235	1.38777	1.50278	1.41888	1.42117	1.15407	1.50787
12_vRhyme_unbinned_26_unknown-taxonomy	-0.040083	0.12321	-0.298204	-0.0880376	0.221853	-0.240338	0.0238181	0.165073	-0.130933	-0.120163	0.0918154	0.146581	0.170299	0.122704	0.144829	0.107227	-0.434048	0.0555684	-0.0678718	-0.233262	-0.556886	-0.0158802	0.147683	-0.193653	-0.00145208	-0.127217	0.0960579	0.134087	0.0374831	-0.055082	0.00648582
12_vRhyme_unbinned_27_unknown-taxonomy	0.79673	0.73753	0.564365	0.777268	0.750723	0.581974	0.726717	0.824987	0.624047	0.633443	0.72419	0.745749	0.766016	0.71364	0.773538	0.766908	0.422131	0.803416	0.863793	0.823781	0.295886	0.794147	0.736279	0.751583	0.561809	0.704257	0.722567	0.800034	0.840798	0.679786	0.666878
12_vRhyme_unbinned_3_unknown-taxonomy	0.166825	0.0488416	-0.146073	0.255251	-0.0117974	-0.124722	0.0765605	0.0966491	-0.118757	0.143449	0.0317908	0.0428112	0.0173947	0.0130422	-0.00269615	0.00116738	-0.268931	0.142803	0.203658	0.399123	-0.327452	0.475672	-0.0388744	0.347582	0.011833	0.146474	0.0480885	0.0155764	0.147214	-0.0797008	0.0850282
12_vRhyme_unbinned_33_Caudoviricetes	0.346902	0.803688	0.686449	0.204112	1.06956	0.797268	0.557948	0.831062	0.872421	0.214694	0.934956	0.880428	0.909841	0.77012	1.01526	1.02513	0.656639	0.558308	0.112794	0.0723733	0.680495	0.563072	1.01923	0.0707673	0.265633	0.248464	0.768078	0.940331	0.743705	0.902645	0.505324
12_vRhyme_unbinned_42_Caudoviricetes	0.421912	0.466509	-0.147151	0.419564	0.51277	-0.0890267	0.404809	0.552409	0.0444543	0.300855	0.387292	0.478474	0.498752	0.456123	0.437238	0.38692	-0.390188	0.486358	0.473196	0.325788	-0.604569	0.501282	0.418426	0.339342	0.378115	0.303493	0.437778	0.455103	0.433203	0.161711	0.381689
12_vRhyme_unbinned_43_Caudoviricetes	-0.567097	-0.116252	-0.13638	-0.725095	0.142941	-0.0436095	-0.346591	-0.109275	0.0172014	-0.676932	0.0127746	-0.0448372	-0.0112076	-0.136337	0.0946418	0.105054	-0.115764	-0.369029	-0.795514	-0.882963	-0.0661879	-0.464957	0.10947	-0.870002	-0.596646	-0.645996	-0.148315	0.0193591	-0.198582	0.0271657	-0.396523
12_vRhyme_unbinned_5_Caudoviricetes	0.874894	1.3306	1.53487	0.640904	1.62173	1.60457	1.09889	1.34865	1.645	0.683961	1.48946	1.40785	1.46868	1.31796	1.61855	1.64037	1.60947	1.06758	0.663115	0.465377	1.67137	0.728945	1.63207	0.443558	0.758161	0.775249	1.29702	1.54799	1.28732	1.63079	0.999252
12_vRhyme_unbinned_8_uncultured-phage-cr61-1	1.39019	1.35549	0.146985	1.75893	1.23671	0.302605	1.31764	1.39392	0.422166	1.61925	1.25288	1.34989	1.22176	1.26746	1.05345	1.01418	-0.255898	1.44771	1.30985	1.97401	-0.39306	2.83486	1.00926	2.03669	1.48646	1.40217	1.34879	1.03941	1.32028	0.587603	1.50121
13_vRhyme_unbinned_15_Caudoviricetes	3.42312	3.5885	3.00728	3.32688	3.7293	3.08116	3.45899	3.70045	3.24229	3.19465	3.5437	3.62382	3.67671	3.57859	3.65815	3.60727	2.76043	3.54324	3.44475	3.1573	2.52203	3.35132	3.63959	3.15394	3.30955	3.24738	3.54618	3.66581	3.55323	3.36866	3.38357
13_vRhyme_unbinned_24_unknown-taxonomy	-0.134615	-0.293565	-0.21265	-0.189509	-0.316447	-0.24514	-0.244888	-0.211921	-0.244027	-0.324708	-0.310423	-0.299597	-0.262933	-0.299679	-0.241132	-0.239211	-0.282251	-0.18449	-0.0025028	-0.133849	-0.389879	-0.424203	-0.276561	-0.229457	-0.40583	-0.213048	-0.300637	-0.195157	-0.151952	-0.22432	-0.331965
13_vRhyme_unbinned_25_Caudoviricetes	-0.333805	-0.379826	-0.712127	-0.337079	-0.404912	-0.719729	-0.355789	-0.365462	-0.643541	-0.340692	-0.486403	-0.396971	-0.378355	-0.348758	-0.460973	-0.51001	-0.803298	-0.342334	-0.240658	-0.470947	-0.934116	-0.546127	-0.448238	-0.408137	-0.19472	-0.36714	-0.390968	-0.435879	-0.474419	-0.591364	-0.348144
13_vRhyme_unbinned_28_Caudoviricetes	1.12471	1.24243	1.96742	0.536635	1.49585	1.81504	1.20955	1.32334	1.88572	0.573026	1.21932	1.26225	1.50613	1.38195	1.62652	1.57973	2.16483	1.13975	1.37424	-0.0353935	1.96948	-1.12941	1.6753	-0.0705998	0.995011	0.899353	1.19922	1.68715	1.18023	1.84144	0.891265
13_vRhyme_unbinned_29_unknown-taxonomy	0.813059	0.758045	0.571342	0.78554	0.747776	0.560414	0.777337	0.791235	0.612428	0.746886	0.690422	0.74849	0.773528	0.776001	0.732027	0.701414	0.495034	0.80191	0.901829	0.706215	0.381777	0.587545	0.730921	0.719496	0.822587	0.764841	0.74725	0.75827	0.734102	0.651595	0.75364
13_vRhyme_unbinned_3_Microviridae	-0.447047	-0.55175	-0.908055	-0.370819	-0.619918	-0.899094	-0.512452	-0.528187	-0.849964	-0.421701	-0.637389	-0.570369	-0.584086	-0.551991	-0.662183	-0.692693	-1.03413	-0.471509	-0.373416	-0.365823	-1.13906	-0.336241	-0.671164	-0.340145	-0.40068	-0.461093	-0.555875	-0.638083	-0.572391	-0.795378	-0.481522
13_vRhyme_unbinned_5_unknown-taxonomy	0.885721	0.881406	0.409641	0.857394	0.917493	0.444774	0.844142	0.974585	0.557129	0.726369	0.809003	0.889454	0.921131	0.875356	0.876817	0.833995	0.195559	0.924882	0.97018	0.779629	-0.0146989	0.820939	0.853792	0.766791	0.781511	0.763483	0.855303	0.905503	0.887289	0.658262	0.796246
13_vRhyme_unbinned_8_unknown-taxonomy	0.241653	0.0344692	0.440363	0.0981693	0.0252093	0.363936	0.109303	0.130833	0.327707	-0.0502728	0.045357	0.0280918	0.0989813	0.0408458	0.171344	0.188819	0.445889	0.159954	0.424139	0.150269	0.351336	-0.409785	0.131922	0.00287775	-0.152325	0.14382	0.0290058	0.232854	0.242866	0.31107	-0.0423056
14_vRhyme_bin_4_Mollyvirus-molly	0.193227	-0.0616457	0.45044	0.0627168	-0.0553856	0.401673	-0.00875105	0.112613	0.331592	-0.242853	0.0322307	-0.0468923	0.0168532	-0.115756	0.167326	0.226364	0.38058	0.116265	0.360685	0.325472	0.280202	-0.173131	0.0723295	0.0392348	-0.584804	0.0397367	-0.0692196	0.234955	0.35761	0.326389	-0.218056
14_vRhyme_bin_6_Caudoviricetes	0.303082	0.238166	0.0314065	0.227713	0.254826	0.0194081	0.246502	0.314458	0.0931579	0.129618	0.168046	0.23513	0.284802	0.254124	0.257794	0.222587	-0.0914433	0.298556	0.432312	0.13166	-0.268624	-0.0626889	0.243918	0.109727	0.200619	0.199878	0.219021	0.298248	0.256557	0.15321	0.17526
14_vRhyme_unbinned_18_unknown-taxonomy	1.53143	1.53167	0.913905	1.60523	1.50126	0.950423	1.52545	1.5423	1.05904	1.59642	1.41025	1.51842	1.50685	1.545	1.38848	1.32944	0.745533	1.55585	1.57521	1.49211	0.600486	1.67171	1.39907	1.5869	1.73879	1.5066	1.51802	1.39941	1.39776	1.14638	1.58314
14_vRhyme_unbinned_20_unknown-taxonomy	0.235049	0.0620896	-0.282161	0.290688	-0.0387847	-0.308422	0.147492	0.0768698	-0.251683	0.264143	-0.074489	0.02631	0.0288155	0.0910948	-0.0815044	-0.129977	-0.389487	0.173706	0.381488	0.226645	-0.529223	0.0738017	-0.0774182	0.279608	0.363248	0.225542	0.0598306	-0.0377763	0.00239589	-0.200207	0.174173
14_vRhyme_unbinned_22_unknown-taxonomy	0.0190986	0.00223645	-0.276235	-0.0568059	0.0461135	-0.266814	-0.0212196	0.0899908	-0.178144	-0.171494	-0.0548737	0.00909501	0.0572557	0.00750929	0.0379357	0.00314524	-0.42939	0.0422432	0.120236	-0.150351	-0.615994	-0.248366	0.0192417	-0.177519	-0.11066	-0.101105	-0.0216572	0.0705934	0.0236302	-0.104006	-0.0951086
14_vRhyme_unbinned_27_unknown-taxonomy	-0.247367	-0.553528	-0.530025	-0.3186	-0.587406	-0.55948	-0.486634	-0.353036	-0.543732	-0.663518	-0.566335	-0.553243	-0.493546	-0.597449	-0.439623	-0.42845	-0.754662	-0.323547	-0.00654363	-0.128137	-0.998444	-0.553038	-0.533975	-0.359008	-0.90992	-0.433954	-0.570035	-0.349527	-0.207858	-0.472116	-0.664465
14_vRhyme_unbinned_28_unknown-taxonomy	-0.198912	-0.408178	-0.0556803	-0.508495	-0.338971	-0.156107	-0.35385	-0.225206	-0.116989	-0.747303	-0.440351	-0.405273	-0.251867	-0.373548	-0.166917	-0.181654	-0.130396	-0.265384	0.11322	-0.621173	-0.403666	-1.47485	-0.214261	-0.806496	-0.73761	-0.432178	-0.437125	-0.0662095	-0.178203	-0.0857493	-0.626124
14_vRhyme_unbinned_29_unknown-taxonomy	-0.462904	-0.716276	-0.720495	-0.542869	-0.745545	-0.758075	-0.651186	-0.560909	-0.73036	-0.798736	-0.755639	-0.722305	-0.661696	-0.733021	-0.637017	-0.641952	-0.893799	-0.530963	-0.238807	-0.454518	-1.1144	-0.872509	-0.702067	-0.615256	-0.930755	-0.616507	-0.731635	-0.557687	-0.479137	-0.670371	-0.797344
14_vRhyme_unbinned_3_Caudoviricetes	0.134875	-0.0352064	0.0975665	-0.167267	0.0991629	0.066846	-0.0615935	0.256872	0.144964	-0.597569	-0.0110074	0.00206693	0.15586	-0.0664453	0.292916	0.294558	-0.162945	0.130325	0.418565	-0.140997	-0.530123	-0.763257	0.187836	-0.441798	-0.766467	-0.208365	-0.0814748	0.395579	0.358883	0.245478	-0.393795
14_vRhyme_unbinned_40_unknown-taxonomy	0.397953	0.285897	0.0103303	0.360323	0.262647	-0.0084807	0.322909	0.349813	0.0669516	0.274983	0.184921	0.270987	0.309758	0.30806	0.250919	0.207411	-0.121063	0.372121	0.548884	0.266343	-0.305282	0.0621732	0.241423	0.266907	0.362229	0.315782	0.270871	0.297561	0.28109	0.130747	0.277387
14_vRhyme_unbinned_47_Streptococcus-phage-PH10	0.469571	0.323557	-0.207741	0.551944	0.222918	-0.215723	0.394892	0.335743	-0.127806	0.531903	0.160783	0.28738	0.282046	0.353522	0.140572	0.07701	-0.359915	0.425973	0.606861	0.456035	-0.528235	0.405462	0.14953	0.541365	0.671752	0.457971	0.317833	0.180671	0.216884	-0.0519135	0.445389
14_vRhyme_unbinned_51_unknown-taxonomy	0.0186119	-0.0394113	-0.23078	-0.0237582	-0.0259375	-0.22684	-0.0411221	0.0379718	-0.170477	-0.138333	-0.0803538	-0.0370619	-0.00483107	-0.0434841	-0.0159333	-0.0364367	-0.359283	0.0204656	0.11073	-0.0474101	-0.504247	-0.146232	-0.0401129	-0.0903631	-0.137748	-0.0738306	-0.0557878	0.0154909	0.0161015	-0.114276	-0.101392
14_vRhyme_unbinned_53_unknown-taxonomy	-0.292632	-0.521775	-0.35679	-0.475205	-0.49838	-0.414844	-0.471263	-0.34168	-0.385167	-0.747214	-0.542003	-0.518638	-0.417557	-0.525987	-0.351854	-0.354583	-0.499203	-0.353681	-0.0382121	-0.446836	-0.743396	-1.03384	-0.417439	-0.639454	-0.851843	-0.492346	-0.544321	-0.264136	-0.257419	-0.335143	-0.682968
14_vRhyme_unbinned_63_Jarrellvirus	-0.178579	-0.383736	-0.651897	-0.172993	-0.463475	-0.685757	-0.300461	-0.322294	-0.628089	-0.271079	-0.50449	-0.412576	-0.386262	-0.362731	-0.463817	-0.505601	-0.788103	-0.244451	0.00923009	-0.213904	-0.972521	-0.478284	-0.478921	-0.220308	-0.219602	-0.239761	-0.391544	-0.404303	-0.363053	-0.568123	-0.331022
14_vRhyme_unbinned_7_unknown-taxonomy	0.228615	0.167609	-0.0739844	0.163084	0.186979	-0.0767332	0.168217	0.252117	0.000251835	0.0480465	0.10267	0.167523	0.213359	0.175568	0.188721	0.155378	-0.217068	0.230429	0.350346	0.0868146	-0.399823	-0.0662793	0.169201	0.056142	0.0980425	0.118994	0.1474	0.228011	0.199908	0.067614	0.0970791
14_vRhyme_unbinned_72_unknown-taxonomy	0.072587	-0.27313	-0.108213	-0.111095	-0.282524	-0.181684	-0.18497	-0.0446552	-0.152631	-0.471906	-0.309817	-0.276673	-0.164455	-0.28599	-0.0969757	-0.0986284	-0.309501	-0.0253212	0.407638	-0.0228132	-0.619498	-0.749513	-0.186751	-0.271894	-0.642221	-0.165415	-0.296474	0.0199832	0.081808	-0.0847741	-0.43453
14_vRhyme_unbinned_8_Jarrellvirus	0.226702	-0.124316	0.602146	-0.173021	-0.0124491	0.498446	-0.0760684	0.220369	0.481667	-0.700757	-0.0335393	-0.0908554	0.102652	-0.163114	0.340768	0.388959	0.43266	0.136244	0.614215	-0.00923341	0.091494	-1.09286	0.200481	-0.460575	-1.04346	-0.149396	-0.161678	0.481428	0.492998	0.521641	-0.522677
14_vRhyme_unbinned_9_unknown-taxonomy	0.111708	-0.162111	-0.0653984	0.00903485	-0.184979	-0.110638	-0.0934316	0.00980097	-0.0972077	-0.275142	-0.182135	-0.165008	-0.0957423	-0.184483	-0.0459117	-0.0407674	-0.23126	0.0359408	0.348254	0.127079	-0.451107	-0.355662	-0.120558	-0.0687514	-0.448157	-0.0566784	-0.177563	0.0388906	0.124931	-0.0445646	-0.266414
15_vRhyme_bin_7_unknown-taxonomy	-0.324541	-0.342854	-0.597198	-0.0941761	-0.42944	-0.526441	-0.345842	-0.376516	-0.56222	-0.108426	-0.311089	-0.344784	-0.445651	-0.407816	-0.476144	-0.448932	-0.666249	-0.316858	-0.455419	0.155952	-0.564778	0.640792	-0.499114	0.160962	-0.305475	-0.233501	-0.329002	-0.510146	-0.306836	-0.552166	-0.219958
16_vRhyme_bin_1_unknown-taxonomy	-0.962818	-0.928869	-1.08819	-0.923978	-0.979322	-1.11191	-0.89089	-1.03529	-1.08601	-0.73206	-1.02554	-0.958716	-0.974055	-0.86864	-1.07735	-1.12043	-1.00178	-0.976697	-0.9675	-1.11521	-0.965059	-1.10865	-1.01493	-0.945326	-0.491011	-0.867336	-0.922861	-1.09087	-1.1745	-1.10421	-0.790182
16_vRhyme_unbinned_20_unknown-taxonomy	-0.355253	-0.317293	-0.702574	-0.251998	-0.335898	-0.648513	-0.346122	-0.320366	-0.604808	-0.263256	-0.34681	-0.31604	-0.355127	-0.33934	-0.408411	-0.42382	-0.809315	-0.320046	-0.406367	-0.222022	-0.836761	0.0862427	-0.412648	-0.179598	-0.269299	-0.344575	-0.322311	-0.423146	-0.367526	-0.557963	-0.280407
16_vRhyme_unbinned_38_Caudoviricetes	2.15645	2.16863	1.49951	2.24	2.18744	1.59061	2.10122	2.27414	1.70037	2.05399	2.12745	2.18678	2.17026	2.11416	2.1246	2.09794	1.20004	2.22204	2.16446	2.31051	1.01229	2.66603	2.07671	2.27316	1.97546	2.04709	2.14467	2.13562	2.22835	1.82767	2.09909
16_vRhyme_unbinned_4_unknown-taxonomy	1.73548	1.59539	1.40853	1.76325	1.50401	1.36468	1.68397	1.57466	1.3989	1.80319	1.47223	1.5579	1.56476	1.64073	1.46607	1.42241	1.38646	1.67101	1.8605	1.65791	1.30354	1.45052	1.48811	1.73458	1.94423	1.75696	1.59738	1.49972	1.49571	1.41657	1.71674
16_vRhyme_unbinned_42_unknown-taxonomy	0.311652	0.399811	-0.269656	0.379764	0.419697	-0.198715	0.337942	0.425503	-0.0785518	0.348101	0.317004	0.405393	0.390122	0.392334	0.298818	0.248229	-0.467369	0.382595	0.295006	0.286688	-0.605178	0.625766	0.30062	0.363995	0.454927	0.264547	0.379779	0.292755	0.283324	0.0212482	0.388439
16_vRhyme_unbinned_7_Streptococcus-phage-SM1	-0.87358	-0.816587	-1.04564	-0.815611	-0.844563	-1.03661	-0.813327	-0.887492	-1.00554	-0.69299	-0.878956	-0.831644	-0.856084	-0.788393	-0.934055	-0.96447	-1.02328	-0.861003	-0.910495	-0.926833	-0.999882	-0.785642	-0.895254	-0.803765	-0.544202	-0.808639	-0.815157	-0.952869	-0.992653	-1.00251	-0.725634
17_vRhyme_bin_3_Caudoviricetes	-0.744675	-0.647673	-1.01951	-0.743708	-0.604736	-0.977681	-0.703435	-0.633015	-0.896853	-0.747893	-0.691473	-0.638884	-0.634432	-0.644731	-0.678628	-0.711839	-1.12169	-0.685738	-0.762737	-0.847104	-1.20638	-0.661793	-0.671355	-0.79401	-0.647905	-0.785415	-0.664517	-0.686584	-0.737889	-0.840121	-0.687956
17_vRhyme_bin_5_unknown-taxonomy	-0.702144	-0.72804	-0.624822	-0.7469	-0.717226	-0.638523	-0.7215	-0.706354	-0.645123	-0.777018	-0.71839	-0.726254	-0.707503	-0.727556	-0.68386	-0.678716	-0.618482	-0.711235	-0.672464	-0.742365	-0.635202	-0.857195	-0.692351	-0.775871	-0.798354	-0.728275	-0.732416	-0.674189	-0.684251	-0.651172	-0.760001
17_vRhyme_unbinned_10_Caudoviricetes	-0.302058	-0.270103	-0.534379	-0.306403	-0.313331	-0.574525	-0.223631	-0.37367	-0.506977	-0.0951982	-0.422122	-0.307574	-0.297288	-0.179903	-0.436018	-0.507987	-0.464815	-0.317842	-0.249289	-0.620183	-0.496621	-0.7236	-0.357954	-0.409963	0.266766	-0.230271	-0.270641	-0.435503	-0.584976	-0.506399	-0.135062
17_vRhyme_unbinned_15_unknown-taxonomy	2.8922	2.84383	2.40251	2.90801	2.83902	2.43047	2.83506	2.91663	2.51973	2.79529	2.76762	2.84247	2.85579	2.83613	2.79972	2.76253	2.21037	2.90729	2.97424	2.87408	2.03439	2.9194	2.77824	2.86885	2.82439	2.80654	2.82569	2.82793	2.85099	2.60703	2.81512
17_vRhyme_unbinned_17_unknown-taxonomy	-0.336003	-0.157418	0.321103	-0.472269	-0.0469599	0.306913	-0.220509	-0.201263	0.253477	-0.370217	-0.0516233	-0.132232	-0.10319	-0.144867	-0.00181282	0.0310115	0.512173	-0.289751	-0.442569	-0.540467	0.653436	-0.598834	0.0212684	-0.548614	-0.343723	-0.318824	-0.159978	-0.0404495	-0.177225	0.174085	-0.263835
17_vRhyme_unbinned_19_Decurrovirus	-0.446847	-0.272106	0.184523	-0.538916	-0.152847	0.207877	-0.364257	-0.272756	0.138303	-0.533651	-0.109455	-0.230523	-0.222336	-0.308353	-0.0796228	-0.0197423	0.307039	-0.382437	-0.596735	-0.451428	0.45584	-0.348012	-0.092919	-0.537085	-0.673998	-0.454388	-0.275736	-0.124206	-0.169748	0.0746021	-0.420155
17_vRhyme_unbinned_20_unknown-taxonomy	-0.394123	-0.582531	-0.320882	-0.388387	-0.64226	-0.352852	-0.514828	-0.528857	-0.415644	-0.508106	-0.549125	-0.59028	-0.587587	-0.610738	-0.538317	-0.504321	-0.329601	-0.465419	-0.316077	-0.201401	-0.333189	-0.426268	-0.581453	-0.322791	-0.705822	-0.414575	-0.576049	-0.506531	-0.386042	-0.435283	-0.57088
17_vRhyme_unbinned_21_Caudoviricetes	-0.964683	-0.788298	-0.779773	-1.05167	-0.719697	-0.790629	-0.83078	-0.863471	-0.755396	-0.879365	-0.815924	-0.786889	-0.761782	-0.732872	-0.786876	-0.816866	-0.666137	-0.916691	-1.01557	-1.30112	-0.627545	-1.30412	-0.728481	-1.17549	-0.632616	-0.933867	-0.796165	-0.815074	-1.00157	-0.780553	-0.805528
17_vRhyme_unbinned_24_unknown-taxonomy	-0.742407	-0.703904	-0.911833	-0.700669	-0.693141	-0.87232	-0.737938	-0.68734	-0.844786	-0.735613	-0.702855	-0.695338	-0.712034	-0.726168	-0.722988	-0.726338	-0.989012	-0.709253	-0.779602	-0.667034	-1.01349	-0.474964	-0.734456	-0.666923	-0.768342	-0.758102	-0.711199	-0.732608	-0.701645	-0.813129	-0.719827
17_vRhyme_unbinned_25_unknown-taxonomy	1.23459	1.18317	0.854368	1.25915	1.14651	0.853385	1.20875	1.19218	0.917684	1.25405	1.08739	1.16609	1.17155	1.20491	1.09121	1.04934	0.764143	1.22421	1.309	1.16673	0.655589	1.14327	1.10022	1.22449	1.36462	1.21574	1.17512	1.1116	1.10197	0.965872	1.23032
17_vRhyme_unbinned_27_unknown-taxonomy	-0.359381	-0.178681	0.0267948	-0.487004	-0.0569191	0.0368697	-0.262156	-0.181576	0.0392566	-0.446185	-0.109258	-0.149746	-0.114283	-0.172791	-0.0418001	-0.0300384	0.104391	-0.291413	-0.436144	-0.581317	0.148397	-0.567942	-0.0297779	-0.589293	-0.398131	-0.393412	-0.191895	-0.0694539	-0.201638	0.0132204	-0.314794
17_vRhyme_unbinned_34_unknown-taxonomy	3.13601	3.02753	2.57058	3.15118	3.00908	2.59424	3.03424	3.13276	2.68627	2.97984	2.94485	3.0245	3.04415	3.01175	2.9914	2.95524	2.33538	3.13505	3.26043	3.1556	2.11737	3.13859	2.9538	3.11404	2.96518	3.02296	3.00782	3.0356	3.09168	2.78764	2.99042
18_vRhyme_bin_3_unknown-taxonomy	-0.182549	-0.251947	-0.66128	-0.104134	-0.367003	-0.701284	-0.160479	-0.353403	-0.633348	0.0801799	-0.443339	-0.30554	-0.319959	-0.169288	-0.502221	-0.580543	-0.645325	-0.233841	-0.0933144	-0.353093	-0.70166	-0.433298	-0.433045	-0.13779	0.404925	-0.0902146	-0.246242	-0.488063	-0.552981	-0.615189	-0.0364199
18_vRhyme_bin_9_Jarrellvirus	-0.179343	-0.518168	-0.0615031	0.0156974	-0.906102	-0.283504	-0.152191	-0.901321	-0.43756	0.620356	-0.769185	-0.667759	-0.745826	-0.326736	-1.00811	-1.06345	0.470025	-0.461467	-0.054018	-0.251647	0.789844	-0.878561	-0.83467	0.149486	1.09005	0.268761	-0.44281	-1.00007	-1.0347	-0.648368	0.155316
18_vRhyme_unbinned_11_unknown-taxonomy	-0.0541438	-0.317735	-0.94453	0.338511	-0.613183	-0.931262	-0.155953	-0.433064	-0.939725	0.437549	-0.486813	-0.39075	-0.530873	-0.320214	-0.75411	-0.789989	-1.03195	-0.166376	-0.0351203	0.495784	-0.990632	0.820824	-0.734104	0.661929	0.432341	0.149301	-0.283932	-0.748792	-0.473963	-0.912124	0.103925
18_vRhyme_unbinned_16_Caudoviricetes	0.417798	0.0700693	0.352794	0.701757	-0.379265	0.131859	0.466396	-0.376534	-0.0151162	1.4004	-0.236148	-0.0996125	-0.212257	0.279736	-0.547523	-0.622421	0.903347	0.120802	0.524303	0.395464	1.25642	-0.123667	-0.346595	0.890494	1.9543	0.940745	0.154639	-0.549574	-0.568324	-0.228117	0.862301
18_vRhyme_unbinned_19_unknown-taxonomy	-0.000522503	-0.331757	-0.20831	0.294251	-0.72248	-0.362234	-0.00930041	-0.66213	-0.48543	0.782827	-0.567192	-0.466431	-0.580762	-0.195666	-0.849907	-0.899147	0.160452	-0.244438	0.0795715	0.167953	0.429967	-0.138962	-0.714576	0.524039	1.11477	0.412161	-0.262536	-0.847791	-0.768439	-0.635459	0.318685
18_vRhyme_unbinned_2_unknown-taxonomy	-0.555392	-0.499586	-1.07931	-0.483674	-0.601136	-1.12423	-0.422718	-0.690178	-1.01108	-0.120031	-0.759782	-0.56515	-0.580125	-0.361678	-0.838333	-0.958634	-0.990298	-0.57769	-0.503599	-0.960845	-1.02202	-0.969154	-0.707933	-0.587114	0.460755	-0.402788	-0.494552	-0.847436	-1.04537	-0.999913	-0.224635
18_vRhyme_unbinned_24_unknown-taxonomy	0.336006	0.00613622	-0.769605	0.768043	-0.334539	-0.762134	0.200816	-0.107871	-0.751914	0.859236	-0.213403	-0.0809277	-0.227754	0.0112857	-0.49659	-0.549397	-0.900628	0.200211	0.401626	0.915842	-0.903951	1.21757	-0.475348	1.10479	0.882111	0.544496	0.0413789	-0.476941	-0.173381	-0.704128	0.481595
18_vRhyme_unbinned_25_Caudoviricetes	0.112941	-0.372368	-0.413527	0.499432	-0.926913	-0.644323	0.0962444	-0.828571	-0.756972	1.19735	-0.785547	-0.573725	-0.709677	-0.14725	-1.14766	-1.25733	0.0536656	-0.235107	0.304565	0.18147	0.330022	-0.352716	-0.940941	0.735826	1.80974	0.66326	-0.282283	-1.1239	-1.07274	-0.931489	0.552959
18_vRhyme_unbinned_7_unknown-taxonomy	0.472173	0.200011	-0.133564	0.763399	-0.11572	-0.21099	0.431901	-0.0119759	-0.237582	1.0636	-0.0361064	0.0962262	-0.00450333	0.288019	-0.267625	-0.332154	-0.0124864	0.306317	0.558731	0.672582	0.0822084	0.60871	-0.179541	0.958018	1.32291	0.746718	0.243094	-0.255243	-0.14564	-0.280204	0.703945
19_vRhyme_bin_5_Caudoviricetes	-1.26759	-0.784246	-0.9844	-1.3124	-0.588983	-0.884061	-0.991533	-0.875067	-0.823323	-1.11601	-0.706626	-0.733971	-0.750076	-0.782446	-0.726968	-0.735626	-0.909554	-1.07503	-1.55795	-1.52229	-0.780337	-0.912338	-0.671171	-1.37978	-0.926205	-1.2353	-0.803331	-0.827813	-1.03875	-0.828417	-0.918141
19_vRhyme_unbinned_12_unknown-taxonomy	-0.329138	-0.591241	-0.619389	-0.345059	-0.65755	-0.651687	-0.511122	-0.470874	-0.642611	-0.560011	-0.632973	-0.60487	-0.573292	-0.611511	-0.568633	-0.569474	-0.769629	-0.407175	-0.138645	-0.218965	-0.938767	-0.544463	-0.626508	-0.351185	-0.705602	-0.431602	-0.598241	-0.500223	-0.382814	-0.595126	-0.607248
19_vRhyme_unbinned_13_unknown-taxonomy	-0.224763	-0.196997	-0.418286	-0.209145	-0.196513	-0.403244	-0.208446	-0.201794	-0.360226	-0.192772	-0.239957	-0.200259	-0.202339	-0.188066	-0.244849	-0.268263	-0.465881	-0.206361	-0.222225	-0.274824	-0.510052	-0.1964	-0.235201	-0.227298	-0.1186	-0.230702	-0.204316	-0.246585	-0.268807	-0.332481	-0.18465
19_vRhyme_unbinned_14_Enterococcus-phage-BC611	-0.766323	-0.500779	-0.413248	-0.778643	-0.445376	-0.406494	-0.558279	-0.66068	-0.416214	-0.484805	-0.489326	-0.499374	-0.521552	-0.450055	-0.548226	-0.560291	-0.195198	-0.701703	-0.943358	-0.994144	-0.00566773	-0.772213	-0.465404	-0.807859	-0.242436	-0.634229	-0.495189	-0.618694	-0.792848	-0.487511	-0.447247
19_vRhyme_unbinned_15_Caudoviricetes	-0.521824	-0.450116	-0.12926	-0.555038	-0.49337	-0.210626	-0.383167	-0.641145	-0.259234	-0.209276	-0.508243	-0.488166	-0.49084	-0.349883	-0.555829	-0.579856	0.185265	-0.564521	-0.559651	-0.819232	0.3712	-1.0237	-0.453659	-0.610249	0.106066	-0.345862	-0.430238	-0.587239	-0.762141	-0.372598	-0.277492
19_vRhyme_unbinned_2_unknown-taxonomy	3.23335	3.11024	2.67544	3.32714	3.00124	2.65999	3.18774	3.08253	2.72343	3.37004	2.95878	3.07048	3.05385	3.148	2.91322	2.85596	2.59128	3.18535	3.33597	3.22438	2.48775	3.19004	2.937	3.33737	3.52766	3.26617	3.11114	2.94016	2.96534	2.77054	3.26559
19_vRhyme_unbinned_24_unknown-taxonomy	0.283931	0.305905	-0.0783363	0.274826	0.324949	-0.0546746	0.281351	0.342503	0.0330557	0.235235	0.234132	0.306099	0.32292	0.315454	0.266711	0.225885	-0.207608	0.31524	0.330759	0.169063	-0.342028	0.228052	0.267213	0.206386	0.337079	0.222756	0.288356	0.279778	0.241818	0.100392	0.276152
19_vRhyme_unbinned_27_unknown-taxonomy	1.70147	1.63481	2.6663	1.51593	1.71215	2.60976	1.63735	1.71028	2.4474	1.38002	1.8516	1.66834	1.72053	1.58709	1.96067	2.06595	2.84598	1.6611	1.69713	1.7692	2.98478	1.3474	1.90054	1.5083	1.03661	1.64295	1.63971	1.96908	2.0013	2.3343	1.45141
19_vRhyme_unbinned_3_Caudoviricetes	1.13287	1.26183	0.881351	1.18263	1.26276	0.907366	1.23357	1.18344	0.975508	1.33229	1.18012	1.25135	1.2304	1.29893	1.13089	1.08322	0.880725	1.1783	1.07553	0.993469	0.88011	1.22445	1.18223	1.15835	1.5587	1.18882	1.2568	1.10318	1.01541	0.997827	1.33451
19_vRhyme_unbinned_30_unknown-taxonomy	-1.22486	-0.923273	-1.20582	-1.15107	-0.89964	-1.17149	-0.985759	-1.12087	-1.13083	-0.797078	-0.980265	-0.933105	-0.984965	-0.861101	-1.09674	-1.14181	-1.04388	-1.14157	-1.42536	-1.43613	-0.879383	-1.00595	-0.991831	-1.15144	-0.448064	-1.0563	-0.918014	-1.17798	-1.35073	-1.16706	-0.792602
19_vRhyme_unbinned_6_unknown-taxonomy	0.381025	0.589236	-0.0661967	0.374651	0.649373	-0.0205685	0.513296	0.542445	0.129924	0.506285	0.460909	0.587811	0.59773	0.642458	0.468475	0.384978	-0.154526	0.474484	0.350371	0.0411169	-0.268237	0.306539	0.527537	0.240747	0.859255	0.369062	0.566422	0.446501	0.270667	0.205888	0.589366
1_vRhyme_bin_8_Caudoviricetes	-0.646639	-0.746301	-0.672507	-0.609593	-0.852452	-0.739012	-0.640958	-0.847904	-0.763345	-0.440807	-0.839346	-0.790995	-0.802384	-0.68328	-0.889455	-0.916486	-0.538932	-0.725391	-0.587209	-0.727133	-0.482368	-0.943811	-0.83748	-0.602617	-0.269118	-0.535247	-0.73007	-0.881102	-0.912704	-0.812567	-0.562008
1_vRhyme_unbinned_13_unknown-taxonomy	0.493556	0.29165	0.420861	0.521343	0.233749	0.4104	0.346063	0.380381	0.366534	0.336508	0.324491	0.28952	0.287808	0.243885	0.335807	0.369152	0.33424	0.433151	0.577972	0.75453	0.285228	0.604234	0.274064	0.604631	0.0880251	0.441392	0.293439	0.373141	0.533039	0.377137	0.28111
1_vRhyme_unbinned_14_Caudoviricetes	0.17744	-0.150407	1.27002	-0.205147	-0.215342	0.977877	0.102862	-0.218003	0.822895	-0.0195396	-0.19862	-0.21547	-0.0563099	0.0149009	0.0201805	0.0260419	1.76068	-0.0608201	0.521325	-0.495796	1.83144	-2.047	0.086911	-0.519308	0.232127	0.215962	-0.128182	0.109613	-0.145963	0.616944	-0.0872111
1_vRhyme_unbinned_31_Caudoviricetes	-0.405225	-0.620459	0.303709	-0.711132	-0.64635	0.0954741	-0.450819	-0.655472	0.0174709	-0.584348	-0.67958	-0.665713	-0.534602	-0.491185	-0.493141	-0.505157	0.625005	-0.562813	-0.134937	-0.987153	0.624452	-2.12534	-0.441194	-0.989734	-0.344411	-0.406967	-0.612262	-0.42318	-0.647362	-0.110532	-0.602182
1_vRhyme_unbinned_44_unknown-taxonomy	-0.0109357	0.111828	0.0954467	-0.0336389	0.178251	0.131469	0.0441771	0.11625	0.141407	-0.0334656	0.159635	0.133638	0.132527	0.0939975	0.167474	0.177276	0.0904669	0.0470621	-0.0923939	-0.0341555	0.116778	0.137575	0.164407	-0.0417553	-0.0531905	-0.0284475	0.10261	0.142184	0.109718	0.144277	0.0375344
1_vRhyme_unbinned_9_unknown-taxonomy	0.460761	0.149376	1.59324	0.0867083	0.0874568	1.30621	0.395965	0.0741633	1.14256	0.281338	0.114711	0.0867066	0.239236	0.310035	0.322771	0.334387	2.09645	0.227754	0.781922	-0.187808	2.19072	-1.69883	0.389858	-0.21151	0.518017	0.509705	0.173101	0.405302	0.155032	0.929931	0.213563
20_vRhyme_bin_6_unknown-taxonomy	0.0519931	0.256817	0.0305378	0.0161408	0.333331	0.0619744	0.180511	0.207135	0.12725	0.136017	0.22963	0.267539	0.274376	0.286025	0.237033	0.203818	0.0482681	0.131636	-0.0294606	-0.185975	0.050627	0.0135227	0.27959	-0.0690053	0.337469	0.0608431	0.243404	0.202764	0.0605905	0.141797	0.221874
20_vRhyme_bin_8_unknown-taxonomy	0.063289	-0.155522	-1.03357	0.468531	-0.398117	-0.959525	-0.0629469	-0.187784	-0.92232	0.424564	-0.294135	-0.202126	-0.34328	-0.206593	-0.540333	-0.571403	-1.28286	0.00742178	0.0583003	0.710894	-1.32907	1.25216	-0.561657	0.803933	0.306634	0.179221	-0.137092	-0.534762	-0.209522	-0.830329	0.15934
21_vRhyme_bin_10_unknown-taxonomy	0.298018	-0.255741	0.177719	0.228602	-0.336773	0.128431	-0.130712	0.0702336	0.046261	-0.376727	-0.16298	-0.246229	-0.182254	-0.375266	-0.00571055	0.0765033	-0.109686	0.143945	0.623778	0.782764	-0.366802	0.119233	-0.191306	0.300723	-1.02536	0.0381087	-0.264925	0.128074	0.48194	0.104039	-0.427778
21_vRhyme_bin_19_Caudoviricetes	0.157195	-0.46257	0.00439541	0.101046	-0.554674	-0.0384968	-0.330211	-0.0897072	-0.13571	-0.598754	-0.343835	-0.44802	-0.386166	-0.610556	-0.180583	-0.0810978	-0.336214	-0.0101746	0.504805	0.768131	-0.617074	0.0883491	-0.39746	0.211502	-1.37139	-0.134815	-0.47209	-0.0340282	0.392091	-0.0666988	-0.659204
21_vRhyme_bin_20_unknown-taxonomy	0.901054	0.34322	0.914892	0.814832	0.272423	0.861844	0.465525	0.677821	0.754683	0.190904	0.470921	0.358426	0.42515	0.213617	0.636229	0.735259	0.651551	0.743858	1.21639	1.41553	0.421267	0.720896	0.441416	0.896605	-0.515186	0.637078	0.335628	0.768521	1.13407	0.796478	0.147697
21_vRhyme_bin_3_unknown-taxonomy	0.227875	-0.136514	-0.249941	0.27079	-0.243354	-0.267601	-0.0363255	0.0352924	-0.265074	-0.0572439	-0.172456	-0.150721	-0.135165	-0.192031	-0.12566	-0.114357	-0.495876	0.127996	0.450877	0.540051	-0.708574	0.248605	-0.22035	0.33796	-0.344032	0.0982748	-0.14246	-0.039782	0.191697	-0.189992	-0.144353
21_vRhyme_unbinned_17_unknown-taxonomy	1.71168	1.65642	1.3945	1.7002	1.66304	1.41257	1.64855	1.73574	1.472	1.57429	1.61729	1.66014	1.67992	1.64192	1.66277	1.64362	1.24068	1.7198	1.78755	1.70688	1.09663	1.68896	1.63369	1.66329	1.55008	1.62313	1.64042	1.69041	1.7177	1.53725	1.60285
21_vRhyme_unbinned_20_unknown-taxonomy	0.369618	-0.25881	0.0875667	0.331269	-0.354925	0.0566545	-0.131073	0.129918	-0.0213835	-0.397034	-0.15424	-0.243786	-0.18498	-0.413154	0.00671358	0.0994557	-0.303615	0.207925	0.726699	1.00585	-0.619687	0.372235	-0.216787	0.447288	-1.17541	0.0620239	-0.271336	0.157479	0.600867	0.0696563	-0.457607
21_vRhyme_unbinned_22_unknown-taxonomy	1.56845	0.836702	1.80544	1.42318	0.771927	1.73643	0.981986	1.30392	1.55772	0.550567	1.07168	0.870993	0.965112	0.642749	1.3089	1.4695	1.48139	1.36452	1.96231	2.30287	1.21338	1.35855	1.03129	1.54453	-0.491755	1.20061	0.827839	1.48059	1.98481	1.59312	0.519786
21_vRhyme_unbinned_23_unknown-taxonomy	1.04867	0.353352	1.09954	0.941654	0.280768	1.04761	0.488456	0.799858	0.904419	0.106942	0.547898	0.383001	0.464438	0.168584	0.759767	0.898738	0.742385	0.862218	1.42765	1.76226	0.454047	0.938512	0.496983	1.06468	-0.85823	0.69589	0.342475	0.924299	1.41399	0.962287	0.0695763
21_vRhyme_unbinned_27_unknown-taxonomy	1.38398	0.710396	1.41336	1.28896	0.633628	1.36272	0.844702	1.13516	1.22544	0.492638	0.891704	0.736703	0.812259	0.534327	1.08954	1.2214	1.07054	1.20184	1.74947	2.07608	0.794554	1.28792	0.838729	1.41235	-0.429489	1.05071	0.700735	1.24777	1.72166	1.2811	0.448868
21_vRhyme_unbinned_28_Caudoviricetes	1.96939	1.59232	2.00734	1.87441	1.57359	1.97746	1.65708	1.8589	1.91083	1.39002	1.70008	1.61308	1.67408	1.49159	1.84753	1.92137	1.79416	1.87393	2.19582	2.30591	1.60455	1.80579	1.69804	1.90587	0.864591	1.74489	1.58025	1.94377	2.19218	1.95075	1.39838
21_vRhyme_unbinned_5_Caudoviricetes	1.36455	0.768645	1.38453	1.27877	0.674612	1.31323	0.917871	1.09155	1.19728	0.673694	0.880139	0.774698	0.843166	0.650511	1.04296	1.1389	1.14561	1.18475	1.70521	1.86676	0.919791	1.09171	0.854332	1.35873	-0.0120036	1.11553	0.764738	1.18191	1.54702	1.22883	0.604738
22A_vRhyme_bin_4_Peternellavirus-peternella	-0.525918	-0.605301	-0.672984	-0.402299	-0.680567	-0.653778	-0.573791	-0.616348	-0.688173	-0.427675	-0.596294	-0.614537	-0.66542	-0.63823	-0.681327	-0.663482	-0.703171	-0.552181	-0.557067	-0.23986	-0.65522	-0.0863093	-0.699599	-0.255939	-0.559508	-0.475794	-0.595339	-0.686683	-0.552409	-0.690495	-0.517003
22A_vRhyme_bin_7_Caudoviricetes	0.91934	1.14617	0.89259	0.901565	1.26312	0.972846	1.0156	1.16617	1.03183	0.886112	1.19423	1.18389	1.18005	1.11644	1.20591	1.20349	0.813754	1.03616	0.78968	0.862952	0.801548	1.24216	1.20152	0.873947	0.895913	0.869893	1.1259	1.16587	1.10664	1.07347	1.01692
22A_vRhyme_bin_9_unknown-taxonomy	0.785156	0.654874	0.440904	0.869857	0.539396	0.407984	0.746684	0.603821	0.426601	0.944975	0.537373	0.613968	0.593572	0.693463	0.482042	0.443932	0.436961	0.720343	0.86706	0.801853	0.404435	0.708412	0.509525	0.902052	1.06791	0.850279	0.663453	0.502097	0.531008	0.434149	0.824225
22A_vRhyme_unbinned_12_unknown-taxonomy	1.77617	1.76967	1.31423	1.83676	1.72966	1.32926	1.78226	1.75183	1.40841	1.87532	1.65855	1.75108	1.74021	1.79494	1.63161	1.5801	1.22032	1.78292	1.81476	1.71458	1.1265	1.81625	1.65362	1.81958	2.03088	1.78296	1.76228	1.63885	1.62131	1.4631	1.84518
22A_vRhyme_unbinned_15_unknown-taxonomy	-0.265246	-0.569723	-0.491738	-0.0591619	-0.76494	-0.509913	-0.434333	-0.57106	-0.608249	-0.144312	-0.571602	-0.604825	-0.680573	-0.617652	-0.703971	-0.665243	-0.519369	-0.387329	-0.216532	0.278637	-0.453637	0.259321	-0.74761	0.202879	-0.424197	-0.177281	-0.542257	-0.678942	-0.39483	-0.631548	-0.368347
22A_vRhyme_unbinned_17_Caudoviricetes	0.670182	0.434894	-0.023697	1.01997	0.182216	-0.0040152	0.568209	0.347967	-0.0353815	1.07188	0.32676	0.37864	0.249402	0.412036	0.0876921	0.0759333	-0.098942	0.573793	0.663964	1.23633	-0.0361718	1.55179	0.0895947	1.33782	0.980143	0.843967	0.46588	0.0883755	0.365486	-0.0198805	0.782683
22A_vRhyme_unbinned_6_unknown-taxonomy	-0.0293014	-0.195974	-0.519636	0.160936	-0.314619	-0.481057	-0.14674	-0.162322	-0.486192	0.0433421	-0.223941	-0.210934	-0.275899	-0.250031	-0.326687	-0.319015	-0.677115	-0.0687686	-0.013029	0.395326	-0.71338	0.612358	-0.369969	0.353964	-0.149369	-0.00950152	-0.188719	-0.312337	-0.0908417	-0.439112	-0.083585
22A_vRhyme_unbinned_7_unknown-taxonomy	0.416921	0.267525	0.468514	0.380432	0.242797	0.440713	0.312245	0.33736	0.407469	0.251562	0.291011	0.265912	0.287817	0.246881	0.336955	0.359362	0.435913	0.36664	0.506614	0.503932	0.389472	0.263825	0.296441	0.387886	0.103405	0.362498	0.265986	0.371247	0.44402	0.404491	0.233577
22A_vRhyme_unbinned_8_Bacillus-phage-G	0.57672	0.509713	-0.152962	0.661004	0.471333	-0.106228	0.507353	0.578088	0.00565729	0.54395	0.398861	0.50144	0.492353	0.496278	0.391941	0.341762	-0.40478	0.592412	0.657175	0.641245	-0.60585	0.807719	0.370042	0.665411	0.580548	0.504194	0.492383	0.420285	0.485223	0.119557	0.529026
25_vRhyme_bin_13_Caudoviricetes	-0.326088	0.0401927	0.809088	-0.532125	0.243432	0.80622	-0.0950801	-0.0513619	0.715388	-0.334002	0.238328	0.0900923	0.123724	0.0533984	0.297601	0.357406	1.13897	-0.222211	-0.56349	-0.640637	1.41355	-0.596803	0.341643	-0.637425	-0.291196	-0.278936	0.0378039	0.214462	-0.0185936	0.580025	-0.143017
25_vRhyme_bin_19_unknown-taxonomy	-0.651368	-0.401901	0.207162	-0.666422	-0.309463	0.236138	-0.493483	-0.503776	0.105275	-0.514742	-0.199219	-0.365244	-0.406952	-0.436722	-0.26582	-0.184724	0.470382	-0.584095	-0.92673	-0.543827	0.796612	-0.255297	-0.24888	-0.561387	-0.654878	-0.536869	-0.387805	-0.353443	-0.386542	-0.0210097	-0.455863
25_vRhyme_bin_7_Caudoviricetes	-0.638196	-0.323132	0.299808	-0.800408	-0.160798	0.295816	-0.432242	-0.41764	0.221155	-0.604276	-0.168091	-0.285264	-0.262025	-0.304963	-0.130443	-0.0851019	0.59092	-0.552072	-0.844243	-0.912932	0.832781	-0.860886	-0.0845306	-0.885158	-0.538532	-0.581169	-0.323739	-0.203985	-0.4079	0.103678	-0.454334
25_vRhyme_bin_8_Caudoviricetes	-0.385876	-0.410402	-0.511442	-0.360435	-0.400717	-0.476681	-0.435041	-0.347779	-0.468631	-0.481335	-0.379734	-0.396495	-0.404192	-0.453574	-0.376233	-0.36161	-0.617581	-0.369162	-0.391553	-0.236731	-0.663007	-0.126828	-0.415534	-0.314107	-0.621873	-0.43815	-0.418527	-0.371029	-0.291834	-0.434934	-0.463713
25_vRhyme_unbinned_11_unknown-taxonomy	0.494344	0.69868	0.271595	0.416882	0.796023	0.303656	0.613291	0.684204	0.42958	0.501677	0.618591	0.70882	0.743953	0.743695	0.675757	0.612462	0.210772	0.586306	0.476272	0.115625	0.102424	0.253257	0.719318	0.247362	0.791351	0.445107	0.673068	0.65999	0.469267	0.488	0.626047
25_vRhyme_unbinned_12_unknown-taxonomy	0.614662	0.589227	0.404236	0.612654	0.575542	0.401282	0.601783	0.598047	0.443406	0.608721	0.531246	0.579988	0.589951	0.605038	0.545315	0.518744	0.352317	0.610909	0.664421	0.542256	0.280282	0.504314	0.551298	0.57562	0.684889	0.595388	0.581938	0.558574	0.538947	0.472078	0.605644
25_vRhyme_unbinned_13_unknown-taxonomy	2.40304	2.40086	1.85597	2.47692	2.35376	1.87423	2.41473	2.37596	1.96862	2.52928	2.26816	2.37865	2.36469	2.43212	2.23373	2.17184	1.74775	2.4123	2.44538	2.3267	1.63963	2.45531	2.26192	2.45643	2.72063	2.4145	2.39272	2.241	2.2172	2.03299	2.49308
25_vRhyme_unbinned_23_Caudoviricetes	0.177577	0.192405	0.353239	0.17137	0.156686	0.309562	0.236909	0.094612	0.281034	0.343879	0.158135	0.169729	0.164817	0.242155	0.127294	0.115595	0.510896	0.147375	0.165061	0.0516973	0.605929	-0.0617559	0.177369	0.156605	0.493213	0.272041	0.203052	0.113553	0.0394421	0.222274	0.294938
25_vRhyme_unbinned_3_unknown-taxonomy	-0.446401	-0.521304	-0.431579	-0.452514	-0.549082	-0.451554	-0.487218	-0.510383	-0.469512	-0.476981	-0.52555	-0.529016	-0.523749	-0.521115	-0.517625	-0.512188	-0.423653	-0.478092	-0.405036	-0.416737	-0.430245	-0.538034	-0.526217	-0.443267	-0.513913	-0.448941	-0.52011	-0.503917	-0.476782	-0.479307	-0.504137
25_vRhyme_unbinned_4_unknown-taxonomy	0.470709	0.45575	0.159764	0.518401	0.424456	0.172021	0.465984	0.448339	0.219685	0.532018	0.387489	0.443786	0.433273	0.466617	0.365474	0.335199	0.0915387	0.4729	0.494567	0.461882	0.0319315	0.537725	0.375071	0.521117	0.61035	0.47471	0.450815	0.370569	0.374989	0.255745	0.506954
26_vRhyme_bin_1_unknown-taxonomy	-0.625672	-0.716457	-0.627795	-0.604018	-0.755448	-0.639102	-0.681316	-0.69959	-0.668441	-0.65061	-0.706591	-0.722662	-0.72947	-0.730748	-0.716238	-0.70163	-0.633834	-0.659966	-0.596973	-0.509836	-0.628323	-0.58233	-0.734755	-0.555573	-0.743094	-0.623609	-0.713046	-0.70422	-0.637182	-0.677533	-0.692332
26_vRhyme_bin_12_Caudoviricetes	-0.0808043	-0.0568578	0.0177363	-0.107586	-0.023261	0.0310792	-0.0842417	-0.0284336	0.0221939	-0.155927	-0.0136198	-0.04292	-0.0366317	-0.0775039	0.00683612	0.0233543	0.00488512	-0.0621814	-0.10323	-0.0554397	0.0092731	-0.0301347	-0.0109462	-0.106031	-0.230422	-0.110846	-0.0629156	0.00246236	0.0115558	0.0212276	-0.11758
26_vRhyme_bin_26_unknown-taxonomy	-0.499599	-0.378048	-0.787405	-0.412958	-0.38117	-0.740412	-0.417659	-0.438566	-0.682042	-0.3095	-0.433364	-0.381835	-0.419116	-0.367247	-0.503096	-0.536961	-0.825115	-0.447209	-0.582516	-0.513607	-0.817201	-0.180871	-0.470068	-0.38394	-0.172441	-0.448722	-0.382327	-0.534802	-0.56553	-0.651416	-0.313897
26_vRhyme_bin_9_unknown-taxonomy	-0.41252	-0.478912	-0.519893	-0.400945	-0.481798	-0.50162	-0.482598	-0.410311	-0.501133	-0.531141	-0.455142	-0.470003	-0.469477	-0.516438	-0.439516	-0.424581	-0.616562	-0.415543	-0.385531	-0.276038	-0.671837	-0.263106	-0.480682	-0.365041	-0.674404	-0.469044	-0.485709	-0.424042	-0.342177	-0.472925	-0.525487
26_vRhyme_unbinned_1_Caudoviricetes	-1.08674	-0.771525	-0.77012	-1.15118	-0.642219	-0.727676	-0.892718	-0.850498	-0.702432	-0.981403	-0.721415	-0.743281	-0.742183	-0.752741	-0.720767	-0.726177	-0.659453	-0.973593	-1.26609	-1.33064	-0.550382	-1.03986	-0.671725	-1.22421	-0.817137	-1.05131	-0.782181	-0.786314	-0.962054	-0.730217	-0.851879
26_vRhyme_unbinned_12_unknown-taxonomy	-0.641535	-0.394604	-0.0562653	-0.685555	-0.314097	-0.0489004	-0.464055	-0.515205	-0.104834	-0.468921	-0.305382	-0.377567	-0.393385	-0.375549	-0.341801	-0.316651	0.176566	-0.579486	-0.834243	-0.775822	0.399988	-0.599871	-0.289473	-0.68909	-0.380134	-0.537668	-0.388158	-0.411414	-0.54191	-0.196713	-0.408146
26_vRhyme_unbinned_17_Caudoviricetes	-0.905254	-0.565953	-0.179719	-0.954413	-0.4255	-0.131611	-0.700941	-0.662139	-0.199602	-0.785036	-0.398701	-0.522381	-0.546851	-0.58493	-0.434855	-0.382687	0.0342476	-0.793212	-1.18362	-0.959378	0.295456	-0.597808	-0.403438	-0.927886	-0.80562	-0.825444	-0.564263	-0.526789	-0.63915	-0.290238	-0.664394
26_vRhyme_unbinned_20_unknown-taxonomy	0.473394	0.387385	0.103375	0.548701	0.326047	0.113568	0.420312	0.401535	0.146908	0.510683	0.323068	0.371988	0.354035	0.383255	0.291414	0.270156	0.00514799	0.452729	0.522089	0.571302	-0.066064	0.621073	0.283245	0.591989	0.512512	0.471293	0.385383	0.307797	0.373738	0.187649	0.453767
26_vRhyme_unbinned_30_unknown-taxonomy	-0.100011	0.00201095	0.180488	-0.111615	0.0313549	0.184139	-0.025211	-0.0542788	0.14951	-0.0159818	0.0492787	0.00914455	-0.00275028	0.00606233	0.0252311	0.0416522	0.291507	-0.0759729	-0.193101	-0.128153	0.40547	-0.0429602	0.0459847	-0.0955845	0.000983089	-0.046558	0.00557589	-0.00773338	-0.052008	0.102405	0.0029617
26_vRhyme_unbinned_33_unknown-taxonomy	-0.434736	-0.553948	-0.507439	-0.441863	-0.583754	-0.522034	-0.517856	-0.501326	-0.531695	-0.540311	-0.556844	-0.558498	-0.547201	-0.568665	-0.531686	-0.523706	-0.560194	-0.471361	-0.360898	-0.358331	-0.615569	-0.503214	-0.561095	-0.429908	-0.635055	-0.47546	-0.556546	-0.50418	-0.441308	-0.520266	-0.563255
26_vRhyme_unbinned_50_unknown-taxonomy	0.0519471	0.144449	-0.278779	0.121937	0.136186	-0.242441	0.117469	0.0953627	-0.174239	0.211994	0.0703949	0.136703	0.110784	0.162981	0.0188998	-0.0224409	-0.32966	0.0936616	0.00597186	-0.00171344	-0.354769	0.254459	0.0512816	0.125495	0.369508	0.0874674	0.138321	-0.00157743	-0.0409513	-0.136411	0.206878
26_vRhyme_unbinned_57_Caudoviricetes	-0.993825	-0.694717	-0.294132	-1.06432	-0.581839	-0.280976	-0.789039	-0.817498	-0.340897	-0.837496	-0.579811	-0.668669	-0.679119	-0.677829	-0.604605	-0.572936	-0.0388788	-0.912122	-1.21657	-1.16565	0.205816	-0.963933	-0.550373	-1.08437	-0.748953	-0.894996	-0.690385	-0.684015	-0.841988	-0.441363	-0.743801
26_vRhyme_unbinned_7_unknown-taxonomy	0.193497	0.0447997	-0.2484	0.272981	-0.0315315	-0.240633	0.0928059	0.0930277	-0.208058	0.170891	-0.0210018	0.0284787	0.0144637	0.0289742	-0.0414286	-0.0588592	-0.391405	0.156504	0.280822	0.348308	-0.500585	0.345654	-0.0682398	0.326853	0.114519	0.164672	0.041724	-0.00966719	0.0979035	-0.153865	0.102567
26_vRhyme_unbinned_71_unknown-taxonomy	0.0798058	-0.0549555	-0.143314	0.132362	-0.1162	-0.145511	-0.00997261	-0.0147296	-0.148121	0.0420842	-0.0784584	-0.0658809	-0.0764949	-0.0745215	-0.0924602	-0.0904818	-0.224605	0.0398528	0.143372	0.237879	-0.279391	0.190119	-0.120515	0.190667	-0.0547818	0.0618316	-0.0544877	-0.0678158	0.0328387	-0.124911	-0.0165196
26_vRhyme_unbinned_75_unknown-taxonomy	-0.416859	-0.444437	-0.501124	-0.351337	-0.475414	-0.482493	-0.438812	-0.444828	-0.496936	-0.37414	-0.432956	-0.445634	-0.473689	-0.467686	-0.477191	-0.466208	-0.528803	-0.421047	-0.444694	-0.256917	-0.505389	-0.140167	-0.490333	-0.270702	-0.456113	-0.397002	-0.441795	-0.483167	-0.40997	-0.494056	-0.410648
26_vRhyme_unbinned_8_unknown-taxonomy	-0.305899	-0.298985	0.00944719	-0.361323	-0.293904	-0.0276044	-0.278415	-0.338343	-0.0730469	-0.287625	-0.273922	-0.303565	-0.290529	-0.277684	-0.260167	-0.246895	0.139259	-0.326539	-0.31393	-0.394439	0.218069	-0.555454	-0.242198	-0.386044	-0.26012	-0.269602	-0.293917	-0.266902	-0.317579	-0.129782	-0.289172
27_vRhyme_bin_14_Caudoviricetes	-0.701368	-0.617023	-0.937976	-0.666309	-0.599486	-0.899606	-0.657415	-0.628342	-0.842553	-0.639297	-0.654189	-0.613679	-0.626466	-0.615362	-0.674662	-0.700351	-1.00458	-0.65531	-0.740596	-0.737581	-1.0415	-0.52491	-0.662513	-0.67259	-0.557248	-0.703909	-0.626724	-0.689558	-0.71611	-0.804207	-0.614137
27_vRhyme_unbinned_10_Caudoviricetes	0.0959597	0.386219	-0.0879077	0.200421	0.498413	0.0607113	0.206629	0.40366	0.118227	0.154766	0.475578	0.438251	0.377791	0.305722	0.402509	0.417489	-0.241577	0.257069	-0.148137	0.302913	-0.206617	1.0825	0.379049	0.306378	0.04065	0.0725495	0.368154	0.332157	0.374068	0.18324	0.270831
27_vRhyme_unbinned_15_unknown-taxonomy	-1.11603	-0.786229	-0.498871	-1.13956	-0.607961	-0.39293	-0.976761	-0.779203	-0.455702	-1.16592	-0.546027	-0.712957	-0.746204	-0.877582	-0.568698	-0.485595	-0.440443	-0.967356	-1.42015	-0.94246	-0.236974	-0.393736	-0.601058	-1.04881	-1.42276	-1.125	-0.794883	-0.656361	-0.653546	-0.497362	-0.997698
27_vRhyme_unbinned_19_Streptococcus-phage-PH10	-0.484487	-0.478165	-0.415346	-0.490276	-0.494483	-0.435361	-0.457452	-0.522476	-0.445138	-0.410794	-0.497818	-0.489153	-0.49004	-0.454294	-0.509589	-0.516825	-0.345688	-0.497655	-0.487716	-0.551201	-0.306817	-0.607465	-0.486303	-0.500481	-0.33703	-0.443217	-0.475053	-0.515564	-0.552762	-0.470955	-0.431387
27_vRhyme_unbinned_21_unknown-taxonomy	-0.926598	-0.737334	-0.719122	-0.962062	-0.667007	-0.698352	-0.803372	-0.798544	-0.68785	-0.837351	-0.711746	-0.723767	-0.725651	-0.720694	-0.718535	-0.722839	-0.632676	-0.863027	-1.038	-1.0804	-0.552519	-0.913904	-0.683022	-1.00234	-0.723331	-0.890846	-0.742538	-0.760357	-0.871432	-0.712669	-0.768718
27_vRhyme_unbinned_24_unknown-taxonomy	-0.282126	-0.101897	-0.00831411	-0.322051	-0.0418424	-0.00134017	-0.153266	-0.181437	-0.00476947	-0.166458	-0.0779112	-0.0933919	-0.0951363	-0.0757929	-0.0891792	-0.0921259	0.118675	-0.231152	-0.391159	-0.453105	0.223637	-0.336211	-0.045361	-0.362927	-0.0347689	-0.226362	-0.103345	-0.131799	-0.252759	-0.0465909	-0.112112
27_vRhyme_unbinned_28_unknown-taxonomy	0.017325	0.319809	0.499169	0.0204323	0.468113	0.599353	0.150765	0.312163	0.551581	0.0181125	0.518901	0.381647	0.342676	0.241415	0.480409	0.547759	0.54563	0.152777	-0.263521	0.18237	0.729659	0.724015	0.458119	0.113798	-0.186389	0.0243305	0.312858	0.398171	0.402675	0.519055	0.155874
27_vRhyme_unbinned_31_unknown-taxonomy	0.348359	0.46534	0.363221	0.375504	0.494101	0.396403	0.418578	0.427745	0.408072	0.439574	0.479553	0.474139	0.453311	0.461208	0.444591	0.442644	0.379504	0.395131	0.256654	0.345639	0.430541	0.56783	0.460234	0.397409	0.476829	0.379307	0.462261	0.413128	0.385315	0.405758	0.465314
27_vRhyme_unbinned_37_unknown-taxonomy	0.15434	0.253218	-0.050916	0.186223	0.271096	-0.0168993	0.214057	0.225794	0.0384465	0.24326	0.212081	0.25452	0.241389	0.262928	0.18778	0.159563	-0.0932036	0.200771	0.10769	0.0892026	-0.114955	0.297665	0.208986	0.173485	0.354826	0.165472	0.244783	0.168891	0.124522	0.0688069	0.266906
27_vRhyme_unbinned_42_unknown-taxonomy	-0.328469	-0.329043	-0.378973	-0.340818	-0.276236	-0.330189	-0.386338	-0.22369	-0.321364	-0.529597	-0.257632	-0.298656	-0.292842	-0.392813	-0.219759	-0.191504	-0.517886	-0.290052	-0.342638	-0.174438	-0.58328	-0.0537307	-0.280016	-0.311698	-0.740062	-0.428824	-0.34394	-0.213602	-0.131243	-0.278061	-0.461759
28_vRhyme_bin_11_unknown-taxonomy	-0.943243	-0.662546	-0.709158	-0.937701	-0.558746	-0.641654	-0.784845	-0.723708	-0.635056	-0.825913	-0.584708	-0.630315	-0.658322	-0.678977	-0.625796	-0.612812	-0.647311	-0.832209	-1.15131	-0.983306	-0.521369	-0.557675	-0.601025	-0.919408	-0.788238	-0.901896	-0.669292	-0.694819	-0.775217	-0.65355	-0.728273
28_vRhyme_bin_17_Caudoviricetes	-0.553435	-0.376941	-1.05679	-0.430765	-0.321732	-0.929939	-0.502167	-0.341423	-0.832286	-0.50271	-0.376451	-0.346779	-0.396882	-0.435555	-0.438848	-0.456593	-1.2822	-0.432785	-0.688861	-0.383186	-1.35153	0.258793	-0.460412	-0.35287	-0.544502	-0.595397	-0.39681	-0.476289	-0.420131	-0.731408	-0.434854
28_vRhyme_bin_8_unknown-taxonomy	0.191901	-0.0407366	0.532866	0.320118	-0.226826	0.449683	0.124194	-0.159986	0.277327	0.45189	-0.015382	-0.0881806	-0.151925	-0.0313607	-0.15136	-0.100776	0.779132	0.0440862	0.191831	0.525537	1.02135	0.29467	-0.135728	0.532505	0.313926	0.38745	0.00262312	-0.152735	0.00062511	0.145076	0.216493
28_vRhyme_unbinned_12_Caudoviricetes	-0.149769	-0.0439246	-0.370864	-0.0524813	-0.0745004	-0.344461	-0.0554882	-0.144239	-0.306349	0.115271	-0.111611	-0.059153	-0.103062	-0.0156523	-0.202297	-0.237503	-0.343405	-0.119407	-0.2331	-0.178308	-0.290934	0.100539	-0.151676	-0.0129691	0.293637	-0.0541131	-0.0406804	-0.237211	-0.279023	-0.302101	0.0750019
28_vRhyme_unbinned_18_unknown-taxonomy	1.15542	1.26	0.688745	1.1961	1.29363	0.750808	1.1954	1.27865	0.860161	1.18187	1.19057	1.2676	1.26016	1.25813	1.18454	1.13855	0.527909	1.22695	1.13298	1.08692	0.410268	1.38122	1.19096	1.16202	1.29826	1.1111	1.24045	1.17563	1.14171	0.944776	1.23513
28_vRhyme_unbinned_25_Caudoviricetes	-0.402771	-0.243521	-0.260298	-0.328559	-0.207382	-0.199362	-0.317286	-0.29131	-0.22673	-0.270641	-0.16356	-0.222227	-0.273538	-0.280948	-0.243453	-0.215083	-0.223622	-0.337311	-0.581846	-0.240578	-0.0887849	0.160842	-0.240581	-0.220299	-0.350223	-0.343308	-0.240936	-0.298632	-0.269623	-0.248063	-0.249456
28_vRhyme_unbinned_27_Enterococcus-phage-SANTOR1	-0.578239	-0.31092	-0.566067	-0.493546	-0.253955	-0.487456	-0.415926	-0.40424	-0.463843	-0.3397	-0.279104	-0.291925	-0.348256	-0.321587	-0.375285	-0.379286	-0.529284	-0.473268	-0.795709	-0.551999	-0.402993	-0.00801965	-0.337562	-0.42675	-0.25598	-0.495054	-0.313096	-0.448943	-0.500029	-0.467961	-0.294777
28_vRhyme_unbinned_28_unknown-taxonomy	-0.806595	-0.65057	-0.709736	-0.747401	-0.606622	-0.6487	-0.72754	-0.683855	-0.661092	-0.70751	-0.580987	-0.628331	-0.67041	-0.685798	-0.643709	-0.621634	-0.696915	-0.738053	-0.966453	-0.679019	-0.594234	-0.301594	-0.643262	-0.662736	-0.773078	-0.7676	-0.651658	-0.692772	-0.674296	-0.670299	-0.67318
28_vRhyme_unbinned_32_unknown-taxonomy	-0.845215	-0.626041	-0.470348	-0.844756	-0.543636	-0.423759	-0.719075	-0.684052	-0.460205	-0.750065	-0.521006	-0.597101	-0.62517	-0.64886	-0.56267	-0.529727	-0.365781	-0.765992	-1.03801	-0.819857	-0.20364	-0.502506	-0.547941	-0.798546	-0.785816	-0.792599	-0.625993	-0.624941	-0.669772	-0.506165	-0.68043
28_vRhyme_unbinned_35_unknown-taxonomy	-0.949745	-0.82389	-1.23176	-0.866155	-0.88406	-1.24394	-0.796825	-1.005	-1.17673	-0.537113	-0.984069	-0.865485	-0.900253	-0.729475	-1.08311	-1.16141	-1.11937	-0.938523	-0.999065	-1.20598	-1.0631	-1.04205	-0.975194	-0.899952	-0.112065	-0.793308	-0.816677	-1.11863	-1.27033	-1.18835	-0.609164
28_vRhyme_unbinned_40_Mimiviridae	1.4215	1.43032	1.0431	1.45727	1.43655	1.08417	1.40142	1.47495	1.15367	1.38486	1.38586	1.43476	1.43094	1.41508	1.38868	1.36367	0.892855	1.45386	1.43849	1.44575	0.783111	1.60336	1.37361	1.45317	1.39624	1.36855	1.41604	1.39606	1.41984	1.22168	1.4073
28_vRhyme_unbinned_41_unknown-taxonomy	0.611661	0.625443	0.573759	0.595938	0.658571	0.598783	0.59214	0.675576	0.612804	0.51134	0.653087	0.640569	0.647412	0.598612	0.678119	0.686737	0.503424	0.636819	0.605088	0.651462	0.46272	0.711655	0.652233	0.594994	0.432428	0.558308	0.615152	0.680104	0.70331	0.637144	0.55489
28_vRhyme_unbinned_42_unknown-taxonomy	0.895955	0.923918	0.969602	0.877149	0.964079	0.994666	0.885258	0.967002	0.988011	0.800222	0.978588	0.942927	0.945953	0.891161	0.998076	1.01906	0.930306	0.922965	0.864592	0.960879	0.927071	1.03229	0.970785	0.8916	0.689776	0.853557	0.916165	0.992809	1.02052	0.995859	0.84643
28_vRhyme_unbinned_46_Caudoviricetes	1.36342	1.3683	1.02053	1.45907	1.31259	1.03701	1.38559	1.31739	1.07909	1.53762	1.28654	1.34881	1.31565	1.38624	1.21897	1.18424	0.983243	1.36487	1.35219	1.38921	0.968492	1.55514	1.24543	1.49988	1.65272	1.41769	1.36951	1.21065	1.21962	1.10446	1.47899
28_vRhyme_unbinned_47_unknown-taxonomy	1.346	1.32087	0.652597	1.36822	1.33834	0.709739	1.2808	1.43211	0.845044	1.19658	1.22851	1.328	1.34492	1.30053	1.27525	1.22491	0.360757	1.39057	1.43497	1.3257	0.109959	1.47264	1.24108	1.31205	1.22594	1.21273	1.29263	1.30777	1.33628	0.978122	1.25035
28_vRhyme_unbinned_48_unknown-taxonomy	1.07041	1.18344	1.06761	1.17041	1.21769	1.15271	1.09943	1.1952	1.13409	1.11407	1.27988	1.21362	1.15753	1.11128	1.20504	1.24323	1.00287	1.14001	0.90751	1.36524	1.08328	1.82857	1.17274	1.31558	0.916012	1.08129	1.18126	1.16161	1.26646	1.14674	1.13958
28_vRhyme_unbinned_54_Caudoviricetes	-0.89413	-0.831428	-1.16706	-0.717653	-0.91571	-1.13765	-0.815165	-0.960303	-1.12773	-0.527897	-0.899272	-0.856663	-0.934413	-0.812971	-1.05171	-1.07797	-1.12444	-0.886256	-1.00116	-0.767698	-1.02013	-0.409869	-1.00107	-0.589691	-0.398413	-0.745543	-0.817615	-1.09297	-1.06635	-1.13659	-0.635354
28_vRhyme_unbinned_56_unknown-taxonomy	2.13506	2.06873	1.59514	2.23651	2.01821	1.63493	2.07565	2.10864	1.69852	2.15267	1.99833	2.06044	2.03538	2.04805	1.96194	1.93442	1.41662	2.13884	2.17325	2.27834	1.30132	2.45581	1.94178	2.29176	2.13338	2.10573	2.06061	1.97744	2.06646	1.77405	2.11265
28_vRhyme_unbinned_60_unknown-taxonomy	1.22168	1.30392	0.787243	1.2526	1.34199	0.849438	1.23902	1.34579	0.949277	1.19556	1.25336	1.31587	1.31278	1.29024	1.25959	1.22356	0.612267	1.28912	1.20875	1.18889	0.486802	1.45456	1.2519	1.22437	1.25615	1.15805	1.28351	1.2562	1.24412	1.03484	1.25482
28_vRhyme_unbinned_75_Caudoviricetes	0.297399	0.658523	0.313802	0.34997	0.832867	0.477061	0.431675	0.699587	0.523796	0.272078	0.809123	0.731464	0.683883	0.560336	0.768197	0.802865	0.171427	0.492264	0.010241	0.479829	0.227002	1.29415	0.732256	0.43386	0.100464	0.241238	0.634862	0.68654	0.705486	0.580887	0.453958
28_vRhyme_unbinned_76_unknown-taxonomy	0.578008	0.462056	0.0420388	0.613526	0.436329	0.0712515	0.469	0.567177	0.146572	0.431692	0.398747	0.460943	0.469838	0.434245	0.429055	0.403992	-0.189499	0.57474	0.684078	0.67015	-0.38304	0.691443	0.384463	0.611691	0.366652	0.474556	0.445271	0.469231	0.556143	0.241405	0.430525
28_vRhyme_unbinned_79_unknown-taxonomy	-0.464771	-0.230432	-0.875198	-0.390094	-0.162092	-0.775137	-0.349759	-0.249718	-0.662981	-0.343371	-0.268589	-0.210038	-0.243022	-0.242818	-0.316214	-0.357112	-1.0142	-0.342031	-0.596068	-0.506979	-1.06394	0.0429488	-0.296561	-0.389877	-0.212398	-0.474411	-0.249926	-0.360658	-0.413698	-0.583928	-0.262364
29_vRhyme_bin_2_Caudoviricetes	-0.429368	-0.378038	-0.513068	-0.431139	-0.357916	-0.495524	-0.403367	-0.379689	-0.465564	-0.419593	-0.392395	-0.374195	-0.373667	-0.375839	-0.389871	-0.40229	-0.541424	-0.402279	-0.447707	-0.477733	-0.562989	-0.393005	-0.384044	-0.449857	-0.374431	-0.43926	-0.385616	-0.397387	-0.424807	-0.448356	-0.39281
29_vRhyme_bin_6_Decurrovirus	-0.898635	-0.692035	-0.758797	-0.933498	-0.590805	-0.707169	-0.794852	-0.702769	-0.681228	-0.897352	-0.637714	-0.662346	-0.663281	-0.705899	-0.629074	-0.624469	-0.753924	-0.807379	-1.02321	-0.985567	-0.714288	-0.719757	-0.62052	-0.963465	-0.868885	-0.913589	-0.705013	-0.669963	-0.74675	-0.676241	-0.790009
29_vRhyme_bin_7_Caudoviricetes	-0.626802	-0.766381	-0.295084	-0.5079	-0.891929	-0.335256	-0.667989	-0.85366	-0.484256	-0.425581	-0.701856	-0.790934	-0.855203	-0.783851	-0.825113	-0.767668	-0.109514	-0.719058	-0.683756	-0.277525	0.116064	-0.327115	-0.824949	-0.299755	-0.609904	-0.473199	-0.732882	-0.841247	-0.692365	-0.590619	-0.593005
29_vRhyme_unbinned_1_unknown-taxonomy	-1.28893	-1.15296	-1.24561	-1.17004	-1.15979	-1.19362	-1.1975	-1.23917	-1.21928	-1.05338	-1.11252	-1.14695	-1.21422	-1.17393	-1.22956	-1.21439	-1.18861	-1.24219	-1.46261	-1.11445	-1.03806	-0.700636	-1.20867	-1.03798	-1.07331	-1.18454	-1.14415	-1.28604	-1.25198	-1.24554	-1.08187
29_vRhyme_unbinned_11_unknown-taxonomy	-0.117067	0.0274146	-0.0778113	-0.08713	0.0750248	-0.0282996	-0.0420744	0.00213534	-0.0183931	-0.0470977	0.0669442	0.045464	0.0206068	0.0080077	0.0310478	0.0379545	-0.0782596	-0.052869	-0.23622	-0.0815049	-0.0203366	0.212991	0.0373029	-0.0514329	-0.0533301	-0.0974341	0.0223158	-0.00703263	-0.0222817	-0.0163121	-0.00199629
29_vRhyme_unbinned_13_unknown-taxonomy	-0.305816	-0.430008	-0.291728	-0.363008	-0.438017	-0.317886	-0.396487	-0.357163	-0.328924	-0.485025	-0.422148	-0.4303	-0.398127	-0.44164	-0.359092	-0.348065	-0.337343	-0.344078	-0.207754	-0.293353	-0.411092	-0.538423	-0.393577	-0.392586	-0.583487	-0.374951	-0.436085	-0.323687	-0.28505	-0.320718	-0.480646
29_vRhyme_unbinned_22_unknown-taxonomy	-0.795533	-0.809431	-1.31037	-0.557671	-0.891791	-1.22421	-0.823836	-0.820766	-1.20852	-0.599831	-0.822287	-0.812198	-0.907174	-0.87067	-0.975162	-0.972103	-1.46373	-0.772315	-0.897023	-0.359615	-1.44346	0.17313	-0.999114	-0.333229	-0.743217	-0.737987	-0.803872	-1.00018	-0.807548	-1.15541	-0.696073
29_vRhyme_unbinned_23_unknown-taxonomy	1.76529	1.79483	1.42629	1.81706	1.75271	1.42568	1.81489	1.72796	1.4913	1.94434	1.67833	1.76993	1.7569	1.84244	1.63799	1.58306	1.4142	1.76876	1.78049	1.63183	1.37554	1.70977	1.68558	1.78777	2.17401	1.81666	1.7926	1.63326	1.56908	1.51652	1.90492
29_vRhyme_unbinned_32_Caudoviricetes	-0.86113	-0.966225	-0.536144	-0.921509	-0.952784	-0.554466	-0.951817	-0.887899	-0.631317	-1.07236	-0.862013	-0.950246	-0.930553	-1.01211	-0.811273	-0.754653	-0.522906	-0.894651	-0.831442	-0.710628	-0.499611	-0.910983	-0.866844	-0.887083	-1.3294	-0.91797	-0.966003	-0.792544	-0.705459	-0.663419	-1.05785
29_vRhyme_unbinned_33_Caudoviricetes	0.157183	0.140592	-0.081617	0.197355	0.107334	-0.0779105	0.157272	0.122963	-0.0432162	0.228047	0.0791737	0.127191	0.117568	0.155467	0.0565103	0.0303406	-0.119013	0.152828	0.178058	0.139596	-0.157022	0.182606	0.069939	0.200034	0.308012	0.172586	0.138065	0.0599711	0.0578944	-0.0209624	0.198174
29_vRhyme_unbinned_34_unknown-taxonomy	-0.812639	-0.584169	-0.623462	-0.762921	-0.5139	-0.553876	-0.686777	-0.641425	-0.566582	-0.676419	-0.499584	-0.556043	-0.600977	-0.615091	-0.568341	-0.545273	-0.5748	-0.720372	-1.01929	-0.729888	-0.434975	-0.281384	-0.555237	-0.687429	-0.707617	-0.757341	-0.585666	-0.63421	-0.652851	-0.587011	-0.618205
29_vRhyme_unbinned_4_unknown-taxonomy	-0.179122	-0.106892	0.00229458	-0.208147	-0.0491887	0.029763	-0.160306	-0.0806248	0.0132041	-0.254243	-0.0329015	-0.0834224	-0.0820859	-0.138272	-0.016961	0.0097321	5.2668e-05	-0.139814	-0.244185	-0.135412	0.033615	-0.032515	-0.0371585	-0.195568	-0.356102	-0.207772	-0.113678	-0.0339312	-0.0277518	0.00625836	-0.193647
29_vRhyme_unbinned_5_unknown-taxonomy	0.0636025	0.156275	0.14999	0.0782119	0.204807	0.195859	0.0934064	0.170943	0.187889	0.0437338	0.223976	0.179621	0.162618	0.118134	0.208915	0.232305	0.126074	0.114628	-0.0306414	0.163331	0.168049	0.388885	0.190825	0.124945	-0.0581362	0.0513981	0.150424	0.182981	0.20895	0.190887	0.0921692
29_vRhyme_unbinned_8_Caudoviricetes	-0.772932	-0.530437	-0.700164	-0.723687	-0.425857	-0.595177	-0.673917	-0.524876	-0.582406	-0.745184	-0.421717	-0.484738	-0.526141	-0.594775	-0.468536	-0.439399	-0.758188	-0.649334	-0.984284	-0.623654	-0.680631	-0.0687769	-0.486833	-0.643601	-0.865558	-0.782436	-0.542104	-0.530106	-0.511018	-0.562039	-0.641654
30_vRhyme_bin_2_Caudoviricetes	-0.459919	-0.438274	-0.475182	-0.447286	-0.451514	-0.480067	-0.430201	-0.477043	-0.475425	-0.37892	-0.462785	-0.446692	-0.453973	-0.42093	-0.482947	-0.49415	-0.438974	-0.46033	-0.474375	-0.503662	-0.414597	-0.48375	-0.46244	-0.447788	-0.307452	-0.424539	-0.437381	-0.491744	-0.519441	-0.486056	-0.394719
30_vRhyme_bin_8_Autographiviridae	-0.257492	-0.457027	-0.362381	-0.15966	-0.502622	-0.316265	-0.446759	-0.311494	-0.385117	-0.476257	-0.340023	-0.435279	-0.470717	-0.575859	-0.364068	-0.290916	-0.543263	-0.289347	-0.245202	0.299925	-0.572296	0.404576	-0.476669	0.0431674	-0.965054	-0.338871	-0.456077	-0.338496	-0.0460026	-0.353804	-0.523186
30_vRhyme_bin_9_unknown-taxonomy	0.343969	0.443798	0.188277	0.365846	0.495073	0.247598	0.371281	0.475157	0.292117	0.314203	0.462411	0.464907	0.453824	0.413066	0.458154	0.45525	0.0864726	0.409826	0.279222	0.387042	0.0495611	0.656751	0.442651	0.378654	0.279921	0.302894	0.430024	0.440557	0.449441	0.33658	0.376045
30_vRhyme_unbinned_12_unknown-taxonomy	-0.264338	-0.474095	-0.324499	-0.196851	-0.541547	-0.319045	-0.425246	-0.379761	-0.384246	-0.409511	-0.409903	-0.47135	-0.492628	-0.545752	-0.426747	-0.376124	-0.422711	-0.32305	-0.213194	0.128165	-0.440383	0.0705294	-0.5029	-0.0518377	-0.7473	-0.306551	-0.468785	-0.396409	-0.179835	-0.376932	-0.480595
30_vRhyme_unbinned_15_unknown-taxonomy	-0.0895517	-0.630173	0.181982	-0.0133328	-0.816709	0.105912	-0.44047	-0.484981	-0.111134	-0.366834	-0.490252	-0.647268	-0.669232	-0.736493	-0.506783	-0.38544	0.168408	-0.295523	0.0819704	0.632982	0.22173	0.112826	-0.64132	0.257891	-1.03331	-0.116835	-0.600024	-0.427685	-0.0145983	-0.180168	-0.577231
30_vRhyme_unbinned_19_unknown-taxonomy	0.120192	-0.394143	-0.802554	0.503005	-0.710458	-0.784249	-0.202088	-0.321913	-0.846238	0.243802	-0.467224	-0.447249	-0.569897	-0.490138	-0.669555	-0.643564	-1.06943	-0.0466602	0.254438	1.03646	-1.13832	1.16811	-0.76441	0.911533	-0.194615	0.17917	-0.365062	-0.607199	-0.105231	-0.782295	-0.0983107
30_vRhyme_unbinned_2_unknown-taxonomy	-0.0797733	-0.542857	-0.194787	0.0516029	-0.720516	-0.225885	-0.392806	-0.403088	-0.3612	-0.283201	-0.46861	-0.559666	-0.596661	-0.644166	-0.510253	-0.428252	-0.318349	-0.237466	0.0697978	0.603004	-0.340649	0.32925	-0.630985	0.310581	-0.835796	-0.117323	-0.522692	-0.440386	-0.0502834	-0.368716	-0.475104
30_vRhyme_unbinned_21_unknown-taxonomy	-0.314547	-0.631965	-0.597756	-0.340051	-0.729686	-0.660567	-0.511129	-0.528458	-0.659597	-0.523582	-0.703986	-0.659901	-0.620712	-0.630404	-0.635602	-0.644611	-0.710699	-0.426301	-0.0781305	-0.252064	-0.881761	-0.719501	-0.681858	-0.363535	-0.621098	-0.398919	-0.634513	-0.555341	-0.450909	-0.62608	-0.604275
30_vRhyme_unbinned_27_Lentavirus	-0.317599	-0.734249	-0.29584	-0.280652	-0.851227	-0.335438	-0.612435	-0.567019	-0.454812	-0.634802	-0.645067	-0.739093	-0.738497	-0.825969	-0.618353	-0.538633	-0.411494	-0.454712	-0.148703	0.202053	-0.469092	-0.180817	-0.739641	-0.114035	-1.15083	-0.407013	-0.723738	-0.543462	-0.227696	-0.460554	-0.753796
30_vRhyme_unbinned_28_Jarrellvirus	0.571936	0.409015	0.219747	0.63664	0.319531	0.204377	0.479726	0.431766	0.221366	0.581012	0.334625	0.384494	0.375061	0.411023	0.314464	0.295675	0.134919	0.515873	0.671427	0.67748	0.0527984	0.581793	0.301502	0.677169	0.565221	0.568079	0.410491	0.347303	0.430927	0.252567	0.495282
30_vRhyme_unbinned_34_unknown-taxonomy	2.6582	2.55085	1.91047	2.65768	2.56952	1.96634	2.51912	2.7334	2.10149	2.36119	2.47393	2.56409	2.59797	2.50698	2.56104	2.52172	1.54248	2.68737	2.80704	2.70168	1.2227	2.74918	2.49076	2.59743	2.28081	2.45953	2.51734	2.61847	2.70053	2.2574	2.4258
30_vRhyme_unbinned_36_unknown-taxonomy	2.18808	2.04574	1.83956	2.20222	2.00418	1.8375	2.08275	2.12236	1.87537	2.06779	1.9927	2.03678	2.05011	2.03306	2.02286	2.00722	1.69603	2.15626	2.30222	2.25218	1.55651	2.14286	1.98958	2.19791	2.0128	2.11774	2.03661	2.06338	2.13479	1.93071	2.04283
30_vRhyme_unbinned_4_Caudoviricetes	0.0286961	-0.162414	-0.352172	0.137734	-0.230781	-0.314611	-0.134713	-0.0488915	-0.3214	-0.104586	-0.144191	-0.159145	-0.188643	-0.239091	-0.171254	-0.145813	-0.559494	-0.00397998	0.0866231	0.430225	-0.6557	0.521378	-0.250154	0.280783	-0.400719	-0.0395059	-0.165258	-0.138241	0.0885559	-0.260802	-0.167189
30_vRhyme_unbinned_44_unknown-taxonomy	1.26692	1.15771	0.986093	1.31407	1.09183	0.974461	1.20921	1.1659	0.994708	1.29109	1.09159	1.13768	1.13112	1.16564	1.07539	1.05539	0.926974	1.22854	1.33932	1.31667	0.864064	1.25234	1.07233	1.33519	1.31011	1.26899	1.15778	1.09788	1.14507	1.01891	1.22889
30_vRhyme_unbinned_49_unknown-taxonomy	-0.150306	-0.703263	-0.185934	-0.0147625	-0.904882	-0.229425	-0.525465	-0.531329	-0.405508	-0.421983	-0.594359	-0.719861	-0.757702	-0.826497	-0.631967	-0.524962	-0.311995	-0.341099	0.0271267	0.658257	-0.32449	0.288579	-0.779688	0.287783	-1.10511	-0.20013	-0.678292	-0.548237	-0.0865573	-0.425898	-0.641499
30_vRhyme_unbinned_6_unknown-taxonomy	-0.11023	-0.404601	-0.179227	-0.047369	-0.508587	-0.202194	-0.311169	-0.307077	-0.281411	-0.268647	-0.360829	-0.414314	-0.428398	-0.465932	-0.370412	-0.321094	-0.262923	-0.208892	-0.00217284	0.285788	-0.293926	0.0755795	-0.448037	0.0953026	-0.609262	-0.148332	-0.395028	-0.32232	-0.0887424	-0.283079	-0.377438
30_vRhyme_unbinned_7_unknown-taxonomy	1.4187	1.19368	0.946656	1.4545	1.12256	0.942624	1.25454	1.30473	0.98002	1.25053	1.13118	1.18058	1.19254	1.16757	1.16296	1.14983	0.746897	1.36369	1.57823	1.57066	0.56449	1.41616	1.10921	1.47552	1.1296	1.32592	1.18472	1.22146	1.352	1.05263	1.19859
30_vRhyme_unbinned_9_unknown-taxonomy	-0.424142	-0.487719	-0.649399	-0.411971	-0.526018	-0.662771	-0.452755	-0.48571	-0.630695	-0.410282	-0.555215	-0.504066	-0.498255	-0.46859	-0.551433	-0.577695	-0.690785	-0.447089	-0.358339	-0.469392	-0.756694	-0.548019	-0.544501	-0.433583	-0.338892	-0.429546	-0.491231	-0.533241	-0.535683	-0.608347	-0.441214
31A_vRhyme_bin_10_unknown-taxonomy	0.331767	0.452593	0.31779	0.361624	0.505289	0.376768	0.376823	0.462595	0.391532	0.338178	0.502651	0.476268	0.454514	0.41665	0.479301	0.49156	0.267294	0.398128	0.227014	0.41609	0.292186	0.717114	0.466686	0.404446	0.272694	0.319229	0.444055	0.449142	0.4651	0.410413	0.39308
31A_vRhyme_bin_15_Caudoviricetes	0.900204	0.89782	0.541574	1.01888	0.8599	0.591415	0.884878	0.901004	0.622429	0.98804	0.871542	0.896048	0.852014	0.869371	0.802007	0.792636	0.43021	0.919844	0.861009	1.09161	0.405563	1.3769	0.790098	1.11577	0.942226	0.914072	0.895625	0.792583	0.880698	0.666632	0.949124
31A_vRhyme_bin_4_Caudoviricetes	-0.730139	-0.567232	-0.224666	-0.82636	-0.474762	-0.225329	-0.628562	-0.60526	-0.264526	-0.742018	-0.478595	-0.544563	-0.528003	-0.562212	-0.448721	-0.422016	-0.0803103	-0.682631	-0.835006	-0.874116	0.0389371	-0.858504	-0.430462	-0.875247	-0.7259	-0.712939	-0.570151	-0.485624	-0.590433	-0.324444	-0.653232
31A_vRhyme_bin_5_unknown-taxonomy	-0.411314	-0.634973	-0.242638	-0.439847	-0.6905	-0.290276	-0.555915	-0.561696	-0.369266	-0.590806	-0.585496	-0.641365	-0.624218	-0.664981	-0.548078	-0.504565	-0.238285	-0.497755	-0.30539	-0.229467	-0.247277	-0.568123	-0.600877	-0.390407	-0.825302	-0.450556	-0.628528	-0.506179	-0.382842	-0.398701	-0.647507
31A_vRhyme_bin_9_unknown-taxonomy	1.02998	0.668655	1.17371	1.21959	0.412593	1.0811	0.886453	0.567775	0.900001	1.29785	0.664082	0.606018	0.527254	0.668177	0.501437	0.551615	1.36846	0.836269	1.08783	1.50855	1.57745	1.22598	0.500215	1.49185	1.0948	1.23069	0.717891	0.521617	0.764831	0.781394	0.989376
31A_vRhyme_unbinned_1_Caudoviricetes	-0.654359	-0.377344	-0.532758	-0.595172	-0.275707	-0.430168	-0.52134	-0.407999	-0.423004	-0.554485	-0.272866	-0.335168	-0.384891	-0.430176	-0.339845	-0.313757	-0.545343	-0.527001	-0.894219	-0.531282	-0.427599	0.058542	-0.340779	-0.510321	-0.627433	-0.629025	-0.385455	-0.413279	-0.417989	-0.418214	-0.459655
31A_vRhyme_unbinned_16_Caudoviricetes	-0.764334	-0.737546	-0.55485	-0.777974	-0.741488	-0.574122	-0.725964	-0.787885	-0.607902	-0.69236	-0.722611	-0.742731	-0.746656	-0.721408	-0.737778	-0.729764	-0.449328	-0.773271	-0.797768	-0.805716	-0.367292	-0.849165	-0.716966	-0.773137	-0.657826	-0.713401	-0.732007	-0.752492	-0.786637	-0.652877	-0.705157
31A_vRhyme_unbinned_28_unknown-taxonomy	-0.44118	-0.452184	-0.608927	-0.390506	-0.491802	-0.607737	-0.431726	-0.487185	-0.591252	-0.336202	-0.5007	-0.466541	-0.48434	-0.438004	-0.539291	-0.55809	-0.612744	-0.449422	-0.440993	-0.43164	-0.612493	-0.374731	-0.522025	-0.366661	-0.267901	-0.402876	-0.450595	-0.542688	-0.538748	-0.585221	-0.378344
33_vRhyme_bin_11_Caudoviricetes	-0.241703	-0.0692436	-0.146753	-0.329422	0.0149895	-0.139451	-0.130532	-0.104282	-0.0869161	-0.225674	-0.0889133	-0.05918	-0.0302581	-0.0320258	-0.0443613	-0.0728064	-0.101705	-0.179643	-0.284378	-0.541659	-0.109121	-0.500481	-0.00516252	-0.453577	-0.0286595	-0.252071	-0.0832675	-0.0665474	-0.228853	-0.0854995	-0.128848
33_vRhyme_unbinned_12_unknown-taxonomy	0.763463	0.649867	0.595704	0.78146	0.634778	0.613472	0.657111	0.744175	0.613448	0.602028	0.672777	0.658166	0.660316	0.60248	0.69477	0.712808	0.4631	0.748594	0.817872	0.949445	0.379676	0.930792	0.639084	0.82862	0.412201	0.68746	0.642358	0.721434	0.837548	0.652514	0.597956
33_vRhyme_unbinned_2_unknown-taxonomy	1.45923	1.43826	1.10575	1.47722	1.43295	1.12722	1.43074	1.47757	1.19253	1.41841	1.37907	1.4358	1.44131	1.43641	1.39328	1.36403	0.978591	1.47316	1.50681	1.43852	0.863562	1.49468	1.38407	1.45242	1.45839	1.40987	1.42554	1.40878	1.41773	1.25202	1.42956
33_vRhyme_unbinned_24_unknown-taxonomy	-0.40618	-0.623021	-0.676223	-0.310779	-0.726555	-0.682114	-0.547462	-0.569374	-0.709904	-0.445198	-0.639135	-0.639706	-0.665006	-0.659475	-0.676354	-0.661414	-0.775774	-0.476007	-0.323995	-0.106322	-0.824173	-0.172506	-0.721914	-0.191301	-0.632839	-0.416001	-0.616571	-0.642169	-0.46506	-0.68904	-0.551729
33_vRhyme_unbinned_28_unknown-taxonomy	-0.876561	-0.702486	-0.785445	-0.943618	-0.619304	-0.766375	-0.771364	-0.73138	-0.721605	-0.859312	-0.704794	-0.688401	-0.669581	-0.679563	-0.673723	-0.693507	-0.754034	-0.809519	-0.939075	-1.10739	-0.749398	-1.00408	-0.643309	-1.03658	-0.710798	-0.88589	-0.71562	-0.700101	-0.832897	-0.718485	-0.76584
33_vRhyme_unbinned_31_unknown-taxonomy	0.930068	0.787255	0.505471	1.00417	0.74983	0.547227	0.79314	0.904848	0.574735	0.774317	0.78507	0.794048	0.780763	0.723957	0.785472	0.794131	0.280472	0.919712	0.99522	1.21164	0.145294	1.30366	0.716268	1.08813	0.555332	0.838591	0.777019	0.818354	0.988393	0.651812	0.751454
33_vRhyme_unbinned_35_unknown-taxonomy	0.21336	0.284382	0.0217358	0.215834	0.321041	0.059054	0.236609	0.306185	0.114396	0.190516	0.266252	0.294895	0.296475	0.276516	0.276481	0.258482	-0.0651482	0.260806	0.192515	0.17104	-0.126453	0.328696	0.273562	0.190436	0.227695	0.175003	0.270767	0.269737	0.247394	0.157903	0.240384
33_vRhyme_unbinned_39_unknown-taxonomy	0.832722	0.869711	0.258266	0.896987	0.878499	0.321912	0.822819	0.918257	0.429872	0.820757	0.795735	0.874789	0.863615	0.853398	0.787508	0.745205	0.0464236	0.886601	0.84311	0.853204	-0.104722	1.12721	0.775038	0.891277	0.872226	0.770038	0.850438	0.792435	0.81441	0.529854	0.850839
33_vRhyme_unbinned_42_unknown-taxonomy	2.48169	2.37946	1.80751	2.4842	2.39165	1.85606	2.35485	2.54123	1.97566	2.22048	2.30847	2.38997	2.4193	2.34076	2.38418	2.34881	1.47971	2.50479	2.61709	2.52545	1.19467	2.56293	2.32157	2.43346	2.14825	2.30665	2.34988	2.43615	2.51255	2.11418	2.27339
33_vRhyme_unbinned_8_unknown-taxonomy	0.791438	0.692633	0.555205	0.835271	0.678973	0.590697	0.686222	0.792122	0.598301	0.641278	0.71942	0.704628	0.69613	0.633812	0.726692	0.745426	0.391538	0.789324	0.825708	1.02816	0.304489	1.10316	0.665596	0.905841	0.429199	0.713432	0.684005	0.748406	0.885266	0.649608	0.638544
34_vRhyme_unbinned_13_unknown-taxonomy	0.183937	-0.0301037	-0.085953	0.191271	-0.087563	-0.101481	0.0298301	0.0730861	-0.0954745	0.000429206	-0.0565453	-0.0389908	-0.0220261	-0.0573547	-0.0162442	-0.0128171	-0.226832	0.124772	0.325918	0.328049	-0.361637	0.119108	-0.0699697	0.211202	-0.150715	0.100612	-0.0359146	0.0367596	0.156647	-0.0517057	-0.042383
34_vRhyme_unbinned_19_unknown-taxonomy	-0.0358725	-0.377001	-0.204618	0.000244468	-0.480625	-0.235239	-0.27358	-0.241835	-0.292948	-0.276366	-0.355337	-0.388134	-0.382922	-0.436228	-0.329112	-0.289163	-0.340144	-0.144271	0.131755	0.320259	-0.4419	0.0127125	-0.417812	0.104928	-0.614572	-0.11769	-0.373107	-0.261064	-0.0277183	-0.271855	-0.374671
34_vRhyme_unbinned_22_unknown-taxonomy	-0.236393	-0.373881	-0.570797	-0.318281	-0.336841	-0.555872	-0.386239	-0.188627	-0.487564	-0.616743	-0.385982	-0.356154	-0.298089	-0.415725	-0.257952	-0.264116	-0.824211	-0.236597	-0.0764755	-0.22956	-1.0753	-0.414414	-0.33465	-0.401269	-0.767765	-0.434474	-0.401488	-0.196356	-0.132368	-0.389921	-0.539423
34_vRhyme_unbinned_24_unknown-taxonomy	-0.0177431	-0.0627106	-0.260003	-0.0623154	-0.102113	-0.31169	-0.00295608	-0.105309	-0.245355	0.0476662	-0.205234	-0.0965302	-0.062742	0.0148943	-0.170927	-0.235205	-0.24106	-0.0525663	0.101418	-0.32328	-0.336247	-0.572885	-0.120763	-0.190418	0.333466	-0.005727	-0.0680856	-0.145217	-0.265924	-0.230224	0.0212577
34_vRhyme_unbinned_25_unknown-taxonomy	-0.239444	-0.256348	-0.138374	-0.211202	-0.265489	-0.128097	-0.257537	-0.250914	-0.167419	-0.241675	-0.207164	-0.250511	-0.268709	-0.284153	-0.232018	-0.204843	-0.125723	-0.243569	-0.277883	-0.0933474	-0.0723356	-0.0347384	-0.250331	-0.140882	-0.362648	-0.226252	-0.25306	-0.240499	-0.177831	-0.185675	-0.257636
35_vRhyme_bin_10_Caudoviricetes	-0.754359	-0.692466	-1.04419	-0.73588	-0.639852	-0.977061	-0.766544	-0.616847	-0.911478	-0.861759	-0.683809	-0.668446	-0.670774	-0.734905	-0.666291	-0.673249	-1.22113	-0.688758	-0.780592	-0.688408	-1.32428	-0.435439	-0.700677	-0.732805	-0.93225	-0.840397	-0.712111	-0.668693	-0.633727	-0.837123	-0.789632
35_vRhyme_bin_12_Caudoviricetes	0.496365	0.719345	0.596208	0.441964	0.852502	0.666447	0.587475	0.751093	0.710216	0.410644	0.790735	0.761611	0.770469	0.68792	0.826215	0.833989	0.540461	0.609565	0.373708	0.415652	0.536397	0.719407	0.816173	0.396025	0.393869	0.432957	0.698521	0.789109	0.719715	0.739268	0.55881
35_vRhyme_bin_6_Caudoviricetes	-1.16342	-1.15145	-1.48176	-1.04227	-1.23525	-1.47882	-1.11246	-1.25518	-1.44791	-0.876921	-1.25517	-1.18331	-1.22969	-1.11288	-1.35658	-1.3986	-1.45582	-1.1754	-1.19031	-1.15798	-1.42161	-0.990139	-1.30538	-0.986797	-0.692732	-1.05306	-1.14274	-1.37403	-1.3838	-1.44511	-0.973032
35_vRhyme_unbinned_11_unknown-taxonomy	-0.406219	-0.310317	-0.778211	-0.292827	-0.31023	-0.705712	-0.365798	-0.323263	-0.647797	-0.284607	-0.337125	-0.303498	-0.349544	-0.334632	-0.409284	-0.428689	-0.893855	-0.345128	-0.494389	-0.284264	-0.913717	0.13369	-0.407682	-0.219414	-0.267571	-0.391231	-0.317744	-0.43645	-0.396762	-0.593452	-0.282725
35_vRhyme_unbinned_13_unknown-taxonomy	-1.36685	-1.31169	-1.28603	-1.28252	-1.35218	-1.28012	-1.3017	-1.40902	-1.31618	-1.13864	-1.30851	-1.32319	-1.3706	-1.30251	-1.40238	-1.3972	-1.1804	-1.36704	-1.46471	-1.28226	-1.04488	-1.10643	-1.36928	-1.19221	-1.09787	-1.25308	-1.29866	-1.43818	-1.42987	-1.36084	-1.20062
35_vRhyme_unbinned_15_Caudoviricetes	-0.850995	-0.815276	-1.07266	-0.765203	-0.854868	-1.05371	-0.810919	-0.874077	-1.02815	-0.674308	-0.868646	-0.828927	-0.863892	-0.802092	-0.937975	-0.961619	-1.07794	-0.840786	-0.893	-0.819651	-1.05578	-0.631426	-0.911017	-0.717771	-0.580157	-0.78843	-0.812768	-0.95583	-0.953748	-1.01827	-0.720178
35_vRhyme_unbinned_17_unknown-taxonomy	-0.619829	-0.49331	-0.855044	-0.554928	-0.488531	-0.815938	-0.532117	-0.555684	-0.759359	-0.44248	-0.547477	-0.496993	-0.526083	-0.476062	-0.604459	-0.638788	-0.874815	-0.568783	-0.696332	-0.676891	-0.865309	-0.389738	-0.56787	-0.546375	-0.288564	-0.571672	-0.498096	-0.635067	-0.685946	-0.73503	-0.437945
35_vRhyme_unbinned_18_Streptococcus-phage-SM1	-1.43106	-1.38917	-1.41149	-1.32093	-1.45414	-1.41032	-1.36274	-1.50793	-1.4445	-1.14424	-1.40927	-1.40938	-1.46586	-1.37064	-1.5242	-1.52694	-1.29598	-1.44163	-1.52537	-1.33973	-1.15296	-1.15557	-1.48092	-1.21737	-1.06881	-1.29228	-1.37273	-1.56059	-1.54934	-1.49114	-1.23433
35_vRhyme_unbinned_21_unknown-taxonomy	-0.998412	-0.729562	-0.414661	-1.20659	-0.575636	-0.43963	-0.81406	-0.798267	-0.425976	-1.01869	-0.692004	-0.708431	-0.645798	-0.667139	-0.594789	-0.606265	-0.213077	-0.922769	-1.07799	-1.50565	-0.133905	-1.62385	-0.532374	-1.41693	-0.763811	-0.99768	-0.743066	-0.633589	-0.9145	-0.486746	-0.854706
35_vRhyme_unbinned_23_unknown-taxonomy	-1.28063	-1.20344	-1.27944	-1.23722	-1.21459	-1.27038	-1.21111	-1.27623	-1.26835	-1.1157	-1.22231	-1.21078	-1.23639	-1.18564	-1.27644	-1.28761	-1.21738	-1.26376	-1.34912	-1.30484	-1.14695	-1.16074	-1.24295	-1.21064	-1.02045	-1.20975	-1.19964	-1.30391	-1.33907	-1.28744	-1.1361
35_vRhyme_unbinned_24_Caudoviricetes	-2.32408	-2.18361	-1.53758	-2.51066	-2.11314	-1.62191	-2.17745	-2.30359	-1.68689	-2.25761	-2.14628	-2.1882	-2.13693	-2.10185	-2.08437	-2.07765	-1.20312	-2.33055	-2.36594	-2.75645	-1.03013	-3.10584	-2.0099	-2.66556	-2.03052	-2.24385	-2.17704	-2.11322	-2.35298	-1.81392	-2.19714
35_vRhyme_unbinned_28_unknown-taxonomy	-0.937902	-0.960804	-0.891666	-0.924543	-1.01018	-0.92824	-0.910306	-1.03442	-0.944928	-0.798481	-1.00704	-0.984559	-0.991896	-0.92078	-1.03844	-1.05314	-0.78866	-0.973327	-0.926892	-1.01231	-0.732855	-1.11352	-1.00097	-0.925652	-0.680177	-0.862685	-0.952057	-1.04248	-1.082	-0.982835	-0.85756
35_vRhyme_unbinned_3_unknown-taxonomy	-1.1562	-1.20788	-0.787851	-1.26734	-1.2387	-0.889602	-1.1213	-1.29411	-0.93318	-1.091	-1.2553	-1.23944	-1.19761	-1.12524	-1.21348	-1.22831	-0.561901	-1.22805	-1.07647	-1.4618	-0.493271	-1.92429	-1.15648	-1.37908	-0.886969	-1.08732	-1.19777	-1.20118	-1.34043	-1.01876	-1.12836
35_vRhyme_unbinned_30_unknown-taxonomy	-1.55264	-1.48291	-1.25808	-1.53368	-1.51176	-1.28948	-1.45583	-1.6132	-1.34186	-1.31557	-1.48431	-1.50072	-1.52546	-1.44077	-1.54968	-1.54793	-1.05218	-1.56787	-1.63343	-1.6259	-0.882926	-1.62397	-1.49234	-1.50645	-1.18673	-1.41915	-1.46721	-1.58533	-1.65491	-1.42314	-1.36762
35_vRhyme_unbinned_31_Streptococcus-phage-PH10	-0.700623	-0.784666	-1.01878	-0.551688	-0.917273	-1.03505	-0.700483	-0.884954	-1.03607	-0.409868	-0.888391	-0.827178	-0.881956	-0.751633	-1.00643	-1.03738	-0.981587	-0.75509	-0.693224	-0.592393	-0.934112	-0.516128	-0.965801	-0.450286	-0.291078	-0.57376	-0.768121	-1.01094	-0.960594	-1.04695	-0.561455
35_vRhyme_unbinned_6_unknown-taxonomy	1.44179	1.5251	0.882309	1.49793	1.55036	0.951067	1.46249	1.55928	1.06965	1.45355	1.4476	1.53236	1.52219	1.51615	1.43948	1.39113	0.682867	1.51185	1.43194	1.40978	0.539301	1.72378	1.4377	1.47447	1.54999	1.38513	1.50413	1.43606	1.42547	1.16929	1.50076
36_vRhyme_bin_4_unknown-taxonomy	-0.626927	-0.935028	-0.273293	-0.710764	-0.967749	-0.327832	-0.855281	-0.774188	-0.449488	-1.02002	-0.807555	-0.924368	-0.884379	-1.00642	-0.713452	-0.629501	-0.303792	-0.731841	-0.480853	-0.334844	-0.335865	-0.824912	-0.818615	-0.651673	-1.46384	-0.740997	-0.931625	-0.649737	-0.455489	-0.483447	-1.04792
36_vRhyme_bin_7_Caudoviricetes	-2.05397	-1.92138	-1.6923	-2.11924	-1.93147	-1.76739	-1.87996	-2.11496	-1.78274	-1.74996	-1.99758	-1.95535	-1.94436	-1.80727	-2.02256	-2.06303	-1.38795	-2.07061	-2.09531	-2.47239	-1.23115	-2.65603	-1.90794	-2.23066	-1.35202	-1.89498	-1.90844	-2.05787	-2.29351	-1.88224	-1.7774
36_vRhyme_bin_8_Caudoviricetes	-0.369263	-0.311081	-0.4253	-0.395167	-0.304277	-0.437681	-0.310653	-0.358668	-0.399532	-0.2898	-0.371129	-0.32207	-0.310701	-0.268666	-0.36429	-0.397741	-0.386647	-0.358004	-0.362977	-0.565088	-0.398624	-0.591312	-0.325565	-0.464934	-0.106955	-0.34551	-0.315809	-0.3707	-0.46858	-0.400026	-0.277865
36_vRhyme_unbinned_2_unknown-taxonomy	0.492949	0.267359	0.60025	0.410165	0.195167	0.504253	0.387584	0.287516	0.464847	0.384095	0.218796	0.236234	0.283208	0.30701	0.285547	0.282463	0.669689	0.382806	0.673451	0.388606	0.621023	-0.163809	0.282985	0.343976	0.399749	0.478796	0.273062	0.340151	0.33761	0.428671	0.316438
36_vRhyme_unbinned_3_Caudoviricetes	-1.47975	-1.4709	-1.37056	-1.42244	-1.50289	-1.3682	-1.45835	-1.52238	-1.41226	-1.3577	-1.44584	-1.47623	-1.50967	-1.47752	-1.50799	-1.49082	-1.2984	-1.4891	-1.54424	-1.3623	-1.19574	-1.26724	-1.49869	-1.33894	-1.39642	-1.40874	-1.461	-1.52932	-1.49242	-1.44978	-1.40556
36_vRhyme_unbinned_6_unknown-taxonomy	0.620334	0.606896	0.125993	0.712968	0.54749	0.143603	0.627796	0.573149	0.21644	0.769948	0.490831	0.584004	0.5594	0.631121	0.438029	0.386851	0.0386524	0.62174	0.646216	0.606031	-0.0354248	0.751184	0.463563	0.726422	0.92258	0.650521	0.603263	0.441055	0.442487	0.267408	0.715343
37_vRhyme_bin_12_unknown-taxonomy	0.848296	1.08873	0.792495	0.801797	1.23393	0.88201	0.937376	1.1415	0.9602	0.73976	1.14227	1.13507	1.14533	1.05195	1.18458	1.18026	0.670255	0.981193	0.730933	0.758284	0.614642	1.13487	1.16921	0.742989	0.737646	0.756927	1.06128	1.14998	1.08027	1.02109	0.907665
37_vRhyme_bin_13_unknown-taxonomy	-0.658034	-0.785625	-0.456498	-0.810519	-0.781456	-0.535127	-0.72318	-0.740245	-0.548208	-0.855755	-0.807346	-0.797042	-0.725571	-0.748729	-0.690477	-0.694663	-0.403417	-0.720351	-0.502764	-0.887055	-0.478014	-1.40391	-0.695186	-0.94726	-0.815728	-0.722106	-0.791623	-0.644027	-0.713454	-0.571593	-0.835404
37_vRhyme_unbinned_10_Caudoviricetes	-0.991639	-0.700784	-0.390604	-1.21852	-0.47604	-0.360243	-0.858507	-0.656949	-0.345607	-1.23238	-0.566644	-0.641647	-0.573188	-0.710777	-0.428142	-0.402255	-0.324973	-0.867496	-1.10429	-1.32874	-0.298178	-1.29693	-0.431142	-1.39706	-1.21752	-1.09792	-0.727773	-0.465012	-0.661294	-0.365382	-0.984648
37_vRhyme_unbinned_11_unknown-taxonomy	-0.791826	-0.642675	-0.148694	-0.888634	-0.516638	-0.118764	-0.740156	-0.608869	-0.196696	-0.947948	-0.454789	-0.593962	-0.582983	-0.698623	-0.412375	-0.339655	-0.0591995	-0.728197	-0.933945	-0.733047	0.0742272	-0.636531	-0.446804	-0.872572	-1.16962	-0.827922	-0.648198	-0.450617	-0.460028	-0.253292	-0.825089
37_vRhyme_unbinned_2_Caudoviricetes	0.274526	0.307505	0.238916	0.228857	0.321857	0.224192	0.308184	0.288115	0.258739	0.286813	0.260521	0.300613	0.321813	0.341111	0.288942	0.262215	0.257629	0.281382	0.301467	0.0906726	0.224238	0.0127658	0.313695	0.150933	0.42509	0.270768	0.300475	0.291309	0.20695	0.262847	0.310196
37_vRhyme_unbinned_8_Caudoviricetes	-0.41213	-0.198941	-0.42503	-0.444503	-0.088635	-0.359194	-0.315399	-0.187243	-0.29962	-0.440368	-0.16603	-0.166765	-0.163201	-0.215527	-0.146022	-0.154357	-0.484	-0.306485	-0.520994	-0.517927	-0.500371	-0.209186	-0.142618	-0.493054	-0.393561	-0.456748	-0.218388	-0.181293	-0.26029	-0.263899	-0.315768
37_vRhyme_unbinned_9_unknown-taxonomy	-0.0851352	-0.0333763	0.053911	-0.153007	0.0366852	0.0731473	-0.0849164	0.0213395	0.0761713	-0.234714	0.0250438	-0.00925725	0.0135872	-0.0587503	0.0796623	0.0976803	0.0207959	-0.0484178	-0.104441	-0.112609	-0.00157138	-0.102373	0.0540471	-0.18905	-0.317168	-0.152484	-0.046017	0.0772479	0.0629069	0.0847953	-0.152266
38_vRhyme_unbinned_15_unknown-taxonomy	1.9541	1.98481	1.47238	1.99292	2.00527	1.52977	1.93666	2.04538	1.62506	1.89794	1.93104	1.99392	1.99152	1.9646	1.94022	1.90711	1.2737	2.00501	1.96959	1.96797	1.12795	2.18894	1.9211	1.97759	1.91915	1.879	1.96512	1.94777	1.96812	1.71645	1.94053
38_vRhyme_unbinned_25_unknown-taxonomy	-0.906704	-0.990561	-0.573782	-1.04105	-0.987122	-0.651047	-0.933578	-0.986621	-0.68965	-1.02273	-0.990336	-1.00182	-0.946546	-0.951593	-0.905404	-0.899951	-0.454431	-0.963524	-0.806514	-1.11314	-0.453257	-1.56314	-0.896465	-1.14683	-0.976972	-0.92419	-0.990186	-0.878078	-0.955202	-0.741615	-1.0137
38_vRhyme_unbinned_26_unknown-taxonomy	-0.674671	-0.680631	-0.747422	-0.622561	-0.676243	-0.705098	-0.709927	-0.636714	-0.715003	-0.721882	-0.630773	-0.665318	-0.689023	-0.731279	-0.654932	-0.630655	-0.82913	-0.654176	-0.71919	-0.46516	-0.828528	-0.281818	-0.692391	-0.53759	-0.88895	-0.700044	-0.684464	-0.661621	-0.564711	-0.694522	-0.716846
38_vRhyme_unbinned_68_unknown-taxonomy	-0.387194	-0.659983	-0.571163	-0.298968	-0.738274	-0.552118	-0.608524	-0.512155	-0.614489	-0.615049	-0.585085	-0.652453	-0.675949	-0.759897	-0.59528	-0.535597	-0.753508	-0.452921	-0.307404	0.124225	-0.821202	0.0795525	-0.70313	-0.121623	-1.0603	-0.471123	-0.657657	-0.550038	-0.261796	-0.580435	-0.691945
38_vRhyme_unbinned_69_unknown-taxonomy	0.543472	0.654783	0.303882	0.536599	0.710578	0.350775	0.587939	0.676359	0.429372	0.52119	0.625362	0.668529	0.674482	0.651863	0.643569	0.615264	0.199558	0.610339	0.51479	0.445499	0.118487	0.647129	0.64664	0.485498	0.602445	0.494761	0.636676	0.633081	0.581503	0.485851	0.594743
38_vRhyme_unbinned_7_Caudoviricetes	0.0212428	0.0379301	-0.297685	0.0641046	0.0382218	-0.260792	0.0135731	0.0630523	-0.204829	0.0215824	-0.000467457	0.0403013	0.0303546	0.0260247	-0.0110996	-0.0323536	-0.414018	0.0499616	0.0218517	0.0530801	-0.490819	0.216628	-0.0194123	0.0726954	0.0382088	-0.00905018	0.0272477	-0.00986911	0.0113102	-0.15159	0.0330442
38_vRhyme_unbinned_76_unknown-taxonomy	-0.671749	-0.678848	-0.661054	-0.682336	-0.68861	-0.6742	-0.664289	-0.696257	-0.673275	-0.647845	-0.697565	-0.685993	-0.681707	-0.664026	-0.695534	-0.702875	-0.633486	-0.681134	-0.659449	-0.72366	-0.628844	-0.779388	-0.684288	-0.697856	-0.601799	-0.658246	-0.679505	-0.694599	-0.717741	-0.682779	-0.656708
38_vRhyme_unbinned_8_unknown-taxonomy	0.530273	-0.0533577	0.309055	0.484871	-0.138788	0.277031	0.0654855	0.308519	0.199237	-0.191988	0.0503021	-0.0384928	0.0191244	-0.196516	0.20511	0.294191	-0.0439806	0.378791	0.862208	1.11358	-0.331939	0.504272	-0.00306632	0.588403	-0.920434	0.243245	-0.0649529	0.345226	0.75317	0.278658	-0.244453
38_vRhyme_unbinned_80_unknown-taxonomy	-0.660427	-0.544165	-0.507187	-0.689228	-0.519624	-0.51707	-0.560541	-0.623647	-0.511076	-0.533964	-0.561444	-0.548816	-0.547501	-0.504915	-0.572917	-0.589172	-0.395091	-0.636872	-0.717184	-0.842689	-0.324956	-0.812846	-0.525591	-0.736937	-0.368306	-0.602011	-0.54399	-0.600113	-0.712031	-0.544876	-0.51369
38_vRhyme_unbinned_84_Muvirus	-0.744759	-0.850449	-0.536562	-0.798745	-0.816979	-0.527544	-0.863302	-0.721331	-0.583947	-1.03885	-0.73158	-0.822278	-0.801449	-0.923213	-0.666593	-0.605992	-0.613486	-0.757621	-0.713126	-0.529215	-0.643527	-0.648244	-0.748077	-0.755308	-1.36975	-0.851935	-0.857766	-0.642464	-0.517633	-0.581824	-0.995838
38_vRhyme_unbinned_85_unknown-taxonomy	-0.471028	-0.501207	-0.554328	-0.648529	-0.393177	-0.549272	-0.55217	-0.331475	-0.474953	-0.889888	-0.490997	-0.471778	-0.383079	-0.521	-0.312399	-0.320811	-0.734874	-0.438917	-0.337199	-0.673645	-0.963856	-0.921751	-0.368869	-0.825431	-0.951351	-0.682415	-0.535033	-0.26355	-0.313132	-0.398681	-0.735999
38_vRhyme_unbinned_9_unknown-taxonomy	2.26617	2.14954	2.0439	2.23426	2.13028	2.02834	2.18191	2.21849	2.06247	2.12573	2.10314	2.14246	2.17174	2.14998	2.15813	2.14221	1.94282	2.2372	2.38283	2.23585	1.81398	2.05141	2.13402	2.18714	2.10936	2.19271	2.13917	2.19729	2.2211	2.1031	2.12476
39_vRhyme_bin_14_unknown-taxonomy	-0.666278	-0.647101	-0.515016	-0.638152	-0.679323	-0.533617	-0.621485	-0.72459	-0.571262	-0.515417	-0.648529	-0.660328	-0.681491	-0.626511	-0.698315	-0.694521	-0.396892	-0.683456	-0.712339	-0.665989	-0.291604	-0.659905	-0.667951	-0.600069	-0.46152	-0.580368	-0.63655	-0.718262	-0.736928	-0.620819	-0.562974
39_vRhyme_bin_19_Caudoviricetes	-0.295355	-0.102526	0.179201	-0.447551	-0.00754752	0.143297	-0.143843	-0.187178	0.143712	-0.249843	-0.0918316	-0.0967378	-0.0525879	-0.0379368	-0.0321712	-0.0460129	0.380512	-0.254635	-0.351339	-0.709544	0.468141	-0.846958	0.0313698	-0.606431	-0.00801854	-0.260812	-0.108112	-0.0633352	-0.292554	0.0794007	-0.152306
39_vRhyme_unbinned_10_unknown-taxonomy	0.778322	1.01665	0.966803	0.699565	1.16477	1.03219	0.878994	1.04779	1.06914	0.674171	1.10123	1.06211	1.07836	0.987493	1.14959	1.16162	0.933726	0.894672	0.650869	0.663919	0.941109	0.936618	1.14098	0.63729	0.659086	0.71146	0.995306	1.11055	1.02252	1.08869	0.837646
39_vRhyme_unbinned_11_unknown-taxonomy	-0.277592	-0.295394	-1.00423	-0.0781637	-0.379703	-0.937321	-0.294237	-0.312125	-0.857935	-0.0806015	-0.398476	-0.312281	-0.379386	-0.313018	-0.513782	-0.556121	-1.18825	-0.257623	-0.302688	-0.0567201	-1.26356	0.358834	-0.511898	0.0442493	-0.0404379	-0.241477	-0.297853	-0.520951	-0.413469	-0.774284	-0.164933
39_vRhyme_unbinned_14_Muvirus	-0.334175	-0.224871	-0.350892	-0.361538	-0.189488	-0.343299	-0.256562	-0.26528	-0.303257	-0.268496	-0.257451	-0.224532	-0.216957	-0.196134	-0.251212	-0.277079	-0.323705	-0.296614	-0.367547	-0.511252	-0.32354	-0.441697	-0.218189	-0.424077	-0.114775	-0.320166	-0.232513	-0.268735	-0.367451	-0.299811	-0.227222
39_vRhyme_unbinned_17_unknown-taxonomy	-0.0740837	0.0032723	-0.0274989	-0.172532	0.0502748	-0.0506693	-0.0104966	-0.0207206	-0.0033385	-0.0875148	-0.0472941	-0.000297525	0.0409178	0.0533968	0.013331	-0.0212395	0.0173681	-0.0540388	-0.0430362	-0.388627	-0.0246311	-0.523605	0.0499995	-0.311672	0.117223	-0.0907783	-0.00816987	0.0141417	-0.134756	-0.00351306	-0.0261493
39_vRhyme_unbinned_20_unknown-taxonomy	0.52398	0.791343	0.23446	0.5009	0.947413	0.352883	0.614117	0.865803	0.478773	0.40649	0.816698	0.841862	0.848663	0.747512	0.858195	0.835979	0.0217269	0.684379	0.407019	0.433664	-0.0985188	0.935475	0.838008	0.434104	0.429682	0.403137	0.755807	0.824586	0.758376	0.583433	0.594225
39_vRhyme_unbinned_28_Caudoviricetes	-0.92389	-0.793324	-0.394095	-1.06968	-0.710809	-0.432291	-0.821642	-0.845756	-0.462293	-0.94208	-0.747678	-0.783881	-0.742173	-0.752547	-0.685262	-0.676914	-0.207568	-0.902245	-0.96651	-1.22135	-0.114396	-1.40261	-0.64746	-1.18846	-0.82044	-0.905449	-0.796263	-0.707277	-0.873016	-0.532292	-0.859167
39_vRhyme_unbinned_29_unknown-taxonomy	-1.12013	-1.00011	-0.458375	-1.15072	-0.986422	-0.495464	-0.99628	-1.13609	-0.599963	-0.923814	-0.920761	-1.00278	-1.02125	-0.970419	-0.970961	-0.935379	-0.163608	-1.12501	-1.25588	-1.18986	0.0923347	-1.2173	-0.919001	-1.11978	-0.871238	-0.979624	-0.981232	-1.02265	-1.10812	-0.726574	-0.94018
39_vRhyme_unbinned_3_unknown-taxonomy	-0.866554	-0.616488	-0.137109	-1.01536	-0.495304	-0.159424	-0.686323	-0.715028	-0.205523	-0.806965	-0.530432	-0.596402	-0.567452	-0.574896	-0.491308	-0.472663	0.124271	-0.807853	-1.00413	-1.1934	0.3062	-1.23371	-0.43464	-1.12461	-0.658371	-0.808116	-0.617161	-0.545904	-0.756396	-0.303939	-0.693832
39_vRhyme_unbinned_30_unknown-taxonomy	0.884777	1.14778	0.431601	0.900716	1.28774	0.563725	0.970311	1.2216	0.709816	0.802538	1.14861	1.19486	1.18965	1.10128	1.16951	1.13668	0.175109	1.04974	0.767508	0.832063	0.0315467	1.41525	1.14964	0.853564	0.839353	0.767331	1.11142	1.13602	1.08949	0.835052	0.974951
39_vRhyme_unbinned_6_Caudoviricetes	-0.182589	-0.0981596	-0.348918	-0.162157	-0.0751396	-0.316306	-0.137683	-0.109455	-0.26917	-0.134027	-0.12408	-0.0934855	-0.102053	-0.0960365	-0.137285	-0.157785	-0.396501	-0.139242	-0.222339	-0.229045	-0.421818	-0.0495004	-0.125681	-0.17391	-0.0611028	-0.185463	-0.107198	-0.152326	-0.184603	-0.24012	-0.104115
39_vRhyme_unbinned_9_Caudoviricetes	-0.743103	-0.534895	0.314206	-0.95831	-0.426695	0.233144	-0.556823	-0.670999	0.133661	-0.677888	-0.437111	-0.526757	-0.476251	-0.461405	-0.373867	-0.344031	0.720105	-0.730644	-0.84779	-1.17876	0.969885	-1.49439	-0.297569	-1.10685	-0.489833	-0.647767	-0.526032	-0.422409	-0.683627	-0.0272279	-0.586101
3_vRhyme_bin_10_unknown-taxonomy	-1.36271	-0.940258	-0.166636	-1.54314	-0.729018	-0.154299	-1.09525	-1.05954	-0.256001	-1.30447	-0.721248	-0.885975	-0.870099	-0.932722	-0.692732	-0.625941	0.192284	-1.24037	-1.66013	-1.64038	0.520848	-1.47349	-0.640958	-1.61602	-1.26555	-1.28453	-0.939647	-0.795411	-1.02873	-0.403666	-1.11265
3_vRhyme_bin_13_Caudoviricetes	0.25912	0.788163	1.76914	0.0417456	1.07741	1.81344	0.56263	0.691448	1.67644	0.238561	1.11696	0.874178	0.888967	0.756408	1.15958	1.26693	2.15432	0.431241	-0.137101	0.042637	2.55436	0.345395	1.18937	-0.0101535	0.143752	0.314055	0.785339	1.03058	0.801112	1.50805	0.506092
3_vRhyme_bin_14_Caudoviricetes	-0.739814	-0.573958	-0.301902	-0.702553	-0.595234	-0.330418	-0.562314	-0.77812	-0.397976	-0.358209	-0.56723	-0.593602	-0.637563	-0.514433	-0.675224	-0.674178	0.00100576	-0.736017	-0.901042	-0.856922	0.266585	-0.742726	-0.584244	-0.660358	-0.148367	-0.535832	-0.551579	-0.741575	-0.861132	-0.51371	-0.415177
3_vRhyme_bin_15_Caudoviricetes	-0.354231	-0.130311	0.757483	-0.450404	-0.0120971	0.75713	-0.213384	-0.209154	0.595395	-0.327489	0.109997	-0.0881453	-0.099637	-0.162326	0.0972179	0.195951	1.07337	-0.303717	-0.597664	-0.31571	1.40891	-0.228788	0.104887	-0.392363	-0.507583	-0.267954	-0.11683	0.0205017	-0.0383287	0.441768	-0.239937
3_vRhyme_bin_4_Caudoviricetes	0.568509	1.1159	2.04648	0.378683	1.40971	2.11119	0.872857	1.02601	1.97345	0.554922	1.46231	1.20823	1.20981	1.06682	1.48745	1.6019	2.40547	0.755131	0.141242	0.42665	2.81451	0.837103	1.50823	0.361053	0.413385	0.622547	1.11268	1.35089	1.15098	1.81298	0.825426
3_vRhyme_bin_5_Caudoviricetes	-0.0281919	0.417038	1.54807	-0.242123	0.670155	1.5671	0.233246	0.322836	1.39585	-0.0609737	0.751587	0.494161	0.509041	0.384753	0.791588	0.9109	1.96327	0.103407	-0.388693	-0.185779	2.38065	-0.0123653	0.813746	-0.269258	-0.207926	0.0389507	0.421153	0.675183	0.483928	1.207	0.164918
3_vRhyme_bin_6_Caudoviricetes	-0.299981	0.0548237	0.855298	-0.497694	0.251959	0.852401	-0.0765705	-0.0357535	0.75107	-0.306821	0.26232	0.10488	0.13422	0.0625625	0.315069	0.38098	1.18914	-0.200906	-0.541483	-0.577798	1.47534	-0.531013	0.355014	-0.585873	-0.291762	-0.248378	0.0542603	0.231579	0.0155409	0.611064	-0.124259
3_vRhyme_bin_8_Streptococcus-phage-PH15	-1.01944	-0.773931	-0.482159	-1.12143	-0.632342	-0.44883	-0.889534	-0.794114	-0.476747	-1.0651	-0.646679	-0.732517	-0.719181	-0.790576	-0.612072	-0.576536	-0.370327	-0.926911	-1.18136	-1.14494	-0.246796	-0.975437	-0.604098	-1.16716	-1.08927	-1.02672	-0.783298	-0.664655	-0.774057	-0.523315	-0.92358
3_vRhyme_bin_9_Caudoviricetes	-0.602678	-0.603357	-0.122105	-0.679933	-0.602926	-0.18129	-0.565867	-0.664974	-0.255409	-0.567628	-0.565278	-0.611883	-0.594361	-0.570952	-0.549202	-0.527646	0.0788537	-0.640196	-0.611522	-0.721575	0.202915	-0.97416	-0.522048	-0.710455	-0.531408	-0.542405	-0.59303	-0.557961	-0.626936	-0.34362	-0.579667
3_vRhyme_unbinned_10_Caudoviricetes	-0.372739	0.118982	1.12675	-0.622802	0.404256	1.15162	-0.0879513	0.0343878	1.02195	-0.436878	0.42734	0.199736	0.232817	0.100237	0.498817	0.598227	1.51076	-0.217187	-0.719327	-0.657449	1.87525	-0.482743	0.529531	-0.714983	-0.501599	-0.336128	0.114295	0.384494	0.1354	0.856118	-0.168038
3_vRhyme_unbinned_11_unknown-taxonomy	0.237831	0.471566	0.482511	0.23084	0.532393	0.505062	0.404434	0.360963	0.507877	0.436161	0.491558	0.480228	0.461074	0.499623	0.44784	0.440188	0.6215	0.307255	0.081784	0.0782149	0.7581	0.323489	0.504985	0.211862	0.603098	0.324441	0.471815	0.388598	0.258566	0.46483	0.486366
3_vRhyme_unbinned_12_unknown-taxonomy	0.0185876	0.394056	1.1802	-0.107889	0.590129	1.21799	0.233669	0.31468	1.08926	0.0341285	0.661477	0.457814	0.450815	0.355836	0.663735	0.758597	1.48028	0.13819	-0.301386	-0.034195	1.81938	0.23951	0.678587	-0.0900594	-0.10267	0.0822599	0.397135	0.561735	0.437256	0.950881	0.206425
3_vRhyme_unbinned_13_Caudoviricetes	-0.500558	-0.219771	0.908213	-0.691139	-0.0403027	0.893967	-0.32963	-0.289216	0.715059	-0.564182	0.0680129	-0.163653	-0.144575	-0.246347	0.110604	0.223459	1.28766	-0.434002	-0.755703	-0.590104	1.64764	-0.613392	0.11932	-0.700463	-0.742923	-0.440837	-0.210541	0.0292803	-0.0973864	0.535102	-0.411113
3_vRhyme_unbinned_14_unknown-taxonomy	0.0940744	0.493486	1.5377	-0.0551066	0.700357	1.56082	0.333978	0.386381	1.38417	0.130057	0.808855	0.560699	0.552106	0.455831	0.805878	0.923396	1.93469	0.207689	-0.26554	0.0448439	2.36041	0.275863	0.826908	-0.0235887	-0.0381442	0.190502	0.503462	0.690615	0.553092	1.19987	0.303049
3_vRhyme_unbinned_17_unknown-taxonomy	-0.502464	-0.209814	0.626945	-0.614448	-0.0553157	0.643707	-0.328262	-0.287596	0.498836	-0.484122	0.0412328	-0.157828	-0.166083	-0.24404	0.037378	0.133425	0.933434	-0.420252	-0.778286	-0.510945	1.26691	-0.342777	0.0483245	-0.57797	-0.641629	-0.428602	-0.20148	-0.0501272	-0.140743	0.353418	-0.356534
3_vRhyme_unbinned_4_Caudoviricetes	0.123912	0.480085	1.60841	-0.0194207	0.665681	1.61823	0.343507	0.370445	1.42094	0.162694	0.799504	0.542136	0.53137	0.442135	0.790856	0.915479	2.02616	0.215512	-0.22092	0.112247	2.46762	0.28146	0.808875	0.0301467	-0.0337334	0.231823	0.49453	0.680858	0.565274	1.22354	0.310337
3_vRhyme_unbinned_5_unknown-taxonomy	0.200448	0.569752	1.68476	0.011213	0.774064	1.68287	0.430972	0.464476	1.50713	0.204593	0.867385	0.630777	0.641682	0.550124	0.893258	1.00392	2.10477	0.295617	-0.114193	0.0636042	2.51053	0.148385	0.920443	-0.00237538	0.0791181	0.287762	0.579192	0.790232	0.621037	1.3158	0.378559
3_vRhyme_unbinned_8_Caudoviricetes	-0.488798	-0.255413	0.547239	-0.505633	-0.163671	0.571208	-0.342811	-0.35521	0.397166	-0.370115	-0.00429743	-0.213845	-0.261216	-0.306097	-0.0774026	0.0294655	0.851522	-0.432207	-0.786277	-0.299759	1.2318	-0.0334178	-0.0722501	-0.363087	-0.600832	-0.36345	-0.235959	-0.169377	-0.169133	0.243782	-0.3193
40_vRhyme_bin_1_unknown-taxonomy	-0.217112	-0.603019	-1.11932	0.198171	-0.850988	-1.02942	-0.50405	-0.498362	-1.08478	-0.128113	-0.594733	-0.622654	-0.769415	-0.753691	-0.81755	-0.766305	-1.45865	-0.307834	-0.203206	0.842588	-1.50072	1.321	-0.94006	0.665986	-0.698213	-0.188382	-0.581794	-0.786622	-0.242778	-0.996703	-0.400788
40_vRhyme_unbinned_11_unknown-taxonomy	1.43623	1.34533	0.831716	1.5187	1.31591	0.885493	1.33546	1.44557	0.962517	1.33312	1.29225	1.34826	1.33575	1.30142	1.28939	1.26839	0.574274	1.44908	1.50057	1.61811	0.397817	1.78858	1.24038	1.56445	1.2338	1.34562	1.32951	1.31804	1.43848	1.06624	1.32443
40_vRhyme_unbinned_13_unknown-taxonomy	-0.429778	-0.734906	-1.1525	-0.0777159	-0.956706	-1.09132	-0.637585	-0.69223	-1.14028	-0.270281	-0.751195	-0.761273	-0.888232	-0.837727	-0.9549	-0.922214	-1.37895	-0.513032	-0.426803	0.394853	-1.3806	0.776398	-1.0328	0.304837	-0.664602	-0.364275	-0.712954	-0.936329	-0.518055	-1.08503	-0.518058
40_vRhyme_unbinned_18_Jarrellvirus	-0.542342	-0.767607	-1.20762	-0.281135	-0.922819	-1.14866	-0.708256	-0.710151	-1.15726	-0.463472	-0.793656	-0.783744	-0.873222	-0.849934	-0.93198	-0.916578	-1.43664	-0.591497	-0.525359	0.0632575	-1.48914	0.381051	-0.998245	-0.0109935	-0.755413	-0.525038	-0.757931	-0.912399	-0.597958	-1.08878	-0.62984
40_vRhyme_unbinned_23_Caudoviricetes	-0.377079	-0.758577	-1.434	0.04951	-1.01793	-1.34434	-0.65354	-0.666468	-1.36742	-0.247233	-0.79791	-0.786421	-0.932357	-0.891794	-1.02471	-0.996541	-1.79592	-0.466022	-0.343273	0.620192	-1.87404	1.11043	-1.13294	0.49356	-0.730868	-0.344025	-0.739578	-0.990431	-0.472118	-1.26138	-0.527575
40_vRhyme_unbinned_24_unknown-taxonomy	0.433687	0.351755	-0.283365	0.507529	0.328038	-0.227137	0.337338	0.457902	-0.119426	0.32262	0.268019	0.352756	0.34859	0.317895	0.278365	0.240398	-0.57322	0.454367	0.519123	0.55029	-0.79432	0.718808	0.234835	0.519403	0.28053	0.326684	0.331107	0.31221	0.407237	0.00441845	0.326372
40_vRhyme_unbinned_34_unknown-taxonomy	-0.00165353	-0.305546	-0.984578	0.360945	-0.528603	-0.910611	-0.214862	-0.246158	-0.90556	0.150721	-0.375354	-0.335419	-0.45698	-0.400193	-0.569571	-0.564652	-1.29239	-0.0722609	0.0350209	0.768589	-1.37671	1.1915	-0.644715	0.710602	-0.173384	0.0355032	-0.291372	-0.541382	-0.137835	-0.807213	-0.0875588
40_vRhyme_unbinned_36_unknown-taxonomy	-0.299228	-0.599203	-1.26635	0.0639416	-0.816248	-1.18702	-0.515468	-0.53202	-1.18549	-0.161857	-0.656463	-0.625345	-0.74815	-0.701462	-0.849994	-0.839767	-1.58132	-0.365433	-0.27064	0.494289	-1.66297	0.936863	-0.930991	0.421436	-0.512799	-0.268165	-0.585568	-0.823163	-0.409702	-1.0862	-0.394039
40_vRhyme_unbinned_4_Streptococcus-phage-SpSL1	0.535231	-0.0476911	-0.56468	1.05028	-0.395403	-0.48132	0.122763	0.096395	-0.576956	0.611627	-0.04174	-0.0824215	-0.259483	-0.234156	-0.311923	-0.240198	-0.974987	0.376751	0.6102	1.90231	-1.03443	2.33573	-0.474981	1.64589	-0.146222	0.570583	-0.015333	-0.253491	0.463102	-0.479487	0.230308
40_vRhyme_unbinned_7_Paenibacillus-phage-Wanderer	-0.130265	-0.392149	-0.92498	0.188215	-0.590903	-0.86514	-0.308509	-0.354308	-0.874405	0.0257576	-0.445009	-0.419543	-0.52939	-0.472838	-0.622981	-0.613934	-1.16356	-0.196118	-0.110297	0.549052	-1.20903	0.912548	-0.684395	0.503374	-0.259269	-0.081009	-0.377045	-0.602835	-0.251818	-0.802464	-0.190166
40_vRhyme_unbinned_8_unknown-taxonomy	0.243638	0.00658663	-0.596231	0.537275	-0.171096	-0.532747	0.0756862	0.0550925	-0.51693	0.369592	-0.0600328	-0.0177948	-0.115107	-0.0675363	-0.215477	-0.217497	-0.857938	0.192105	0.274988	0.848127	-0.939435	1.20625	-0.274076	0.811734	0.127102	0.269572	0.0158802	-0.192748	0.125475	-0.429827	0.182
41_vRhyme_bin_13_Muvirus	-1.15096	-1.05596	-1.25296	-1.08873	-1.05385	-1.21817	-1.0884	-1.10369	-1.19838	-1.01341	-1.06725	-1.05484	-1.08663	-1.05682	-1.12415	-1.13471	-1.25333	-1.11279	-1.23468	-1.12181	-1.21084	-0.869668	-1.10442	-1.04641	-0.957848	-1.1046	-1.05693	-1.15364	-1.16356	-1.19242	-1.01626
41_vRhyme_bin_19_unknown-taxonomy	1.2025	1.21081	0.830068	1.24025	1.21471	0.869944	1.18382	1.25179	0.937403	1.17339	1.16597	1.21443	1.20946	1.19659	1.16612	1.1413	0.685318	1.23339	1.21806	1.22804	0.580423	1.38473	1.15244	1.23842	1.18699	1.15389	1.19724	1.17283	1.19653	1.00309	1.19263
41_vRhyme_bin_7_Caudoviricetes	-0.721785	-0.944765	-1.36492	-0.454038	-1.10144	-1.30426	-0.886212	-0.890683	-1.31991	-0.634105	-0.962878	-0.960158	-1.05383	-1.0304	-1.10806	-1.08851	-1.58688	-0.770857	-0.714982	-0.0944944	-1.62577	0.239466	-1.17521	-0.171728	-0.940149	-0.698116	-0.933773	-1.09133	-0.769281	-1.25589	-0.804065
41_vRhyme_bin_8_unknown-taxonomy	-0.469226	-0.38439	-0.889778	-0.374047	-0.386944	-0.828481	-0.429713	-0.397907	-0.75424	-0.354777	-0.439243	-0.383019	-0.417536	-0.393375	-0.495383	-0.528079	-1.00876	-0.414434	-0.525703	-0.420435	-1.05861	-0.0690441	-0.486028	-0.336384	-0.281777	-0.461791	-0.393868	-0.514555	-0.502412	-0.693504	-0.351204
41_vRhyme_unbinned_11_unknown-taxonomy	-0.571904	-0.656616	-1.02516	-0.425146	-0.743945	-0.993865	-0.625254	-0.658073	-0.969904	-0.457307	-0.714207	-0.673177	-0.722462	-0.677556	-0.798374	-0.813249	-1.13959	-0.589126	-0.565561	-0.337612	-1.17718	-0.134684	-0.810015	-0.307	-0.502024	-0.541914	-0.653518	-0.793578	-0.671984	-0.926615	-0.548752
41_vRhyme_unbinned_18_unknown-taxonomy	-0.421953	-0.363935	-0.576959	-0.406743	-0.360294	-0.563898	-0.378614	-0.392874	-0.52154	-0.346031	-0.410821	-0.3689	-0.37373	-0.34522	-0.424494	-0.451484	-0.59295	-0.398331	-0.437938	-0.508174	-0.613247	-0.411121	-0.40174	-0.430719	-0.230258	-0.407401	-0.369746	-0.434363	-0.481611	-0.50363	-0.337578
41_vRhyme_unbinned_20_Caudoviricetes	-0.905771	-0.627763	-0.496737	-0.934236	-0.540095	-0.471242	-0.714763	-0.745035	-0.487214	-0.716255	-0.570221	-0.610305	-0.628127	-0.605191	-0.609401	-0.603276	-0.318011	-0.822613	-1.09926	-1.07358	-0.138954	-0.808132	-0.551983	-0.953756	-0.572939	-0.81446	-0.626963	-0.680277	-0.825963	-0.549037	-0.642112
41_vRhyme_unbinned_22_unknown-taxonomy	-0.616453	-0.473953	-0.859071	-0.550831	-0.462619	-0.814768	-0.520847	-0.537153	-0.753399	-0.435662	-0.527164	-0.475717	-0.505712	-0.457552	-0.585011	-0.620532	-0.883292	-0.557777	-0.701825	-0.679127	-0.874222	-0.364198	-0.547419	-0.544108	-0.275958	-0.569517	-0.479775	-0.618545	-0.674539	-0.726129	-0.423973
41_vRhyme_unbinned_24_unknown-taxonomy	-0.429775	-0.245069	-0.417744	-0.429224	-0.17258	-0.366072	-0.331456	-0.269436	-0.32941	-0.374702	-0.222237	-0.224546	-0.236111	-0.252366	-0.236144	-0.242897	-0.427735	-0.348076	-0.543657	-0.495656	-0.398525	-0.204261	-0.220765	-0.442398	-0.314841	-0.426833	-0.25586	-0.27475	-0.338497	-0.315786	-0.297958
41_vRhyme_unbinned_25_unknown-taxonomy	0.80421	0.985615	0.490722	0.731944	1.0711	0.519754	0.910594	0.97632	0.65903	0.809748	0.882317	0.990968	1.02852	1.03576	0.94222	0.869616	0.407314	0.889225	0.811181	0.41362	0.269979	0.528401	0.986419	0.554014	1.12066	0.748668	0.958913	0.933986	0.745071	0.728943	0.925036
41_vRhyme_unbinned_26_unknown-taxonomy	-0.0952972	-0.137926	-0.732708	0.0690019	-0.205202	-0.670383	-0.139946	-0.118903	-0.604312	0.00666454	-0.210922	-0.147071	-0.199813	-0.168615	-0.294825	-0.322952	-0.927183	-0.0796647	-0.101702	0.139185	-1.01635	0.479113	-0.311826	0.180137	-0.0226412	-0.0940637	-0.142883	-0.292995	-0.171585	-0.522422	-0.0566042
41_vRhyme_unbinned_28_unknown-taxonomy	-0.99333	-0.870903	-0.970994	-1.03282	-0.802255	-0.940742	-0.935182	-0.864412	-0.904918	-1.02402	-0.855903	-0.85332	-0.842742	-0.873704	-0.83098	-0.83817	-0.993265	-0.934685	-1.04512	-1.09826	-1.00766	-0.968819	-0.825986	-1.08156	-0.978089	-1.02371	-0.883916	-0.848991	-0.913272	-0.888201	-0.944652
41_vRhyme_unbinned_35_unknown-taxonomy	2.20122	2.11527	1.63142	2.25473	2.08853	1.66816	2.11498	2.2009	1.75129	2.10601	2.04257	2.11286	2.11298	2.0919	2.05538	2.02424	1.40539	2.20786	2.28519	2.28648	1.22441	2.37499	2.02071	2.25973	2.07506	2.1156	2.09913	2.08705	2.1634	1.84728	2.10169
41_vRhyme_unbinned_38_unknown-taxonomy	0.735625	0.825924	0.407344	0.772003	0.847553	0.452542	0.778949	0.82341	0.530582	0.788666	0.772142	0.829561	0.819508	0.829028	0.757357	0.722126	0.30777	0.789612	0.706085	0.678151	0.239106	0.913062	0.769363	0.751914	0.893225	0.719128	0.812661	0.745355	0.712245	0.586031	0.822492
41_vRhyme_unbinned_42_unknown-taxonomy	-0.307219	-0.199869	-0.517634	-0.328512	-0.138929	-0.475005	-0.26607	-0.17266	-0.398273	-0.350788	-0.225689	-0.185176	-0.173244	-0.20189	-0.196747	-0.223633	-0.618155	-0.242193	-0.328087	-0.421672	-0.703261	-0.253342	-0.195308	-0.390638	-0.272434	-0.3634	-0.218693	-0.204663	-0.262092	-0.343742	-0.270765
41_vRhyme_unbinned_43_unknown-taxonomy	-0.310179	-0.277941	-0.469963	-0.350339	-0.241929	-0.456048	-0.306118	-0.243089	-0.399265	-0.387213	-0.309949	-0.271931	-0.248892	-0.272423	-0.265367	-0.28821	-0.547082	-0.281446	-0.280063	-0.428081	-0.638261	-0.422544	-0.267988	-0.420371	-0.325783	-0.368084	-0.293109	-0.256969	-0.302469	-0.358623	-0.332949
41_vRhyme_unbinned_45_unknown-taxonomy	-0.314481	-0.239521	-0.743432	-0.186374	-0.277375	-0.695121	-0.258319	-0.299275	-0.631633	-0.0943898	-0.31903	-0.251532	-0.30068	-0.231058	-0.410625	-0.450343	-0.812538	-0.277617	-0.378344	-0.263783	-0.822223	0.0866829	-0.38074	-0.126497	0.0337925	-0.25465	-0.241371	-0.435528	-0.428144	-0.589162	-0.135147
41_vRhyme_unbinned_54_unknown-taxonomy	-0.95479	-0.677384	-0.811369	-0.950824	-0.59809	-0.766092	-0.772167	-0.780151	-0.736136	-0.754999	-0.66373	-0.662529	-0.6853	-0.655251	-0.709781	-0.725621	-0.717162	-0.858489	-1.13066	-1.12075	-0.60517	-0.766459	-0.653509	-0.974593	-0.571906	-0.882721	-0.682379	-0.774979	-0.911948	-0.756407	-0.681755
41_vRhyme_unbinned_57_unknown-taxonomy	-1.06808	-0.901576	-0.783769	-1.1454	-0.81039	-0.767879	-0.97253	-0.923606	-0.764877	-1.08328	-0.850179	-0.879984	-0.86386	-0.896066	-0.819181	-0.812073	-0.713686	-1.00702	-1.15497	-1.22674	-0.657714	-1.14456	-0.80218	-1.20749	-1.02883	-1.07352	-0.910622	-0.850385	-0.95476	-0.787781	-0.987874
42_vRhyme_bin_12_Caudoviricetes	0.478717	0.40132	0.968185	0.475494	0.312214	0.87563	0.511062	0.264094	0.75771	0.693312	0.405292	0.364621	0.350708	0.456778	0.349263	0.369652	1.26489	0.384117	0.47359	0.441253	1.47316	0.133752	0.402625	0.517767	0.767962	0.639362	0.430094	0.337693	0.303636	0.626816	0.57124
42_vRhyme_bin_14_Caudoviricetes	0.47066	0.711315	0.502758	0.405896	0.839654	0.561552	0.588209	0.716262	0.63052	0.43433	0.737073	0.744106	0.760216	0.708072	0.776095	0.760723	0.463425	0.583223	0.366314	0.274508	0.441609	0.542913	0.789567	0.316656	0.533906	0.421195	0.689388	0.739957	0.616574	0.663061	0.580111
42_vRhyme_bin_18_Jarrellvirus	-0.323254	-0.379894	0.158243	-0.49202	-0.326866	0.100963	-0.363412	-0.326061	0.0452136	-0.561064	-0.308727	-0.368756	-0.304938	-0.375577	-0.193816	-0.160405	0.250805	-0.355381	-0.252188	-0.4687	0.255636	-0.881091	-0.215506	-0.591109	-0.643903	-0.389593	-0.384963	-0.169919	-0.221506	-0.00504039	-0.498144
42_vRhyme_bin_8_unknown-taxonomy	0.594408	0.437235	0.367083	0.542809	0.412395	0.338852	0.484673	0.523719	0.372637	0.407497	0.384042	0.427579	0.468685	0.440332	0.459544	0.442859	0.25707	0.550359	0.748931	0.546643	0.101909	0.268425	0.429339	0.477714	0.382782	0.502881	0.425877	0.51126	0.537863	0.415716	0.404461
42_vRhyme_unbinned_1_unknown-taxonomy	0.69068	1.05976	2.37446	0.0670914	1.34282	2.1737	1.01694	0.901015	2.1362	0.522274	1.10002	1.06999	1.28554	1.27327	1.42186	1.39517	3.00629	0.721943	0.728402	-0.703871	3.1689	-1.75669	1.58031	-0.541066	1.18198	0.69334	1.04415	1.39727	0.692739	1.92295	0.826334
42_vRhyme_unbinned_10_unknown-taxonomy	-0.333708	-0.341784	0.699253	-0.599717	-0.288686	0.559226	-0.277179	-0.410527	0.436564	-0.435647	-0.268922	-0.350427	-0.263146	-0.263216	-0.143053	-0.108233	1.07775	-0.405962	-0.276075	-0.757153	1.23954	-1.47595	-0.0970405	-0.78022	-0.326023	-0.293357	-0.331088	-0.136531	-0.34336	0.275985	-0.390724
42_vRhyme_unbinned_11_unknown-taxonomy	0.626508	1.05194	2.02013	0.194536	1.30654	1.9123	0.956198	0.889391	1.87344	0.602355	1.13541	1.07652	1.20748	1.19472	1.32796	1.32249	2.53449	0.707349	0.519511	-0.367175	2.7539	-0.867765	1.45843	-0.211269	1.085	0.67156	1.04125	1.26612	0.723678	1.69732	0.862845
42_vRhyme_unbinned_14_unknown-taxonomy	-0.113984	0.247973	1.20818	-0.562807	0.483596	1.08093	0.18076	0.102493	1.05089	-0.17897	0.302052	0.264105	0.40951	0.401259	0.516919	0.502013	1.70396	-0.0578805	-0.158944	-1.14381	1.87639	-1.77379	0.644544	-0.995873	0.32205	-0.0875204	0.236212	0.474419	-0.0676737	0.883351	0.0676677
42_vRhyme_unbinned_19_unknown-taxonomy	-0.801307	-0.789533	-0.187508	-0.832205	-0.806004	-0.239946	-0.750535	-0.883277	-0.358882	-0.687128	-0.710006	-0.79687	-0.807822	-0.772183	-0.743366	-0.698846	0.069194	-0.842491	-0.873242	-0.792503	0.285148	-0.949318	-0.716037	-0.785414	-0.720113	-0.689799	-0.769465	-0.7708	-0.796841	-0.478662	-0.731005
42_vRhyme_unbinned_22_Caudoviricetes	0.383675	0.438193	1.03919	0.237245	0.463255	0.949321	0.478519	0.332715	0.878541	0.4507	0.457186	0.424121	0.465713	0.512185	0.502446	0.509533	1.33684	0.34725	0.380445	0.0503691	1.48633	-0.332484	0.564455	0.122409	0.630149	0.465147	0.448426	0.488189	0.309734	0.76134	0.463979
42_vRhyme_unbinned_34_Caudoviricetes	-0.393816	-0.1353	0.247031	-0.521936	-0.0216266	0.231732	-0.206587	-0.241958	0.19953	-0.300281	-0.0673132	-0.117967	-0.0958018	-0.0907783	-0.041356	-0.0314981	0.491957	-0.330232	-0.535618	-0.718569	0.664786	-0.708217	0.0205393	-0.625567	-0.124199	-0.327969	-0.136354	-0.0981033	-0.30868	0.11105	-0.194549
42_vRhyme_unbinned_35_unknown-taxonomy	-0.76667	-0.597026	0.388484	-1.07287	-0.480109	0.26116	-0.588751	-0.727674	0.168697	-0.774756	-0.530549	-0.597847	-0.504912	-0.487311	-0.402617	-0.387217	0.839461	-0.781367	-0.788984	-1.40149	1.04711	-1.99607	-0.313037	-1.32365	-0.492674	-0.696029	-0.591193	-0.429319	-0.767679	-0.00438335	-0.665447
42_vRhyme_unbinned_36_unknown-taxonomy	-0.625688	-0.500967	0.593746	-0.911417	-0.41182	0.455325	-0.468152	-0.64032	0.3309	-0.612476	-0.420437	-0.506871	-0.42406	-0.396614	-0.311645	-0.283097	1.07531	-0.664489	-0.64734	-1.18233	1.3197	-1.81332	-0.226422	-1.12151	-0.381176	-0.531523	-0.488133	-0.336953	-0.637684	0.138064	-0.538758
42_vRhyme_unbinned_9_unknown-taxonomy	-0.921568	-0.649232	-0.225852	-1.12722	-0.523886	-0.281284	-0.700539	-0.784216	-0.289049	-0.824331	-0.635163	-0.644124	-0.586753	-0.55354	-0.56261	-0.581444	0.0812244	-0.869757	-1.0072	-1.50119	0.22536	-1.69566	-0.466661	-1.34285	-0.471901	-0.854446	-0.653248	-0.609406	-0.934022	-0.388893	-0.699852
43_vRhyme_bin_6_Caudoviricetes	-0.706206	-0.690093	-0.940057	-0.729361	-0.697831	-0.954754	-0.676189	-0.716126	-0.887511	-0.655738	-0.789623	-0.707112	-0.68767	-0.642114	-0.769093	-0.819122	-0.958679	-0.703826	-0.649498	-0.924804	-1.03748	-0.993226	-0.734223	-0.820589	-0.445014	-0.707682	-0.698863	-0.759459	-0.852258	-0.860661	-0.65069
43_vRhyme_bin_8_unknown-taxonomy	2.06915	2.03258	1.47917	2.05666	2.0509	1.51388	2.00773	2.13396	1.63829	1.9097	1.93755	2.03553	2.06585	2.02755	2.00249	1.95176	1.23325	2.0994	2.17867	1.97875	0.992747	2.01077	1.97679	1.96964	1.97091	1.94097	2.00591	2.03944	2.0371	1.75342	1.96396
43_vRhyme_unbinned_14_unknown-taxonomy	-0.888184	-0.724019	-0.972671	-0.957152	-0.601172	-0.909104	-0.839865	-0.654284	-0.832174	-1.04438	-0.693811	-0.686967	-0.660594	-0.750136	-0.626813	-0.636296	-1.0996	-0.787605	-0.938699	-1.00921	-1.19345	-0.796305	-0.646298	-1.04131	-1.04027	-0.995768	-0.751069	-0.640361	-0.70624	-0.770367	-0.89503
43_vRhyme_unbinned_6_unknown-taxonomy	0.448893	0.141006	0.892693	0.328429	0.143093	0.847143	0.197593	0.349453	0.717045	-0.0607274	0.313558	0.166829	0.220366	0.0462489	0.442412	0.544448	0.831911	0.355775	0.595913	0.769564	0.782067	0.259817	0.311735	0.37886	-0.597614	0.28634	0.139112	0.510889	0.722788	0.688871	-0.0477839
43_vRhyme_unbinned_8_unknown-taxonomy	-0.299054	-0.528982	-0.0589709	-0.388742	-0.500651	-0.0629443	-0.519112	-0.313539	-0.143556	-0.784821	-0.373552	-0.494144	-0.451504	-0.632851	-0.257781	-0.172445	-0.198781	-0.34517	-0.190798	0.018428	-0.288654	-0.279748	-0.387165	-0.339465	-1.2846	-0.479133	-0.539242	-0.201403	0.000845782	-0.130854	-0.738823
43_vRhyme_unbinned_9_Caudoviricetes	1.26643	1.2807	0.529713	1.2463	1.37086	0.628907	1.17422	1.48486	0.793743	0.924166	1.23938	1.31761	1.35374	1.21712	1.34223	1.30529	0.114211	1.35989	1.34885	1.28008	-0.217384	1.51879	1.26467	1.16504	0.832498	1.0298	1.23629	1.3803	1.43189	0.973529	1.06831
44_vRhyme_bin_11_Caudoviricetes	-0.563626	-0.576074	-0.742081	-0.51726	-0.587079	-0.714716	-0.586709	-0.553481	-0.698123	-0.567789	-0.580221	-0.573138	-0.589022	-0.598272	-0.600192	-0.600856	-0.81815	-0.552297	-0.573423	-0.458571	-0.847886	-0.334504	-0.61674	-0.473265	-0.623026	-0.578246	-0.580696	-0.600357	-0.546962	-0.67034	-0.57505
44_vRhyme_bin_29_Muvirus	0.168155	-0.110702	-0.101766	0.161733	-0.22041	-0.169697	0.0155841	-0.0590254	-0.168151	0.0684109	-0.204377	-0.147021	-0.119166	-0.0884261	-0.165263	-0.185098	-0.160939	0.0581242	0.3768	0.183448	-0.289813	-0.242841	-0.184638	0.140311	0.0571672	0.132736	-0.108602	-0.0983694	-0.0289472	-0.150507	-0.0312093
44_vRhyme_unbinned_1_Caudoviricetes	-0.656493	-0.76861	-0.698401	-0.612983	-0.836367	-0.720794	-0.71007	-0.777447	-0.752909	-0.619174	-0.783706	-0.785645	-0.799998	-0.769825	-0.81344	-0.806525	-0.681741	-0.707371	-0.618655	-0.542505	-0.663615	-0.63534	-0.819552	-0.553899	-0.671337	-0.624709	-0.76063	-0.800718	-0.734026	-0.769459	-0.694225
44_vRhyme_unbinned_101_Caudoviricetes	-0.163359	-0.0378221	-0.070203	-0.10721	0.00674052	-0.00658962	-0.113938	-0.0428223	-0.0251381	-0.120345	0.0471561	-0.0115853	-0.0507142	-0.0873032	-0.00490323	0.0261145	-0.0854924	-0.09969	-0.309236	0.0142695	0.000257935	0.371311	-0.0213471	-0.0120407	-0.248436	-0.147378	-0.0401683	-0.0465112	0.00275016	-0.027934	-0.0831325
44_vRhyme_unbinned_107_unknown-taxonomy	-0.378903	-0.292435	-0.353295	-0.394561	-0.269782	-0.349441	-0.313654	-0.334455	-0.328567	-0.307517	-0.31183	-0.293289	-0.291932	-0.269938	-0.31603	-0.332356	-0.312194	-0.352663	-0.415658	-0.502694	-0.290386	-0.44413	-0.287871	-0.431127	-0.193273	-0.354362	-0.296432	-0.33346	-0.407165	-0.335654	-0.283286
44_vRhyme_unbinned_24_unknown-taxonomy	0.10968	0.0949927	0.24201	0.0632272	0.0860721	0.204689	0.125502	0.0625052	0.192207	0.131596	0.0743703	0.0831714	0.100526	0.127127	0.0930784	0.0856496	0.325408	0.085507	0.139277	-0.0183315	0.347708	-0.191836	0.115279	0.016344	0.215276	0.133284	0.0965776	0.0969895	0.0386026	0.160885	0.12227
44_vRhyme_unbinned_26_unknown-taxonomy	-0.593973	-0.812673	-0.364118	-0.642877	-0.835294	-0.394243	-0.761914	-0.690786	-0.480892	-0.879927	-0.714557	-0.802435	-0.778751	-0.872531	-0.652794	-0.589539	-0.40262	-0.663872	-0.498928	-0.3489	-0.426511	-0.658759	-0.734036	-0.585213	-1.22351	-0.679556	-0.811353	-0.609057	-0.453744	-0.500299	-0.89867
44_vRhyme_unbinned_28_unknown-taxonomy	0.367425	0.243851	0.14544	0.337892	0.16255	0.0706962	0.346371	0.195413	0.11009	0.446497	0.0947792	0.198597	0.228543	0.324784	0.117908	0.0598071	0.19059	0.293621	0.520057	0.11611	0.110403	-0.238823	0.165503	0.236588	0.702784	0.399356	0.245645	0.154653	0.0689057	0.108525	0.372254
44_vRhyme_unbinned_31_unknown-taxonomy	-0.571111	-0.627801	-0.54518	-0.548197	-0.641731	-0.535873	-0.621876	-0.59314	-0.566154	-0.628249	-0.586328	-0.622029	-0.632695	-0.661466	-0.594751	-0.569299	-0.575057	-0.583068	-0.574865	-0.410172	-0.564399	-0.394999	-0.625773	-0.484974	-0.775702	-0.586186	-0.627381	-0.590321	-0.508234	-0.568466	-0.643628
44_vRhyme_unbinned_48_unknown-taxonomy	-0.666939	-0.796908	-0.377269	-0.781672	-0.823673	-0.465289	-0.713717	-0.799452	-0.511416	-0.759095	-0.812419	-0.816945	-0.766864	-0.753923	-0.74003	-0.736372	-0.253564	-0.745612	-0.54528	-0.841439	-0.251989	-1.33306	-0.73012	-0.869905	-0.7151	-0.670027	-0.792609	-0.706073	-0.761985	-0.566894	-0.783348
44_vRhyme_unbinned_49_unknown-taxonomy	0.603598	0.474539	0.139814	0.639275	0.42456	0.144583	0.510341	0.538739	0.203367	0.527863	0.393528	0.461228	0.468264	0.469363	0.409958	0.380383	-0.0220935	0.578062	0.715986	0.651014	-0.176629	0.595679	0.386024	0.633663	0.522612	0.5425	0.464513	0.448293	0.510822	0.271616	0.495331
44_vRhyme_unbinned_52_Cellulophaga-phage-Ingeline-1	0.717696	0.60324	1.11852	0.519325	0.562627	0.959397	0.73899	0.513249	0.931697	0.731951	0.494854	0.553998	0.640568	0.735577	0.600212	0.55953	1.39104	0.605379	0.906294	0.180463	1.40137	-0.608736	0.678827	0.293315	1.0752	0.769623	0.611281	0.640903	0.415132	0.836616	0.694186
44_vRhyme_unbinned_55_unknown-taxonomy	-0.941059	-1.08873	-0.983916	-0.903769	-1.16586	-1.01507	-1.01647	-1.08633	-1.05259	-0.93047	-1.10559	-1.10815	-1.11763	-1.09058	-1.1267	-1.11775	-0.971785	-1.00566	-0.878987	-0.817261	-0.96559	-0.970769	-1.13862	-0.8462	-1.00114	-0.917553	-1.08021	-1.10549	-1.02665	-1.0696	-1.01397
44_vRhyme_unbinned_57_Caudoviricetes	-0.294624	-0.519702	0.102646	-0.351791	-0.550429	0.0552166	-0.453775	-0.422028	-0.06585	-0.552162	-0.401027	-0.512473	-0.491066	-0.574185	-0.347581	-0.271874	0.134754	-0.380276	-0.212663	-0.0441193	0.167966	-0.412691	-0.421993	-0.281399	-0.907011	-0.349962	-0.511835	-0.309023	-0.157711	-0.11837	-0.587097
44_vRhyme_unbinned_63_unknown-taxonomy	1.46143	1.11967	1.98877	1.34144	1.10778	1.9314	1.19359	1.32658	1.77508	0.947238	1.30809	1.14318	1.19488	1.02145	1.43307	1.54686	1.95614	1.34982	1.61387	1.82381	1.93197	1.25816	1.29768	1.41153	0.368996	1.30947	1.12227	1.50423	1.73743	1.72957	0.94153
44_vRhyme_unbinned_67_unknown-taxonomy	-0.776328	-1.17522	-0.555254	-0.798653	-1.26784	-0.615716	-1.05371	-1.01462	-0.75172	-1.12891	-1.06729	-1.1775	-1.15711	-1.25414	-1.00914	-0.923226	-0.608562	-0.916731	-0.602485	-0.352696	-0.642849	-0.852631	-1.12307	-0.67681	-1.6224	-0.868579	-1.16471	-0.934591	-0.667041	-0.782702	-1.22307
44_vRhyme_unbinned_69_unknown-taxonomy	0.268696	0.326084	0.342133	0.191099	0.368005	0.328617	0.309917	0.318364	0.355925	0.234348	0.306151	0.327721	0.358515	0.354274	0.354904	0.337279	0.37257	0.286323	0.284444	0.0610767	0.347146	-0.0329845	0.374326	0.0961549	0.349252	0.248452	0.316692	0.354568	0.255673	0.353568	0.287311
44_vRhyme_unbinned_71_unknown-taxonomy	-0.52309	-0.70118	-0.236948	-0.573493	-0.725345	-0.276195	-0.647669	-0.624054	-0.36356	-0.727955	-0.618416	-0.697076	-0.676655	-0.739358	-0.571156	-0.516894	-0.216513	-0.590549	-0.449386	-0.351331	-0.20263	-0.655653	-0.62722	-0.530099	-0.987077	-0.57026	-0.696578	-0.538688	-0.429352	-0.401096	-0.753205
44_vRhyme_unbinned_77_Caudoviricetes	1.28453	1.00479	1.32367	1.24435	0.990616	1.32047	1.04019	1.2156	1.25494	0.847454	1.11838	1.02767	1.05724	0.904434	1.20805	1.27967	1.14468	1.22135	1.41956	1.65288	1.02595	1.37684	1.08037	1.32046	0.366667	1.11732	0.99676	1.27271	1.50825	1.28534	0.850009
44_vRhyme_unbinned_81_unknown-taxonomy	-0.02353	-0.0530208	0.0815762	-0.0802376	-0.0448407	0.0574331	-0.0379929	-0.0404785	0.0493166	-0.0905999	-0.0515069	-0.0547547	-0.0310096	-0.0425818	-0.0118141	-0.0100406	0.109017	-0.0392754	0.016128	-0.102699	0.0956489	-0.264875	-0.0133584	-0.124378	-0.0834797	-0.0433675	-0.0565192	-0.000494154	-0.0281605	0.0362569	-0.0765291
44_vRhyme_unbinned_97_unknown-taxonomy	0.364372	0.445373	0.268416	0.413977	0.472766	0.321941	0.389536	0.45531	0.338833	0.385794	0.475572	0.461782	0.435955	0.411989	0.442974	0.450238	0.204245	0.414969	0.282441	0.475062	0.214976	0.753069	0.429766	0.469049	0.322754	0.357404	0.438723	0.420102	0.455692	0.362915	0.414664
46_vRhyme_bin_1_unknown-taxonomy	-0.176149	-0.196992	0.676333	-0.498073	-0.0723999	0.579147	-0.193052	-0.124999	0.508765	-0.561904	-0.0900749	-0.17503	-0.0539689	-0.16892	0.122673	0.164339	0.856593	-0.20627	-0.0694787	-0.563851	0.860283	-1.25222	0.106778	-0.725847	-0.600012	-0.289333	-0.208733	0.154993	-0.00830159	0.425111	-0.417326
46_vRhyme_unbinned_4_Streptococcus-phage-phiARI0462	-0.297072	-0.0966906	0.395181	-0.537949	0.0523715	0.350253	-0.159578	-0.133341	0.336293	-0.408005	-0.0344236	-0.0745673	0.00285885	-0.0430101	0.091824	0.0969822	0.604583	-0.248285	-0.335637	-0.774806	0.67652	-1.04202	0.135228	-0.75151	-0.231541	-0.321213	-0.10894	0.0689915	-0.184729	0.263521	-0.247649
47_vRhyme_bin_1_unknown-taxonomy	-0.40169	-0.386915	-0.0286414	-0.641384	-0.367999	-0.169661	-0.30367	-0.494123	-0.145674	-0.370232	-0.516651	-0.427264	-0.326163	-0.233861	-0.387897	-0.453369	0.239054	-0.46112	-0.247145	-1.12542	0.224726	-1.81969	-0.284632	-0.946851	0.111138	-0.363961	-0.389238	-0.362949	-0.691087	-0.222509	-0.338911
47_vRhyme_bin_22_unknown-taxonomy	0.228323	0.174758	0.0823733	0.199301	0.162418	0.0654736	0.198373	0.196027	0.0974032	0.177044	0.123648	0.165169	0.187028	0.192295	0.158464	0.136747	0.0421551	0.211611	0.303131	0.136704	-0.0364266	0.00385029	0.159329	0.145756	0.23658	0.19623	0.167471	0.180154	0.158151	0.118814	0.176948
47_vRhyme_bin_7_Caudoviricetes	-0.229947	-0.294516	-0.303461	-0.354792	-0.258453	-0.332941	-0.284768	-0.214125	-0.283981	-0.453906	-0.33445	-0.293286	-0.227747	-0.275965	-0.217111	-0.238983	-0.375785	-0.241406	-0.0963342	-0.445954	-0.528092	-0.748146	-0.232919	-0.4978	-0.403818	-0.34042	-0.312872	-0.175295	-0.239021	-0.248228	-0.389335
47_vRhyme_unbinned_105_unknown-taxonomy	-0.215173	-0.71101	-1.5041	0.289339	-1.03178	-1.40582	-0.570516	-0.586911	-1.43448	-0.0897288	-0.765133	-0.74732	-0.915861	-0.869917	-1.02597	-0.992692	-1.94926	-0.336012	-0.143999	0.982856	-2.06381	1.5045	-1.16135	0.815025	-0.681072	-0.187288	-0.687923	-0.974357	-0.342593	-1.304	-0.433953
47_vRhyme_unbinned_106_Caudoviricetes	-0.202445	-0.0122495	0.565217	-0.638471	0.125857	0.386655	0.0209698	-0.15602	0.441425	-0.235862	-0.144571	-0.0414586	0.130082	0.205952	0.0942134	0.00518166	0.971661	-0.216479	-0.0499194	-1.4121	0.962518	-2.32469	0.248578	-1.16271	0.495935	-0.190964	-0.0273441	0.106895	-0.468017	0.33041	-0.0706477
47_vRhyme_unbinned_111_unknown-taxonomy	-0.554373	-0.613753	-1.2901	-0.341159	-0.700143	-1.21125	-0.615719	-0.589274	-1.14695	-0.427808	-0.683626	-0.622793	-0.694506	-0.661143	-0.796712	-0.820421	-1.52079	-0.538345	-0.575855	-0.210572	-1.60797	0.224917	-0.823804	-0.178751	-0.508422	-0.546253	-0.616822	-0.797128	-0.624435	-1.05412	-0.513384
47_vRhyme_unbinned_112_unknown-taxonomy	1.58188	1.53827	1.13119	1.56367	1.55288	1.15544	1.52212	1.62773	1.24983	1.43136	1.46789	1.54119	1.56905	1.53168	1.52723	1.49028	0.933985	1.60121	1.67822	1.51563	0.738446	1.51018	1.50184	1.49301	1.46161	1.47216	1.51645	1.56021	1.56431	1.33997	1.4757
47_vRhyme_unbinned_113_unknown-taxonomy	-0.919423	-0.817261	-1.10698	-0.877698	-0.816501	-1.08472	-0.840758	-0.878704	-1.03454	-0.762317	-0.876319	-0.824676	-0.843109	-0.791049	-0.91763	-0.952471	-1.10631	-0.882916	-0.970069	-1.0154	-1.10099	-0.82401	-0.878957	-0.889757	-0.595872	-0.874115	-0.821277	-0.940892	-1.0045	-1.01877	-0.760972
47_vRhyme_unbinned_121_unknown-taxonomy	1.83844	1.87193	1.32059	1.87291	1.86855	1.35235	1.85238	1.8821	1.46159	1.87612	1.76154	1.8636	1.8653	1.89179	1.76262	1.70436	1.17654	1.87308	1.87717	1.72479	1.0363	1.86782	1.77793	1.81868	2.04209	1.80382	1.8557	1.77074	1.73023	1.54123	1.89253
47_vRhyme_unbinned_122_unknown-taxonomy	-0.459657	-0.737083	0.104592	-0.360578	-0.946679	-0.021094	-0.529343	-0.888945	-0.239422	-0.174166	-0.703402	-0.79581	-0.85176	-0.707308	-0.836108	-0.77499	0.457947	-0.647803	-0.439105	-0.165032	0.760292	-0.581588	-0.807088	-0.154936	-0.298134	-0.225652	-0.684219	-0.833699	-0.698581	-0.419873	-0.442274
47_vRhyme_unbinned_123_Caudoviricetes	-0.0784878	-0.249687	0.578082	-0.269965	-0.213039	0.499393	-0.201203	-0.143674	0.385742	-0.445795	-0.120576	-0.234549	-0.161327	-0.27424	0.0193097	0.0898757	0.676625	-0.152927	0.0352723	-0.0887676	0.692082	-0.673937	-0.0410265	-0.331549	-0.708957	-0.174901	-0.250061	0.0636335	0.0930974	0.313942	-0.401793
47_vRhyme_unbinned_129_unknown-taxonomy	-0.291123	-0.724942	-0.245311	-0.282774	-0.847994	-0.307371	-0.583577	-0.568668	-0.423232	-0.607628	-0.659682	-0.737649	-0.723009	-0.795336	-0.61542	-0.545827	-0.33147	-0.443576	-0.0883336	0.139057	-0.399713	-0.358158	-0.724384	-0.155717	-1.06131	-0.376987	-0.714006	-0.532746	-0.253412	-0.436962	-0.730953
47_vRhyme_unbinned_143_unknown-taxonomy	0.888758	1.06396	0.802549	0.938265	1.09608	0.848794	1.00188	0.995557	0.88844	1.06103	1.04816	1.06993	1.03959	1.07325	0.992039	0.971546	0.815877	0.956766	0.769522	0.834507	0.867529	1.16469	1.02795	0.951616	1.18715	0.941606	1.05948	0.948403	0.88609	0.896687	1.08992
47_vRhyme_unbinned_145_Caudoviricetes	-0.33128	-0.698933	-0.417178	-0.248506	-0.87383	-0.488498	-0.532131	-0.666121	-0.5832	-0.360694	-0.719816	-0.738987	-0.757309	-0.715776	-0.757676	-0.727501	-0.41252	-0.48608	-0.173386	0.000382621	-0.412793	-0.377907	-0.800463	-0.109515	-0.581344	-0.298758	-0.67732	-0.700556	-0.490952	-0.616325	-0.550703
47_vRhyme_unbinned_15_unknown-taxonomy	-0.679711	-0.52475	-0.485503	-0.790202	-0.452692	-0.505234	-0.560911	-0.584521	-0.467879	-0.638991	-0.555228	-0.523535	-0.486354	-0.466805	-0.50471	-0.535547	-0.378461	-0.638977	-0.703308	-1.0455	-0.362309	-1.12125	-0.450716	-0.93635	-0.394225	-0.667465	-0.534497	-0.523957	-0.716595	-0.490555	-0.557832
47_vRhyme_unbinned_28_unknown-taxonomy	0.169052	-0.353128	-0.0709629	0.158097	-0.455838	-0.105646	-0.229949	-0.0659306	-0.175623	-0.38867	-0.28606	-0.350256	-0.311109	-0.466889	-0.176836	-0.106492	-0.357944	0.0242951	0.458402	0.686203	-0.591702	0.161955	-0.345669	0.26592	-0.985734	-0.0482233	-0.358828	-0.0568522	0.301166	-0.113176	-0.467703
47_vRhyme_unbinned_32_unknown-taxonomy	-0.0733614	-0.370938	0.348979	0.0566972	-0.59173	0.238164	-0.16521	-0.503928	0.0338189	0.203831	-0.346722	-0.429189	-0.493512	-0.353641	-0.489667	-0.431519	0.644779	-0.258816	-0.0461109	0.286428	0.915828	-0.0674983	-0.471875	0.285819	0.0492215	0.147203	-0.319928	-0.482879	-0.311162	-0.12408	-0.0730847
47_vRhyme_unbinned_36_unknown-taxonomy	0.349798	0.0210104	0.757885	0.495376	-0.215569	0.64537	0.238404	-0.106855	0.430952	0.625755	0.0486117	-0.0393591	-0.109039	0.0319084	-0.102768	-0.0394268	1.0477	0.152848	0.38412	0.762945	1.32174	0.400279	-0.0916647	0.747453	0.436159	0.573419	0.0743249	-0.0923518	0.108135	0.271694	0.330877
47_vRhyme_unbinned_40_unknown-taxonomy	-0.46991	-0.506136	-0.0997237	-0.713325	-0.502072	-0.251419	-0.403804	-0.597564	-0.236972	-0.472952	-0.635917	-0.549577	-0.443959	-0.356186	-0.498645	-0.559781	0.160357	-0.548632	-0.284702	-1.16603	0.132507	-1.93507	-0.404729	-1.01415	-0.0256361	-0.442111	-0.507263	-0.46253	-0.767646	-0.314676	-0.455895
47_vRhyme_unbinned_41_unknown-taxonomy	-0.0208727	-0.302465	0.16556	0.123761	-0.515452	0.0765077	-0.115278	-0.413745	-0.0782656	0.241548	-0.314801	-0.359097	-0.421871	-0.286417	-0.451603	-0.414593	0.374918	-0.184887	0.0215469	0.314231	0.573183	0.0448914	-0.436422	0.332572	0.127692	0.168277	-0.25965	-0.439808	-0.27276	-0.193054	-0.0175209
47_vRhyme_unbinned_42_unknown-taxonomy	-0.907877	-0.63318	-0.586842	-1.02108	-0.531569	-0.597438	-0.70156	-0.753144	-0.558748	-0.75803	-0.656302	-0.628544	-0.601079	-0.557876	-0.629314	-0.665397	-0.403882	-0.833516	-1.00926	-1.36244	-0.316572	-1.31865	-0.54344	-1.17988	-0.417702	-0.847846	-0.641204	-0.67841	-0.941281	-0.604202	-0.654069
47_vRhyme_unbinned_49_unknown-taxonomy	-0.729653	-0.654455	-0.985981	-0.706353	-0.673241	-0.989264	-0.648448	-0.734676	-0.9202	-0.545535	-0.76679	-0.676295	-0.681164	-0.596544	-0.795135	-0.852858	-0.966957	-0.713207	-0.729623	-0.941298	-0.992054	-0.870582	-0.736427	-0.766948	-0.271207	-0.675479	-0.658311	-0.8069	-0.915451	-0.90366	-0.560664
47_vRhyme_unbinned_5_Escherichia-phage-TL-2011b	0.273144	0.338907	-0.291366	0.332958	0.349988	-0.232066	0.291101	0.362779	-0.116859	0.305539	0.249508	0.340406	0.329733	0.337666	0.236809	0.185267	-0.476032	0.331524	0.274863	0.232267	-0.615478	0.510546	0.240506	0.309413	0.420832	0.228369	0.320194	0.235968	0.223212	-0.0227222	0.336778
48_vRhyme_bin_1_Caudoviricetes	0.319744	0.163586	0.077023	0.41881	0.0733361	0.0783092	0.222114	0.187848	0.0574442	0.339452	0.144652	0.14805	0.116886	0.136215	0.093928	0.103002	0.00515535	0.268559	0.364713	0.574616	-0.0157446	0.581571	0.0647867	0.531584	0.206984	0.332425	0.170229	0.113627	0.25609	0.0722113	0.243666
48_vRhyme_bin_17_Caudoviricetes	0.625457	0.886802	0.928133	0.311534	1.01994	0.825689	0.866939	0.751209	0.950041	0.685354	0.718086	0.864616	0.991851	1.07569	0.890098	0.778024	1.17616	0.669297	0.713001	-0.439981	1.11088	-0.936205	1.03752	-0.140572	1.42021	0.632557	0.864183	0.884962	0.368454	0.911824	0.849575
48_vRhyme_bin_19_unknown-taxonomy	0.219383	0.250651	-0.268392	0.319671	0.214515	-0.228636	0.241278	0.225493	-0.151667	0.35984	0.158129	0.238182	0.207024	0.25957	0.100214	0.0555229	-0.376896	0.246	0.207401	0.239037	-0.443504	0.492102	0.118749	0.347171	0.47966	0.240172	0.244234	0.0929961	0.101945	-0.0929426	0.329205
48_vRhyme_bin_8_unknown-taxonomy	-0.714632	-0.509804	-0.819012	-0.7384	-0.42372	-0.768119	-0.603327	-0.529702	-0.690948	-0.673236	-0.527337	-0.491639	-0.487629	-0.499137	-0.517006	-0.547156	-0.859391	-0.621636	-0.799656	-0.897159	-0.886632	-0.629393	-0.490884	-0.809658	-0.522477	-0.733495	-0.52736	-0.549239	-0.661853	-0.654685	-0.573468
48_vRhyme_unbinned_10_unknown-taxonomy	-0.00246477	-0.0660887	-0.514584	-0.0611206	-0.0405906	-0.500515	-0.0782874	0.0488534	-0.381249	-0.221551	-0.161013	-0.0642887	-0.0133334	-0.0620545	-0.061644	-0.111646	-0.742967	0.01367	0.145127	-0.158909	-1.00058	-0.265083	-0.0890642	-0.18824	-0.152685	-0.150078	-0.0941387	-0.0131135	-0.0375885	-0.273654	-0.156058
48_vRhyme_unbinned_11_unknown-taxonomy	-0.898477	-0.599575	-0.949629	-0.933894	-0.471588	-0.877615	-0.736442	-0.63077	-0.787266	-0.840866	-0.599053	-0.569958	-0.567448	-0.590896	-0.588599	-0.619557	-0.982983	-0.766253	-1.03816	-1.12859	-0.990991	-0.741724	-0.554416	-1.02067	-0.660727	-0.917832	-0.62133	-0.639282	-0.791098	-0.749021	-0.6979
48_vRhyme_unbinned_13_unknown-taxonomy	-0.132248	-0.159273	-0.610957	-0.0266337	-0.236481	-0.601678	-0.123098	-0.211227	-0.539425	0.0570984	-0.281627	-0.188158	-0.218791	-0.128933	-0.349048	-0.40022	-0.672225	-0.142951	-0.106822	-0.135586	-0.725011	-0.0066793	-0.316716	0.000170956	0.221239	-0.0791532	-0.158802	-0.34725	-0.342138	-0.49973	-0.0199384
48_vRhyme_unbinned_14_unknown-taxonomy	0.433228	0.538427	-0.136268	0.563342	0.533976	-0.0532032	0.478243	0.527232	0.0445702	0.575487	0.468567	0.54119	0.494659	0.5226	0.394111	0.352526	-0.304096	0.504888	0.361117	0.516093	-0.375138	0.985973	0.402452	0.618215	0.657232	0.438389	0.526374	0.370546	0.396737	0.128433	0.578956
48_vRhyme_unbinned_20_Caudoviricetes	0.0694749	0.0991977	0.998658	-0.381428	0.25215	0.8406	0.125638	0.117406	0.82041	-0.295052	0.112197	0.102277	0.281094	0.215337	0.400621	0.389898	1.28099	0.0309922	0.257201	-0.766508	1.23678	-1.75815	0.446764	-0.803405	-0.0143632	-0.0395949	0.0811032	0.444637	0.075929	0.721431	-0.109528
48_vRhyme_unbinned_24_unknown-taxonomy	-1.06195	-0.830121	-0.738791	-1.08992	-0.770415	-0.732504	-0.886003	-0.955569	-0.738272	-0.853907	-0.813875	-0.825451	-0.837329	-0.78877	-0.849837	-0.858705	-0.558642	-1.00224	-1.20907	-1.27497	-0.406752	-1.1024	-0.782974	-1.12877	-0.654086	-0.963894	-0.827929	-0.908319	-1.06423	-0.796901	-0.80636
48_vRhyme_unbinned_26_unknown-taxonomy	-0.460118	-0.444102	-0.370373	-0.470597	-0.442184	-0.377031	-0.442116	-0.464069	-0.389134	-0.43534	-0.437367	-0.445541	-0.445822	-0.437746	-0.440724	-0.437689	-0.327344	-0.460807	-0.476124	-0.485143	-0.294514	-0.501416	-0.432373	-0.47147	-0.420215	-0.441641	-0.443814	-0.44785	-0.465927	-0.407808	-0.435356
48_vRhyme_unbinned_30_Caudoviricetes	-0.804175	-0.506513	-0.270472	-0.91683	-0.41875	-0.303506	-0.556552	-0.688055	-0.304566	-0.552388	-0.517138	-0.509795	-0.491932	-0.412056	-0.517757	-0.545732	0.0306077	-0.744746	-0.941986	-1.28569	0.213314	-1.27908	-0.406552	-1.06078	-0.169933	-0.678098	-0.50419	-0.582542	-0.874985	-0.39924	-0.476063
48_vRhyme_unbinned_31_unknown-taxonomy	-0.243213	-0.0935175	-0.467463	-0.168831	-0.0762709	-0.413254	-0.150704	-0.148534	-0.358733	-0.0732488	-0.127359	-0.0900554	-0.125588	-0.0896697	-0.190676	-0.21763	-0.501396	-0.177696	-0.346333	-0.257825	-0.482568	0.103218	-0.161365	-0.142182	0.0434627	-0.200165	-0.0993784	-0.227976	-0.264322	-0.330789	-0.0567506
48_vRhyme_unbinned_38_Caudoviricetes	-0.737862	-0.634265	-0.67156	-0.730517	-0.614835	-0.659842	-0.661123	-0.690452	-0.653245	-0.628128	-0.636548	-0.6333	-0.645633	-0.61923	-0.663891	-0.671873	-0.613159	-0.707028	-0.808472	-0.808115	-0.553934	-0.681724	-0.635048	-0.733881	-0.538932	-0.692296	-0.634952	-0.691524	-0.749116	-0.670186	-0.612993
48_vRhyme_unbinned_52_unknown-taxonomy	-0.748707	-0.467874	-0.838272	-0.787741	-0.360749	-0.785851	-0.579656	-0.523714	-0.687412	-0.645868	-0.506018	-0.450636	-0.443472	-0.434708	-0.496798	-0.543465	-0.84474	-0.633541	-0.859896	-1.05144	-0.859192	-0.740529	-0.444428	-0.899069	-0.383902	-0.748039	-0.487418	-0.542234	-0.724235	-0.654496	-0.524412
48_vRhyme_unbinned_6_unknown-taxonomy	-0.541609	-0.202411	-0.039158	-0.763576	-0.0549238	-0.0854163	-0.275588	-0.350724	-0.0275213	-0.4121	-0.251633	-0.200512	-0.130602	-0.0782348	-0.16293	-0.220246	0.229859	-0.460008	-0.61471	-1.29226	0.309095	-1.4383	-0.0419757	-1.05381	0.101412	-0.487884	-0.215699	-0.211091	-0.616649	-0.0938532	-0.254286
48_vRhyme_unbinned_9_Caudoviricetes	-0.42435	-0.478351	-0.601256	-0.434963	-0.491422	-0.606429	-0.462099	-0.44781	-0.575792	-0.479861	-0.518993	-0.484491	-0.470432	-0.473309	-0.493776	-0.510339	-0.664024	-0.435637	-0.362035	-0.459028	-0.742415	-0.535499	-0.501444	-0.464662	-0.45914	-0.46047	-0.485837	-0.474131	-0.47026	-0.547803	-0.481309
49_vRhyme_bin_16_Caudoviricetes	-3.24062	-3.43766	-1.72702	-3.41148	-3.51349	-1.92624	-3.25685	-3.57579	-2.23279	-3.20085	-3.26826	-3.46916	-3.43723	-3.3838	-3.2485	-3.13709	-1.13464	-3.4292	-3.21762	-3.27878	-0.730383	-4.16615	-3.2156	-3.3791	-3.34654	-3.05562	-3.38796	-3.2482	-3.28294	-2.51893	-3.33077
49_vRhyme_bin_31_unknown-taxonomy	0.0018605	0.177638	-0.0399497	-0.0304308	0.285651	0.0291224	0.0637692	0.221123	0.0852977	-0.0858196	0.222225	0.213216	0.219585	0.146028	0.252966	0.252315	-0.136121	0.101327	-0.0877662	-0.0482461	-0.177067	0.23985	0.237949	-0.0673999	-0.103495	-0.0687267	0.1566	0.227063	0.183498	0.131169	0.0394451
49_vRhyme_bin_8_Caudoviricetes	-0.529507	-0.490925	-0.531304	-0.567774	-0.477813	-0.544315	-0.491541	-0.516603	-0.518946	-0.503059	-0.527933	-0.49697	-0.481022	-0.460533	-0.50844	-0.530137	-0.500291	-0.522151	-0.516868	-0.690212	-0.514251	-0.747752	-0.483652	-0.631421	-0.378934	-0.523629	-0.496174	-0.510342	-0.58778	-0.521603	-0.483818
49_vRhyme_unbinned_12_Caudoviricetes	-1.6936	-1.69815	-1.19473	-1.8024	-1.68274	-1.25882	-1.6642	-1.74167	-1.32603	-1.71248	-1.65924	-1.7038	-1.67163	-1.6639	-1.61606	-1.59586	-1.00384	-1.72988	-1.6815	-1.85857	-0.905304	-2.16946	-1.59322	-1.86423	-1.67343	-1.65825	-1.69146	-1.61794	-1.70284	-1.40922	-1.70409
49_vRhyme_unbinned_15_Caudoviricetes	-1.21874	-1.1298	-1.10695	-1.2442	-1.05893	-1.06422	-1.20096	-1.08668	-1.06402	-1.31738	-1.05539	-1.1008	-1.09943	-1.16972	-1.03476	-1.01077	-1.15019	-1.16368	-1.28909	-1.16609	-1.14207	-1.00483	-1.06182	-1.23413	-1.42954	-1.26743	-1.14083	-1.05212	-1.041	-1.05289	-1.23923
49_vRhyme_unbinned_19_unknown-taxonomy	1.15526	1.11541	0.686352	1.18574	1.07079	0.682333	1.14626	1.1057	0.768034	1.2198	0.983803	1.09126	1.09712	1.15438	0.9825	0.92295	0.595489	1.14612	1.23931	1.02594	0.471089	1.00726	1.00708	1.13048	1.40901	1.14793	1.10662	1.00286	0.964482	0.823767	1.18955
49_vRhyme_unbinned_22_unknown-taxonomy	-1.05946	-0.877663	-1.01772	-1.06183	-0.833822	-0.99679	-0.929556	-0.960131	-0.962443	-0.900157	-0.899546	-0.875204	-0.885701	-0.845995	-0.927701	-0.952459	-0.947924	-1.00067	-1.15784	-1.23324	-0.888153	-1.03424	-0.87757	-1.10125	-0.712709	-1.00386	-0.882013	-0.968081	-1.08614	-0.973673	-0.858218
49_vRhyme_unbinned_4_unknown-taxonomy	1.1817	1.25074	0.811025	1.20487	1.26804	0.847553	1.21393	1.25564	0.935773	1.21465	1.17862	1.25066	1.24989	1.26172	1.17824	1.13527	0.700776	1.22766	1.18238	1.0855	0.604007	1.26011	1.19128	1.16189	1.3436	1.15375	1.23584	1.17512	1.13173	0.997813	1.24791
49_vRhyme_unbinned_49_unknown-taxonomy	-1.67451	-1.48605	-1.27331	-1.70037	-1.43722	-1.27343	-1.52882	-1.59693	-1.30789	-1.50028	-1.44241	-1.48004	-1.49402	-1.4585	-1.47872	-1.47012	-1.08436	-1.63188	-1.81538	-1.81056	-0.914461	-1.68381	-1.42672	-1.71	-1.38091	-1.57892	-1.48038	-1.53233	-1.64791	-1.37882	-1.46711
49_vRhyme_unbinned_50_unknown-taxonomy	0.621811	0.695296	0.0545605	0.703835	0.704376	0.124869	0.640284	0.718396	0.233158	0.66952	0.619759	0.69972	0.677897	0.682979	0.590414	0.545649	-0.136704	0.685786	0.600378	0.640432	-0.25938	0.985501	0.589221	0.710154	0.749986	0.584127	0.677934	0.583645	0.59419	0.327171	0.695735
49_vRhyme_unbinned_57_unknown-taxonomy	0.829923	0.729042	0.225875	0.912521	0.673011	0.25456	0.749716	0.784976	0.332268	0.808729	0.635295	0.716402	0.704911	0.716674	0.621181	0.584092	0.0255616	0.822221	0.912969	0.927616	-0.133495	1.01923	0.599308	0.937206	0.812807	0.779645	0.718217	0.650487	0.730539	0.419049	0.769072
49_vRhyme_unbinned_66_Caudoviricetes	-1.44495	-1.32811	-1.32962	-1.40437	-1.32509	-1.3165	-1.34966	-1.4172	-1.32989	-1.2567	-1.32179	-1.33058	-1.3615	-1.31307	-1.38494	-1.38679	-1.23039	-1.41726	-1.55198	-1.46455	-1.11604	-1.27773	-1.34701	-1.3674	-1.17053	-1.35741	-1.32235	-1.42501	-1.4702	-1.36559	-1.26753
49_vRhyme_unbinned_68_unknown-taxonomy	0.698536	0.799889	0.560431	0.674081	0.833638	0.572748	0.767241	0.772137	0.636713	0.750131	0.743562	0.79867	0.810148	0.83103	0.757222	0.719543	0.546072	0.739421	0.686476	0.501288	0.503621	0.577357	0.788919	0.596223	0.927841	0.695265	0.7885	0.746376	0.645231	0.660906	0.795274
49_vRhyme_unbinned_69_Caudoviricetes	0.0134145	0.0520106	-0.156779	0.0344717	0.0678949	-0.125086	0.0208309	0.0693072	-0.0888289	0.00659328	0.0407418	0.0588223	0.0522501	0.0395636	0.0360555	0.0258901	-0.230234	0.044943	-0.00610399	0.0306718	-0.27091	0.172949	0.0294362	0.0393171	0.00855587	-0.00988987	0.042922	0.0306964	0.0376276	-0.0555675	0.0306708
49_vRhyme_unbinned_70_unknown-taxonomy	-1.07632	-1.05802	-1.23744	-0.983327	-1.09881	-1.21481	-1.0543	-1.1034	-1.21055	-0.925497	-1.08143	-1.06699	-1.10721	-1.06156	-1.15508	-1.16259	-1.24352	-1.07026	-1.12889	-0.96797	-1.20292	-0.77075	-1.14214	-0.905202	-0.906996	-1.01742	-1.05356	-1.17336	-1.13532	-1.20758	-0.975438
4_vRhyme_bin_9_Corynebacterium-phage-Poushou	-0.267478	-0.309594	0.312055	-0.373994	-0.32342	0.222685	-0.241603	-0.380941	0.130133	-0.240965	-0.278321	-0.326415	-0.296332	-0.260904	-0.24688	-0.224344	0.563382	-0.333145	-0.241148	-0.437529	0.698354	-0.843142	-0.212863	-0.427025	-0.183187	-0.197486	-0.295536	-0.246324	-0.332907	0.0202073	-0.269125
4_vRhyme_unbinned_15_Caudoviricetes	0.202319	0.152607	0.701924	0.10737	0.145932	0.630139	0.206493	0.112792	0.547305	0.181975	0.194009	0.142711	0.170487	0.18236	0.229292	0.255823	0.895506	0.146852	0.229153	0.0922943	1.00024	-0.256808	0.245637	0.0694117	0.183661	0.243888	0.162854	0.233371	0.179807	0.458257	0.165193
4_vRhyme_unbinned_30_unknown-taxonomy	-0.253383	-0.0803462	-0.0187185	-0.358928	0.00595972	-0.0246451	-0.134548	-0.128304	0.00445393	-0.233352	-0.0819786	-0.0706306	-0.0386797	-0.0388991	-0.0346217	-0.0537128	0.0774448	-0.200063	-0.303309	-0.566873	0.10687	-0.581277	0.00864154	-0.484551	-0.0433943	-0.249235	-0.0908808	-0.0598352	-0.232846	-0.0177551	-0.138744
4_vRhyme_unbinned_32_unknown-taxonomy	-0.476336	-0.366485	-0.253777	-0.551849	-0.313769	-0.266118	-0.394384	-0.408987	-0.260323	-0.45161	-0.361605	-0.362112	-0.340963	-0.335525	-0.332405	-0.340846	-0.159605	-0.448496	-0.512446	-0.687848	-0.117783	-0.729601	-0.30031	-0.631781	-0.32667	-0.461018	-0.371538	-0.350871	-0.46929	-0.289349	-0.395929
4_vRhyme_unbinned_6_Caudoviricetes	0.618857	0.553896	1.47037	0.469859	0.540806	1.35007	0.643004	0.469362	1.20931	0.624804	0.620906	0.535869	0.576806	0.609091	0.667357	0.709966	1.81371	0.528132	0.649119	0.427648	2.00808	-0.129741	0.703539	0.410201	0.651945	0.706495	0.574404	0.668566	0.569432	1.05474	0.590556
4_vRhyme_unbinned_8_unknown-taxonomy	-0.801801	-0.64465	-0.466566	-0.878114	-0.580717	-0.477409	-0.684001	-0.715457	-0.485145	-0.72962	-0.622644	-0.637933	-0.623302	-0.609875	-0.607227	-0.610304	-0.322932	-0.763491	-0.879195	-1.02831	-0.230769	-1.02607	-0.563597	-0.951446	-0.587482	-0.759436	-0.646891	-0.640443	-0.780292	-0.533835	-0.668428
5_vRhyme_bin_11_Caudoviricetes	-0.22078	-0.354464	-0.290443	-0.0490848	-0.581665	-0.387453	-0.167546	-0.603557	-0.455024	0.340663	-0.51332	-0.440054	-0.511742	-0.248559	-0.697394	-0.739277	-0.00788745	-0.354813	-0.205683	-0.21766	0.193579	-0.36933	-0.586463	0.0668859	0.644912	0.0667953	-0.31177	-0.712131	-0.725902	-0.562144	0.0658402
5_vRhyme_bin_12_Caudoviricetes	0.245808	0.179815	0.384807	0.393097	-0.0125462	0.29266	0.339304	-0.0855207	0.202973	0.812934	0.0660058	0.104911	0.032989	0.281425	-0.11677	-0.143098	0.724132	0.132256	0.206057	0.229563	0.985566	0.119374	-0.00125621	0.507953	1.10164	0.545954	0.223502	-0.149292	-0.189931	0.0707072	0.568478
5_vRhyme_bin_15_Whiteheadvirus	1.19507	1.2372	0.957145	1.29715	1.14756	0.93632	1.29172	1.08019	0.966678	1.56576	1.10458	1.19417	1.1528	1.31086	0.998523	0.941987	1.06439	1.17534	1.16638	1.07294	1.13357	1.1741	1.08301	1.31517	1.87231	1.34819	1.24987	0.974102	0.895785	0.944478	1.45937
5_vRhyme_bin_5_Caudoviricetes	-0.602421	-0.714205	-0.945378	-0.473431	-0.844339	-0.967504	-0.624483	-0.791546	-0.961933	-0.366264	-0.823129	-0.756431	-0.799205	-0.681636	-0.918477	-0.951187	-0.931087	-0.663507	-0.56273	-0.512877	-0.917826	-0.502214	-0.885838	-0.392616	-0.257299	-0.501159	-0.70051	-0.911825	-0.860157	-0.963842	-0.510133
5_vRhyme_unbinned_1_unknown-taxonomy	0.502055	0.294926	-0.024588	0.827011	0.0215084	-0.049334	0.464509	0.118743	-0.096661	1.04551	0.147418	0.218554	0.0940678	0.326694	-0.105617	-0.134536	0.047113	0.381911	0.494453	0.893276	0.182868	1.07741	-0.0520389	1.1003	1.12839	0.754383	0.335371	-0.115192	0.066426	-0.13126	0.725071
5_vRhyme_unbinned_16_unknown-taxonomy	-0.499989	-0.636892	-0.549672	-0.346189	-0.847833	-0.641916	-0.460734	-0.859713	-0.709028	0.000346019	-0.778718	-0.71554	-0.779464	-0.54179	-0.943733	-0.979127	-0.290237	-0.628318	-0.478772	-0.487276	-0.106661	-0.650988	-0.845719	-0.23796	0.263541	-0.239977	-0.597519	-0.954351	-0.959747	-0.809238	-0.254098
5_vRhyme_unbinned_20_Human-betaherpesvirus-7	-0.30802	-0.350462	-0.288249	-0.168443	-0.510975	-0.353047	-0.226107	-0.56993	-0.410496	0.178648	-0.458243	-0.412558	-0.477603	-0.267777	-0.61828	-0.647643	-0.0357749	-0.392292	-0.346714	-0.314433	0.164456	-0.343571	-0.521565	-0.0686541	0.433121	-0.0613035	-0.316533	-0.64721	-0.678025	-0.505745	-0.0230196
5_vRhyme_unbinned_22_unknown-taxonomy	-0.642658	-0.665448	-0.691758	-0.514	-0.802516	-0.740535	-0.564506	-0.85684	-0.775517	-0.208889	-0.771078	-0.719351	-0.777613	-0.592249	-0.912998	-0.945739	-0.491284	-0.707146	-0.679363	-0.659843	-0.331534	-0.64549	-0.826389	-0.43155	0.033884	-0.431008	-0.638212	-0.939655	-0.972438	-0.847615	-0.37951
5_vRhyme_unbinned_25_Caudoviricetes	-0.532421	-0.643696	-0.543424	-0.350235	-0.869164	-0.636645	-0.462617	-0.908711	-0.71617	0.0622949	-0.788413	-0.727736	-0.808012	-0.540151	-0.98793	-1.02377	-0.235686	-0.661468	-0.546497	-0.507832	0.000578471	-0.615195	-0.873063	-0.215954	0.359097	-0.225837	-0.598391	-1.01218	-1.02474	-0.834893	-0.215558
5_vRhyme_unbinned_26_Whiteheadvirus	-0.149192	-0.165938	-0.302044	0.0228748	-0.335897	-0.354049	-0.0471513	-0.402932	-0.379129	0.402709	-0.313301	-0.233304	-0.308228	-0.0735099	-0.493963	-0.543747	-0.0798038	-0.220839	-0.194596	-0.178822	0.098084	-0.115055	-0.383888	0.121265	0.729246	0.109877	-0.13379	-0.527316	-0.571535	-0.453884	0.193087
5_vRhyme_unbinned_28_Whiteheadvirus	-0.563588	-0.672822	-0.604883	-0.416852	-0.874016	-0.695529	-0.505025	-0.905398	-0.755176	-0.0481836	-0.819304	-0.750776	-0.812982	-0.571366	-0.982904	-1.02317	-0.336201	-0.682865	-0.552115	-0.5911	-0.149483	-0.738038	-0.877187	-0.323042	0.248774	-0.29972	-0.634544	-0.998061	-1.02677	-0.855785	-0.292243
5_vRhyme_unbinned_34_unknown-taxonomy	-0.371525	-0.445798	-0.760077	-0.204628	-0.599913	-0.785612	-0.345643	-0.585948	-0.773362	0.00949365	-0.591544	-0.500531	-0.561196	-0.388497	-0.729888	-0.779571	-0.695706	-0.432365	-0.361066	-0.323007	-0.640661	-0.244286	-0.664833	-0.113281	0.226749	-0.20904	-0.426335	-0.737939	-0.719084	-0.787712	-0.166683
5_vRhyme_unbinned_7_Autographiviridae	0.385957	0.302678	0.470341	0.535346	0.137243	0.409936	0.429858	0.111784	0.323257	0.818406	0.235965	0.246975	0.176315	0.359099	0.074114	0.0680097	0.708934	0.291787	0.343787	0.499435	0.923219	0.466882	0.146217	0.679096	0.952724	0.619251	0.338827	0.0489867	0.0784242	0.222436	0.609068
6_vRhyme_bin_11_Caudoviricetes	-1.40829	-1.2989	-1.31699	-1.47016	-1.26261	-1.33321	-1.31555	-1.35993	-1.30206	-1.33208	-1.3397	-1.30424	-1.28405	-1.24924	-1.31877	-1.34829	-1.23222	-1.38339	-1.42615	-1.67583	-1.21502	-1.71582	-1.27079	-1.56822	-1.12259	-1.38053	-1.30448	-1.33463	-1.47652	-1.31942	-1.29112
6_vRhyme_bin_12_unknown-taxonomy	-0.771789	-0.730306	-0.720455	-0.915257	-0.708817	-0.792743	-0.695391	-0.793492	-0.732745	-0.741564	-0.849138	-0.755843	-0.690386	-0.62731	-0.764632	-0.827922	-0.60738	-0.787306	-0.669457	-1.28339	-0.668597	-1.64559	-0.693148	-1.13416	-0.371301	-0.764695	-0.739261	-0.749	-0.979907	-0.749591	-0.703852
6_vRhyme_bin_22_Caudoviricetes	-0.0788397	-0.391495	-0.330083	-0.0495094	-0.560339	-0.430712	-0.211942	-0.412202	-0.450538	-0.0258811	-0.528214	-0.451796	-0.439453	-0.335103	-0.534	-0.565497	-0.296215	-0.227896	0.137244	-0.0883199	-0.36513	-0.585228	-0.51941	-0.0505676	0.0594666	-0.03347	-0.376778	-0.470724	-0.417729	-0.467688	-0.19829
6_vRhyme_bin_4_unknown-taxonomy	0.653372	0.295192	0.642739	0.610036	0.2464	0.614373	0.371722	0.510461	0.544743	0.204709	0.379885	0.305508	0.342906	0.206813	0.477917	0.54328	0.465821	0.554617	0.84749	1.01246	0.321557	0.598235	0.350179	0.677372	-0.263767	0.486308	0.289948	0.560695	0.807901	0.573302	0.173252
7_vRhyme_bin_10_Cepunavirus	-0.609621	-0.412004	-0.120018	-0.725406	-0.234759	-0.0526452	-0.562782	-0.319575	-0.0814799	-0.87281	-0.218502	-0.345079	-0.321806	-0.489541	-0.140818	-0.0752929	-0.143856	-0.500546	-0.753659	-0.568039	-0.0946959	-0.358906	-0.196624	-0.742652	-1.12011	-0.719089	-0.431903	-0.176099	-0.188519	-0.087531	-0.682815
7_vRhyme_bin_15_Caudoviricetes	-0.318324	-0.0625787	-0.143456	-0.358519	0.100418	-0.0409939	-0.233939	0.000980404	-0.0154352	-0.457899	0.0739163	-0.00103044	-0.00441217	-0.13384	0.102412	0.1373	-0.232623	-0.178154	-0.496518	-0.268187	-0.212296	0.174305	0.0650691	-0.354387	-0.608571	-0.403747	-0.0853795	0.0536348	0.0364396	0.0175452	-0.281244
7_vRhyme_bin_2_unknown-taxonomy	-0.295173	-0.256068	-0.429692	-0.324524	-0.205288	-0.395969	-0.305451	-0.194364	-0.34976	-0.417054	-0.249184	-0.238478	-0.222479	-0.277619	-0.207096	-0.212839	-0.538469	-0.253068	-0.291022	-0.319551	-0.623641	-0.236997	-0.230458	-0.361027	-0.449756	-0.372311	-0.272738	-0.202606	-0.206642	-0.303081	-0.348029
7_vRhyme_bin_7_unknown-taxonomy	0.672239	0.366415	0.453884	0.651452	0.359556	0.480792	0.381944	0.640419	0.456181	0.144929	0.467657	0.397435	0.428875	0.240558	0.573004	0.637399	0.140855	0.625821	0.836328	1.10816	-0.073499	0.913589	0.416601	0.732104	-0.394795	0.441617	0.348509	0.651917	0.935647	0.541254	0.16754
7_vRhyme_bin_8_Caudoviricetes	2.20449	2.15484	1.69824	2.17311	2.19099	1.73801	2.11885	2.29052	1.84618	1.96348	2.09953	2.16816	2.20452	2.12892	2.18345	2.15104	1.43597	2.23718	2.31291	2.16685	1.19352	2.18117	2.13615	2.09514	1.93415	2.04652	2.12628	2.22403	2.24969	1.96048	2.03764
7_vRhyme_unbinned_14_Caudoviricetes	-0.632936	-0.47587	-0.492966	-0.694562	-0.339187	-0.416784	-0.607474	-0.381715	-0.397101	-0.845867	-0.356636	-0.42277	-0.409237	-0.543295	-0.299704	-0.265427	-0.600171	-0.530832	-0.734116	-0.583187	-0.626291	-0.321449	-0.349786	-0.707734	-1.02334	-0.74429	-0.498311	-0.322663	-0.317048	-0.360683	-0.691055
7_vRhyme_unbinned_24_unknown-taxonomy	0.210766	0.254796	0.0911219	0.2035	0.286519	0.11869	0.218077	0.282868	0.155613	0.16393	0.251183	0.265098	0.269835	0.2435	0.267441	0.258929	0.0209636	0.245084	0.199784	0.189787	-0.028817	0.288676	0.258391	0.184393	0.165401	0.171189	0.243337	0.264876	0.255655	0.187745	0.207098
7_vRhyme_unbinned_6_unknown-taxonomy	0.740591	0.935459	0.870451	0.63545	1.07919	0.922093	0.813612	0.989338	0.972714	0.579721	0.997643	0.97687	1.01053	0.91417	1.07555	1.07877	0.812284	0.842726	0.667012	0.576177	0.76868	0.73882	1.06252	0.537	0.581713	0.645636	0.91082	1.05352	0.957221	1.00429	0.745925
7_vRhyme_unbinned_9_Enterococcus-phage-EfV12-phi1	-0.599127	-0.560783	-0.651972	-0.61329	-0.530258	-0.631148	-0.592231	-0.537023	-0.607478	-0.646917	-0.554392	-0.550794	-0.545101	-0.57149	-0.537326	-0.540108	-0.699013	-0.571048	-0.611832	-0.617262	-0.731099	-0.548569	-0.546081	-0.629575	-0.656606	-0.632233	-0.570258	-0.540468	-0.54959	-0.586907	-0.607248
8_vRhyme_bin_10_unknown-taxonomy	-0.719287	-0.597318	-0.352009	-0.753573	-0.542415	-0.342171	-0.64325	-0.636259	-0.384115	-0.685723	-0.519677	-0.580494	-0.586214	-0.604545	-0.527485	-0.499946	-0.242383	-0.683305	-0.826272	-0.742897	-0.123223	-0.651657	-0.516631	-0.743301	-0.711122	-0.68523	-0.596234	-0.563033	-0.607925	-0.433635	-0.639277
8_vRhyme_bin_11_Decurrovirus	-0.76529	-0.568158	-0.407802	-0.830109	-0.467558	-0.380695	-0.65448	-0.598197	-0.392583	-0.761232	-0.488552	-0.540514	-0.535107	-0.573765	-0.473403	-0.454619	-0.321434	-0.692564	-0.893114	-0.876183	-0.227089	-0.719001	-0.458617	-0.864484	-0.742829	-0.757976	-0.575324	-0.516538	-0.609247	-0.425413	-0.661113
8_vRhyme_unbinned_11_unknown-taxonomy	0.021408	-0.104289	0.0475196	0.133704	-0.338385	-0.0971919	0.116854	-0.407766	-0.156655	0.642726	-0.318139	-0.20797	-0.254374	0.0584653	-0.477551	-0.545659	0.430661	-0.135569	0.0805659	-0.209931	0.640467	-0.56667	-0.32365	0.159415	1.13269	0.342647	-0.0590634	-0.487453	-0.610808	-0.292057	0.361162
8_vRhyme_unbinned_25_Caudoviricetes	-0.358643	-0.331205	-0.469309	-0.347267	-0.328076	-0.456673	-0.342739	-0.337272	-0.430743	-0.332448	-0.35411	-0.332136	-0.335556	-0.327238	-0.360328	-0.373713	-0.495813	-0.342881	-0.367278	-0.386026	-0.515956	-0.317171	-0.35383	-0.354195	-0.288664	-0.359441	-0.336523	-0.364845	-0.379508	-0.415241	-0.324605
8_vRhyme_unbinned_27_unknown-taxonomy	0.786899	0.875293	0.552312	0.852244	0.867281	0.583696	0.851366	0.822636	0.631314	0.94406	0.82206	0.869052	0.841673	0.889788	0.768397	0.738032	0.529284	0.823034	0.730623	0.756889	0.532857	0.993304	0.798294	0.868377	1.07045	0.830728	0.871945	0.745297	0.713902	0.653673	0.935461
8_vRhyme_unbinned_28_unknown-taxonomy	2.42112	2.33304	1.93121	2.38297	2.36128	1.96317	2.30961	2.48428	2.06134	2.14368	2.28379	2.34554	2.38643	2.30245	2.37707	2.3506	1.66371	2.43984	2.55157	2.40838	1.41256	2.36245	2.32036	2.30869	2.07784	2.25231	2.3052	2.42615	2.47108	2.17383	2.21052
8_vRhyme_unbinned_35_Caudoviricetes	-1.18634	-0.946123	-0.945845	-1.21102	-0.857817	-0.907767	-1.03739	-1.01532	-0.898046	-1.07495	-0.900638	-0.925155	-0.936357	-0.938153	-0.920634	-0.919694	-0.856336	-1.10066	-1.3423	-1.31876	-0.750708	-1.0481	-0.884197	-1.23569	-0.972441	-1.14323	-0.951904	-0.976179	-1.08928	-0.924063	-0.990512
9_vRhyme_unbinned_19_unknown-taxonomy	-0.970693	-0.737272	-1.09779	-0.947162	-0.663597	-1.03254	-0.837169	-0.785461	-0.961946	-0.845197	-0.75091	-0.720188	-0.739552	-0.731545	-0.782442	-0.81041	-1.12582	-0.869055	-1.10171	-1.08819	-1.11126	-0.695302	-0.749097	-0.972247	-0.696195	-0.953285	-0.750526	-0.829632	-0.924331	-0.931149	-0.765637
9_vRhyme_unbinned_21_unknown-taxonomy	3.58973	3.48901	2.7696	3.73936	3.39458	2.80835	3.52236	3.5113	2.90971	3.68572	3.34499	3.46376	3.42891	3.48738	3.28362	3.2257	2.54708	3.58072	3.66481	3.71644	2.38258	3.91793	3.27853	3.79529	3.75883	3.57749	3.48123	3.30785	3.39899	3.01209	3.60361
9_vRhyme_unbinned_28_Caudoviricetes	0.394082	1.3027	1.15454	0.210449	1.80894	1.41018	0.799888	1.35167	1.49973	0.196336	1.64398	1.46639	1.4734	1.18388	1.7251	1.78779	1.09799	0.819012	-0.168066	0.156569	1.24851	1.36917	1.70716	0.0967679	0.101427	0.24199	1.2451	1.55325	1.28749	1.54116	0.731368
9_vRhyme_unbinned_6_unknown-taxonomy	-0.579501	0.0719689	0.428467	-0.835372	0.440634	0.527073	-0.236567	0.0339892	0.542093	-0.690825	0.309684	0.17205	0.21914	0.0535957	0.417071	0.460216	0.61018	-0.32119	-0.941758	-1.03814	0.803567	-0.55725	0.452492	-1.02679	-0.599374	-0.635164	0.0393474	0.296208	-0.0354779	0.486124	-0.308421
AF037218.1	-0.14465	-0.169223	-0.189299	-0.0132444	-0.308049	-0.238013	-0.0673479	-0.3615	-0.275463	0.291991	-0.273027	-0.223242	-0.282924	-0.0970085	-0.417366	-0.448856	0.0130273	-0.210142	-0.183193	-0.153392	0.176533	-0.136397	-0.331203	0.0736857	0.529717	0.0691804	-0.141447	-0.444461	-0.473658	-0.348924	0.118887

## Sheet: bacteria_votu_conditionals
Supplemental Table S8: MMvec Conditionals (Bacteria-vOTU conditional probabilities)
featureid	10_vRhyme_bin_12_unknown-taxonomy	10_vRhyme_bin_6_Caudoviricetes	10_vRhyme_unbinned_14_unknown-taxonomy	10_vRhyme_unbinned_16_unknown-taxonomy	10_vRhyme_unbinned_17_Caudoviricetes	10_vRhyme_unbinned_3_unknown-taxonomy	11_vRhyme_bin_16_Caudoviricetes	11_vRhyme_bin_17_Caudoviricetes	11_vRhyme_bin_2_Caudoviricetes	11_vRhyme_bin_6_Caudoviricetes	11_vRhyme_bin_7_Caudoviricetes	11_vRhyme_unbinned_1_unknown-taxonomy	11_vRhyme_unbinned_10_unknown-taxonomy	11_vRhyme_unbinned_14_Caudoviricetes	12_vRhyme_bin_17_unknown-taxonomy	12_vRhyme_bin_19_Caudoviricetes	12_vRhyme_unbinned_11_unknown-taxonomy	12_vRhyme_unbinned_20_unknown-taxonomy	12_vRhyme_unbinned_26_unknown-taxonomy	12_vRhyme_unbinned_27_unknown-taxonomy	12_vRhyme_unbinned_3_unknown-taxonomy	12_vRhyme_unbinned_33_Caudoviricetes	12_vRhyme_unbinned_42_Caudoviricetes	12_vRhyme_unbinned_43_Caudoviricetes	12_vRhyme_unbinned_5_Caudoviricetes	12_vRhyme_unbinned_8_uncultured-phage-cr61-1	13_vRhyme_unbinned_15_Caudoviricetes	13_vRhyme_unbinned_24_unknown-taxonomy	13_vRhyme_unbinned_25_Caudoviricetes	13_vRhyme_unbinned_28_Caudoviricetes	13_vRhyme_unbinned_29_unknown-taxonomy	13_vRhyme_unbinned_3_Microviridae	13_vRhyme_unbinned_5_unknown-taxonomy	13_vRhyme_unbinned_8_unknown-taxonomy	14_vRhyme_bin_4_Mollyvirus-molly	14_vRhyme_bin_6_Caudoviricetes	14_vRhyme_unbinned_18_unknown-taxonomy	14_vRhyme_unbinned_20_unknown-taxonomy	14_vRhyme_unbinned_22_unknown-taxonomy	14_vRhyme_unbinned_27_unknown-taxonomy	14_vRhyme_unbinned_28_unknown-taxonomy	14_vRhyme_unbinned_29_unknown-taxonomy	14_vRhyme_unbinned_3_Caudoviricetes	14_vRhyme_unbinned_40_unknown-taxonomy	14_vRhyme_unbinned_47_Streptococcus-phage-PH10	14_vRhyme_unbinned_51_unknown-taxonomy	14_vRhyme_unbinned_53_unknown-taxonomy	14_vRhyme_unbinned_63_Jarrellvirus	14_vRhyme_unbinned_7_unknown-taxonomy
Abiotrophia_defectiva	1.36921	1.63373	1.12469	1.55484	1.15484	1.22984	0.989041	0.682025	0.877055	0.798641	1.51539	1.31759	1.02605	0.601591	1.29711	1.17407	0.621948	1.00578	0.948479	1.228	1.3505	1.33896	0.93948	1.2348	1.39646	0.786054	1.27757	1.63312	1.85459	3.34328	1.11976	1.84161	1.38717	1.79086	2.47447	1.34098	0.821829	2.04138	0.939822	2.18736	1.64934	2.10378	1.31995	1.21289	1.74601	0.796117	1.81917	2.51222	0.948112
Actinobacillus_unclassified	-0.864267	-1.2677	-1.31308	-0.904775	-1.16246	-0.92406	-0.669903	-0.795139	-0.824628	-0.666975	-0.871893	-1.2099	-0.885873	-0.469595	0.246395	-0.70641	-0.977398	-0.507821	-0.622388	-0.731209	-0.698882	0.367789	-0.522077	0.204389	0.446625	-0.232537	-1.40657	-0.878328	-0.926052	-0.431919	-0.992276	-0.753166	-0.589392	-1.00546	0.386772	-0.584681	-0.919394	-1.62111	-1.02413	-0.986607	-0.870049	-0.942019	-1.72686	-1.05558	-1.42799	-1.39336	-1.00175	-1.4449	-0.88957
Actinomyces_graevenitzii	0.772855	1.14776	0.519211	0.699333	0.352236	0.84002	0.725286	0.696229	0.793091	0.748885	0.207494	0.0617784	0.793318	1.03499	2.45725	0.911665	0.763616	0.832873	1.04893	0.849396	0.929861	2.70559	0.857542	2.29967	2.86504	1.6417	-0.113343	0.707723	1.04045	0.993706	0.67349	0.813907	0.79787	0.841051	1.0152	0.764472	0.960662	0.409356	0.943097	0.955272	1.02635	0.742195	0.265095	0.635533	0.350914	0.606277	1.01517	0.816281	0.66718
Actinomyces_johnsonii	-2.21935	-2.48518	-2.17912	-2.2554	-2.25611	-2.36684	-2.11537	-1.95449	-2.28512	-1.964	-2.00665	-2.03254	-2.33655	-2.2238	-2.70904	-2.3072	-2.15408	-1.96831	-2.15944	-2.30971	-2.2994	-2.73615	-1.9012	-2.58195	-2.79488	-2.37699	-1.97014	-2.1916	-2.42074	-2.07163	-2.34613	-2.11202	-2.21061	-2.35008	-1.84842	-1.92068	-2.42993	-2.12751	-2.27392	-2.28517	-2.3347	-2.24034	-2.28647	-2.2959	-2.0646	-2.0352	-2.25295	-2.28842	-1.97855
Actinomyces_massiliensis	-2.029	-2.17808	-2.03907	-2.07532	-2.14424	-2.14401	-1.95078	-1.81318	-2.08366	-1.81266	-1.95933	-2.00698	-2.12781	-1.98529	-2.12774	-2.08019	-1.97193	-1.80149	-1.92292	-2.09495	-2.06956	-2.10184	-1.73703	-2.04797	-2.12161	-1.99757	-1.98525	-2.01776	-2.14931	-1.85896	-2.15941	-1.92748	-2.02069	-2.12735	-1.67204	-1.77233	-2.17472	-2.01085	-2.03912	-2.04644	-2.0775	-2.05218	-2.17961	-2.12196	-1.97102	-1.89295	-2.0055	-2.07043	-1.83871
Actinomyces_naeslundii	-2.11076	-1.84449	-2.09112	-2.21937	-2.46692	-2.21145	-2.12707	-1.86699	-2.20596	-1.89142	-2.4343	-2.4482	-2.24319	-2.0484	-1.53937	-2.16812	-1.97272	-1.89014	-1.8562	-2.22673	-2.13984	-1.3682	-1.76124	-1.51322	-1.31657	-1.71901	-2.44724	-2.13446	-2.05908	-1.88143	-2.3305	-1.97214	-2.22152	-2.13802	-2.00004	-1.85457	-2.17165	-1.96483	-1.91381	-1.92765	-1.9862	-2.12624	-2.29519	-2.26668	-2.04954	-1.75083	-1.81032	-1.83248	-1.87922
Actinomyces_odontolyticus	0.542486	0.578171	0.362463	0.535051	0.418692	0.595853	0.553745	0.447747	0.588048	0.495527	0.380046	0.273726	0.59028	0.700041	1.28728	0.644937	0.485913	0.553553	0.626699	0.630498	0.644836	1.36519	0.524734	1.20249	1.43256	0.908483	0.167654	0.516636	0.637954	0.621812	0.54709	0.532118	0.623624	0.560513	0.781188	0.499734	0.641665	0.22866	0.542039	0.550075	0.618363	0.518831	0.251362	0.501795	0.254779	0.291481	0.542234	0.39536	0.424126
Actinomyces_oris	-1.99943	-2.04293	-2.119	-2.10209	-2.36264	-2.14538	-1.90937	-1.70844	-2.07942	-1.68667	-2.15001	-2.28125	-2.1445	-1.82968	-1.41446	-2.02122	-1.91741	-1.63439	-1.71958	-2.07141	-1.99538	-1.26399	-1.52352	-1.3627	-1.22342	-1.57631	-2.32214	-2.00959	-2.05693	-1.63465	-2.24426	-1.82384	-1.98367	-2.1125	-1.3683	-1.61585	-2.14058	-2.10938	-1.93499	-1.93278	-1.95576	-2.04148	-2.43821	-2.20114	-2.08295	-1.85319	-1.84427	-2.01677	-1.75627
Actinomyces_viscosus	-1.42276	-1.29513	-1.25419	-1.53309	-1.67808	-1.61013	-1.40787	-1.02464	-1.56854	-1.08724	-1.52992	-1.47206	-1.62428	-1.48099	-1.61796	-1.58443	-1.22438	-1.13172	-1.22305	-1.62991	-1.5555	-1.52493	-0.964368	-1.48393	-1.54806	-1.38246	-1.36917	-1.41664	-1.51959	-1.21963	-1.67795	-1.24741	-1.58476	-1.51036	-1.36749	-1.04192	-1.62825	-1.01957	-1.25507	-1.28237	-1.40464	-1.42964	-1.4025	-1.56617	-1.09531	-0.827638	-1.15315	-1.07915	-1.02802
Aggregatibacter_aphrophilus	-2.10374	-2.52388	-2.08288	-2.08204	-1.95153	-2.19667	-1.98548	-1.96835	-2.11462	-1.96225	-1.71571	-1.74034	-2.14751	-2.13081	-2.88031	-2.15597	-2.1134	-1.96468	-2.17611	-2.12723	-2.16416	-2.99836	-1.96812	-2.76842	-3.08368	-2.45911	-1.68262	-2.06447	-2.33612	-2.08017	-2.11205	-2.07183	-2.02883	-2.22397	-1.77194	-1.93954	-2.27962	-2.11047	-2.26736	-2.27518	-2.28805	-2.1208	-2.08817	-2.09846	-1.99621	-2.1254	-2.30593	-2.34137	-1.98874
Aggregatibacter_segnis	-1.34301	-2.08583	-1.39922	-1.18387	-0.765835	-1.2839	-1.20194	-1.55392	-1.21182	-1.50313	-0.596366	-0.631257	-1.19524	-1.39846	-2.61716	-1.28671	-1.54328	-1.49185	-1.71728	-1.18717	-1.33298	-2.93176	-1.67152	-2.56823	-3.06192	-2.08465	-0.607744	-1.28399	-1.60953	-1.61271	-1.06043	-1.50036	-1.10284	-1.42081	-1.10858	-1.53259	-1.39889	-1.63706	-1.75415	-1.75112	-1.66275	-1.35188	-1.17151	-1.14477	-1.40675	-1.9029	-1.93334	-1.98671	-1.5665
Aggregatibacter_unclassified	-1.99024	-2.42892	-2.30626	-2.04249	-2.24411	-2.11744	-1.78951	-1.79118	-1.99944	-1.70025	-1.8898	-2.15877	-2.07376	-1.69599	-1.40325	-1.92069	-2.03842	-1.58234	-1.77047	-1.9421	-1.90968	-1.32194	-1.55379	-1.36601	-1.29271	-1.59095	-2.27323	-1.9859	-2.14243	-1.575	-2.161	-1.84426	-1.78167	-2.1664	-0.844465	-1.61283	-2.14776	-2.50471	-2.13567	-2.11089	-2.05265	-2.05866	-2.68004	-2.17972	-2.32858	-2.28117	-2.10277	-2.45407	-1.87482
Alloprevotella_rava	0.49433	1.11138	0.294397	0.486021	0.258695	0.728459	0.325073	0.119004	0.592608	0.15892	-0.173191	-0.222323	0.657832	0.67199	2.23337	0.693755	0.42387	0.21194	0.608911	0.65304	0.694722	2.4367	0.149261	1.96813	2.61737	1.27791	-0.411453	0.411391	0.931119	0.421452	0.58915	0.379879	0.483901	0.70726	0.121953	0.105488	0.896805	0.161155	0.698611	0.704021	0.814587	0.494272	0.267237	0.503361	0.0334116	0.189872	0.712931	0.633511	0.130445
Alloprevotella_tannerae	1.21003	1.3199	1.16169	1.36064	1.62196	1.51185	1.0875	0.632342	1.4014	0.660521	1.23374	1.30102	1.5054	1.15866	1.27138	1.38208	1.01218	0.653261	0.88366	1.44185	1.33946	1.13608	0.440511	1.07845	1.16038	1.03141	1.22532	1.18958	1.42119	0.721685	1.60483	0.914995	1.29364	1.40747	0.524251	0.549506	1.56828	0.959694	1.11025	1.10577	1.23779	1.23794	1.51581	1.47577	0.956524	0.650391	0.958782	1.02883	0.673742
Alloprevotella_unclassified	-0.93582	-1.42978	-1.25248	-0.795813	-0.602655	-0.759977	-0.837495	-1.34649	-0.739781	-1.23168	-0.59531	-0.766948	-0.703555	-0.765976	-0.815259	-0.714531	-1.21502	-1.1376	-1.16269	-0.648067	-0.755893	-0.966397	-1.35608	-0.936752	-0.962838	-1.00832	-0.917579	-0.929223	-0.957561	-1.09366	-0.644446	-1.11945	-0.618527	-0.929131	-0.520226	-1.26234	-0.775374	-1.65619	-1.27362	-1.24724	-1.06201	-0.964319	-1.17436	-0.797245	-1.44554	-1.83687	-1.42845	-1.66345	-1.38028
Atopobium_parvulum	2.5071	3.17011	2.84386	2.52075	2.62745	2.64145	2.26104	2.33934	2.49951	2.23256	2.18724	2.47732	2.57444	2.23506	2.28994	2.43538	2.6132	2.10606	2.37864	2.43121	2.43184	2.2894	2.11611	2.22592	2.29844	2.31689	2.58174	2.47969	2.74488	2.09923	2.62861	2.37722	2.23163	2.71429	1.21476	2.13605	2.71631	3.08464	2.77431	2.72711	2.66052	2.56844	3.17642	2.66174	2.8442	2.93582	2.76811	3.13207	2.42594
Atopobium_rimae	0.755419	1.36571	1.12086	0.798737	0.989786	0.915051	0.504855	0.530445	0.768636	0.420412	0.52945	0.846514	0.855353	0.440561	0.28998	0.684642	0.837344	0.281692	0.54603	0.697459	0.673031	0.234563	0.261546	0.227168	0.221981	0.412352	0.967124	0.735764	0.974938	0.257948	0.939485	0.584315	0.490022	0.973702	-0.642427	0.308863	0.977508	1.35012	0.980805	0.931394	0.871247	0.823881	1.53182	0.962029	1.12148	1.13516	0.944619	1.34281	0.62541
Bacteroidetes_oral_taxon_274	-1.01571	-1.25079	-1.01598	-1.07576	-1.15225	-1.18241	-0.902785	-0.708772	-1.09499	-0.710599	-0.880643	-0.94015	-1.15697	-0.971571	-1.25943	-1.09654	-0.937316	-0.699126	-0.88456	-1.1132	-1.08228	-1.23852	-0.610323	-1.13737	-1.27619	-1.02678	-0.899176	-0.995053	-1.20128	-0.78399	-1.19382	-0.87394	-1.00441	-1.15796	-0.521245	-0.653138	-1.23448	-0.968116	-1.04283	-1.05051	-1.09969	-1.04474	-1.19835	-1.13873	-0.908237	-0.8174	-0.99787	-1.07636	-0.742494
Campylobacter_concisus	1.0891	1.60133	1.2489	0.989749	0.796991	1.0393	0.976955	1.26588	0.989699	1.19821	0.662449	0.767053	0.982567	1.03309	1.5124	0.998744	1.26604	1.14745	1.28056	0.941257	1.02525	1.67353	1.27824	1.51847	1.72295	1.37154	0.814931	1.05777	1.22579	1.15403	0.921606	1.17544	0.870255	1.14217	0.686069	1.19775	1.10293	1.47492	1.38239	1.35299	1.26491	1.10083	1.18633	0.999473	1.29771	1.61869	1.48244	1.61204	1.28945
Campylobacter_gracilis	-2.66659	-2.40959	-2.56526	-2.78425	-3.00308	-2.80801	-2.68174	-2.34265	-2.79278	-2.39049	-2.93598	-2.90692	-2.83782	-2.66474	-2.39407	-2.77794	-2.48654	-2.41459	-2.42093	-2.8358	-2.74699	-2.24294	-2.25764	-2.32119	-2.2194	-2.40554	-2.85652	-2.68011	-2.66494	-2.44568	-2.91516	-2.50551	-2.82124	-2.71313	-2.62682	-2.35057	-2.78745	-2.36933	-2.4547	-2.4765	-2.57139	-2.67618	-2.74703	-2.82338	-2.46804	-2.1549	-2.34269	-2.30775	-2.34795
Campylobacter_showae	-0.686238	-1.18083	-0.972926	-0.629316	-0.586157	-0.657123	-0.538635	-0.805225	-0.588343	-0.708377	-0.408626	-0.607459	-0.603036	-0.486877	-0.512695	-0.550571	-0.854022	-0.613233	-0.7317	-0.519445	-0.569258	-0.57872	-0.717899	-0.545319	-0.57843	-0.623659	-0.722598	-0.674971	-0.791891	-0.603569	-0.60032	-0.721264	-0.426512	-0.769199	0.0289882	-0.686859	-0.689834	-1.26662	-0.945933	-0.922953	-0.804888	-0.730063	-1.07764	-0.686051	-1.06991	-1.27796	-1.02021	-1.28562	-0.858499
candidate_division_TM7_single_cell_isolate_TM7b	2.79529	2.5915	3.09089	2.95217	3.46982	2.91594	2.73633	2.5371	2.88156	2.47819	3.32351	3.56287	2.94974	2.4588	1.07622	2.73593	2.72434	2.36377	2.31874	2.83029	2.69202	0.749962	2.22615	1.12116	0.601994	1.78597	3.71949	2.84293	2.67581	2.21316	3.13433	2.5658	2.76469	2.86628	1.93194	2.37947	2.84133	3.12837	2.62103	2.58548	2.57765	2.84558	3.59946	3.1083	3.14519	2.74589	2.45615	2.75587	2.60221
candidate_division_TM7_single_cell_isolate_TM7c	2.93101	2.70053	3.19357	3.09059	3.59984	3.05729	2.88176	2.65784	3.02622	2.60897	3.46207	3.67988	3.09366	2.61944	1.28659	2.88815	2.84462	2.50556	2.45918	2.98308	2.84337	0.963393	2.35948	1.32255	0.821281	1.95682	3.82049	2.97742	2.81352	2.36384	3.27459	2.6996	2.92296	2.99862	2.13402	2.51272	2.98411	3.20316	2.74077	2.70867	2.71302	2.97736	3.68575	3.23983	3.2338	2.82467	2.57268	2.8443	2.7179
Candidatus_Prevotella_conceptionensis	-2.23995	-2.50415	-2.26823	-2.14247	-1.91348	-2.14575	-2.21353	-2.45561	-2.14287	-2.43064	-1.94049	-1.93479	-2.11208	-2.27534	-2.73862	-2.17888	-2.36147	-2.43003	-2.46424	-2.12571	-2.20757	-2.89529	-2.54981	-2.76344	-2.9419	-2.57816	-1.94102	-2.22205	-2.29689	-2.46931	-2.03513	-2.37277	-2.12864	-2.22472	-2.32179	-2.47034	-2.17687	-2.40842	-2.42234	-2.42615	-2.36032	-2.23835	-2.09296	-2.09793	-2.3194	-2.58349	-2.53082	-2.53331	-2.45082
Capnocytophaga_gingivalis	-0.444942	-0.510787	-0.687162	-0.454756	-0.593246	-0.408966	-0.394627	-0.519229	-0.394991	-0.452234	-0.566307	-0.723365	-0.404242	-0.235939	0.374167	-0.325281	-0.520954	-0.3715	-0.336449	-0.339773	-0.325051	0.456076	-0.403809	0.294454	0.525686	-0.02939	-0.851581	-0.468151	-0.381377	-0.300112	-0.458097	-0.436532	-0.316279	-0.458209	0.00618215	-0.433361	-0.371944	-0.866856	-0.486986	-0.472097	-0.389065	-0.479947	-0.855626	-0.511331	-0.801584	-0.777078	-0.486771	-0.698768	-0.557761
Capnocytophaga_granulosa	-2.03504	-1.8312	-1.83925	-2.09489	-2.13635	-2.12295	-2.07807	-1.8241	-2.12616	-1.89006	-2.13715	-2.02645	-2.14345	-2.14765	-2.31066	-2.15846	-1.88808	-1.9516	-1.9592	-2.18328	-2.14307	-2.26993	-1.84867	-2.23324	-2.29225	-2.10799	-1.92876	-2.03382	-2.05811	-2.02102	-2.15644	-1.96092	-2.19797	-2.04659	-2.31167	-1.88622	-2.12403	-1.63606	-1.88226	-1.91253	-2.00584	-2.02463	-1.83847	-2.07846	-1.73256	-1.56312	-1.82757	-1.6884	-1.80513
Capnocytophaga_ochracea	-1.81889	-1.63206	-1.58301	-1.87467	-1.88284	-1.91641	-1.86274	-1.59093	-1.91697	-1.66709	-1.87532	-1.74042	-1.93429	-1.96678	-2.27774	-1.96359	-1.66142	-1.74194	-1.76758	-1.98372	-1.94923	-2.25917	-1.63565	-2.18144	-2.29826	-1.98346	-1.61882	-1.81163	-1.86648	-1.83157	-1.93553	-1.74655	-1.99681	-1.83514	-2.15162	-1.66595	-1.92832	-1.35498	-1.67086	-1.70488	-1.81103	-1.80426	-1.55294	-1.84915	-1.4541	-1.29904	-1.62053	-1.44961	-1.56699
Capnocytophaga_unclassified	1.24359	0.91285	1.08937	1.2461	1.22588	1.19493	1.36157	1.30212	1.26287	1.3523	1.41797	1.28865	1.23088	1.37163	1.29406	1.2854	1.18949	1.40791	1.28214	1.29241	1.28211	1.27746	1.39078	1.32026	1.26825	1.3015	1.24035	1.25507	1.12581	1.38379	1.21348	1.28302	1.38064	1.14752	1.80952	1.38619	1.16217	0.955062	1.10731	1.11576	1.15895	1.20848	0.955301	1.1904	1.07658	1.01628	1.08949	0.916626	1.26065
Cardiobacterium_hominis	-2.55404	-3.20115	-2.87169	-2.58619	-2.71319	-2.7107	-2.30013	-2.32468	-2.55837	-2.22621	-2.25853	-2.54252	-2.64314	-2.2727	-2.33033	-2.49799	-2.62439	-2.10622	-2.38776	-2.50164	-2.49276	-2.3137	-2.09293	-2.25022	-2.3238	-2.33382	-2.63656	-2.53052	-2.80797	-2.14068	-2.70814	-2.4062	-2.29809	-2.77865	-1.258	-2.13046	-2.78053	-3.09775	-2.79172	-2.76503	-2.70537	-2.62745	-3.23296	-2.72872	-2.86278	-2.9019	-2.78306	-3.15261	-2.41647
Catonella_morbi	-1.00663	-1.17281	-0.949234	-0.93733	-0.733914	-0.953482	-1.00123	-1.12693	-0.953412	-1.13114	-0.760147	-0.706641	-0.930418	-1.09274	-1.61138	-1.00162	-1.06297	-1.15686	-1.19309	-0.960585	-1.02228	-1.74576	-1.2287	-1.60217	-1.80054	-1.36899	-0.670215	-0.987945	-1.07007	-1.21801	-0.860927	-1.10225	-0.96967	-0.995201	-1.20511	-1.16654	-0.985313	-0.993967	-1.11832	-1.13142	-1.10976	-0.998193	-0.777456	-0.887726	-0.950711	-1.13644	-1.19728	-1.13651	-1.11307
Corynebacterium_durum	-2.302	-2.98718	-2.39728	-2.40732	-2.55137	-2.65414	-2.01065	-1.68805	-2.44471	-1.65865	-1.89718	-2.09212	-2.58155	-2.15398	-2.81583	-2.43511	-2.19941	-1.60113	-2.04813	-2.45779	-2.40946	-2.80042	-1.44773	-2.56058	-2.88537	-2.33568	-2.03921	-2.24884	-2.74034	-1.75924	-2.65543	-2.005	-2.1882	-2.63418	-0.984831	-1.522	-2.78554	-2.38274	-2.46	-2.45514	-2.52807	-2.37066	-2.81654	-2.56444	-2.18729	-2.08176	-2.38135	-2.62882	-1.7753
Corynebacterium_matruchotii	-0.856788	-1.11209	-0.672531	-0.823351	-0.606476	-0.925862	-0.812501	-0.745545	-0.88175	-0.786951	-0.48513	-0.385692	-0.892219	-1.02317	-2.00051	-0.964868	-0.820694	-0.847725	-1.00935	-0.929192	-0.975577	-2.15598	-0.843669	-1.87673	-2.26631	-1.42145	-0.258394	-0.814924	-1.05909	-0.993322	-0.82096	-0.865593	-0.88619	-0.923087	-0.992866	-0.795949	-1.00578	-0.587882	-0.952234	-0.977225	-1.03135	-0.84734	-0.530972	-0.784131	-0.54831	-0.678154	-0.998501	-0.873966	-0.731846
Cryptobacterium_curtum	-1.30224	-0.46043	-0.69403	-1.21793	-0.849038	-1.07207	-1.6732	-1.63466	-1.28538	-1.81223	-1.51749	-1.0049	-1.15253	-1.83943	-2.38112	-1.43845	-1.18053	-2.04044	-1.68578	-1.40428	-1.46023	-2.52198	-2.07935	-2.4437	-2.57609	-2.01855	-0.784485	-1.31713	-1.02589	-2.10598	-0.997031	-1.57304	-1.70821	-0.983652	-3.47753	-1.98469	-1.00465	-0.323253	-1.00147	-1.07616	-1.18249	-1.1898	-0.0105694	-0.955941	-0.656852	-0.699234	-1.07226	-0.423006	-1.48336
Dialister_invisus	0.899003	1.3508	1.15931	0.936249	1.08355	1.02982	0.711608	0.709227	0.918503	0.631136	0.729315	0.961069	0.985995	0.67252	0.58402	0.857577	0.950371	0.530809	0.735882	0.86883	0.847103	0.540382	0.506725	0.527764	0.534154	0.652956	1.04307	0.882604	1.07039	0.514834	1.05009	0.760905	0.710607	1.06663	-0.145846	0.544363	1.07982	1.31348	1.06058	1.02264	0.98683	0.94841	1.47057	1.05986	1.14726	1.14753	1.02672	1.31538	0.779268
Eikenella_corrodens	-1.96657	-2.86183	-2.46625	-1.8884	-1.85311	-1.96424	-1.68687	-2.08781	-1.82603	-1.92053	-1.47394	-1.83692	-1.86798	-1.61038	-1.68058	-1.75546	-2.23563	-1.7504	-1.99882	-1.70918	-1.78109	-1.77747	-1.90238	-1.70681	-1.78165	-1.83571	-2.02786	-1.9417	-2.18708	-1.73464	-1.8778	-1.97967	-1.51978	-2.14363	-0.586372	-1.86231	-2.03388	-2.9495	-2.41392	-2.36688	-2.18168	-2.04513	-2.7057	-2.00843	-2.60139	-2.92722	-2.51784	-2.99482	-2.18741
Escherichia_unclassified	-3.18664	-3.39773	-3.35385	-3.18857	-3.24508	-3.20268	-3.10236	-3.17682	-3.15894	-3.1263	-3.12654	-3.25173	-3.1804	-3.0445	-2.89023	-3.1235	-3.24186	-3.06825	-3.1288	-3.12426	-3.12544	-2.87301	-3.08854	-2.9012	-2.8556	-3.01734	-3.32121	-3.18785	-3.23371	-3.06054	-3.20802	-3.16165	-3.06618	-3.24632	-2.71608	-3.10114	-3.20904	-3.49011	-3.27807	-3.26932	-3.21708	-3.21874	-3.48581	-3.23868	-3.39899	-3.42477	-3.28886	-3.45759	-3.21335
Eubacterium_brachy	0.967629	1.84025	1.53218	0.896123	0.922909	0.960309	0.688083	1.11112	0.827992	0.926704	0.53963	0.945169	0.870426	0.567066	0.408103	0.730744	1.26	0.732565	0.961547	0.69193	0.751279	0.468284	0.88608	0.458993	0.447077	0.703085	1.1716	0.947275	1.15031	0.653295	0.898925	0.963894	0.498075	1.13698	-0.536255	0.853383	1.02149	2.03636	1.41388	1.34232	1.14824	1.04261	1.8224	1.03823	1.68702	1.99948	1.49496	2.01314	1.21566
Eubacterium_infirmum	1.83937	1.70441	1.59549	1.9422	2.04052	2.04211	1.84134	1.42429	2.00681	1.50647	1.8888	1.7836	2.05837	1.9763	2.33187	2.04317	1.62797	1.57439	1.68528	2.08166	2.01265	2.2706	1.39906	2.16949	2.31886	1.95673	1.63801	1.8208	1.95891	1.65939	2.09132	1.66116	2.03876	1.92108	1.90516	1.45994	2.08063	1.29367	1.67141	1.68765	1.8433	1.82599	1.68496	1.96147	1.38937	1.14948	1.56078	1.41064	1.41242
Eubacterium_yurii	-2.69449	-3.35181	-3.22399	-2.68398	-2.84118	-2.72401	-2.44477	-2.72039	-2.60038	-2.5582	-2.49116	-2.88025	-2.65701	-2.26886	-1.78788	-2.48761	-2.89643	-2.37422	-2.55076	-2.48319	-2.49456	-1.74832	-2.45678	-1.83625	-1.69342	-2.20131	-3.10253	-2.69441	-2.82211	-2.3084	-2.7322	-2.63263	-2.30893	-2.86045	-1.25563	-2.47928	-2.74836	-3.65181	-3.00029	-2.9526	-2.78778	-2.78045	-3.60272	-2.83688	-3.36932	-3.49543	-3.03314	-3.54325	-2.82704
Filifactor_alocis	-1.88573	-1.31572	-1.74804	-1.92886	-2.03083	-1.81831	-2.04909	-1.9342	-1.91346	-1.99051	-2.31948	-2.1907	-1.87988	-1.95989	-1.40084	-1.90859	-1.78559	-2.04254	-1.81426	-1.94471	-1.89734	-1.28508	-1.99219	-1.47273	-1.22232	-1.65392	-2.17498	-1.92584	-1.65858	-1.99887	-1.90511	-1.91035	-2.07468	-1.75269	-2.55233	-2.03202	-1.73089	-1.5964	-1.62515	-1.65252	-1.69097	-1.86127	-1.67834	-1.87664	-1.77936	-1.57078	-1.57829	-1.42129	-1.89394
Fusobacterium_nucleatum	1.27905	1.29876	1.30382	1.23294	1.15526	1.20592	1.30089	1.43471	1.23008	1.42178	1.23011	1.22368	1.20384	1.29532	1.3178	1.23397	1.34694	1.41814	1.3782	1.21397	1.2449	1.36537	1.48002	1.36254	1.36496	1.35847	1.2442	1.27826	1.23977	1.3842	1.17336	1.35192	1.2407	1.23443	1.39776	1.44325	1.20283	1.3617	1.33298	1.32093	1.28771	1.26695	1.21142	1.20914	1.34915	1.45905	1.37023	1.35717	1.42449
Fusobacterium_periodonticum	1.69486	1.44641	1.4219	1.74565	1.74255	1.78472	1.76762	1.48857	1.80327	1.5753	1.76786	1.60339	1.8114	1.88848	2.21882	1.85457	1.53654	1.66182	1.66758	1.87319	1.83796	2.20478	1.55459	2.12473	2.24615	1.90794	1.46692	1.68453	1.7188	1.72022	1.80345	1.62725	1.90178	1.68657	2.14296	1.57512	1.79874	1.1509	1.52976	1.54943	1.67345	1.662	1.35125	1.71036	1.27765	1.13209	1.46704	1.24389	1.45127
Gemella_haemolysans	0.663952	0.316282	0.384544	0.698932	0.67729	0.699187	0.77836	0.552746	0.74841	0.64167	0.800377	0.611591	0.736272	0.872477	1.08631	0.799296	0.523481	0.734361	0.671976	0.814776	0.786819	1.0727	0.651747	1.03323	1.09931	0.859525	0.487256	0.662498	0.620681	0.768858	0.718698	0.641704	0.88322	0.606497	1.2964	0.662045	0.692067	0.12306	0.477024	0.498014	0.60759	0.622546	0.255772	0.641403	0.276342	0.146299	0.427378	0.174607	0.503802
Gemella_morbillorum	1.40684	0.852166	1.26417	1.55197	1.86217	1.52404	1.50531	1.10549	1.56005	1.17424	1.92187	1.85006	1.58999	1.43176	0.777682	1.5273	1.18825	1.21189	1.10306	1.60795	1.4849	0.547481	1.02363	0.745682	0.481697	0.973745	1.8044	1.43861	1.27559	1.16791	1.69013	1.23533	1.65034	1.38432	1.61615	1.13858	1.46262	0.981963	1.06439	1.0743	1.19611	1.39445	1.44147	1.58199	1.17637	0.753268	0.903121	0.79968	1.09059
Gemella_sanguinis	0.259753	-0.311386	0.0413293	0.270479	0.271729	0.169688	0.454045	0.367632	0.283844	0.44198	0.601735	0.409596	0.231729	0.433191	0.151447	0.307968	0.174459	0.522351	0.293739	0.325463	0.301908	0.0992913	0.49502	0.213425	0.0666536	0.255887	0.352862	0.286596	0.0403556	0.473193	0.216204	0.324082	0.47492	0.0972575	1.15107	0.497925	0.101613	-0.154989	0.0228059	0.0394588	0.0967771	0.209265	-0.148993	0.185698	0.0447719	-0.0791129	-0.00844357	-0.26112	0.30493
Granulicatella_adiacens	1.25951	1.26855	1.27161	1.24703	1.23163	1.24261	1.26487	1.3019	1.24949	1.29664	1.24489	1.24784	1.24268	1.26419	1.2615	1.24775	1.28222	1.29295	1.28501	1.24249	1.24948	1.27259	1.30924	1.27326	1.27168	1.27804	1.25505	1.2578	1.24819	1.27063	1.23532	1.27415	1.24662	1.24758	1.26976	1.29811	1.2444	1.2843	1.27788	1.26734	1.26084	1.25307	1.25111	1.24448	1.28045	1.31398	1.28226	1.27953	1.29879
Granulicatella_elegans	1.44916	0.821299	0.968128	1.53425	1.54865	1.53903	1.63873	1.19025	1.61502	1.34709	1.73574	1.41972	1.60604	1.78726	2.07504	1.69561	1.17542	1.50485	1.40386	1.73455	1.66855	2.01765	1.33314	1.9713	2.05574	1.70599	1.20471	1.45078	1.37917	1.5754	1.5956	1.37687	1.84369	1.36714	2.47771	1.37282	1.52126	0.497898	1.09282	1.13598	1.33549	1.3859	0.800397	1.44823	0.770674	0.482299	0.988268	0.568969	1.11224
Granulicatella_unclassified	0.95794	0.645038	0.741609	0.922399	0.788358	0.868825	1.09966	1.09893	0.952681	1.16141	1.03673	0.851655	0.900559	1.16117	1.34185	1.0051	0.925866	1.24198	1.10763	0.991097	1.01202	1.39443	1.26135	1.37018	1.41224	1.22436	0.7744	0.96134	0.846571	1.23914	0.841428	1.0577	1.10339	0.833093	1.75103	1.22078	0.846796	0.602154	0.854488	0.868642	0.909713	0.908916	0.484542	0.828509	0.726851	0.7577	0.874008	0.630125	1.04038
Haemophilus_haemolyticus	-0.713989	-0.745822	-0.940228	-0.73386	-0.889409	-0.688874	-0.669552	-0.761993	-0.676138	-0.701361	-0.863353	-1.01221	-0.688044	-0.511244	0.119717	-0.606425	-0.772262	-0.625225	-0.586761	-0.625989	-0.603366	0.21449	-0.643196	0.0460484	0.285852	-0.28175	-1.13336	-0.738464	-0.646667	-0.555547	-0.74746	-0.692988	-0.604396	-0.727736	-0.282253	-0.680196	-0.649422	-1.09665	-0.732951	-0.719946	-0.647438	-0.748081	-1.11824	-0.791525	-1.04466	-0.991698	-0.722212	-0.923259	-0.799149
Haemophilus_influenzae	-0.323088	-0.313165	-0.464721	-0.343579	-0.460491	-0.310004	-0.299066	-0.341043	-0.303486	-0.304801	-0.450887	-0.54436	-0.312586	-0.188387	0.264884	-0.256509	-0.349051	-0.257121	-0.22347	-0.273601	-0.252998	0.339194	-0.260171	0.216408	0.390163	-0.012513	-0.622593	-0.342003	-0.270806	-0.2147	-0.35694	-0.303509	-0.263373	-0.330486	-0.0577525	-0.291308	-0.278796	-0.55701	-0.316211	-0.311794	-0.267861	-0.346869	-0.590056	-0.381481	-0.532555	-0.473795	-0.303959	-0.432794	-0.365246
Haemophilus_parainfluenzae	3.38903	3.13164	3.04216	3.36706	3.17846	3.37589	3.51665	3.3858	3.43573	3.48465	3.34603	3.0967	3.39996	3.68976	4.31661	3.52778	3.29039	3.60507	3.55649	3.51046	3.53076	4.41046	3.5786	4.25901	4.4807	3.89294	2.9356	3.37234	3.38018	3.67491	3.32278	3.44716	3.59706	3.30765	4.2541	3.53555	3.39278	2.79337	3.27696	3.3035	3.40455	3.3322	2.75414	3.26329	2.92931	2.94727	3.28465	2.95481	3.31857
Haemophilus_paraphrohaemolyticus	-1.73396	-2.3417	-2.31628	-1.69825	-1.84254	-1.69173	-1.51075	-1.89604	-1.59505	-1.71744	-1.58292	-1.98406	-1.63016	-1.28149	-0.603601	-1.46961	-1.98691	-1.52046	-1.62765	-1.45892	-1.48347	-0.564569	-1.64863	-0.712711	-0.485098	-1.17172	-2.248	-1.74486	-1.78797	-1.41402	-1.69882	-1.72862	-1.31766	-1.85264	-0.3772	-1.6574	-1.69211	-2.80852	-2.05131	-1.99872	-1.79463	-1.81752	-2.6557	-1.83811	-2.52685	-2.69656	-2.10746	-2.63565	-1.99895
Haemophilus_sputorum	0.0534048	-0.388159	-0.411976	0.0460324	-0.147911	0.0417573	0.240608	0.0215911	0.130117	0.159069	0.100131	-0.234387	0.0850798	0.439825	1.09932	0.242229	-0.105423	0.320074	0.223205	0.232915	0.240643	1.18063	0.261593	1.03125	1.25527	0.614355	-0.44308	0.0405871	0.0051915	0.402873	0.00161458	0.111865	0.360217	-0.0644736	1.23413	0.224661	0.0463979	-0.768227	-0.151805	-0.112175	0.0304896	-0.0204084	-0.761826	-0.0872374	-0.558267	-0.604232	-0.162423	-0.602604	-0.0681317
Human_herpesvirus_4	-0.516454	-0.279426	0.229877	-0.488647	-0.0544002	-0.602656	-0.674469	-0.301275	-0.646291	-0.50979	-0.184461	0.307872	-0.615665	-1.13266	-2.95002	-0.866014	-0.26663	-0.763721	-0.841144	-0.823768	-0.87298	-3.19629	-0.670096	-2.72129	-3.40256	-1.74541	0.693955	-0.457922	-0.69684	-1.04167	-0.453171	-0.570667	-0.915363	-0.470364	-1.98974	-0.590642	-0.693657	0.747473	-0.362586	-0.446325	-0.67813	-0.429303	0.753675	-0.298876	0.545727	0.500952	-0.392433	0.241806	-0.187984
Human_herpesvirus_7	1.34697	1.61378	1.77691	1.30479	1.41807	1.24204	1.25189	1.6016	1.22209	1.4716	1.36848	1.63671	1.21861	1.03316	0.269657	1.11837	1.56066	1.32983	1.2996	1.11127	1.12966	0.22078	1.45166	0.414759	0.130787	0.858843	1.85536	1.36825	1.26848	1.17789	1.26377	1.39235	1.0651	1.35573	0.588081	1.44708	1.21003	2.13577	1.53516	1.48166	1.31916	1.38786	1.96125	1.38518	1.97929	2.11104	1.57403	1.91807	1.6584
Kingella_denitrificans	-1.74483	-2.12786	-1.77467	-1.69355	-1.53806	-1.7631	-1.65209	-1.75308	-1.70771	-1.73036	-1.39271	-1.42724	-1.71781	-1.7497	-2.33389	-1.73898	-1.80982	-1.72081	-1.86599	-1.70137	-1.75529	-2.46079	-1.77449	-2.28211	-2.52489	-2.05303	-1.4094	-1.7152	-1.90802	-1.79833	-1.67164	-1.77482	-1.63582	-1.81753	-1.50248	-1.72818	-1.82446	-1.87007	-1.92811	-1.93111	-1.90326	-1.75886	-1.73102	-1.69448	-1.75321	-1.93836	-1.9945	-2.04531	-1.76906
Lachnoanaerobaculum_saburreum	-2.58949	-2.09053	-2.20683	-2.64727	-2.63075	-2.63659	-2.74358	-2.4186	-2.70016	-2.54265	-2.81175	-2.55256	-2.68711	-2.85344	-3.09399	-2.77031	-2.37789	-2.67155	-2.57522	-2.7968	-2.75455	-3.06143	-2.55101	-3.02428	-3.09187	-2.80628	-2.38598	-2.59519	-2.52665	-2.75393	-2.67151	-2.56105	-2.89609	-2.51564	-3.47244	-2.57859	-2.61398	-1.86064	-2.3107	-2.3615	-2.50316	-2.54654	-2.04754	-2.56544	-2.0726	-1.85723	-2.25138	-1.92127	-2.35688
Lachnospiraceae_bacterium_ICM7	0.096768	-0.253713	-0.450912	0.108243	-0.108913	0.167173	0.251032	-0.086239	0.222167	0.0740893	0.0297553	-0.332974	0.199777	0.538317	1.55368	0.36025	-0.117128	0.257751	0.256003	0.351028	0.353462	1.66048	0.153989	1.40542	1.77761	0.820747	-0.603757	0.0658389	0.153981	0.401807	0.110653	0.100732	0.438577	0.0358017	1.21838	0.122014	0.209204	-0.885601	-0.103202	-0.056147	0.134736	0.0228006	-0.7862	-0.0183824	-0.682715	-0.748423	-0.129982	-0.609606	-0.17493
Lachnospiraceae_bacterium_oral_taxon_082	-2.25081	-1.50052	-1.92636	-2.3565	-2.51086	-2.28492	-2.4488	-2.07202	-2.37819	-2.19133	-2.77302	-2.54464	-2.36592	-2.43499	-2.04768	-2.4018	-2.0068	-2.29993	-2.09549	-2.46346	-2.37278	-1.88878	-2.14184	-2.03445	-1.84987	-2.09091	-2.43154	-2.28604	-2.05789	-2.31187	-2.40705	-2.18634	-2.59662	-2.13838	-3.13008	-2.21935	-2.206	-1.56624	-1.84695	-1.89432	-2.03188	-2.21319	-1.87255	-2.29724	-1.84005	-1.46484	-1.73539	-1.44603	-2.01449
Lachnospiraceae_oral_taxon_107	-2.13192	-2.57982	-2.16765	-2.0675	-1.87796	-2.14641	-2.02643	-2.1565	-2.08444	-2.12914	-1.7158	-1.7545	-2.09353	-2.1409	-2.82778	-2.12158	-2.21413	-2.11809	-2.2837	-2.07568	-2.14158	-2.98085	-2.1865	-2.77127	-3.05597	-2.50191	-1.73488	-2.09702	-2.31853	-2.20453	-2.03635	-2.1738	-2.00193	-2.21205	-1.86335	-2.12855	-2.21807	-2.2829	-2.35076	-2.35259	-2.31769	-2.14653	-2.10659	-2.06606	-2.146	-2.37314	-2.43137	-2.48763	-2.17376
Lautropia_mirabilis	1.08297	1.1739	0.897926	0.956089	0.587922	0.955928	1.15177	1.35421	1.00412	1.38817	0.750053	0.582514	0.940033	1.32234	2.17064	1.09726	1.16761	1.46236	1.4474	1.02704	1.12971	2.39909	1.58486	2.17589	2.48804	1.76539	0.493255	1.05314	1.11183	1.51501	0.80408	1.27331	1.09564	0.994822	1.76005	1.46387	0.997808	0.88816	1.20879	1.21619	1.20883	1.03489	0.506535	0.839401	0.888203	1.20194	1.3261	1.10571	1.30031
Leptotrichia_buccalis	-2.16697	-2.45385	-2.10777	-2.04641	-1.71873	-2.06577	-2.15574	-2.39913	-2.0684	-2.3951	-1.7657	-1.69774	-2.02748	-2.28848	-3.0709	-2.1384	-2.28282	-2.4257	-2.47711	-2.06931	-2.17318	-3.28936	-2.55736	-3.0717	-3.37107	-2.72796	-1.65672	-2.13747	-2.25722	-2.50217	-1.91477	-2.33134	-2.0836	-2.14234	-2.44575	-2.45131	-2.11565	-2.20839	-2.36734	-2.37937	-2.33106	-2.1524	-1.83209	-1.97025	-2.12759	-2.45171	-2.49877	-2.42068	-2.37862
Leptotrichia_goodfellowii	-1.35857	-1.23428	-1.3381	-1.3545	-1.3515	-1.31528	-1.40053	-1.42014	-1.34296	-1.42841	-1.44809	-1.41734	-1.32734	-1.37074	-1.23821	-1.34401	-1.35407	-1.43931	-1.3702	-1.34638	-1.34659	-1.22584	-1.44908	-1.27204	-1.20976	-1.31714	-1.42333	-1.37046	-1.29375	-1.43471	-1.32471	-1.39337	-1.38717	-1.31537	-1.55624	-1.44969	-1.28935	-1.33391	-1.31311	-1.32527	-1.31655	-1.35539	-1.29494	-1.33237	-1.36892	-1.34943	-1.32216	-1.29097	-1.41013
Leptotrichia_hofstadii	-2.03227	-2.48214	-1.88334	-1.92869	-1.5578	-2.03394	-1.9673	-2.08153	-1.98822	-2.10055	-1.44965	-1.35662	-1.97675	-2.21655	-3.49198	-2.09163	-2.09156	-2.15504	-2.34145	-2.01832	-2.1218	-3.7552	-2.23855	-3.38971	-3.89522	-2.82073	-1.24082	-1.97706	-2.27093	-2.31193	-1.85291	-2.13206	-1.97413	-2.08722	-2.19078	-2.13332	-2.13711	-1.90379	-2.26415	-2.28376	-2.28951	-2.01956	-1.62563	-1.86319	-1.79765	-2.12097	-2.38288	-2.26864	-2.06529
Leptotrichia_unclassified	0.0814879	0.187248	0.315081	0.0994456	0.251658	0.0825707	0.0173816	0.102502	0.0576071	0.0374268	0.166282	0.330127	0.0762157	-0.112817	-0.643348	-0.0128226	0.150345	-0.0447031	-0.0399408	0.00319198	-0.0186453	-0.725313	-0.0303398	-0.591053	-0.784547	-0.299565	0.444114	0.0950409	0.0505603	-0.133098	0.132832	0.0380512	-0.0433063	0.115533	-0.462065	-0.000545212	0.0645578	0.461421	0.134231	0.101501	0.0411194	0.10856	0.507331	0.170984	0.392147	0.367003	0.111193	0.316499	0.141413
Leptotrichia_wadei	-0.705636	-0.173384	-0.412125	-0.745644	-0.748532	-0.688121	-0.873188	-0.659159	-0.771931	-0.757278	-0.998587	-0.779215	-0.743057	-0.908538	-0.863013	-0.817533	-0.549676	-0.859979	-0.699064	-0.842312	-0.806788	-0.81301	-0.781549	-0.858354	-0.809187	-0.782573	-0.671217	-0.724744	-0.568274	-0.891623	-0.733231	-0.719807	-0.964318	-0.594738	-1.56935	-0.804009	-0.638718	-0.149716	-0.442008	-0.484268	-0.579493	-0.666339	-0.254336	-0.664751	-0.351881	-0.16516	-0.399118	-0.122867	-0.60131
Megasphaera_micronuciformis	2.17328	3.11651	2.62138	2.0995	2.04519	2.21623	1.88349	2.22576	2.06608	2.07163	1.60433	1.94726	2.11668	1.86915	2.16065	2.00931	2.42332	1.9145	2.2171	1.96024	2.03027	2.27848	2.04469	2.1417	2.30909	2.16708	2.09947	2.13323	2.4474	1.90123	2.1175	2.15401	1.7485	2.3734	0.76954	1.99786	2.31449	3.04375	2.63226	2.57149	2.42248	2.23907	2.85299	2.22424	2.69727	3.03447	2.71721	3.1524	2.31992
Mycoplasma_orale	-1.97488	-2.34662	-2.03143	-1.78448	-1.36654	-1.75093	-1.96999	-2.4631	-1.77841	-2.41702	-1.51014	-1.48384	-1.70252	-2.04816	-2.72329	-1.83709	-2.21764	-2.41715	-2.40788	-1.73949	-1.89129	-2.99884	-2.6574	-2.81307	-3.06339	-2.54427	-1.5134	-1.95139	-2.00237	-2.4451	-1.55758	-2.25413	-1.78298	-1.89598	-2.27958	-2.50431	-1.78584	-2.29347	-2.2824	-2.28207	-2.14966	-1.96041	-1.66686	-1.68733	-2.16051	-2.65159	-2.48345	-2.46338	-2.44291
Neisseria_elongata	-1.40916	-1.47534	-1.63794	-1.47529	-1.71928	-1.47068	-1.32484	-1.28965	-1.42401	-1.23293	-1.57789	-1.7575	-1.46765	-1.17456	-0.528553	-1.34372	-1.41226	-1.14922	-1.17522	-1.38254	-1.32814	-0.38653	-1.10572	-0.551067	-0.316835	-0.889763	-1.86557	-1.42998	-1.39929	-1.09807	-1.56112	-1.30044	-1.31609	-1.48259	-0.745054	-1.17838	-1.44402	-1.74814	-1.39908	-1.38583	-1.34582	-1.45524	-1.93415	-1.57066	-1.69103	-1.54195	-1.34426	-1.58228	-1.34222
Neisseria_flavescens	0.860396	0.594459	0.676699	0.832931	0.725272	0.789843	0.979348	0.971042	0.859754	1.02438	0.929845	0.774341	0.817111	1.03217	1.18179	0.903257	0.830379	1.09227	0.98131	0.892587	0.908136	1.22313	1.10493	1.20312	1.23806	1.08117	0.707972	0.862902	0.767901	1.08809	0.768935	0.939376	0.985517	0.757011	1.52087	1.07231	0.772065	0.553943	0.770397	0.781044	0.818615	0.818555	0.46507	0.755694	0.660495	0.681285	0.783138	0.57695	0.921805
Neisseria_macacae	-1.39265	-2.2187	-1.85857	-1.32239	-1.29593	-1.39189	-1.13285	-1.50119	-1.26334	-1.34573	-0.943494	-1.28224	-1.30311	-1.05833	-1.10645	-1.19642	-1.64026	-1.18701	-1.41627	-1.1548	-1.2197	-1.19206	-1.32589	-1.13125	-1.19411	-1.25855	-1.46086	-1.3704	-1.59551	-1.17207	-1.31456	-1.40222	-0.97883	-1.55764	-0.10543	-1.29099	-1.45513	-2.30683	-1.80415	-1.761	-1.58916	-1.46645	-2.08662	-1.43518	-1.98472	-2.28063	-1.89884	-2.34441	-1.59434
Neisseria_meningitidis	-1.30576	-1.26425	-1.37387	-1.25208	-1.18469	-1.18033	-1.34458	-1.54228	-1.22092	-1.5184	-1.33552	-1.34087	-1.1828	-1.27865	-1.08701	-1.21347	-1.39355	-1.50514	-1.4032	-1.19497	-1.22989	-1.11751	-1.59207	-1.18015	-1.09124	-1.27374	-1.39781	-1.32052	-1.20635	-1.46845	-1.15774	-1.41852	-1.25019	-1.231	-1.48775	-1.55919	-1.14711	-1.48959	-1.3452	-1.34778	-1.27839	-1.3043	-1.27486	-1.21839	-1.48025	-1.58359	-1.40421	-1.42247	-1.53473
Neisseria_sicca	0.30861	0.0357307	0.250485	0.298159	0.295473	0.229081	0.407756	0.436868	0.29467	0.457672	0.486314	0.414504	0.259572	0.367361	0.120772	0.295251	0.305828	0.482356	0.344535	0.299172	0.29582	0.0971585	0.497549	0.183634	0.0677078	0.26299	0.416372	0.325602	0.16941	0.426541	0.249701	0.366188	0.380897	0.210403	0.724481	0.489674	0.187426	0.202239	0.216385	0.214931	0.218007	0.28297	0.148572	0.256896	0.288416	0.264061	0.212403	0.115112	0.407373
Neisseria_subflava	-0.846068	-0.878423	-0.879836	-0.904407	-1.0303	-0.938958	-0.79493	-0.658532	-0.898156	-0.655533	-0.903125	-0.957526	-0.936527	-0.774653	-0.648826	-0.876756	-0.785007	-0.637371	-0.699378	-0.903109	-0.862734	-0.577202	-0.568118	-0.603135	-0.566713	-0.668878	-0.96101	-0.848325	-0.898865	-0.660966	-0.986107	-0.7457	-0.85238	-0.916068	-0.534428	-0.618261	-0.942794	-0.853508	-0.806879	-0.812874	-0.836312	-0.869126	-1.04293	-0.953368	-0.842007	-0.712629	-0.758933	-0.833506	-0.682739
Neisseria_unclassified	2.20312	1.74567	1.98236	2.18581	2.11033	2.10165	2.37933	2.34905	2.20674	2.41818	2.41929	2.22416	2.15003	2.39728	2.33874	2.24631	2.14924	2.5007	2.30694	2.24635	2.24803	2.34266	2.50326	2.39145	2.33394	2.34143	2.15825	2.21939	2.02631	2.4714	2.1089	2.29638	2.38528	2.04945	3.08747	2.48071	2.05345	1.81679	2.03142	2.04725	2.09341	2.15125	1.74246	2.09078	1.98334	1.94477	2.02995	1.77362	2.28565
Oribacterium_sinus	1.63301	1.44929	1.29705	1.60047	1.38429	1.62163	1.74306	1.63632	1.67164	1.72923	1.52459	1.28488	1.63731	1.93216	2.65764	1.76796	1.55029	1.84599	1.82365	1.74337	1.77395	2.77473	1.83141	2.59256	2.85572	2.18971	1.12318	1.61075	1.65252	1.92526	1.55174	1.6972	1.81735	1.56428	2.44424	1.77895	1.64999	1.0693	1.55794	1.58277	1.67722	1.57823	1.00207	1.49803	1.18213	1.23788	1.57755	1.26004	1.57227
Oribacterium_sp_oral_taxon_078	-2.4664	-2.95009	-2.81116	-2.53377	-2.77407	-2.62437	-2.23948	-2.21246	-2.4887	-2.11434	-2.36273	-2.66252	-2.57662	-2.13927	-1.81424	-2.40025	-2.50671	-1.98413	-2.2029	-2.428	-2.38527	-1.71454	-1.93907	-1.76247	-1.68279	-2.01111	-2.78434	-2.46081	-2.64404	-1.97848	-2.67939	-2.28733	-2.2434	-2.67106	-1.1668	-2.01131	-2.66026	-3.01594	-2.61778	-2.58994	-2.53426	-2.54308	-3.24478	-2.69188	-2.82365	-2.75031	-2.57123	-2.96145	-2.30677
Parvimonas_micra	-0.436799	-0.950909	-1.04893	-0.420434	-0.635897	-0.389937	-0.228273	-0.595552	-0.303725	-0.413122	-0.404523	-0.82283	-0.339905	0.0529557	0.990193	-0.158089	-0.678951	-0.205722	-0.271549	-0.161601	-0.166623	1.08086	-0.31953	0.857849	1.18899	0.283614	-1.11096	-0.459588	-0.439919	-0.0699014	-0.43246	-0.415868	-0.0318072	-0.542007	0.939292	-0.348795	-0.367947	-1.54039	-0.70722	-0.652563	-0.445004	-0.523497	-1.43576	-0.571356	-1.28036	-1.38681	-0.742446	-1.29319	-0.701442
Parvimonas_unclassified	1.34702	1.19434	1.08326	1.35866	1.26594	1.39831	1.41322	1.23039	1.41846	1.30782	1.30595	1.13723	1.41312	1.55909	2.06597	1.48343	1.2381	1.39453	1.41048	1.48104	1.47763	2.11316	1.33483	1.98309	2.17224	1.69531	1.0028	1.32926	1.38869	1.46087	1.37417	1.33187	1.51257	1.32898	1.83707	1.32268	1.42476	0.862831	1.25221	1.27001	1.37006	1.31071	0.939786	1.30547	0.957915	0.918249	1.22965	1.00212	1.18954
Peptostreptococcus_stomatis	0.52714	0.223979	0.119781	0.527622	0.358256	0.55436	0.660653	0.437165	0.609565	0.556379	0.504357	0.225461	0.583404	0.862166	1.5616	0.711102	0.379107	0.694588	0.662839	0.702481	0.707742	1.64151	0.629698	1.47069	1.7216	1.05763	0.0307677	0.50765	0.538456	0.785886	0.512559	0.550281	0.784917	0.458946	1.43811	0.600222	0.576886	-0.198542	0.371185	0.404112	0.539514	0.467099	-0.155727	0.424382	-0.0363802	-0.0747197	0.356079	-0.0134025	0.365759
Peptostreptococcus_unclassified	0.861839	0.108352	0.175687	0.9888	0.994632	1.04058	1.08342	0.408151	1.11392	0.629398	1.15742	0.726095	1.11995	1.33861	1.96487	1.23753	0.461487	0.851353	0.789207	1.28948	1.19836	1.90566	0.592325	1.77059	1.98542	1.306	0.401124	0.851678	0.848318	0.992694	1.1042	0.726111	1.40228	0.798531	2.15451	0.650226	1.04329	-0.493331	0.397955	0.462353	0.756974	0.781409	-0.0269506	0.882177	-0.143117	-0.540222	0.250029	-0.321665	0.30839
Porphyromonas_catoniae	0.428917	-0.422656	-0.0896194	0.535509	0.61001	0.49706	0.678859	0.182686	0.608822	0.357504	0.900531	0.546905	0.58915	0.782244	0.797309	0.680549	0.117919	0.529208	0.339295	0.736604	0.647207	0.683092	0.334303	0.724007	0.690859	0.557284	0.33357	0.447122	0.265918	0.570353	0.595334	0.356658	0.892145	0.297758	1.67096	0.393831	0.443915	-0.61579	-0.0307821	0.0179125	0.231883	0.35666	-0.264059	0.436862	-0.273046	-0.652443	-0.161271	-0.628355	0.0915163
Porphyromonas_endodontalis	-0.446617	0.395812	0.190556	-0.50596	-0.409382	-0.463216	-0.730833	-0.288366	-0.593603	-0.490723	-0.787574	-0.335507	-0.548241	-0.914199	-1.34662	-0.717989	-0.140959	-0.709627	-0.508181	-0.746213	-0.700618	-1.33197	-0.556268	-1.26606	-1.38383	-0.88762	-0.0668921	-0.456159	-0.303984	-0.82415	-0.494906	-0.46213	-0.940981	-0.280581	-2.07256	-0.572089	-0.420876	0.734718	-0.0130296	-0.0913729	-0.305429	-0.362912	0.545433	-0.343819	0.380922	0.656847	0.0555246	0.634422	-0.173453
Porphyromonas_sp_oral_taxon_279	3.62292	2.77483	2.95711	3.73994	3.75307	3.75069	3.87862	3.25783	3.85117	3.47446	4.00213	3.56628	3.84056	4.08908	4.5209	3.96501	3.24346	3.69295	3.56251	4.01767	3.92846	4.44693	3.45585	4.37265	4.50339	3.99165	3.26675	3.62412	3.5376	3.80133	3.82481	3.52295	4.16453	3.51593	5.03179	3.51038	3.72871	2.3113	3.1369	3.19999	3.4747	3.53816	2.72614	3.62096	2.68227	2.28731	2.99645	2.4207	3.15166
Prevotella_denticola	-0.399035	0.349374	-0.0280021	-0.347139	-0.159094	-0.184737	-0.698902	-0.713906	-0.366281	-0.827633	-0.729137	-0.387528	-0.259436	-0.723195	-0.683876	-0.445175	-0.327074	-0.972071	-0.625273	-0.434138	-0.458896	-0.723235	-1.00969	-0.793036	-0.713047	-0.681205	-0.282752	-0.431229	-0.0957181	-0.964489	-0.17268	-0.609778	-0.686835	-0.126095	-1.99326	-0.958999	-0.0940117	0.199712	-0.131625	-0.182617	-0.230519	-0.321979	0.429757	-0.163389	-0.0665625	-0.0444652	-0.172983	0.255066	-0.606894
Prevotella_histicola	4.48671	5.73272	5.12826	4.45499	4.54127	4.63744	4.05794	4.36713	4.40258	4.15759	3.83594	4.35393	4.50849	4.00002	4.15362	4.29606	4.75564	3.92556	4.37434	4.26313	4.30654	4.21644	4.02224	4.0912	4.23488	4.23913	4.56894	4.43916	4.88179	3.90841	4.56901	4.35017	3.93419	4.81611	2.29384	4.01722	4.76508	5.65637	5.03932	4.95754	4.78534	4.59488	5.61931	4.67648	5.19514	5.49055	5.09029	5.74865	4.51648
Prevotella_intermedia	-0.627717	0.572072	0.0635503	-0.810618	-0.992326	-0.756319	-0.952216	-0.198163	-0.893005	-0.438038	-1.35816	-0.897933	-0.884564	-1.05705	-0.917844	-0.978233	-0.157312	-0.665639	-0.409913	-1.0738	-0.926574	-0.707577	-0.360385	-0.807293	-0.701752	-0.65044	-0.615499	-0.663064	-0.408957	-0.753388	-0.926013	-0.486054	-1.27474	-0.476106	-2.21852	-0.478654	-0.668431	0.787179	0.0504003	-0.036741	-0.332166	-0.549928	0.211715	-0.69495	0.313719	0.933789	0.246929	0.839662	-0.0877766
Prevotella_loescheii	-1.33835	-2.21124	-1.77893	-1.2498	-1.16466	-1.32851	-1.07753	-1.47117	-1.19933	-1.3195	-0.814019	-1.13324	-1.23351	-1.03676	-1.25625	-1.14791	-1.59779	-1.17054	-1.41517	-1.0948	-1.17618	-1.38127	-1.32579	-1.2727	-1.40183	-1.32151	-1.29576	-1.30912	-1.56417	-1.17262	-1.22443	-1.37033	-0.919672	-1.50192	-0.111472	-1.27292	-1.40383	-2.22899	-1.77978	-1.73863	-1.56648	-1.40762	-1.95675	-1.34873	-1.89717	-2.24439	-1.89329	-2.31378	-1.55915
Prevotella_maculosa	-0.729383	-0.496332	-0.46642	-0.697564	-0.522737	-0.674799	-0.844831	-0.797281	-0.734793	-0.871751	-0.718113	-0.513896	-0.694414	-0.955777	-1.38917	-0.809409	-0.667692	-0.96786	-0.888865	-0.791089	-0.818732	-1.47167	-0.972656	-1.37441	-1.51845	-1.11088	-0.402101	-0.724757	-0.689072	-1.03636	-0.62603	-0.818438	-0.883868	-0.640722	-1.51358	-0.932914	-0.670728	-0.309932	-0.640266	-0.676782	-0.730638	-0.690616	-0.203247	-0.598145	-0.417915	-0.449683	-0.673858	-0.41811	-0.742629
Prevotella_melaninogenica	4.45862	4.60852	4.43054	4.51851	4.60226	4.61609	4.3782	4.17331	4.54934	4.18439	4.3708	4.4058	4.60237	4.44983	4.6883	4.55014	4.37716	4.18157	4.3363	4.56892	4.53229	4.65853	4.08849	4.57486	4.69087	4.47627	4.35675	4.43802	4.60715	4.22727	4.63627	4.31778	4.47852	4.5728	4.07298	4.12678	4.6644	4.34046	4.45703	4.44973	4.51544	4.47033	4.58488	4.57471	4.31341	4.21617	4.39446	4.42734	4.19456
Prevotella_micans	-0.59403	-0.769609	-0.45577	-0.427051	0.0188316	-0.403964	-0.653903	-0.987244	-0.455194	-1.00217	-0.186233	-0.0323546	-0.375302	-0.809163	-1.70656	-0.553955	-0.737189	-1.06696	-1.03608	-0.464725	-0.600983	-1.98369	-1.24963	-1.74802	-2.07506	-1.3282	0.0293866	-0.566856	-0.61737	-1.14041	-0.215785	-0.855699	-0.545679	-0.490125	-1.30199	-1.10315	-0.44041	-0.544401	-0.786792	-0.80715	-0.749294	-0.556234	-0.00597993	-0.29107	-0.504175	-0.912881	-0.960748	-0.77427	-0.936856
Prevotella_nanceiensis	2.16556	1.88947	1.78922	2.1797	2.05036	2.21502	2.27924	2.03523	2.25742	2.14686	2.15475	1.9051	2.24198	2.46672	3.101	2.34778	2.01251	2.27259	2.25945	2.34574	2.34083	3.15979	2.1945	3.00321	3.23343	2.62761	1.7216	2.14679	2.18979	2.36011	2.18667	2.16156	2.41014	2.11815	2.94532	2.17776	2.23881	1.48001	2.01079	2.04056	2.1756	2.11289	1.5683	2.095	1.63029	1.56557	1.98305	1.65073	1.9732
Prevotella_nigrescens	1.56651	1.88798	1.87397	1.54405	1.61971	1.54525	1.45305	1.66156	1.49822	1.56644	1.47862	1.69065	1.51459	1.33967	0.989545	1.43004	1.70931	1.4611	1.51976	1.42281	1.43573	0.971866	1.53071	1.0469	0.930963	1.28705	1.82876	1.56859	1.59156	1.37971	1.54797	1.56004	1.34651	1.62423	0.843553	1.52921	1.55124	2.12292	1.74127	1.6994	1.59806	1.60174	2.04645	1.62054	1.97699	2.08165	1.76232	2.0306	1.71232
Prevotella_oris	1.12812	1.92035	1.61831	1.09438	1.16928	1.17999	0.85705	1.14266	1.04146	0.985027	0.75557	1.1274	1.09924	0.762974	0.641657	0.951641	1.34783	0.811901	1.05858	0.929083	0.961589	0.66811	0.906266	0.649517	0.653767	0.85736	1.31327	1.10644	1.33032	0.756083	1.14405	1.06775	0.729119	1.31626	-0.334566	0.898933	1.24454	2.02567	1.50272	1.43927	1.29282	1.20032	1.94429	1.24231	1.71612	1.93191	1.54537	2.01795	1.24335
Prevotella_oulorum	1.15812	1.73526	1.38928	1.13668	1.12889	1.2376	0.970524	1.08718	1.13137	1.00742	0.80368	1.00112	1.17738	0.994061	1.26548	1.10275	1.2675	0.921804	1.14589	1.08097	1.10835	1.32498	0.961648	1.21265	1.35622	1.17917	1.06412	1.1275	1.36515	0.932149	1.187	1.09942	0.932345	1.30857	0.258642	0.946995	1.31099	1.58714	1.4133	1.37688	1.31961	1.19718	1.56437	1.22347	1.38658	1.54396	1.43924	1.68492	1.14544
Prevotella_pallens	3.33405	3.84084	3.33757	3.40207	3.4594	3.60463	3.13344	2.87249	3.45568	2.86765	2.97466	3.07574	3.55193	3.29641	3.9948	3.46811	3.25026	2.84627	3.19448	3.47696	3.44868	4.01668	2.72961	3.78187	4.10331	3.51047	2.9986	3.28319	3.6795	2.96191	3.5855	3.11659	3.28029	3.57335	2.47399	2.76709	3.72069	3.27101	3.45577	3.44264	3.52426	3.36661	3.58869	3.50412	3.14201	3.09695	3.39344	3.50785	2.92306
Prevotella_pleuritidis	-0.517312	-0.319679	-0.311189	-0.699971	-0.981098	-0.814187	-0.482759	0.10813	-0.745478	0.0251185	-0.730994	-0.681496	-0.838059	-0.558742	-0.597278	-0.749324	-0.21849	-0.0236014	-0.161252	-0.827969	-0.700516	-0.419921	0.241269	-0.401808	-0.436755	-0.333658	-0.549946	-0.512499	-0.651993	-0.130191	-0.941046	-0.224593	-0.747425	-0.660338	-0.295929	0.108174	-0.835238	0.0294045	-0.255169	-0.287098	-0.467678	-0.533239	-0.600483	-0.772312	-0.0797811	0.361091	-0.0815074	-0.0148115	0.0937822
Prevotella_saccharolytica	-1.18217	-1.78506	-1.31298	-1.07949	-0.839744	-1.15351	-1.04315	-1.31402	-1.08225	-1.25241	-0.661196	-0.754704	-1.08348	-1.13964	-1.84717	-1.11069	-1.34455	-1.21212	-1.39377	-1.04624	-1.14158	-2.04235	-1.34033	-1.82107	-2.11744	-1.57143	-0.778266	-1.14388	-1.38215	-1.28306	-1.01113	-1.26936	-0.958032	-1.2662	-0.761759	-1.25638	-1.23288	-1.54272	-1.50215	-1.49326	-1.40745	-1.20487	-1.23902	-1.08292	-1.34179	-1.68073	-1.62336	-1.75195	-1.34241
Prevotella_salivae	2.95496	3.94022	3.29192	2.94764	2.95798	3.15231	2.62059	2.70565	2.95146	2.58901	2.34211	2.65952	3.04871	2.69821	3.28799	2.91379	3.08227	2.45874	2.88665	2.88654	2.91644	3.37662	2.4788	3.14748	3.44641	3.02277	2.7288	2.89748	3.35959	2.52012	3.07562	2.80421	2.61259	3.24782	1.39198	2.47322	3.2901	3.56297	3.35542	3.30556	3.24446	3.026	3.62812	3.1038	3.23302	3.43605	3.37692	3.77381	2.80737
Prevotella_veroralis	0.355627	0.920015	0.812813	0.366764	0.55188	0.422122	0.131244	0.31005	0.307047	0.17197	0.198229	0.547342	0.367795	-0.0131257	-0.457884	0.200646	0.511683	0.00834041	0.185886	0.206017	0.197957	-0.517607	0.0502094	-0.437662	-0.566443	-0.10742	0.732758	0.351078	0.480087	-0.0738214	0.447846	0.255003	0.0358034	0.517357	-0.991884	0.0816485	0.452744	1.14271	0.604958	0.546768	0.428716	0.424265	1.19003	0.519718	0.905747	0.977463	0.598893	1.04182	0.40437
Propionibacterium_propionicum	-1.6623	-2.21415	-2.09825	-1.71402	-1.96201	-1.78944	-1.41543	-1.47938	-1.65053	-1.35269	-1.54723	-1.90137	-1.73492	-1.27167	-0.811575	-1.54299	-1.75516	-1.19331	-1.40453	-1.56576	-1.53261	-0.711748	-1.18256	-0.793706	-0.663485	-1.12503	-2.0699	-1.66074	-1.82439	-1.15976	-1.84184	-1.50397	-1.37382	-1.86586	-0.219422	-1.24867	-1.81914	-2.38857	-1.8632	-1.82583	-1.73063	-1.74781	-2.55657	-1.88464	-2.15881	-2.12969	-1.83333	-2.295	-1.58499
Rothia_aeria	1.10576	0.337002	0.869031	1.06035	0.972157	0.867435	1.39887	1.48141	1.05662	1.55876	1.54551	1.28827	0.949282	1.3293	0.86421	1.088	1.08363	1.65643	1.26908	1.08797	1.09686	0.843225	1.70911	1.02789	0.785025	1.13274	1.25808	1.15005	0.734229	1.55575	0.894959	1.30366	1.33559	0.819993	2.47376	1.67176	0.754996	0.713728	0.846809	0.866475	0.880322	1.03225	0.500717	0.912111	0.96488	0.927002	0.86551	0.533534	1.38799
Rothia_dentocariosa	1.47503	1.42948	1.27152	1.34443	0.9816	1.30551	1.59075	1.8121	1.3853	1.85384	1.24102	1.04405	1.30441	1.73102	2.42271	1.47607	1.55887	1.9373	1.84977	1.40904	1.50929	2.63434	2.06837	2.46376	2.7047	2.10948	0.96204	1.45606	1.43098	1.96581	1.16683	1.69538	1.51875	1.33892	2.34532	1.94664	1.32266	1.24868	1.55346	1.56371	1.55217	1.41819	0.838088	1.20854	1.28887	1.58431	1.67127	1.41427	1.74603
Rothia_mucilaginosa	3.46664	3.27427	3.32428	3.36475	3.11827	3.28313	3.60509	3.81196	3.38069	3.84351	3.42702	3.26472	3.30027	3.65351	3.89903	3.43586	3.54097	3.90613	3.74749	3.39115	3.4612	4.02651	4.01956	3.9843	4.04729	3.83111	3.22918	3.46796	3.33486	3.88191	3.20184	3.66625	3.52006	3.30653	4.29238	3.92999	3.26212	3.31259	3.4747	3.48031	3.457	3.41583	2.96937	3.24779	3.3838	3.58297	3.56128	3.34993	3.75188
Scardovia_wiggsiae	0.81202	1.38533	1.28667	0.89208	1.22369	0.990934	0.54028	0.544339	0.835016	0.40928	0.728443	1.1265	0.938237	0.384463	-0.188749	0.705955	0.891602	0.230733	0.476807	0.742547	0.684579	-0.332195	0.185922	-0.226218	-0.390841	0.167172	1.30542	0.807554	0.991669	0.160597	1.07329	0.589107	0.517326	1.04745	-0.854756	0.2729	1.02928	1.55675	1.00478	0.945211	0.868022	0.898044	1.84057	1.09984	1.321	1.24038	0.932055	1.43475	0.660574
Selenomonas_artemidis	-2.28364	-2.11683	-2.11438	-2.31829	-2.31765	-2.33347	-2.32832	-2.15354	-2.34377	-2.20839	-2.34709	-2.24306	-2.34938	-2.39126	-2.56963	-2.37702	-2.17662	-2.26379	-2.25787	-2.39046	-2.36861	-2.55613	-2.19676	-2.51576	-2.57849	-2.39089	-2.16141	-2.28228	-2.29465	-2.32377	-2.34744	-2.24893	-2.41392	-2.27899	-2.58464	-2.2158	-2.33346	-1.95835	-2.16992	-2.19716	-2.26605	-2.272	-2.07409	-2.29196	-2.0372	-1.93002	-2.14051	-2.0112	-2.13323
Selenomonas_flueggei	-0.692928	0.183504	-0.390939	-0.764533	-0.884245	-0.625746	-0.949812	-0.698479	-0.766962	-0.810481	-1.30248	-1.05397	-0.719961	-0.880235	-0.274979	-0.784404	-0.500082	-0.918712	-0.603782	-0.837483	-0.76452	-0.122012	-0.816018	-0.340018	-0.0553017	-0.488055	-0.976769	-0.743095	-0.388862	-0.883421	-0.744509	-0.71264	-1.03192	-0.500843	-1.81973	-0.872247	-0.512014	-0.0803581	-0.277679	-0.323651	-0.422241	-0.644464	-0.246759	-0.67261	-0.38062	-0.0548187	-0.19629	0.115676	-0.62603
Selenomonas_infelix	-2.62148	-3.00999	-2.43985	-2.48644	-2.04466	-2.56137	-2.59838	-2.78502	-2.54613	-2.8108	-2.03673	-1.89968	-2.50945	-2.85235	-4.16761	-2.66362	-2.70701	-2.88134	-3.01302	-2.5772	-2.70217	-4.46612	-3.00269	-4.09784	-4.60833	-3.49941	-1.77991	-2.56886	-2.81338	-3.03037	-2.35759	-2.78591	-2.5742	-2.6257	-3.02497	-2.87152	-2.65419	-2.46791	-2.85579	-2.87889	-2.87146	-2.59578	-2.07814	-2.38575	-2.38148	-2.76397	-3.00364	-2.83441	-2.75201
Selenomonas_noxia	0.754224	1.29686	1.21493	0.736304	0.868735	0.76481	0.554481	0.81683	0.67125	0.674881	0.588279	0.921128	0.711961	0.401323	-0.0490384	0.56993	0.946879	0.514338	0.649659	0.563488	0.57512	-0.080908	0.595819	0.00560855	-0.132523	0.336712	1.11768	0.75256	0.840166	0.418281	0.77166	0.709032	0.421493	0.87798	-0.454554	0.605315	0.786352	1.57763	1.02236	0.963833	0.8235	0.81584	1.52072	0.866538	1.34296	1.47477	1.04398	1.46769	0.902082
Selenomonas_sputigena	-1.8118	-1.82242	-1.56497	-1.76975	-1.54219	-1.80972	-1.85552	-1.80846	-1.82245	-1.87172	-1.5955	-1.42458	-1.8021	-2.03314	-2.81734	-1.91077	-1.76546	-1.95901	-1.998	-1.87835	-1.92329	-2.95521	-1.96717	-2.74663	-3.04215	-2.34723	-1.29403	-1.78614	-1.89512	-2.07359	-1.72054	-1.8761	-1.9106	-1.79249	-2.34502	-1.91397	-1.85084	-1.43723	-1.82038	-1.85335	-1.90936	-1.78323	-1.32695	-1.689	-1.47505	-1.57781	-1.86945	-1.65484	-1.76877
Shuttleworthia_satelles	-1.72455	-0.956706	-1.2773	-1.69276	-1.50607	-1.55912	-2.0249	-1.93924	-1.73108	-2.07681	-2.03959	-1.66087	-1.63554	-2.09744	-2.22072	-1.82656	-1.59971	-2.24396	-1.93109	-1.82122	-1.83458	-2.25966	-2.24175	-2.284	-2.26957	-2.0838	-1.51085	-1.74973	-1.46165	-2.27006	-1.54926	-1.89878	-2.06417	-1.47243	-3.36798	-2.20065	-1.48219	-0.971574	-1.42276	-1.48146	-1.56945	-1.64333	-0.822053	-1.50729	-1.2597	-1.19255	-1.44421	-0.966411	-1.82718
Solobacterium_moorei	2.70196	2.96359	2.61297	2.74335	2.73733	2.87968	2.60346	2.39122	2.79704	2.41441	2.45984	2.46165	2.85198	2.75527	3.37027	2.82841	2.61825	2.43171	2.64852	2.83093	2.81561	3.4057	2.34492	3.21384	3.48027	2.94299	2.36836	2.66426	2.9266	2.52462	2.85571	2.57013	2.72339	2.8391	2.35725	2.3601	2.96031	2.50026	2.74913	2.74679	2.82894	2.70836	2.7076	2.78485	2.45268	2.42191	2.70707	2.69608	2.40707
Stomatobaculum_longum	-1.01427	-0.620244	-0.966587	-1.06498	-1.20237	-0.987723	-1.10939	-1.00586	-1.04259	-1.03419	-1.36822	-1.3186	-1.03129	-1.01145	-0.459543	-1.01998	-0.936917	-1.05224	-0.89915	-1.05678	-1.00718	-0.339089	-1	-0.511693	-0.278088	-0.72034	-1.33041	-1.04775	-0.85341	-1.01172	-1.07402	-0.999187	-1.13151	-0.940553	-1.32424	-1.04886	-0.919514	-0.877705	-0.820486	-0.837734	-0.859434	-1.00844	-0.99469	-1.05229	-0.996553	-0.802258	-0.770251	-0.714369	-0.99023
Streptococcus_australis	1.09866	0.301143	0.511014	1.13894	1.03291	1.09232	1.3792	1.00737	1.22797	1.19229	1.41087	0.986296	1.17509	1.55138	1.93968	1.34144	0.840596	1.39422	1.1894	1.36198	1.32603	1.93697	1.26925	1.8804	1.98303	1.53586	0.741822	1.105	0.942204	1.46076	1.11559	1.12971	1.55296	0.921813	2.65438	1.26893	1.05485	0.00533094	0.709163	0.763793	0.961278	1.00714	0.147893	0.98344	0.339921	0.122141	0.644258	0.0875175	0.892747
Streptococcus_constellatus	-0.197487	-0.914754	-0.764729	-0.207955	-0.41806	-0.269534	0.0876012	-0.147196	-0.121882	0.024339	0.009674	-0.420605	-0.197136	0.272039	0.795605	0.00386758	-0.387722	0.224621	0.00624658	-0.000506235	0.0024402	0.860441	0.165248	0.767599	0.918599	0.371243	-0.652197	-0.195663	-0.359956	0.287743	-0.293547	-0.0900235	0.206595	-0.402329	1.44897	0.12456	-0.301527	-1.19968	-0.510389	-0.458672	-0.298028	-0.29457	-1.22489	-0.389193	-0.89586	-0.985576	-0.524246	-1.08632	-0.268224
Streptococcus_cristatus	-0.565488	-1.26465	-0.482907	-0.578265	-0.435585	-0.817798	-0.343559	-0.150803	-0.652725	-0.159403	0.0651789	0.025434	-0.737834	-0.621936	-1.94294	-0.72202	-0.506678	-0.171951	-0.590521	-0.693401	-0.721098	-2.09924	-0.103701	-1.68989	-2.2534	-1.1347	0.160319	-0.492444	-1.01475	-0.386711	-0.705867	-0.41892	-0.490633	-0.820069	0.127746	-0.0889331	-0.974576	-0.435348	-0.789578	-0.801429	-0.877143	-0.596276	-0.583161	-0.634564	-0.260725	-0.372221	-0.801099	-0.850502	-0.191311
Streptococcus_gordonii	-0.419144	-0.280271	-0.20439	-0.376437	-0.190601	-0.361575	-0.507387	-0.506007	-0.408562	-0.563744	-0.350132	-0.180186	-0.371048	-0.614003	-1.07106	-0.477568	-0.387653	-0.643608	-0.589831	-0.452964	-0.490121	-1.16826	-0.666826	-1.05935	-1.21719	-0.801285	-0.0864633	-0.411201	-0.401713	-0.709974	-0.300807	-0.513346	-0.527559	-0.346583	-1.07402	-0.62016	-0.365752	-0.0973247	-0.379201	-0.410209	-0.444968	-0.387051	0.0422957	-0.287212	-0.169479	-0.242132	-0.425479	-0.214173	-0.460375
Streptococcus_infantis	1.42001	0.710661	0.996685	1.4558	1.41702	1.38699	1.66072	1.39463	1.51089	1.53164	1.76482	1.44689	1.46223	1.74275	1.80146	1.58151	1.22857	1.67858	1.46499	1.60509	1.56789	1.76422	1.58648	1.792	1.77224	1.633	1.2856	1.43653	1.23563	1.69296	1.42926	1.45283	1.77452	1.25442	2.65826	1.59477	1.3345	0.619209	1.08616	1.12403	1.26423	1.3481	0.72916	1.33694	0.898077	0.700287	1.02754	0.609936	1.3047
Streptococcus_intermedius	1.68589	1.96663	1.65524	1.68877	1.63459	1.78905	1.6001	1.52626	1.72604	1.52841	1.42842	1.44659	1.75876	1.71692	2.24501	1.75101	1.67045	1.53127	1.7012	1.7387	1.74887	2.30826	1.50479	2.14347	2.37011	1.92323	1.39253	1.65352	1.86255	1.59347	1.7446	1.62209	1.65505	1.7843	1.39414	1.49431	1.85684	1.62681	1.78165	1.77324	1.80931	1.69057	1.69315	1.71501	1.55904	1.61504	1.77736	1.79004	1.53981
Streptococcus_mitis_oralis_pneumoniae	1.46493	1.73483	1.49037	1.3998	1.24207	1.436	1.41987	1.56664	1.41601	1.5456	1.1861	1.1997	1.40543	1.49444	1.93437	1.441	1.5528	1.53921	1.61695	1.40189	1.45749	2.05416	1.61255	1.92245	2.10097	1.75	1.19385	1.44089	1.55265	1.55732	1.35182	1.52648	1.37298	1.48391	1.38409	1.55384	1.48129	1.57504	1.62485	1.61067	1.57967	1.45981	1.39449	1.38586	1.49263	1.69511	1.68626	1.6974	1.56746
Streptococcus_mutans	-1.31535	0.452073	-0.278086	-1.48859	-1.55482	-1.35228	-1.85578	-0.9891	-1.60871	-1.33634	-2.28028	-1.5394	-1.53825	-2.02856	-2.00734	-1.76415	-0.732544	-1.68986	-1.22425	-1.86113	-1.71336	-1.81464	-1.36071	-1.92264	-1.82043	-1.60379	-1.13333	-1.3656	-0.920497	-1.79528	-1.52315	-1.27235	-2.22908	-0.992443	-4.07627	-1.45654	-1.21541	0.704685	-0.401618	-0.526924	-0.906615	-1.17508	0.181089	-1.24555	0.0122921	0.708719	-0.201675	0.751423	-0.796571
Streptococcus_oligofermentans	-1.7582	-2.72961	-1.76545	-1.65879	-1.29483	-1.88155	-1.51244	-1.6372	-1.72351	-1.60169	-0.845606	-0.910919	-1.76876	-1.81602	-3.45626	-1.81261	-1.86509	-1.59405	-2.02029	-1.72726	-1.84285	-3.76537	-1.67439	-3.26375	-3.94881	-2.60068	-0.818117	-1.67122	-2.22817	-1.80355	-1.66079	-1.76613	-1.53346	-1.9789	-1.09563	-1.57168	-2.06098	-1.90961	-2.19081	-2.19111	-2.17496	-1.78543	-1.69199	-1.67577	-1.63272	-2.04428	-2.31732	-2.40381	-1.67522
Streptococcus_parasanguinis	2.53919	3.19031	2.96759	2.43072	2.34521	2.44123	2.36469	2.83202	2.37458	2.68594	2.16845	2.44578	2.37272	2.27183	2.20653	2.31372	2.82723	2.54565	2.65976	2.26063	2.34362	2.31221	2.73276	2.2972	2.29863	2.45575	2.63068	2.52502	2.62573	2.46532	2.35397	2.6325	2.15722	2.60705	1.63033	2.66508	2.47901	3.40493	2.92317	2.86642	2.68317	2.58235	3.05615	2.49854	3.13788	3.49444	3.03511	3.39024	2.89513
Streptococcus_peroris	-2.0271	-1.55893	-1.92943	-2.11856	-2.32253	-2.05978	-2.12466	-1.89066	-2.10611	-1.93924	-2.45079	-2.38444	-2.11226	-2.03801	-1.45921	-2.08318	-1.88266	-1.9698	-1.83303	-2.1386	-2.05904	-1.29432	-1.85891	-1.47443	-1.23298	-1.68093	-2.36807	-2.06135	-1.88078	-1.94437	-2.17822	-1.95042	-2.20316	-1.97539	-2.32368	-1.93747	-1.99182	-1.75871	-1.76421	-1.78715	-1.85004	-2.0219	-2.0151	-2.11917	-1.91131	-1.61381	-1.67278	-1.59333	-1.8754
Streptococcus_salivarius	1.79744	2.58528	2.19449	1.62581	1.37306	1.64477	1.62216	2.21734	1.5832	2.06942	1.22633	1.46695	1.55841	1.59727	1.92218	1.55723	2.14791	1.94493	2.08048	1.46851	1.60443	2.13923	2.20075	2.01601	2.16631	2.00266	1.63117	1.7678	1.92338	1.89333	1.48098	1.97589	1.37492	1.84741	1.04304	2.07674	1.70809	2.67889	2.28282	2.22769	2.02145	1.82954	2.13678	1.65417	2.3744	2.90042	2.45917	2.76829	2.26789
Streptococcus_sanguinis	2.82974	2.4857	2.55405	2.80696	2.67085	2.76899	2.97868	2.9098	2.85057	2.99087	2.90739	2.68992	2.80375	3.07271	3.35868	2.91561	2.76019	3.08983	2.97022	2.90543	2.91886	3.41105	3.08282	3.35868	3.44182	3.15231	2.58005	2.82923	2.73824	3.10883	2.74337	2.90907	3.01684	2.71272	3.69084	3.04789	2.75404	2.35653	2.69644	2.7167	2.78605	2.77612	2.2893	2.70807	2.50228	2.50129	2.70291	2.41609	2.84547
Streptococcus_tigurinus	-1.38557	-1.89281	-1.31346	-1.46011	-1.47958	-1.67932	-1.18457	-0.862595	-1.52149	-0.879895	-0.986275	-1.04284	-1.623	-1.39238	-2.29843	-1.55898	-1.25881	-0.884775	-1.25694	-1.5666	-1.541	-2.34113	-0.748565	-2.05074	-2.45157	-1.67035	-0.923942	-1.33089	-1.77212	-1.06687	-1.64644	-1.16505	-1.37059	-1.63984	-0.635096	-0.788712	-1.80322	-1.20355	-1.48735	-1.50005	-1.602	-1.42254	-1.53573	-1.54559	-1.08519	-1.02023	-1.43459	-1.50468	-0.909118
Treponema_denticola	-1.71906	-2.06955	-1.63365	-1.61632	-1.29911	-1.67415	-1.67909	-1.84782	-1.65178	-1.85167	-1.26428	-1.19789	-1.629	-1.85067	-2.78512	-1.72924	-1.80271	-1.88724	-1.99976	-1.66395	-1.7592	-3.00508	-1.98727	-2.73938	-3.10571	-2.32776	-1.13019	-1.68035	-1.87265	-1.99413	-1.52213	-1.83899	-1.64689	-1.73648	-1.89203	-1.89113	-1.7446	-1.69764	-1.92277	-1.93697	-1.91413	-1.70858	-1.39675	-1.55422	-1.6064	-1.9049	-2.03839	-1.96038	-1.83318
Treponema_medium	-2.57561	-2.35321	-2.29715	-2.63511	-2.63317	-2.68045	-2.63217	-2.32803	-2.68538	-2.4172	-2.63691	-2.47425	-2.70178	-2.75544	-3.12833	-2.7416	-2.39794	-2.50622	-2.52974	-2.76263	-2.72606	-3.11318	-2.38875	-3.02057	-3.15958	-2.78411	-2.3321	-2.56687	-2.62531	-2.60711	-2.69854	-2.50055	-2.78291	-2.58738	-2.99409	-2.4192	-2.694	-2.03287	-2.40634	-2.44481	-2.56676	-2.5559	-2.24635	-2.60078	-2.15014	-1.98163	-2.3516	-2.14446	-2.29759
Treponema_socranskii	-2.10732	-1.90638	-1.87215	-2.20275	-2.2933	-2.2663	-2.13081	-1.75531	-2.2473	-1.83623	-2.21613	-2.10148	-2.28711	-2.22885	-2.46255	-2.28245	-1.90254	-1.90594	-1.96346	-2.32087	-2.25728	-2.39519	-1.749	-2.33468	-2.42821	-2.17129	-1.97323	-2.10087	-2.17988	-2.00214	-2.31882	-1.96751	-2.30771	-2.16032	-2.29119	-1.81097	-2.28057	-1.60233	-1.91875	-1.95303	-2.08491	-2.10089	-1.93532	-2.20516	-1.70915	-1.46299	-1.82963	-1.68298	-1.74159
Veillonella_atypica	2.69234	3.66116	3.14532	2.61833	2.56197	2.74133	2.3942	2.73631	2.58582	2.58022	2.10488	2.45369	2.63899	2.38453	2.70252	2.52931	2.94417	2.42101	2.73584	2.4793	2.55038	2.82407	2.55105	2.67832	2.85776	2.69469	2.60554	2.65043	2.97871	2.41141	2.63972	2.66915	2.26055	2.90037	1.25409	2.50377	2.84383	3.57217	3.16121	3.09976	2.95039	2.75971	3.3834	2.74628	3.21779	3.5604	3.24695	3.68954	2.83268
Veillonella_dispar	2.19326	3.03314	2.63182	2.09894	2.01559	2.17334	1.94965	2.35663	2.05738	2.20509	1.68436	1.99806	2.08445	1.90958	2.09332	2.0021	2.46572	2.05585	2.28428	1.94779	2.02846	2.21727	2.21641	2.11954	2.23378	2.18308	2.1622	2.1622	2.39523	2.01786	2.07162	2.22826	1.78067	2.33815	1.00239	2.15548	2.24959	3.06632	2.63281	2.57366	2.40788	2.24896	2.79154	2.19698	2.7476	3.11015	2.73532	3.1348	2.43719
Veillonella_parvula	3.03433	3.46059	3.10578	3.00092	2.90598	3.09278	2.91614	2.98384	3.02166	2.95023	2.68675	2.76387	3.04657	3.00683	3.51779	3.03468	3.09946	2.9215	3.10201	3.00547	3.04289	3.6165	2.95411	3.45073	3.67411	3.2678	2.75769	3.00022	3.21742	2.96349	3.02047	3.01447	2.9085	3.13497	2.58292	2.92007	3.16523	3.19469	3.22696	3.20724	3.1906	3.04783	3.13784	3.03393	3.06431	3.22549	3.26114	3.35159	3.0093
Veillonella_unclassified	4.41245	4.56633	4.30689	4.36852	4.20026	4.4202	4.40253	4.42481	4.40956	4.44507	4.16399	4.09666	4.40132	4.5339	5.14104	4.46113	4.42657	4.48112	4.55852	4.42939	4.47133	5.25882	4.5078	5.08694	5.32612	4.80632	4.02624	4.38435	4.51107	4.53485	4.34145	4.44969	4.41706	4.42563	4.56271	4.45738	4.47051	4.26958	4.49595	4.49558	4.51938	4.39355	4.16945	4.33397	4.24576	4.38391	4.53421	4.43928	4.40787
[truncated: 427 more columns]
